# Supplementary material for: Knockdown of the snoRNA-Jouvence Blocks the Proliferation and Leads to the Death of Human Primary Glioblastoma Cells
Source: Noncoding RNA. 2025 Jul 18;11(4):54. doi: 10.3390/ncrna11040054 (PMC12286020; doi:10.3390/ncrna11040054)
Supplement: Supplementary file 1 [file ncrna-11-00054-s001.zip]

Archive with 9 entries (9 files):
- ncrna-3676045-supplementary---2.pdf
- Suppl. Table-1-Venn-sh_jou-Jaque Cabrera et al.xlsx
- Suppl. Table-2-Venn-sh_Control-Jaque Cabrera et al.xlsx
- Suppl. Table-3-DEG-Jaque Cabrera et al.xlsx
- Suppl. Table-4-GO Down-Jaque Cabrera et al.xlsx
- Suppl. Table-5-GO Up-Jaque Cabrera et al.xlsx
- Suppl. Table-6-Chromatine Histone-Jaque Cabrera et al.pdf
- Suppl. Table-7-KEGG Down-Jaque Cabrera et al.xlsx
- Suppl. Table-8-KEGG Up-Jaque Cabrera et al.xlsx
