# Supplementary material for: Knockdown of the snoRNA-Jouvence Blocks the Proliferation and Leads to the Death of Human Primary Glioblastoma Cells
Source: Noncoding RNA. 2025 Jul 18;11(4):54. doi: 10.3390/ncrna11040054 (PMC12286020; doi:10.3390/ncrna11040054)
Supplement: Supplementary file 1 [file ncrna-11-00054-s001.zip › Suppl. Table-1-Venn-sh_jou-Jaque Cabrera et al.xlsx]

## Sheet: sh_jou
gene_id	gene_name	gene_chr	gene_start	gene_end	gene_strand	gene_length	gene_biotype	gene_description	tf_family
ENSG00000182873	PRKCZ-AS1	1	2181794	2184389	-	1734	antisense	PRKCZ antisense RNA 1 [Source:HGNC Symbol;Acc:HGNC:40477]	-
ENSG00000049246	PER3	1	7784320	7845177	+	8099	protein_coding	period circadian regulator 3 [Source:HGNC Symbol;Acc:HGNC:8847]	-
ENSG00000120937	NPPB	1	11857464	11858931	-	694	protein_coding	natriuretic peptide B [Source:HGNC Symbol;Acc:HGNC:7940]	-
ENSG00000239149	SNORA59A	1	12507246	12507397	+	152	snoRNA	small nucleolar RNA, H/ACA box 59A [Source:HGNC Symbol;Acc:HGNC:32653]	-
ENSG00000224321	RPL12P14	1	15792796	15793285	+	490	processed_pseudogene	ribosomal protein L12 pseudogene 14 [Source:HGNC Symbol;Acc:HGNC:36495]	-
ENSG00000266634	MIR3972	1	17277889	17277975	+	87	miRNA	microRNA 3972 [Source:HGNC Symbol;Acc:HGNC:41876]	-
ENSG00000227001	NBPF2P	1	21424625	21427967	-	661	unprocessed_pseudogene	NBPF member 2, pseudogene [Source:HGNC Symbol;Acc:HGNC:31987]	-
ENSG00000185436	IFNLR1	1	24154157	24187959	-	4923	protein_coding	interferon lambda receptor 1 [Source:HGNC Symbol;Acc:HGNC:18584]	-
ENSG00000020633	RUNX3	1	24899511	24965121	-	4523	protein_coding	runt related transcription factor 3 [Source:HGNC Symbol;Acc:HGNC:10473]	Runt
ENSG00000188672	RHCE	1	25362249	25430192	-	2433	protein_coding	Rh blood group CcEe antigens [Source:HGNC Symbol;Acc:HGNC:10008]	-
ENSG00000127423	AUNIP	1	25831913	25859458	-	2408	protein_coding	aurora kinase A and ninein interacting protein [Source:HGNC Symbol;Acc:HGNC:28363]	-
ENSG00000158246	TENT5B	1	27005020	27012836	-	2368	protein_coding	terminal nucleotidyltransferase 5B [Source:HGNC Symbol;Acc:HGNC:28273]	-
ENSG00000225828	FAM229A	1	32361270	32364278	-	2845	protein_coding	family with sequence similarity 229 member A [Source:HGNC Symbol;Acc:HGNC:44652]	-
ENSG00000142920	AZIN2	1	33081104	33120530	+	6559	protein_coding	antizyme inhibitor 2 [Source:HGNC Symbol;Acc:HGNC:29957]	-
ENSG00000142698	C1orf94	1	34166883	34219131	+	2576	protein_coding	chromosome 1 open reading frame 94 [Source:HGNC Symbol;Acc:HGNC:28250]	-
ENSG00000116983	HPCAL4	1	39678648	39691689	-	4962	protein_coding	hippocalcin like 4 [Source:HGNC Symbol;Acc:HGNC:18212]	-
ENSG00000116985	BMP8B	1	39757182	39788861	-	4822	protein_coding	bone morphogenetic protein 8b [Source:HGNC Symbol;Acc:HGNC:1075]	-
ENSG00000187801	ZFP69B	1	40450102	40463718	+	2386	protein_coding	ZFP69 zinc finger protein B [Source:HGNC Symbol;Acc:HGNC:28053]	zf-C2H2
ENSG00000066056	TIE1	1	43300993	43323108	+	6694	protein_coding	tyrosine kinase with immunoglobulin like and EGF like domains 1 [Source:HGNC Symbol;Acc:HGNC:11809]	-
ENSG00000234694	AL139289.2	1	43354684	43358658	-	661	antisense	uncharacterized LOC105378687 [Source:NCBI gene;Acc:105378687]	-
ENSG00000236200	KDM4A-AS1	1	43699765	43708138	-	1931	antisense	KDM4A antisense RNA 1 [Source:HGNC Symbol;Acc:HGNC:40528]	-
ENSG00000200913	SNORD46	1	44776490	44776593	+	104	snoRNA	small nucleolar RNA, C/D box 46 [Source:HGNC Symbol;Acc:HGNC:10186]	-
ENSG00000222009	BTBD19	1	44808482	44815585	+	3520	protein_coding	BTB domain containing 19 [Source:HGNC Symbol;Acc:HGNC:27145]	-
ENSG00000197587	DMBX1	1	46506996	46514226	+	2896	protein_coding	diencephalon/mesencephalon homeobox 1 [Source:HGNC Symbol;Acc:HGNC:19026]	Homeobox
ENSG00000162383	SLC1A7	1	53087179	53142632	-	5407	protein_coding	solute carrier family 1 member 7 [Source:HGNC Symbol;Acc:HGNC:10945]	-
ENSG00000116133	DHCR24	1	54849627	54887271	-	6290	protein_coding	24-dehydrocholesterol reductase [Source:HGNC Symbol;Acc:HGNC:2859]	-
ENSG00000232453	AC105277.1	1	58882868	58903747	-	1746	lincRNA	uncharacterized LOC105378753 [Source:NCBI gene;Acc:105378753]	-
ENSG00000132849	PATJ	1	61742406	62178675	+	11990	protein_coding	PATJ, crumbs cell polarity complex component [Source:HGNC Symbol;Acc:HGNC:28881]	-
ENSG00000251720	RNU7-123P	1	63536711	63536770	-	60	snRNA	RNA, U7 small nuclear 123 pseudogene [Source:HGNC Symbol;Acc:HGNC:45657]	-
ENSG00000158966	CACHD1	1	64470792	64693058	+	6359	protein_coding	cache domain containing 1 [Source:HGNC Symbol;Acc:HGNC:29314]	-
ENSG00000207721	MIR186	1	71067631	71067716	-	86	miRNA	microRNA 186 [Source:HGNC Symbol;Acc:HGNC:31557]	-
ENSG00000153898	MCOLN2	1	84925583	84997113	-	3442	protein_coding	mucolipin 2 [Source:HGNC Symbol;Acc:HGNC:13357]	-
ENSG00000197147	LRRC8B	1	89524836	89597864	+	8213	protein_coding	leucine rich repeat containing 8 VRAC subunit B [Source:HGNC Symbol;Acc:HGNC:30692]	-
ENSG00000207523	SNORA66	1	92840719	92840851	+	133	snoRNA	small nucleolar RNA, H/ACA box 66 [Source:HGNC Symbol;Acc:HGNC:10223]	-
ENSG00000122483	CCDC18	1	93179919	93278730	+	5633	protein_coding	coiled-coil domain containing 18 [Source:HGNC Symbol;Acc:HGNC:30370]	-
ENSG00000236098	AC097059.2	1	94318479	94324569	-	592	lincRNA	novel transcript	-
ENSG00000156869	FRRS1	1	99708632	99766631	-	3958	protein_coding	ferric chelate reductase 1 [Source:HGNC Symbol;Acc:HGNC:27622]	-
ENSG00000116299	KIAA1324	1	109113679	109206781	+	9300	protein_coding	KIAA1324 [Source:HGNC Symbol;Acc:HGNC:29618]	-
ENSG00000213366	GSTM2	1	109668022	109709551	+	9116	protein_coding	glutathione S-transferase mu 2 [Source:HGNC Symbol;Acc:HGNC:4634]	-
ENSG00000232450	AL133517.1	1	113698884	113699631	-	748	transcribed_processed_pseudogene	ribosomal protein S2 (RPS2) pseudogene	-
ENSG00000231365	AL359915.2	1	119140396	119275973	+	5462	antisense	uncharacterized LOC101929147 [Source:NCBI gene;Acc:101929147]	-
ENSG00000261662	AL359752.1	1	119909255	119910613	-	1359	sense_overlapping	novel transcript, sense overlapping NOTCH2	-
ENSG00000223804	AC244669.1	1	120267334	120341871	-	1107	transcribed_unprocessed_pseudogene	Poly [ADP-ribose] polymerase 8 (PARP8) pseudogene	-
ENSG00000275131	AC241952.1	1	120489860	120701289	-	9444	transcribed_unprocessed_pseudogene	phosphodiesterase 4D interacting protein-like [Source:NCBI gene;Acc:100996724]	-
ENSG00000223345	HIST2H2BA	1	121108210	121117257	-	756	transcribed_unprocessed_pseudogene	histone cluster 2 H2B family member a (pseudogene) [Source:HGNC Symbol;Acc:HGNC:20560]	-
ENSG00000117262	GPR89A	1	145607990	145670648	+	5557	protein_coding	G protein-coupled receptor 89A [Source:HGNC Symbol;Acc:HGNC:31984]	-
ENSG00000272031	ANKRD34A	1	145959442	145964582	-	3677	protein_coding	ankyrin repeat domain 34A [Source:HGNC Symbol;Acc:HGNC:27639]	-
ENSG00000268043	NBPF12	1	146938744	146996202	+	7272	protein_coding	NBPF member 12 [Source:HGNC Symbol;Acc:HGNC:24297]	-
ENSG00000228626	AC245100.3	1	148288001	148288951	-	285	unprocessed_pseudogene	novel pseudogene	-
ENSG00000203812	HIST2H2AA3	1	149842188	149842736	-	549	protein_coding	histone cluster 2 H2A family member a3 [Source:HGNC Symbol;Acc:HGNC:4736]	-
ENSG00000272196	HIST2H2AA4	1	149851061	149851624	+	564	protein_coding	histone cluster 2 H2A family member a4 [Source:HGNC Symbol;Acc:HGNC:29668]	-
ENSG00000159208	CIART	1	150282543	150287093	+	2696	protein_coding	circadian associated repressor of transcription [Source:HGNC Symbol;Acc:HGNC:25200]	-
ENSG00000143375	CGN	1	151510510	151538692	+	6616	protein_coding	cingulin [Source:HGNC Symbol;Acc:HGNC:17429]	-
ENSG00000143367	TUFT1	1	151540305	151583583	+	3878	protein_coding	tuftelin 1 [Source:HGNC Symbol;Acc:HGNC:12422]	-
ENSG00000159445	THEM4	1	151873584	151909808	-	4390	protein_coding	thioesterase superfamily member 4 [Source:HGNC Symbol;Acc:HGNC:17947]	-
ENSG00000238365	RNU7-57P	1	154338743	154338802	+	60	snRNA	RNA, U7 small nuclear 57 pseudogene [Source:HGNC Symbol;Acc:HGNC:34153]	-
ENSG00000143603	KCNN3	1	154697455	154870280	-	13598	protein_coding	potassium calcium-activated channel subfamily N member 3 [Source:HGNC Symbol;Acc:HGNC:6292]	-
ENSG00000264349	MIR4258	1	154975693	154975783	+	91	miRNA	microRNA 4258 [Source:HGNC Symbol;Acc:HGNC:38281]	-
ENSG00000232093	DCST1-AS1	1	155045191	155046118	-	822	antisense	DCST1 antisense RNA 1 [Source:HGNC Symbol;Acc:HGNC:41147]	-
ENSG00000143590	EFNA3	1	155078872	155087538	+	1909	protein_coding	ephrin A3 [Source:HGNC Symbol;Acc:HGNC:3223]	-
ENSG00000203761	MSTO2P	1	155745829	155750137	+	1709	unprocessed_pseudogene	misato family member 2, pseudogene [Source:HGNC Symbol;Acc:HGNC:26329]	-
ENSG00000160781	PAQR6	1	156243321	156248117	-	2439	protein_coding	progestin and adipoQ receptor family member 6 [Source:HGNC Symbol;Acc:HGNC:30132]	-
ENSG00000272068	AL365181.2	1	156637783	156641004	-	3222	lincRNA	novel transcript	-
ENSG00000272405	AL365181.3	1	156641666	156644887	-	3222	antisense	novel transcript, antisense to BCAN	-
ENSG00000229953	AL590666.2	1	156646507	156661424	-	758	antisense	novel transcript	-
ENSG00000187800	PEAR1	1	156893698	156916434	+	5530	protein_coding	platelet endothelial aggregation receptor 1 [Source:HGNC Symbol;Acc:HGNC:33631]	-
ENSG00000163568	AIM2	1	159062484	159147096	-	2009	protein_coding	absent in melanoma 2 [Source:HGNC Symbol;Acc:HGNC:357]	-
ENSG00000143315	PIGM	1	160024953	160031991	-	7039	protein_coding	phosphatidylinositol glycan anchor biosynthesis class M [Source:HGNC Symbol;Acc:HGNC:18858]	-
ENSG00000018625	ATP1A2	1	160115759	160143591	+	6298	protein_coding	ATPase Na+/K+ transporting subunit alpha 2 [Source:HGNC Symbol;Acc:HGNC:800]	-
ENSG00000171786	NHLH1	1	160367067	160372848	+	2563	protein_coding	nescient helix-loop-helix 1 [Source:HGNC Symbol;Acc:HGNC:7817]	bHLH
ENSG00000162746	FCRLB	1	161721563	161728143	+	2592	protein_coding	Fc receptor like B [Source:HGNC Symbol;Acc:HGNC:26431]	-
ENSG00000132196	HSD17B7	1	162790702	162812817	+	4778	protein_coding	hydroxysteroid 17-beta dehydrogenase 7 [Source:HGNC Symbol;Acc:HGNC:5215]	-
ENSG00000117477	CCDC181	1	169394870	169460669	-	3961	protein_coding	coiled-coil domain containing 181 [Source:HGNC Symbol;Acc:HGNC:28051]	-
ENSG00000234604	AL021068.2	1	169474060	169474159	-	100	processed_pseudogene	ATP synthase 6 (MTATP6) pseudogene	-
ENSG00000197959	DNM3	1	171841498	172418466	+	11329	protein_coding	dynamin 3 [Source:HGNC Symbol;Acc:HGNC:29125]	-
ENSG00000117586	TNFSF4	1	173183734	173207313	-	3942	protein_coding	TNF superfamily member 4 [Source:HGNC Symbol;Acc:HGNC:11934]	-
ENSG00000236719	OVAAL	1	180552749	180566520	+	1604	lincRNA	ovarian adenocarcinoma amplified long non-coding RNA [Source:HGNC Symbol;Acc:HGNC:49422]	-
ENSG00000224468	LAMC1-AS1	1	183138402	183141282	-	479	antisense	LAMC1 antisense RNA 1 [Source:HGNC Symbol;Acc:HGNC:52645]	-
ENSG00000058085	LAMC2	1	183186238	183244900	+	6543	protein_coding	laminin subunit gamma 2 [Source:HGNC Symbol;Acc:HGNC:6493]	-
ENSG00000163395	IGFN1	1	201190825	201228952	+	12116	protein_coding	immunoglobulin-like and fibronectin type III domain containing 1 [Source:HGNC Symbol;Acc:HGNC:24607]	-
ENSG00000170498	KISS1	1	204190341	204196486	-	709	protein_coding	KiSS-1 metastasis suppressor [Source:HGNC Symbol;Acc:HGNC:6341]	-
ENSG00000133056	PIK3C2B	1	204422628	204494724	-	9414	protein_coding	phosphatidylinositol-4-phosphate 3-kinase catalytic subunit type 2 beta [Source:HGNC Symbol;Acc:HGNC:8972]	-
ENSG00000186007	LEMD1	1	205381378	205457091	-	2199	protein_coding	LEM domain containing 1 [Source:HGNC Symbol;Acc:HGNC:18725]	-
ENSG00000076356	PLXNA2	1	208022242	208244320	-	13781	protein_coding	plexin A2 [Source:HGNC Symbol;Acc:HGNC:9100]	-
ENSG00000162757	C1orf74	1	209779208	209784559	-	4684	protein_coding	chromosome 1 open reading frame 74 [Source:HGNC Symbol;Acc:HGNC:26319]	-
ENSG00000203706	SERTAD4-AS1	1	210231456	210234047	-	1004	antisense	SERTAD4 antisense RNA 1 [Source:HGNC Symbol;Acc:HGNC:32019]	-
ENSG00000082512	TRAF5	1	211326615	211374946	+	9022	protein_coding	TNF receptor associated factor 5 [Source:HGNC Symbol;Acc:HGNC:12035]	-
ENSG00000226251	AL451060.1	1	212225278	212238977	-	511	lincRNA	uncharacterized LOC101929541 [Source:NCBI gene;Acc:101929541]	-
ENSG00000215817	ZC3H11B	1	219609627	219612062	-	2436	processed_pseudogene	zinc finger CCCH-type containing 11B [Source:HGNC Symbol;Acc:HGNC:25659]	-
ENSG00000196187	TMEM63A	1	225845536	225882369	-	10339	protein_coding	transmembrane protein 63A [Source:HGNC Symbol;Acc:HGNC:29118]	-
ENSG00000225518	LINC01703	1	226083639	226090292	+	821	lincRNA	long intergenic non-protein coding RNA 1703 [Source:HGNC Symbol;Acc:HGNC:52491]	-
ENSG00000143674	MAP3K21	1	233327768	233385148	+	7916	protein_coding	mitogen-activated protein kinase kinase kinase 21 [Source:HGNC Symbol;Acc:HGNC:29798]	-
ENSG00000231663	AL355472.1	1	234372807	234373593	-	575	antisense	uncharacterized LOC101927765 [Source:NCBI gene;Acc:101927765]	-
ENSG00000168243	GNG4	1	235547687	235650754	-	5401	protein_coding	G protein subunit gamma 4 [Source:HGNC Symbol;Acc:HGNC:4407]	-
ENSG00000229291	AL139161.1	1	235957879	235971825	-	190	lincRNA	novel transcript	-
ENSG00000155816	FMN2	1	240014348	240475189	+	9691	protein_coding	formin 2 [Source:HGNC Symbol;Acc:HGNC:14074]	-
ENSG00000203668	CHML	1	241628853	241640254	-	7661	protein_coding	CHM like, Rab escort protein 2 [Source:HGNC Symbol;Acc:HGNC:1941]	-
ENSG00000277462	ZNF670	1	247036784	247078755	-	1994	protein_coding	zinc finger protein 670 [Source:HGNC Symbol;Acc:HGNC:28167]	-
ENSG00000227671	AL390728.4	1	247189851	247210856	-	2160	transcribed_unprocessed_pseudogene	zinc finger protein pseudogene	-
ENSG00000225234	TRAPPC12-AS1	2	3481242	3482409	-	908	antisense	TRAPPC12 antisense RNA 1 [Source:HGNC Symbol;Acc:HGNC:41046]	-
ENSG00000244310	AC093904.3	2	9115197	9116884	+	368	lincRNA	novel transcript	-
ENSG00000272275	AC092687.3	2	10767875	10770058	-	393	lincRNA	novel transcript	-
ENSG00000178295	GEN1	2	17753858	17788941	+	11827	protein_coding	GEN1, Holliday junction 5' flap endonuclease [Source:HGNC Symbol;Acc:HGNC:26881]	-
ENSG00000213729	AC098828.1	2	20155618	20156057	-	440	processed_pseudogene	ribosomal protein S16 (RPS16) pseudogene	-
ENSG00000271936	AC012073.1	2	24825610	24826717	+	1108	antisense	novel transcript, antisense to ADCY3	-
ENSG00000265321	MIR4263	2	27996367	27996449	+	83	miRNA	microRNA 4263 [Source:HGNC Symbol;Acc:HGNC:38365]	-
ENSG00000233266	HMGB1P31	2	54051334	54051760	+	427	processed_pseudogene	high mobility group box 1 pseudogene 31 [Source:HGNC Symbol;Acc:HGNC:39122]	-
ENSG00000173209	AHSA2P	2	61177418	61191203	+	9083	transcribed_unitary_pseudogene	activator of HSP90 ATPase homolog 2, pseudogene [Source:HGNC Symbol;Acc:HGNC:20437]	-
ENSG00000237013	LINC01812	2	67796054	67825562	-	725	lincRNA	long intergenic non-protein coding RNA 1812 [Source:HGNC Symbol;Acc:HGNC:52616]	-
ENSG00000204923	FBXO48	2	68459419	68467258	-	5666	protein_coding	F-box protein 48 [Source:HGNC Symbol;Acc:HGNC:33857]	-
ENSG00000075340	ADD2	2	70607618	70768225	-	12673	protein_coding	adducin 2 [Source:HGNC Symbol;Acc:HGNC:244]	-
ENSG00000144040	SFXN5	2	72942036	73075619	-	11087	protein_coding	sideroflexin 5 [Source:HGNC Symbol;Acc:HGNC:16073]	-
ENSG00000116127	ALMS1	2	73385758	73610793	+	14054	protein_coding	ALMS1, centrosome and basal body associated protein [Source:HGNC Symbol;Acc:HGNC:428]	-
ENSG00000135637	CCDC142	2	74471986	74483408	-	4897	protein_coding	coiled-coil domain containing 142 [Source:HGNC Symbol;Acc:HGNC:25889]	-
ENSG00000115459	ELMOD3	2	85354394	85391752	+	7259	protein_coding	ELMO domain containing 3 [Source:HGNC Symbol;Acc:HGNC:26158]	-
ENSG00000118640	VAMP8	2	85561562	85582031	+	990	protein_coding	vesicle associated membrane protein 8 [Source:HGNC Symbol;Acc:HGNC:12647]	-
ENSG00000211597	IGKJ1	2	88861886	88861923	-	38	IG_J_gene	immunoglobulin kappa joining 1 [Source:HGNC Symbol;Acc:HGNC:5719]	-
ENSG00000232531	AC027612.3	2	91747940	91748986	-	1047	processed_pseudogene	SET domain containing (lysine methyltransferase) 8 (SETD8) pseudogene	-
ENSG00000236431	AC009237.8	2	95536117	95536495	-	379	processed_pseudogene	pseudogene similar to part of tripartite motif-containing family protein	-
ENSG00000273306	AC018690.1	2	99405218	99405843	+	626	antisense	novel transcript	-
ENSG00000144218	AFF3	2	99545419	100142739	-	12737	protein_coding	AF4/FMR2 family member 3 [Source:HGNC Symbol;Acc:HGNC:6473]	AF-4
ENSG00000170417	TMEM182	2	102736905	103019900	+	6071	protein_coding	transmembrane protein 182 [Source:HGNC Symbol;Acc:HGNC:26391]	-
ENSG00000163006	CCDC138	2	108786757	108885477	+	5796	protein_coding	coiled-coil domain containing 138 [Source:HGNC Symbol;Acc:HGNC:26531]	-
ENSG00000240350	AC017002.3	2	111491273	111570974	+	889	lincRNA	uncharacterized LOC105373557 [Source:NCBI gene;Acc:105373557]	-
ENSG00000153208	MERTK	2	111898479	112029561	+	4700	protein_coding	MER proto-oncogene, tyrosine kinase [Source:HGNC Symbol;Acc:HGNC:7027]	-
ENSG00000136696	IL36B	2	113022091	113052867	-	1869	protein_coding	interleukin 36 beta [Source:HGNC Symbol;Acc:HGNC:15564]	-
ENSG00000236859	NIFK-AS1	2	121649650	121728481	+	2551	antisense	NIFK antisense RNA 1 [Source:HGNC Symbol;Acc:HGNC:27385]	-
ENSG00000121964	GTDC1	2	143938068	144332568	-	14162	protein_coding	glycosyltransferase like domain containing 1 [Source:HGNC Symbol;Acc:HGNC:20887]	-
ENSG00000187123	LYPD6	2	149329985	149474148	+	5033	protein_coding	LY6/PLAUR domain containing 6 [Source:HGNC Symbol;Acc:HGNC:28751]	-
ENSG00000197635	DPP4	2	161992241	162074542	-	5009	protein_coding	dipeptidyl peptidase 4 [Source:HGNC Symbol;Acc:HGNC:3009]	-
ENSG00000237380	HOXD-AS2	2	176121611	176137098	-	1429	antisense	HOXD cluster antisense RNA 2 [Source:HGNC Symbol;Acc:HGNC:43756]	-
ENSG00000128709	HOXD9	2	176122720	176124937	+	1870	protein_coding	homeobox D9 [Source:HGNC Symbol;Acc:HGNC:5140]	Homeobox
ENSG00000155636	RBM45	2	178112424	178139011	+	4784	protein_coding	RNA binding motif protein 45 [Source:HGNC Symbol;Acc:HGNC:24468]	-
ENSG00000079156	OSBPL6	2	178194481	178402891	+	11486	protein_coding	oxysterol binding protein like 6 [Source:HGNC Symbol;Acc:HGNC:16388]	-
ENSG00000138378	STAT4	2	191029576	191151596	-	4785	protein_coding	signal transducer and activator of transcription 4 [Source:HGNC Symbol;Acc:HGNC:11365]	STAT
ENSG00000252759	RF00019	2	200863152	200863247	-	96	misc_RNA		-
ENSG00000082126	MPP4	2	201644870	201698694	-	4924	protein_coding	membrane palmitoylated protein 4 [Source:HGNC Symbol;Acc:HGNC:13680]	-
ENSG00000238317	SNORD11	2	202293051	202293134	+	84	snoRNA	small nucleolar RNA, C/D box 11 [Source:HGNC Symbol;Acc:HGNC:32707]	-
ENSG00000183671	GPR1	2	206175316	206218047	-	2834	protein_coding	G protein-coupled receptor 1 [Source:HGNC Symbol;Acc:HGNC:4463]	-
ENSG00000229647	MYOSLID	2	207239650	207245887	+	1204	lincRNA	myocardin-induced smooth muscle lncRNA, inducer of differentiation [Source:HGNC Symbol;Acc:HGNC:51821]	-
ENSG00000144583	MARCH4	2	216257865	216372027	-	4447	protein_coding	membrane associated ring-CH-type finger 4 [Source:HGNC Symbol;Acc:HGNC:29269]	-
ENSG00000163482	STK36	2	218672026	218702716	+	6458	protein_coding	serine/threonine kinase 36 [Source:HGNC Symbol;Acc:HGNC:17209]	-
ENSG00000163053	SLC16A14	2	230034974	230068999	-	4946	protein_coding	solute carrier family 16 member 14 [Source:HGNC Symbol;Acc:HGNC:26417]	-
ENSG00000168505	GBX2	2	236165236	236168369	-	2315	protein_coding	gastrulation brain homeobox 2 [Source:HGNC Symbol;Acc:HGNC:4186]	Homeobox
ENSG00000178623	GPR35	2	240605431	240631259	+	5089	protein_coding	G protein-coupled receptor 35 [Source:HGNC Symbol;Acc:HGNC:4492]	-
ENSG00000115687	PASK	2	241106099	241150264	-	10686	protein_coding	PAS domain containing serine/threonine kinase [Source:HGNC Symbol;Acc:HGNC:17270]	-
ENSG00000223374	AC005104.1	2	241351340	241353104	-	442	antisense	novel transcript	-
ENSG00000220804	LINC01881	2	242088633	242160153	+	1931	transcribed_unprocessed_pseudogene	long intergenic non-protein coding RNA 1881 [Source:HGNC Symbol;Acc:HGNC:52700]	-
ENSG00000226022	AC026167.1	3	6148484	6365885	+	299	lincRNA	novel transcript	-
ENSG00000180914	OXTR	3	8750408	8769628	-	4514	protein_coding	oxytocin receptor [Source:HGNC Symbol;Acc:HGNC:8529]	-
ENSG00000206573	THUMPD3-AS1	3	9349689	9398579	-	6275	antisense	THUMPD3 antisense RNA 1 [Source:HGNC Symbol;Acc:HGNC:44478]	-
ENSG00000154822	PLCL2	3	16802651	17090594	+	5146	protein_coding	phospholipase C like 2 [Source:HGNC Symbol;Acc:HGNC:9064]	-
ENSG00000182568	SATB1	3	18345387	18445588	-	13409	protein_coding	SATB homeobox 1 [Source:HGNC Symbol;Acc:HGNC:10541]	CUT
ENSG00000177842	ZNF620	3	40477131	40518736	+	3783	protein_coding	zinc finger protein 620 [Source:HGNC Symbol;Acc:HGNC:28742]	zf-C2H2
ENSG00000280435	AC006058.4	3	44115818	44117487	-	1670	TEC	TEC	-
ENSG00000261786	AC006058.1	3	44117299	44122365	+	5067	lincRNA	novel transcript	-
ENSG00000185219	ZNF445	3	44431720	44477670	-	18871	protein_coding	zinc finger protein 445 [Source:HGNC Symbol;Acc:HGNC:21018]	zf-C2H2
ENSG00000196653	ZNF502	3	44712643	44723831	+	3273	protein_coding	zinc finger protein 502 [Source:HGNC Symbol;Acc:HGNC:23718]	zf-C2H2
ENSG00000114735	HEMK1	3	50569152	50596168	+	19425	protein_coding	HemK methyltransferase family member 1 [Source:HGNC Symbol;Acc:HGNC:24923]	-
ENSG00000272543	MIR4787	3	50675080	50675163	+	84	miRNA	microRNA 4787 [Source:HGNC Symbol;Acc:HGNC:41653]	-
ENSG00000222345	RF00569	3	52691378	52691453	+	76	snoRNA		-
ENSG00000180376	CCDC66	3	56557161	56621818	+	9267	protein_coding	coiled-coil domain containing 66 [Source:HGNC Symbol;Acc:HGNC:27709]	-
ENSG00000168306	ACOX2	3	58505136	58537319	-	3859	protein_coding	acyl-CoA oxidase 2 [Source:HGNC Symbol;Acc:HGNC:120]	-
ENSG00000163638	ADAMTS9	3	64515654	64688000	-	10680	protein_coding	ADAM metallopeptidase with thrombospondin type 1 motif 9 [Source:HGNC Symbol;Acc:HGNC:13202]	-
ENSG00000227124	ZNF717	3	75678660	75785583	-	7641	protein_coding	zinc finger protein 717 [Source:HGNC Symbol;Acc:HGNC:29448]	zf-C2H2
ENSG00000178700	DHFR2	3	94047836	94063389	-	4659	protein_coding	dihydrofolate reductase 2 [Source:HGNC Symbol;Acc:HGNC:27309]	-
ENSG00000206712	RNU6-26P	3	98804978	98805084	-	107	snRNA	RNA, U6 small nuclear 26, pseudogene [Source:HGNC Symbol;Acc:HGNC:34252]	-
ENSG00000206532	AC117402.1	3	110888384	110893476	-	1363	lincRNA	novel transcript	-
ENSG00000240891	PLCXD2	3	111674676	111846447	+	8974	protein_coding	phosphatidylinositol specific phospholipase C X domain containing 2 [Source:HGNC Symbol;Acc:HGNC:26462]	-
ENSG00000240922	LSAMP-AS1	3	116360024	116370090	+	553	antisense	LSAMP antisense RNA 1 [Source:HGNC Symbol;Acc:HGNC:40350]	-
ENSG00000163389	POGLUT1	3	119468938	119494708	+	7097	protein_coding	protein O-glucosyltransferase 1 [Source:HGNC Symbol;Acc:HGNC:22954]	-
ENSG00000121552	CSTA	3	122325244	122341972	+	1373	protein_coding	cystatin A [Source:HGNC Symbol;Acc:HGNC:2481]	-
ENSG00000273033	LINC02035	3	122886941	122892416	+	5476	lincRNA	long intergenic non-protein coding RNA 2035 [Source:HGNC Symbol;Acc:HGNC:52875]	-
ENSG00000171084	FAM86JP	3	125916620	125930024	+	2519	transcribed_unprocessed_pseudogene	family with sequence similarity 86 member J, pseudogene [Source:HGNC Symbol;Acc:HGNC:44097]	-
ENSG00000251474	RPL32P3	3	129382922	129399655	-	4504	transcribed_unprocessed_pseudogene	ribosomal protein L32 pseudogene 3 [Source:HGNC Symbol;Acc:HGNC:27024]	-
ENSG00000174564	IL20RB	3	136946230	137011085	+	2473	protein_coding	interleukin 20 receptor subunit beta [Source:HGNC Symbol;Acc:HGNC:6004]	-
ENSG00000283418	RF00026	3	139388277	139388364	+	88	snRNA		-
ENSG00000248932	AC097103.2	3	139389815	139583319	+	2120	antisense	uncharacterized LOC100507291 [Source:NCBI gene;Acc:100507291]	-
ENSG00000272990	AC084036.1	3	156523740	156524247	-	508	antisense	novel transcript, antisense to KCNAB1	-
ENSG00000163728	TTC14	3	180602130	180617828	+	7783	protein_coding	tetratricopeptide repeat domain 14 [Source:HGNC Symbol;Acc:HGNC:24697]	-
ENSG00000172061	LRRC15	3	194355247	194369743	-	5940	protein_coding	leucine rich repeat containing 15 [Source:HGNC Symbol;Acc:HGNC:20818]	-
ENSG00000231770	TMEM44-AS1	3	194584011	194590260	+	1119	antisense	TMEM44 antisense RNA 1 [Source:HGNC Symbol;Acc:HGNC:44272]	-
ENSG00000252620	RNU6ATAC24P	3	195523087	195523221	-	135	snRNA	RNA, U6atac small nuclear 24, pseudogene [Source:HGNC Symbol;Acc:HGNC:46923]	-
ENSG00000228109	MELTF-AS1	3	196999460	197004744	+	1139	antisense	MELTF antisense RNA 1 [Source:HGNC Symbol;Acc:HGNC:40373]	-
ENSG00000068078	FGFR3	4	1793293	1808872	+	4848	protein_coding	fibroblast growth factor receptor 3 [Source:HGNC Symbol;Acc:HGNC:3690]	-
ENSG00000174130	TLR6	4	38823715	38856817	-	6035	protein_coding	toll like receptor 6 [Source:HGNC Symbol;Acc:HGNC:16711]	-
ENSG00000109255	NMU	4	55595229	55636698	-	975	protein_coding	neuromedin U [Source:HGNC Symbol;Acc:HGNC:7859]	-
ENSG00000145241	CENPC	4	67468748	67545606	-	8613	protein_coding	centromere protein C [Source:HGNC Symbol;Acc:HGNC:1854]	-
ENSG00000163738	MTHFD2L	4	74114174	74303099	+	9819	protein_coding	methylenetetrahydrofolate dehydrogenase (NADP+ dependent) 2 like [Source:HGNC Symbol;Acc:HGNC:31865]	-
ENSG00000138675	FGF5	4	80266599	80336680	+	5998	protein_coding	fibroblast growth factor 5 [Source:HGNC Symbol;Acc:HGNC:3683]	-
ENSG00000206601	RNU6-431P	4	108652150	108652256	+	107	snRNA	RNA, U6 small nuclear 431, pseudogene [Source:HGNC Symbol;Acc:HGNC:47394]	-
ENSG00000138658	ZGRF1	4	112539333	112636995	-	9103	protein_coding	zinc finger GRF-type containing 1 [Source:HGNC Symbol;Acc:HGNC:25654]	-
ENSG00000260404	AC110079.1	4	118591773	118633729	+	4422	transcribed_unprocessed_pseudogene	uncharacterized LOC729218 [Source:NCBI gene;Acc:729218]	-
ENSG00000181004	BBS12	4	122732702	122744943	+	3432	protein_coding	Bardet-Biedl syndrome 12 [Source:HGNC Symbol;Acc:HGNC:26648]	-
ENSG00000145375	SPATA5	4	122923074	123319450	+	8247	protein_coding	spermatogenesis associated 5 [Source:HGNC Symbol;Acc:HGNC:18119]	-
ENSG00000196159	FAT4	4	125316399	125492932	+	16439	protein_coding	FAT atypical cadherin 4 [Source:HGNC Symbol;Acc:HGNC:23109]	-
ENSG00000252503	RNU6-531P	4	139055475	139055578	+	104	snRNA	RNA, U6 small nuclear 531, pseudogene [Source:HGNC Symbol;Acc:HGNC:47494]	-
ENSG00000153132	CLGN	4	140388455	140427968	-	3127	protein_coding	calmegin [Source:HGNC Symbol;Acc:HGNC:2060]	-
ENSG00000273472	AC096733.2	4	140756528	140757921	+	1394	lincRNA	novel transcript	-
ENSG00000170006	TMEM154	4	152618632	152680165	-	11587	protein_coding	transmembrane protein 154 [Source:HGNC Symbol;Acc:HGNC:26489]	-
ENSG00000137460	FHDC1	4	152936352	152979696	+	6593	protein_coding	FH2 domain containing 1 [Source:HGNC Symbol;Acc:HGNC:29363]	-
ENSG00000272870	AC097534.2	4	173363780	173370446	-	2495	antisense	uncharacterized LOC105377540 [Source:NCBI gene;Acc:105377540]	-
ENSG00000251739	RNU6-1053P	4	183705931	183706031	+	101	snRNA	RNA, U6 small nuclear 1053, pseudogene [Source:HGNC Symbol;Acc:HGNC:48016]	-
ENSG00000185986	SDHAP3	5	1572222	1594620	-	1173	transcribed_unprocessed_pseudogene	succinate dehydrogenase complex flavoprotein subunit A pseudogene 3 [Source:HGNC Symbol;Acc:HGNC:18781]	-
ENSG00000283420	MIR4278	5	6827853	6827921	-	69	miRNA	microRNA 4278 [Source:HGNC Symbol;Acc:HGNC:38243]	-
ENSG00000249199	AC026785.3	5	17369225	17375577	-	285	lincRNA	novel transcript	-
ENSG00000248693	LINC02100	5	18704433	18746173	-	238	lincRNA	long intergenic non-protein coding RNA 2100 [Source:HGNC Symbol;Acc:HGNC:52955]	-
ENSG00000133401	PDZD2	5	31639410	32110931	+	15642	protein_coding	PDZ domain containing 2 [Source:HGNC Symbol;Acc:HGNC:18486]	-
ENSG00000251257	AC010457.1	5	38460925	38468339	-	726	antisense	novel transcript	-
ENSG00000151883	PARP8	5	50665899	50846522	+	10056	protein_coding	poly(ADP-ribose) polymerase family member 8 [Source:HGNC Symbol;Acc:HGNC:26124]	-
ENSG00000164283	ESM1	5	54977864	55022671	-	2695	protein_coding	endothelial cell specific molecule 1 [Source:HGNC Symbol;Acc:HGNC:3466]	-
ENSG00000249279	LINC02057	5	61201309	61264929	-	1036	lincRNA	long intergenic non-protein coding RNA 2057 [Source:HGNC Symbol;Acc:HGNC:52900]	-
ENSG00000197822	OCLN	5	69492292	69558104	+	6761	protein_coding	occludin [Source:HGNC Symbol;Acc:HGNC:8104]	-
ENSG00000253366	AC139272.1	5	70751184	70795914	+	640	unprocessed_pseudogene	glucuronidase, beta (GUSB) pseudogene	-
ENSG00000049883	PTCD2	5	72320367	72368395	+	12115	protein_coding	pentatricopeptide repeat domain 2 [Source:HGNC Symbol;Acc:HGNC:25734]	-
ENSG00000214944	ARHGEF28	5	73626158	73941993	+	15617	protein_coding	Rho guanine nucleotide exchange factor 28 [Source:HGNC Symbol;Acc:HGNC:30322]	-
ENSG00000133302	SLF1	5	94618347	94739436	+	7185	protein_coding	SMC5-SMC6 complex localization factor 1 [Source:HGNC Symbol;Acc:HGNC:25408]	-
ENSG00000145725	PPIP5K2	5	103120149	103212799	+	17270	protein_coding	diphosphoinositol pentakisphosphate kinase 2 [Source:HGNC Symbol;Acc:HGNC:29035]	-
ENSG00000152503	TRIM36	5	115124762	115180546	-	6113	protein_coding	tripartite motif containing 36 [Source:HGNC Symbol;Acc:HGNC:16280]	-
ENSG00000092421	SEMA6A	5	116443616	116574934	-	10956	protein_coding	semaphorin 6A [Source:HGNC Symbol;Acc:HGNC:10738]	-
ENSG00000197375	SLC22A5	5	132369752	132395614	+	12788	protein_coding	solute carrier family 22 member 5 [Source:HGNC Symbol;Acc:HGNC:10969]	-
ENSG00000158458	NRG2	5	139846779	140043299	-	4520	protein_coding	neuregulin 2 [Source:HGNC Symbol;Acc:HGNC:7998]	-
ENSG00000113108	APBB3	5	140558268	140564781	-	3660	protein_coding	amyloid beta precursor protein binding family B member 3 [Source:HGNC Symbol;Acc:HGNC:20708]	-
ENSG00000156453	PCDH1	5	141853111	141879246	-	5903	protein_coding	protocadherin 1 [Source:HGNC Symbol;Acc:HGNC:8655]	-
ENSG00000176049	JAKMIP2	5	147585439	147782848	-	9275	protein_coding	janus kinase and microtubule interacting protein 2 [Source:HGNC Symbol;Acc:HGNC:29067]	-
ENSG00000145908	ZNF300	5	150894392	150904983	-	4411	protein_coding	zinc finger protein 300 [Source:HGNC Symbol;Acc:HGNC:13091]	zf-C2H2
ENSG00000123643	SLC36A1	5	151437046	151492381	+	6980	protein_coding	solute carrier family 36 member 1 [Source:HGNC Symbol;Acc:HGNC:18761]	-
ENSG00000221886	ZBED8	5	160393148	160400097	-	2925	protein_coding	zinc finger BED-type containing 8 [Source:HGNC Symbol;Acc:HGNC:30804]	-
ENSG00000184845	DRD1	5	175440039	175444208	-	4054	protein_coding	dopamine receptor D1 [Source:HGNC Symbol;Acc:HGNC:3020]	-
ENSG00000074317	SNCB	5	176620084	176630556	-	2006	protein_coding	synuclein beta [Source:HGNC Symbol;Acc:HGNC:11140]	-
ENSG00000113240	CLK4	5	178602664	178630615	-	7924	protein_coding	CDC like kinase 4 [Source:HGNC Symbol;Acc:HGNC:13659]	-
ENSG00000178338	ZNF354B	5	178859953	178888122	+	3750	protein_coding	zinc finger protein 354B [Source:HGNC Symbol;Acc:HGNC:17197]	zf-C2H2
ENSG00000229931	AL137003.1	6	16761138	16762652	+	698	antisense	uncharacterized LOC101928433 [Source:NCBI gene;Acc:101928433]	-
ENSG00000172197	MBOAT1	6	20102145	20212399	-	1794	protein_coding	membrane bound O-acyltransferase domain containing 1 [Source:HGNC Symbol;Acc:HGNC:21579]	-
ENSG00000180596	HIST1H2BC	6	26114873	26123926	-	834	protein_coding	histone cluster 1 H2B family member c [Source:HGNC Symbol;Acc:HGNC:4757]	-
ENSG00000273802	HIST1H2BG	6	26215159	26216692	-	1534	protein_coding	histone cluster 1 H2B family member g [Source:HGNC Symbol;Acc:HGNC:4746]	-
ENSG00000277075	HIST1H2AE	6	26216975	26217483	+	509	protein_coding	histone cluster 1 H2A family member e [Source:HGNC Symbol;Acc:HGNC:4724]	-
ENSG00000274750	HIST1H3E	6	26224199	26227473	+	2679	protein_coding	histone cluster 1 H3 family member e [Source:HGNC Symbol;Acc:HGNC:4769]	-
ENSG00000278828	HIST1H3H	6	27810064	27811300	+	1237	protein_coding	histone cluster 1 H3 family member h [Source:HGNC Symbol;Acc:HGNC:4775]	-
ENSG00000235109	ZSCAN31	6	28324693	28356271	-	4957	protein_coding	zinc finger and SCAN domain containing 31 [Source:HGNC Symbol;Acc:HGNC:14097]	zf-C2H2
ENSG00000228078	HLA-U	6	29934101	29934286	+	186	unprocessed_pseudogene	major histocompatibility complex, class I, U (pseudogene) [Source:HGNC Symbol;Acc:HGNC:23477]	-
ENSG00000201988	RF00019	6	30736304	30736414	-	111	misc_RNA		-
ENSG00000206337	HCP5	6	31400702	31477506	+	3138	sense_overlapping	HLA complex P5 [Source:HGNC Symbol;Acc:HGNC:21659]	-
ENSG00000201785	SNORD117	6	31536374	31536449	-	76	snoRNA	small nucleolar RNA, C/D box 117 [Source:HGNC Symbol;Acc:HGNC:32742]	-
ENSG00000201207	RF00019	6	31663288	31663401	+	114	misc_RNA		-
ENSG00000204390	HSPA1L	6	31809619	31815065	-	2544	protein_coding	heat shock protein family A (Hsp70) member 1 like [Source:HGNC Symbol;Acc:HGNC:5234]	-
ENSG00000204305	AGER	6	32180968	32184324	-	2077	protein_coding	advanced glycosylation end-product specific receptor [Source:HGNC Symbol;Acc:HGNC:320]	-
ENSG00000164663	USP49	6	41789896	41895361	-	10921	protein_coding	ubiquitin specific peptidase 49 [Source:HGNC Symbol;Acc:HGNC:20078]	-
ENSG00000146216	TTBK1	6	43243680	43288259	+	10033	protein_coding	tau tubulin kinase 1 [Source:HGNC Symbol;Acc:HGNC:19140]	-
ENSG00000203362	POLH-AS1	6	43588230	43591362	-	990	antisense	POLH antisense RNA 1 [Source:HGNC Symbol;Acc:HGNC:40459]	-
ENSG00000237686	AL109615.3	6	43995723	44074652	-	2296	antisense	uncharacterized LOC101929705 [Source:NCBI gene;Acc:101929705]	-
ENSG00000234882	EIF3EP1	6	73291962	73293277	+	1316	processed_pseudogene	eukaryotic translation initiation factor 3 subunit E pseudogene 1 [Source:HGNC Symbol;Acc:HGNC:6102]	-
ENSG00000118407	FILIP1	6	75291859	75493738	-	8906	protein_coding	filamin A interacting protein 1 [Source:HGNC Symbol;Acc:HGNC:21015]	-
ENSG00000083097	DOP1A	6	83067666	83171350	+	10045	protein_coding	DOP1 leucine zipper like protein A [Source:HGNC Symbol;Acc:HGNC:21194]	-
ENSG00000234155	LINC02535	6	85387219	85390186	-	2513	lincRNA	long intergenic non-protein coding RNA 2535 [Source:HGNC Symbol;Acc:HGNC:53569]	-
ENSG00000112297	CRYBG1	6	106360808	106571978	+	10374	protein_coding	crystallin beta-gamma domain containing 1 [Source:HGNC Symbol;Acc:HGNC:356]	-
ENSG00000112333	NR2E1	6	108166058	108188809	+	3733	protein_coding	nuclear receptor subfamily 2 group E member 1 [Source:HGNC Symbol;Acc:HGNC:7973]	RXR-like
ENSG00000173214	MFSD4B	6	111259348	111271167	+	5958	protein_coding	major facilitator superfamily domain containing 4B [Source:HGNC Symbol;Acc:HGNC:21053]	-
ENSG00000047936	ROS1	6	117288300	117425855	-	7856	protein_coding	ROS proto-oncogene 1, receptor tyrosine kinase [Source:HGNC Symbol;Acc:HGNC:10261]	-
ENSG00000221500	SNORD100	6	132816802	132816877	+	76	snoRNA	small nucleolar RNA, C/D box 100 [Source:HGNC Symbol;Acc:HGNC:32763]	-
ENSG00000200534	SNORA33	6	132817219	132817348	+	130	snoRNA	small nucleolar RNA, H/ACA box 33 [Source:HGNC Symbol;Acc:HGNC:32623]	-
ENSG00000118526	TCF21	6	133889138	133895553	+	4551	protein_coding	transcription factor 21 [Source:HGNC Symbol;Acc:HGNC:11632]	bHLH
ENSG00000234263	AL024508.1	6	136629172	136647999	+	505	antisense	uncharacterized LOC101928461 [Source:NCBI gene;Acc:101928461]	-
ENSG00000234147	AL035446.1	6	140845958	140852924	-	453	lincRNA	novel transcript	-
ENSG00000118495	PLAGL1	6	143940300	144064599	-	8733	protein_coding	PLAG1 like zinc finger 1 [Source:HGNC Symbol;Acc:HGNC:9046]	zf-C2H2
ENSG00000233330	AL078581.1	6	149591755	149592663	-	340	antisense	novel transcript	-
ENSG00000220848	RPS18P9	6	149592687	149601878	+	1725	transcribed_processed_pseudogene	ribosomal protein S18 pseudogene 9 [Source:HGNC Symbol;Acc:HGNC:36483]	-
ENSG00000273132	AL355312.3	6	149852462	149853192	+	312	antisense	novel transcript, antisense to LRP11	-
ENSG00000120279	MYCT1	6	152697895	152724567	+	3030	protein_coding	MYC target 1 [Source:HGNC Symbol;Acc:HGNC:23172]	-
ENSG00000146426	TIAM2	6	154832697	155257723	+	11532	protein_coding	T cell lymphoma invasion and metastasis 2 [Source:HGNC Symbol;Acc:HGNC:11806]	-
ENSG00000122335	SERAC1	6	158109515	158168280	-	11007	protein_coding	serine active site containing 1 [Source:HGNC Symbol;Acc:HGNC:21061]	-
ENSG00000218226	TATDN2P2	6	158609706	158621636	-	2226	processed_pseudogene	TatD DNase domain containing 2 pseudogene 2 [Source:HGNC Symbol;Acc:HGNC:39255]	-
ENSG00000184465	WDR27	6	169457212	169702067	-	12610	protein_coding	WD repeat domain 27 [Source:HGNC Symbol;Acc:HGNC:21248]	-
ENSG00000230487	PSMG3-AS1	7	1570073	1589626	+	6355	lincRNA	PSMG3 antisense RNA 1 (head to head) [Source:HGNC Symbol;Acc:HGNC:22230]	-
ENSG00000106003	LFNG	7	2512529	2529177	+	3418	protein_coding	LFNG O-fucosylpeptide 3-beta-N-acetylglucosaminyltransferase [Source:HGNC Symbol;Acc:HGNC:6560]	-
ENSG00000146555	SDK1	7	3301448	4269000	+	12062	protein_coding	sidekick cell adhesion molecule 1 [Source:HGNC Symbol;Acc:HGNC:19307]	-
ENSG00000198580	AC073343.1	7	6673494	6676366	+	651	unprocessed_pseudogene	zinc finger protein pseudogene	zf-C2H2
ENSG00000105997	HOXA3	7	27106184	27152581	-	4306	protein_coding	homeobox A3 [Source:HGNC Symbol;Acc:HGNC:5104]	Homeobox
ENSG00000281404	LINC01176	7	30390885	30412375	+	818	lincRNA	long intergenic non-protein coding RNA 1176 [Source:HGNC Symbol;Acc:HGNC:49548]	-
ENSG00000271122	AC018647.2	7	35695214	35699413	+	4200	antisense	uncharacterized LOC101930085 [Source:NCBI gene;Acc:101930085]	-
ENSG00000249978	TRGV7	7	38335041	38335514	-	353	TR_V_pseudogene	T cell receptor gamma variable 7 (pseudogene) [Source:HGNC Symbol;Acc:HGNC:12293]	-
ENSG00000228668	TRGV5P	7	38345030	38345499	-	354	TR_V_pseudogene	T cell receptor gamma variable 5P (pseudogene) [Source:HGNC Symbol;Acc:HGNC:12291]	-
ENSG00000211697	TRGV5	7	38349355	38350022	-	552	TR_V_gene	T cell receptor gamma variable 5 [Source:HGNC Symbol;Acc:HGNC:12290]	-
ENSG00000176826	FKBP9P1	7	55681074	55713252	-	3458	transcribed_unprocessed_pseudogene	FK506 binding protein 9 pseudogene 1 [Source:HGNC Symbol;Acc:HGNC:23568]	-
ENSG00000234444	ZNF736	7	64307459	64354860	+	9409	protein_coding	zinc finger protein 736 [Source:HGNC Symbol;Acc:HGNC:32467]	zf-C2H2
ENSG00000196247	ZNF107	7	64666083	64711582	+	7162	protein_coding	zinc finger protein 107 [Source:HGNC Symbol;Acc:HGNC:12887]	zf-C2H2
ENSG00000273142	AC073335.2	7	66902857	66906297	+	3441	lincRNA	novel transcript	-
ENSG00000174353	STAG3L3	7	72969696	73005922	-	3644	transcribed_unprocessed_pseudogene	stromal antigen 3-like 3 (pseudogene) [Source:HGNC Symbol;Acc:HGNC:33845]	-
ENSG00000189143	CLDN4	7	73799542	73832693	+	4702	protein_coding	claudin 4 [Source:HGNC Symbol;Acc:HGNC:2046]	-
ENSG00000276840	PMS2P10	7	75288120	75299795	-	612	unprocessed_pseudogene	PMS1 homolog 2, mismatch repair system component pseudogene 10 [Source:HGNC Symbol;Acc:HGNC:9124]	-
ENSG00000236861	AC006378.1	7	93969442	94011113	+	636	antisense	novel transcript	-
ENSG00000070669	ASNS	7	97852118	97872542	-	4455	protein_coding	asparagine synthetase (glutamine-hydrolyzing) [Source:HGNC Symbol;Acc:HGNC:753]	-
ENSG00000226744	AC005326.1	7	97870167	97870289	+	123	processed_pseudogene	pseudogene similar to asparagine synthetase ASNS	-
ENSG00000160862	AZGP1	7	99966720	99976157	-	2699	protein_coding	alpha-2-glycoprotein 1, zinc-binding [Source:HGNC Symbol;Acc:HGNC:910]	-
ENSG00000239521	CASTOR3	7	100200653	100272232	-	4874	protein_coding	CASTOR family member 3 [Source:HGNC Symbol;Acc:HGNC:29954]	-
ENSG00000214300	SPDYE3	7	100307702	100322196	+	4131	protein_coding	speedy/RINGO cell cycle regulator family member E3 [Source:HGNC Symbol;Acc:HGNC:35462]	-
ENSG00000242294	STAG3L5P	7	100336079	100351900	+	2804	transcribed_unprocessed_pseudogene	stromal antigen 3-like 5 pseudogene [Source:HGNC Symbol;Acc:HGNC:48896]	-
ENSG00000106404	CLDN15	7	101232092	101238820	-	2893	protein_coding	claudin 15 [Source:HGNC Symbol;Acc:HGNC:2036]	-
ENSG00000244490	RWDD4P1	7	105301522	105302086	+	565	processed_pseudogene	RWD domain containing 4 pseudogene 1 [Source:HGNC Symbol;Acc:HGNC:23753]	-
ENSG00000146776	ATXN7L1	7	105605067	105876604	-	8295	protein_coding	ataxin 7 like 1 [Source:HGNC Symbol;Acc:HGNC:22210]	-
ENSG00000238832	RF01233	7	107603363	107603507	+	145	snoRNA		-
ENSG00000226965	AC092167.1	7	110432239	110534754	-	495	lincRNA	uncharacterized LOC105375451 [Source:NCBI gene;Acc:105375451]	-
ENSG00000279265	AC000123.2	7	127349833	127350293	-	461	TEC	TEC	-
ENSG00000242588	AC108010.1	7	128574751	128626473	+	1552	processed_transcript	novel transcript	-
ENSG00000146858	ZC3HAV1L	7	139025706	139036029	-	1753	protein_coding	zinc finger CCCH-type containing, antiviral 1 like [Source:HGNC Symbol;Acc:HGNC:22423]	-
ENSG00000239944	TRBV8-2	7	142386378	142386647	+	270	TR_V_pseudogene	T cell receptor beta variable 8-2 (pseudogene) [Source:HGNC Symbol;Acc:HGNC:12245]	-
ENSG00000133624	ZNF767P	7	149547154	149624752	-	4012	transcribed_unprocessed_pseudogene	zinc finger family member 767, pseudogene [Source:HGNC Symbol;Acc:HGNC:21884]	-
ENSG00000278998	AC099552.4	7	155222903	155223851	+	949	TEC	tec	-
ENSG00000273117	AC144652.1	7	155295918	155297541	-	1624	lincRNA	novel transcript	-
ENSG00000205755	CRLF2	X	1187549	1212750	-	2010	protein_coding	cytokine receptor like factor 2 [Source:HGNC Symbol;Acc:HGNC:14281]	-
ENSG00000236871	LINC00106	X	1396427	1399402	+	592	lincRNA	long intergenic non-protein coding RNA 106 [Source:HGNC Symbol;Acc:HGNC:31843]	-
ENSG00000223511	AL683807.1	X	1732584	1763212	+	1001	lincRNA	novel transcript	-
ENSG00000196459	TRAPPC2	X	13712244	13734635	-	6107	protein_coding	trafficking protein particle complex 2 [Source:HGNC Symbol;Acc:HGNC:23068]	-
ENSG00000181544	FANCB	X	14835961	14873069	-	3593	protein_coding	FA complementation group B [Source:HGNC Symbol;Acc:HGNC:3583]	-
ENSG00000238709	RNU7-56P	X	16767844	16767905	+	62	snRNA	RNA, U7 small nuclear 56 pseudogene [Source:HGNC Symbol;Acc:HGNC:34152]	-
ENSG00000102098	SCML2	X	18239314	18354727	-	4203	protein_coding	Scm polycomb group protein like 2 [Source:HGNC Symbol;Acc:HGNC:10581]	-
ENSG00000044446	PHKA2	X	18892300	18984598	-	9029	protein_coding	phosphorylase kinase regulatory subunit alpha 2 [Source:HGNC Symbol;Acc:HGNC:8926]	-
ENSG00000099399	MAGEB2	X	30215560	30220089	+	1610	protein_coding	MAGE family member B2 [Source:HGNC Symbol;Acc:HGNC:6809]	-
ENSG00000270069	MIR222HG	X	45745211	45770274	-	2785	lincRNA	MIR222 host gene [Source:HGNC Symbol;Acc:HGNC:49555]	-
ENSG00000126752	SSX1	X	48255317	48267444	+	1298	protein_coding	SSX family member 1 [Source:HGNC Symbol;Acc:HGNC:11335]	-
ENSG00000171365	CLCN5	X	49922615	50099235	+	11438	protein_coding	chloride voltage-gated channel 5 [Source:HGNC Symbol;Acc:HGNC:2023]	-
ENSG00000227329	AL139396.1	X	53164391	53164557	-	167	processed_pseudogene	pseudogene similar to part of suppressor of variegation 3-9 homolog 2 (SUV39H2)	-
ENSG00000131089	ARHGEF9	X	63634967	63809274	-	13771	protein_coding	Cdc42 guanine nucleotide exchange factor 9 [Source:HGNC Symbol;Acc:HGNC:14561]	-
ENSG00000131080	EDA2R	X	66595637	66639298	-	3579	protein_coding	ectodysplasin A2 receptor [Source:HGNC Symbol;Acc:HGNC:17756]	-
ENSG00000186462	NAP1L2	X	73212299	73214848	-	2550	protein_coding	nucleosome assembly protein 1 like 2 [Source:HGNC Symbol;Acc:HGNC:7638]	-
ENSG00000229807	XIST	X	73820651	73852723	-	25264	lincRNA	X inactive specific transcript [Source:HGNC Symbol;Acc:HGNC:12810]	-
ENSG00000102271	KLHL4	X	87517749	87670050	+	5818	protein_coding	kelch like family member 4 [Source:HGNC Symbol;Acc:HGNC:6355]	-
ENSG00000184905	TCEAL2	X	102125688	102127711	+	1666	protein_coding	transcription elongation factor A like 2 [Source:HGNC Symbol;Acc:HGNC:29818]	-
ENSG00000147231	CXorf57	X	106611930	106679442	+	4853	protein_coding	chromosome X open reading frame 57 [Source:HGNC Symbol;Acc:HGNC:25486]	-
ENSG00000207146	RF00019	X	108676951	108677057	-	107	misc_RNA		-
ENSG00000252147	RNY3P16	X	119456558	119456658	+	101	misc_RNA	RNA, Ro-associated Y3 pseudogene 16 [Source:HGNC Symbol;Acc:HGNC:50891]	-
ENSG00000223749	MIR503HG	X	134543337	134546632	-	1678	lincRNA	MIR503 host gene [Source:HGNC Symbol;Acc:HGNC:28258]	-
ENSG00000173275	ZNF449	X	135344796	135363152	+	5330	protein_coding	zinc finger protein 449 [Source:HGNC Symbol;Acc:HGNC:21039]	zf-C2H2
ENSG00000203926	SPANXA2	X	141589435	141590772	+	691	protein_coding	SPANX family member A2 [Source:HGNC Symbol;Acc:HGNC:14328]	-
ENSG00000196406	SPANXD	X	141697411	141698739	-	682	protein_coding	SPANX family member D [Source:HGNC Symbol;Acc:HGNC:14332]	-
ENSG00000189252	SPANXN3	X	143508735	143517475	-	590	protein_coding	SPANX family member N3 [Source:HGNC Symbol;Acc:HGNC:33176]	-
ENSG00000013619	MAMLD1	X	150361422	150514178	+	5958	protein_coding	mastermind like domain containing 1 [Source:HGNC Symbol;Acc:HGNC:2568]	-
ENSG00000176595	KBTBD11	8	1973878	2006936	+	6710	protein_coding	kelch repeat and BTB domain containing 11 [Source:HGNC Symbol;Acc:HGNC:29104]	-
ENSG00000171056	SOX7	8	10723768	10730512	-	3216	protein_coding	SRY-box 7 [Source:HGNC Symbol;Acc:HGNC:18196]	HMG
ENSG00000171428	NAT1	8	18170477	18223689	+	3168	protein_coding	N-acetyltransferase 1 [Source:HGNC Symbol;Acc:HGNC:7645]	-
ENSG00000240694	PNMA2	8	26504686	26514092	-	5579	protein_coding	PNMA family member 2 [Source:HGNC Symbol;Acc:HGNC:9159]	-
ENSG00000120899	PTK2B	8	27311482	27459391	+	7933	protein_coding	protein tyrosine kinase 2 beta [Source:HGNC Symbol;Acc:HGNC:9612]	-
ENSG00000147421	HMBOX1	8	28890394	29064764	+	6634	protein_coding	homeobox containing 1 [Source:HGNC Symbol;Acc:HGNC:26137]	Homeobox
ENSG00000259366	AC108449.2	8	29055935	29056685	+	552	sense_intronic	novel transcript, sense intronic to HMBOX1	-
ENSG00000253414	AC124067.2	8	37516410	37517021	-	510	sense_intronic	novel transcript	-
ENSG00000255201	AC087623.1	8	38421889	38426096	+	534	antisense	novel transcript	-
ENSG00000253570	RNF5P1	8	38600661	38601200	-	540	processed_pseudogene	ring finger protein 5 pseudogene 1 [Source:HGNC Symbol;Acc:HGNC:31053]	-
ENSG00000029534	ANK1	8	41653220	41896762	-	10797	protein_coding	ankyrin 1 [Source:HGNC Symbol;Acc:HGNC:492]	-
ENSG00000205293	LINC01602	8	57855500	57984126	+	2435	lincRNA	long intergenic non-protein coding RNA 1602 [Source:HGNC Symbol;Acc:HGNC:51634]	-
ENSG00000167912	AC090152.1	8	59119040	59121346	+	1743	antisense	uncharacterized LOC100505501 [Source:NCBI gene;Acc:100505501]	-
ENSG00000200714	RF00019	8	65592731	65592820	+	90	misc_RNA		-
ENSG00000171033	PKIA	8	78516139	78605267	+	4216	protein_coding	cAMP-dependent protein kinase inhibitor alpha [Source:HGNC Symbol;Acc:HGNC:9017]	-
ENSG00000285744	AC083837.2	8	78805293	78956082	+	2921	bidirectional_promoter_lncRNA	novel transcript	-
ENSG00000170323	FABP4	8	81478419	81483263	-	1396	protein_coding	fatty acid binding protein 4 [Source:HGNC Symbol;Acc:HGNC:3559]	-
ENSG00000271971	AC120053.1	8	93715378	93716113	-	736	antisense	novel transcript, antisense to FAM92A1	-
ENSG00000183808	RBM12B	8	93729356	93741017	-	7618	protein_coding	RNA binding motif protein 12B [Source:HGNC Symbol;Acc:HGNC:32310]	-
ENSG00000280123	AC023632.6	8	94427712	94429888	-	2177	TEC	TEC	-
ENSG00000164938	TP53INP1	8	94925972	94949411	-	5676	protein_coding	tumor protein p53 inducible nuclear protein 1 [Source:HGNC Symbol;Acc:HGNC:18022]	-
ENSG00000172167	MTBP	8	120445400	120542133	+	8326	protein_coding	MDM2 binding protein [Source:HGNC Symbol;Acc:HGNC:7417]	-
ENSG00000170873	MTSS1	8	124550790	124728429	-	7727	protein_coding	MTSS1, I-BAR domain containing [Source:HGNC Symbol;Acc:HGNC:20443]	-
ENSG00000184156	KCNQ3	8	132120858	132481019	-	12646	protein_coding	potassium voltage-gated channel subfamily Q member 3 [Source:HGNC Symbol;Acc:HGNC:6297]	-
ENSG00000250571	GLI4	8	143267433	143276931	+	3057	protein_coding	GLI family zinc finger 4 [Source:HGNC Symbol;Acc:HGNC:4320]	zf-C2H2
ENSG00000182759	MAFA	8	143419182	143430406	-	2504	protein_coding	MAF bZIP transcription factor A [Source:HGNC Symbol;Acc:HGNC:23145]	TF_bZIP
ENSG00000227473	TSSK5P	8	144141214	144143664	-	907	unitary_pseudogene	testis specific serine kinase 5, pseudogene [Source:HGNC Symbol;Acc:HGNC:31931]	-
ENSG00000160949	TONSL	8	144428775	144444444	-	7111	protein_coding	tonsoku like, DNA repair protein [Source:HGNC Symbol;Acc:HGNC:7801]	-
ENSG00000147789	ZNF7	8	144827464	144847509	+	10296	protein_coding	zinc finger protein 7 [Source:HGNC Symbol;Acc:HGNC:13139]	zf-C2H2
ENSG00000196922	ZNF252P	8	144973589	145002895	-	9148	transcribed_unprocessed_pseudogene	zinc finger protein 252, pseudogene [Source:HGNC Symbol;Acc:HGNC:13046]	-
ENSG00000265735	RN7SL5P	9	9442060	9442380	+	321	misc_RNA	RNA, 7SL, cytoplasmic 5, pseudogene [Source:HGNC Symbol;Acc:HGNC:10040]	-
ENSG00000235448	LURAP1L-AS1	9	12698554	12814345	-	1720	antisense	LURAP1L antisense RNA 1 [Source:HGNC Symbol;Acc:HGNC:49761]	-
ENSG00000201118	RF00019	9	19089593	19089688	+	96	misc_RNA		-
ENSG00000177076	ACER2	9	19409059	19452020	+	2238	protein_coding	alkaline ceramidase 2 [Source:HGNC Symbol;Acc:HGNC:23675]	-
ENSG00000260912	AL158206.1	9	19453209	19455173	+	1965	sense_overlapping	novel transcript, overlapping ACER2	-
ENSG00000096872	IFT74	9	26947039	27062930	+	4073	protein_coding	intraflagellar transport 74 [Source:HGNC Symbol;Acc:HGNC:21424]	-
ENSG00000237437	ASS1P12	9	32945996	32947222	+	1227	processed_pseudogene	argininosuccinate synthetase 1 pseudogene 12 [Source:HGNC Symbol;Acc:HGNC:762]	-
ENSG00000226823	SUGT1P1	9	33503655	33510711	-	476	unprocessed_pseudogene	SUGT1 pseudogene 1 [Source:HGNC Symbol;Acc:HGNC:19384]	-
ENSG00000186638	KIF24	9	34252381	34311371	-	6131	protein_coding	kinesin family member 24 [Source:HGNC Symbol;Acc:HGNC:19916]	-
ENSG00000237451	CDK2AP2P2	9	62844818	62845184	+	367	processed_pseudogene	cyclin dependent kinase 2 associated protein 2 pseudogene 2 [Source:HGNC Symbol;Acc:HGNC:38493]	-
ENSG00000266017	MIR4477B	9	63819574	63819654	+	81	miRNA	microRNA 4477b [Source:HGNC Symbol;Acc:HGNC:41898]	-
ENSG00000234618	RPSAP9	9	76398699	76399586	+	888	processed_pseudogene	ribosomal protein SA pseudogene 9 [Source:HGNC Symbol;Acc:HGNC:31463]	-
ENSG00000226798	AL138749.1	9	80869758	80871295	-	791	lincRNA	uncharacterized LOC105376105 [Source:NCBI gene;Acc:105376105]	-
ENSG00000165115	KIF27	9	83836698	83921465	-	5140	protein_coding	kinesin family member 27 [Source:HGNC Symbol;Acc:HGNC:18632]	-
ENSG00000165121	AL353743.1	9	85805359	85849542	+	2067	transcribed_unprocessed_pseudogene	kinesin family member 27 (KIF27) pseudogene	-
ENSG00000265112	MIR3153	9	89312225	89312306	+	82	miRNA	microRNA 3153 [Source:HGNC Symbol;Acc:HGNC:38289]	-
ENSG00000260454	AL355607.2	9	90997054	91001871	+	1395	lincRNA	novel transcript	-
ENSG00000275318	AL136981.2	9	92840955	92841688	-	734	unprocessed_pseudogene	novel zinc finger protein pseudogene	-
ENSG00000127081	ZNF484	9	92845031	92878038	-	4031	protein_coding	zinc finger protein 484 [Source:HGNC Symbol;Acc:HGNC:23385]	zf-C2H2
ENSG00000269946	AL158152.2	9	94166289	94200627	+	235	lincRNA	novel transcript	-
ENSG00000207864	MIR27B	9	95085445	95085541	+	97	miRNA	microRNA 27b [Source:HGNC Symbol;Acc:HGNC:31614]	-
ENSG00000196312	MFSD14C	9	96887373	97013708	-	12153	protein_coding	major facilitator superfamily domain containing 14C [Source:HGNC Symbol;Acc:HGNC:23672]	-
ENSG00000214654	B3GNT10	9	120792403	120799918	+	2516	protein_coding	UDP-GlcNAc:betaGal beta-1,3-N-acetylglucosaminyltransferase 10 (putative) [Source:HGNC Symbol;Acc:HGNC:53652]	-
ENSG00000196152	ZNF79	9	127424374	127445372	+	2302	protein_coding	zinc finger protein 79 [Source:HGNC Symbol;Acc:HGNC:13153]	zf-C2H2
ENSG00000167103	PIP5KL1	9	127920879	127930797	-	3341	protein_coding	phosphatidylinositol-4-phosphate 5-kinase like 1 [Source:HGNC Symbol;Acc:HGNC:28711]	-
ENSG00000165698	SPACA9	9	132878027	132890201	+	2823	protein_coding	sperm acrosome associated 9 [Source:HGNC Symbol;Acc:HGNC:1367]	-
ENSG00000160323	ADAMTS13	9	133414358	133459402	+	5708	protein_coding	ADAM metallopeptidase with thrombospondin type 1 motif 13 [Source:HGNC Symbol;Acc:HGNC:1366]	-
ENSG00000238058	AL355574.1	9	135907812	135913513	+	311	antisense	novel transcript	-
ENSG00000198435	NRARP	9	137300482	137302251	-	1770	protein_coding	NOTCH regulated ankyrin repeat protein [Source:HGNC Symbol;Acc:HGNC:33843]	-
ENSG00000187609	EXD3	9	137306896	137423262	-	7626	protein_coding	exonuclease 3'-5' domain containing 3 [Source:HGNC Symbol;Acc:HGNC:26023]	-
ENSG00000277290	AC136475.10	11	243099	243483	-	385	processed_pseudogene	signal recognition particle 19kDa (SRP19) pseudogene	-
ENSG00000177106	EPS8L2	11	694438	727727	+	5693	protein_coding	EPS8 like 2 [Source:HGNC Symbol;Acc:HGNC:21296]	-
ENSG00000184545	DUSP8	11	1554044	1571920	-	4616	protein_coding	dual specificity phosphatase 8 [Source:HGNC Symbol;Acc:HGNC:3074]	-
ENSG00000121236	TRIM6	11	5596109	5612958	+	3947	protein_coding	tripartite motif containing 6 [Source:HGNC Symbol;Acc:HGNC:16277]	-
ENSG00000254595	AC084337.1	11	6488186	6489377	-	686	processed_pseudogene	voltage-dependent anion channel 1(VDAC1) pseudogene	-
ENSG00000254554	AC080023.1	11	10302657	10303704	-	803	antisense	novel transcript	-
ENSG00000254991	AC124276.1	11	12066929	12073014	+	899	lincRNA	novel transcript	-
ENSG00000173432	SAA1	11	18266174	18269977	+	796	protein_coding	serum amyloid A1 [Source:HGNC Symbol;Acc:HGNC:10513]	-
ENSG00000121690	DEPDC7	11	33015864	33033582	+	3326	protein_coding	DEP domain containing 7 [Source:HGNC Symbol;Acc:HGNC:29899]	-
ENSG00000241255	AL136126.1	11	33237008	33237409	+	402	processed_pseudogene	ribosomal protein S24 (RPS24) pseudogene	-
ENSG00000110427	KIAA1549L	11	33376466	33674102	+	13012	protein_coding	KIAA1549 like [Source:HGNC Symbol;Acc:HGNC:24836]	-
ENSG00000157570	TSPAN18	11	44726465	44932421	+	5871	protein_coding	tetraspanin 18 [Source:HGNC Symbol;Acc:HGNC:20660]	-
ENSG00000180423	HARBI1	11	46602861	46617909	-	2662	protein_coding	harbinger transposase derived 1 [Source:HGNC Symbol;Acc:HGNC:26522]	-
ENSG00000252874	RF00019	11	47820200	47820289	-	90	misc_RNA		-
ENSG00000149506	ZP1	11	60867562	60875693	+	2436	protein_coding	zona pellucida glycoprotein 1 [Source:HGNC Symbol;Acc:HGNC:13187]	-
ENSG00000162174	ASRGL1	11	62337448	62393412	+	4586	protein_coding	asparaginase like 1 [Source:HGNC Symbol;Acc:HGNC:16448]	-
ENSG00000255446	AP003064.2	11	62421845	62426724	-	510	antisense	novel transcript	-
ENSG00000110076	NRXN2	11	64606174	64723188	-	10580	protein_coding	neurexin 2 [Source:HGNC Symbol;Acc:HGNC:8009]	-
ENSG00000245532	NEAT1	11	65422774	65445540	+	22767	lincRNA	nuclear paraspeckle assembly transcript 1 [Source:HGNC Symbol;Acc:HGNC:30815]	-
ENSG00000172543	CTSW	11	65879809	65883741	+	1719	protein_coding	cathepsin W [Source:HGNC Symbol;Acc:HGNC:2546]	-
ENSG00000175294	CATSPER1	11	66016752	66026517	-	2687	protein_coding	cation channel sperm associated 1 [Source:HGNC Symbol;Acc:HGNC:17116]	-
ENSG00000173237	C11orf86	11	66975277	66977004	+	1187	protein_coding	chromosome 11 open reading frame 86 [Source:HGNC Symbol;Acc:HGNC:34442]	-
ENSG00000255031	AP002807.1	11	68050740	68053762	+	1209	antisense	novel transcript, antisense to CHKA	-
ENSG00000260877	AP005233.2	11	69371463	69372512	+	372	lincRNA	novel transcript	-
ENSG00000172890	NADSYN1	11	71453109	71524107	+	16263	protein_coding	NAD synthetase 1 [Source:HGNC Symbol;Acc:HGNC:29832]	-
ENSG00000175591	P2RY2	11	73218298	73236352	+	2861	protein_coding	purinergic receptor P2Y2 [Source:HGNC Symbol;Acc:HGNC:8541]	-
ENSG00000137501	SYTL2	11	85694224	85811159	-	11258	protein_coding	synaptotagmin like 2 [Source:HGNC Symbol;Acc:HGNC:15585]	-
ENSG00000166004	CEP295	11	93661639	93730358	+	9495	protein_coding	centrosomal protein 295 [Source:HGNC Symbol;Acc:HGNC:29366]	-
ENSG00000186280	KDM4D	11	94973681	94999518	+	2978	protein_coding	lysine demethylase 4D [Source:HGNC Symbol;Acc:HGNC:25498]	-
ENSG00000077458	FAM76B	11	95768942	95790409	-	6042	protein_coding	family with sequence similarity 76 member B [Source:HGNC Symbol;Acc:HGNC:28492]	-
ENSG00000137745	MMP13	11	102942995	102955734	-	2834	protein_coding	matrix metallopeptidase 13 [Source:HGNC Symbol;Acc:HGNC:7159]	-
ENSG00000170290	SLN	11	107707378	107719693	-	906	protein_coding	sarcolipin [Source:HGNC Symbol;Acc:HGNC:11089]	-
ENSG00000160588	MPZL3	11	118226690	118252350	-	3968	protein_coding	myelin protein zero like 3 [Source:HGNC Symbol;Acc:HGNC:27279]	-
ENSG00000186166	CCDC84	11	118998142	119015791	+	5105	protein_coding	coiled-coil domain containing 84 [Source:HGNC Symbol;Acc:HGNC:30460]	-
ENSG00000254428	AP003392.1	11	119003742	119004893	-	523	antisense	novel transcript, antisense to CCDC84	-
ENSG00000254854	AP003390.1	11	119729583	119739623	+	523	antisense	uncharacterized LOC102724301 [Source:NCBI gene;Acc:102724301]	-
ENSG00000137642	SORL1	11	121452203	121633693	+	19449	protein_coding	sortilin related receptor 1 [Source:HGNC Symbol;Acc:HGNC:11185]	-
ENSG00000109944	JHY	11	122882528	122959798	+	4680	protein_coding	junctional cadherin complex regulator [Source:HGNC Symbol;Acc:HGNC:26288]	-
ENSG00000064199	SPA17	11	124673798	124697518	+	5205	protein_coding	sperm autoantigenic protein 17 [Source:HGNC Symbol;Acc:HGNC:11210]	-
ENSG00000149571	KIRREL3	11	126423359	127003460	-	6594	protein_coding	kirre like nephrin family adhesion molecule 3 [Source:HGNC Symbol;Acc:HGNC:23204]	-
ENSG00000238117	AP000844.2	11	131877680	131897108	-	509	antisense	novel transcript	-
ENSG00000241058	NSUN6	10	18545561	18659285	-	3498	protein_coding	NOP2/Sun RNA methyltransferase family member 6 [Source:HGNC Symbol;Acc:HGNC:23529]	-
ENSG00000198105	ZNF248	10	37776526	37858106	-	7289	protein_coding	zinc finger protein 248 [Source:HGNC Symbol;Acc:HGNC:13041]	zf-C2H2
ENSG00000188234	AGAP4	10	45825594	45853875	-	3474	protein_coding	ArfGAP with GTPase domain, ankyrin repeat and PH domain 4 [Source:HGNC Symbol;Acc:HGNC:23459]	-
ENSG00000204172	AGAP9	10	47501854	47523638	-	2387	protein_coding	ArfGAP with GTPase domain, ankyrin repeat and PH domain 9 [Source:HGNC Symbol;Acc:HGNC:23463]	-
ENSG00000225830	ERCC6	10	49455368	49539538	-	16737	protein_coding	ERCC excision repair 6, chromatin remodeling factor [Source:HGNC Symbol;Acc:HGNC:3438]	-
ENSG00000138346	DNA2	10	68414064	68472121	-	4867	protein_coding	DNA replication helicase/nuclease 2 [Source:HGNC Symbol;Acc:HGNC:2939]	-
ENSG00000221184	MIR1254-1	10	68759318	68759414	+	97	miRNA	microRNA 1254-1 [Source:HGNC Symbol;Acc:HGNC:35319]	-
ENSG00000229097	CALM2P2	10	70163685	70164124	+	440	processed_pseudogene	calmodulin 2 pseudogene 2 [Source:HGNC Symbol;Acc:HGNC:1447]	-
ENSG00000198246	SLC29A3	10	71319258	71381423	+	5439	protein_coding	solute carrier family 29 member 3 [Source:HGNC Symbol;Acc:HGNC:23096]	-
ENSG00000227540	DNAJC9-AS1	10	73252791	73254349	+	940	antisense	DNAJC9 antisense RNA 1 [Source:NCBI gene;Acc:414245]	-
ENSG00000279088	AC022400.7	10	73742995	73744230	-	1236	TEC	TEC	-
ENSG00000224596	ZMIZ1-AS1	10	78943328	79067895	-	4427	antisense	ZMIZ1 antisense RNA 1 [Source:HGNC Symbol;Acc:HGNC:27433]	-
ENSG00000237523	LINC00857	10	80207710	80219657	+	2171	lincRNA	long intergenic non-protein coding RNA 857 [Source:HGNC Symbol;Acc:HGNC:45114]	-
ENSG00000148677	ANKRD1	10	90912096	90921276	-	1979	protein_coding	ankyrin repeat domain 1 [Source:HGNC Symbol;Acc:HGNC:15819]	-
ENSG00000119969	HELLS	10	94501434	94613905	+	10148	protein_coding	helicase, lymphoid specific [Source:HGNC Symbol;Acc:HGNC:4861]	-
ENSG00000119943	PYROXD2	10	98383565	98415184	-	3867	protein_coding	pyridine nucleotide-disulphide oxidoreductase domain 2 [Source:HGNC Symbol;Acc:HGNC:23517]	-
ENSG00000186862	PDZD7	10	101007683	101032295	-	6609	protein_coding	PDZ domain containing 7 [Source:HGNC Symbol;Acc:HGNC:26257]	-
ENSG00000273143	AL355512.1	10	110428840	110496204	-	628	lincRNA	novel transcript	-
ENSG00000203867	RBM20	10	110644397	110839469	+	8162	protein_coding	RNA binding motif protein 20 [Source:HGNC Symbol;Acc:HGNC:27424]	-
ENSG00000198924	DCLRE1A	10	113834725	113854383	-	4600	protein_coding	DNA cross-link repair 1A [Source:HGNC Symbol;Acc:HGNC:17660]	-
ENSG00000165868	HSPA12A	10	116671192	116850236	-	11834	protein_coding	heat shock protein family A (Hsp70) member 12A [Source:HGNC Symbol;Acc:HGNC:19022]	-
ENSG00000188613	NANOS1	10	119029716	119033732	+	4017	protein_coding	nanos C2HC-type zinc finger 1 [Source:HGNC Symbol;Acc:HGNC:23044]	-
ENSG00000203805	PLPP4	10	120456954	120589855	+	1785	protein_coding	phospholipid phosphatase 4 [Source:HGNC Symbol;Acc:HGNC:23531]	-
ENSG00000196177	ACADSB	10	123008979	123058311	+	6255	protein_coding	acyl-CoA dehydrogenase short/branched chain [Source:HGNC Symbol;Acc:HGNC:91]	-
ENSG00000235180	LINC00601	10	126413869	126421879	-	1168	lincRNA	long intergenic non-protein coding RNA 601 [Source:HGNC Symbol;Acc:HGNC:43916]	-
ENSG00000277959	AL162274.2	10	131971202	131971533	+	332	antisense	novel transcript, antisense to BNIP3	-
ENSG00000188385	JAKMIP3	10	132104671	132184809	+	7608	protein_coding	Janus kinase and microtubule interacting protein 3 [Source:HGNC Symbol;Acc:HGNC:23523]	-
ENSG00000002016	RAD52	12	912077	990053	-	4190	protein_coding	RAD52 homolog, DNA repair protein [Source:HGNC Symbol;Acc:HGNC:9824]	-
ENSG00000139190	VAMP1	12	6462237	6470987	-	3580	protein_coding	vesicle associated membrane protein 1 [Source:HGNC Symbol;Acc:HGNC:12642]	-
ENSG00000171847	FAM90A1	12	8221260	8227618	-	2538	protein_coding	family with sequence similarity 90 member A1 [Source:HGNC Symbol;Acc:HGNC:25526]	-
ENSG00000013588	GPRC5A	12	12890782	12917937	+	8440	protein_coding	G protein-coupled receptor class C group 5 member A [Source:HGNC Symbol;Acc:HGNC:9836]	-
ENSG00000182993	C12orf60	12	14803572	14906586	+	4612	protein_coding	chromosome 12 open reading frame 60 [Source:HGNC Symbol;Acc:HGNC:28726]	-
ENSG00000255921	AC026310.2	12	24949163	24960158	+	728	antisense	novel transcript, antisense to BCAT1	-
ENSG00000275764	AC092747.4	12	27037100	27038960	+	1861	lincRNA	novel transcript	-
ENSG00000170456	DENND5B	12	31382223	31591097	-	11310	protein_coding	DENN domain containing 5B [Source:HGNC Symbol;Acc:HGNC:28338]	-
ENSG00000256843	AC023157.2	12	31748100	31748240	-	141	processed_pseudogene	dpy-30 homolog (C. elegans) (DPY30) pseudogene	-
ENSG00000151229	SLC2A13	12	39755021	40106089	-	10027	protein_coding	solute carrier family 2 member 13 [Source:HGNC Symbol;Acc:HGNC:15956]	-
ENSG00000134297	PLEKHA8P1	12	45173064	45216041	-	2320	transcribed_processed_pseudogene	pleckstrin homology domain containing A8 pseudogene 1 [Source:HGNC Symbol;Acc:HGNC:30222]	-
ENSG00000079337	RAPGEF3	12	47734367	47771040	-	12078	protein_coding	Rap guanine nucleotide exchange factor 3 [Source:HGNC Symbol;Acc:HGNC:16629]	-
ENSG00000186666	BCDIN3D	12	49836039	49843129	-	3721	protein_coding	BCDIN3 domain containing RNA methyltransferase [Source:HGNC Symbol;Acc:HGNC:27050]	-
ENSG00000050438	SLC4A8	12	51391317	51515763	+	17980	protein_coding	solute carrier family 4 member 8 [Source:HGNC Symbol;Acc:HGNC:11034]	-
ENSG00000167767	KRT80	12	52168996	52192000	-	4350	protein_coding	keratin 80 [Source:HGNC Symbol;Acc:HGNC:27056]	-
ENSG00000170442	KRT86	12	52249300	52309163	+	2394	protein_coding	keratin 86 [Source:HGNC Symbol;Acc:HGNC:6463]	-
ENSG00000205426	KRT81	12	52285913	52291534	-	1929	protein_coding	keratin 81 [Source:HGNC Symbol;Acc:HGNC:6458]	-
ENSG00000182796	TMEM198B	12	55829608	55836246	+	4377	transcribed_unitary_pseudogene	transmembrane protein 198B (pseudogene) [Source:HGNC Symbol;Acc:HGNC:43629]	-
ENSG00000110944	IL23A	12	56334174	56340410	+	1187	protein_coding	interleukin 23 subunit alpha [Source:HGNC Symbol;Acc:HGNC:15488]	-
ENSG00000208028	MIR616	12	57519163	57519259	-	97	miRNA	microRNA 616 [Source:HGNC Symbol;Acc:HGNC:32872]	-
ENSG00000275180	AC048341.2	12	62603909	62604399	+	491	lincRNA	novel transcript	-
ENSG00000135678	CPM	12	68842197	68971570	-	7535	protein_coding	carboxypeptidase M [Source:HGNC Symbol;Acc:HGNC:2311]	-
ENSG00000153233	PTPRR	12	70638073	70920843	-	5142	protein_coding	protein tyrosine phosphatase, receptor type R [Source:HGNC Symbol;Acc:HGNC:9680]	-
ENSG00000258077	AC078923.1	12	75563202	75984015	-	1385	lincRNA	novel transcript	-
ENSG00000251893	RF00156	12	75689152	75689304	-	153	snoRNA		-
ENSG00000257219	LINC02407	12	76259839	76305131	+	1201	lincRNA	long intergenic non-protein coding RNA 2407 [Source:HGNC Symbol;Acc:HGNC:53336]	-
ENSG00000120798	NR2C1	12	95020229	95073703	-	6529	protein_coding	nuclear receptor subfamily 2 group C member 1 [Source:HGNC Symbol;Acc:HGNC:7971]	RXR-like
ENSG00000111199	TRPV4	12	109783085	109833401	-	3759	protein_coding	transient receptor potential cation channel subfamily V member 4 [Source:HGNC Symbol;Acc:HGNC:18083]	-
ENSG00000122986	HVCN1	12	110627841	110704950	-	3688	protein_coding	hydrogen voltage gated channel 1 [Source:HGNC Symbol;Acc:HGNC:28240]	-
ENSG00000176834	VSIG10	12	118063593	118136026	-	8350	protein_coding	V-set and immunoglobulin domain containing 10 [Source:HGNC Symbol;Acc:HGNC:26078]	-
ENSG00000110801	PSMD9	12	121888731	121918297	+	8774	protein_coding	proteasome 26S subunit, non-ATPase 9 [Source:HGNC Symbol;Acc:HGNC:9567]	-
ENSG00000185344	ATP6V0A2	12	123712318	123761755	+	13729	protein_coding	ATPase H+ transporting V0 subunit a2 [Source:HGNC Symbol;Acc:HGNC:18481]	-
ENSG00000072609	CHFR	12	132822187	132956304	-	17127	protein_coding	checkpoint with forkhead and ring finger domains [Source:HGNC Symbol;Acc:HGNC:20455]	-
ENSG00000230641	USP12-AS2	13	27172259	27182998	+	279	antisense	USP12 antisense RNA 2 (head to head) [Source:HGNC Symbol;Acc:HGNC:39962]	-
ENSG00000132965	ALOX5AP	13	30713478	30764426	+	1715	protein_coding	arachidonate 5-lipoxygenase activating protein [Source:HGNC Symbol;Acc:HGNC:436]	-
ENSG00000172915	NBEA	13	34942287	35673022	+	11949	protein_coding	neurobeachin [Source:HGNC Symbol;Acc:HGNC:7648]	-
ENSG00000136167	LCP1	13	46125920	46211871	-	5061	protein_coding	lymphocyte cytosolic protein 1 [Source:HGNC Symbol;Acc:HGNC:6528]	-
ENSG00000102554	KLF5	13	73054976	73077542	+	3893	protein_coding	Kruppel like factor 5 [Source:HGNC Symbol;Acc:HGNC:6349]	zf-C2H2
ENSG00000152767	FARP1	13	98142562	98455176	+	36228	protein_coding	FERM, ARH/RhoGEF and pleckstrin domain protein 1 [Source:HGNC Symbol;Acc:HGNC:3591]	-
ENSG00000088387	DOCK9	13	98793429	99086625	-	14816	protein_coding	dedicator of cytokinesis 9 [Source:HGNC Symbol;Acc:HGNC:14132]	-
ENSG00000134864	GGACT	13	100530164	100589528	-	3477	protein_coding	gamma-glutamylamine cyclotransferase [Source:HGNC Symbol;Acc:HGNC:25100]	-
ENSG00000229152	ANKRD10-IT1	13	110894639	110899172	-	800	sense_intronic	ANKRD10 intronic transcript 1 [Source:HGNC Symbol;Acc:HGNC:39891]	-
ENSG00000272695	GAS6-DT	13	113864168	113866833	+	1952	lincRNA	GAS6 divergent transcript [Source:HGNC Symbol;Acc:HGNC:43694]	-
ENSG00000277252	AL589743.6	14	19220796	19220912	-	117	unprocessed_pseudogene	TBC1 domain family, member 26 (TBC1D26) pseudogene	-
ENSG00000151413	NUBPL	14	31489956	31861224	+	7590	protein_coding	nucleotide binding protein like [Source:HGNC Symbol;Acc:HGNC:20278]	-
ENSG00000174373	RALGAPA1	14	35538352	35809304	-	14258	protein_coding	Ral GTPase activating protein catalytic alpha subunit 1 [Source:HGNC Symbol;Acc:HGNC:17770]	-
ENSG00000136327	NKX2-8	14	36580579	36582607	-	1261	protein_coding	NK2 homeobox 8 [Source:HGNC Symbol;Acc:HGNC:16364]	Homeobox
ENSG00000187790	FANCM	14	45135940	45200890	+	8468	protein_coding	FA complementation group M [Source:HGNC Symbol;Acc:HGNC:23168]	-
ENSG00000100479	POLE2	14	49643555	49688422	-	2955	protein_coding	DNA polymerase epsilon 2, accessory subunit [Source:HGNC Symbol;Acc:HGNC:9178]	-
ENSG00000269906	AL606834.1	14	50662511	50663178	-	668	sense_intronic	novel transcript, sense intronic to SAV1	-
ENSG00000100505	TRIM9	14	50975262	51096061	-	8945	protein_coding	tripartite motif containing 9 [Source:HGNC Symbol;Acc:HGNC:16288]	-
ENSG00000100523	DDHD1	14	53036745	53153282	-	17944	protein_coding	DDHD domain containing 1 [Source:HGNC Symbol;Acc:HGNC:19714]	-
ENSG00000100532	CGRRF1	14	54509812	54539309	+	4564	protein_coding	cell growth regulator with ring finger domain 1 [Source:HGNC Symbol;Acc:HGNC:15528]	-
ENSG00000100578	KIAA0586	14	58427385	58551289	+	10184	protein_coding	KIAA0586 [Source:HGNC Symbol;Acc:HGNC:19960]	-
ENSG00000272158	AL139022.2	14	65003325	65003767	-	443	antisense	novel transcript, antisense to CHURC1-FNTB	-
ENSG00000198133	TMEM229B	14	67447084	67533739	-	6377	protein_coding	transmembrane protein 229B [Source:HGNC Symbol;Acc:HGNC:20130]	-
ENSG00000258976	AC013451.2	14	74614693	74616647	-	717	lincRNA	novel transcript	-
ENSG00000119685	TTLL5	14	75633625	75955078	+	12266	protein_coding	tubulin tyrosine ligase like 5 [Source:HGNC Symbol;Acc:HGNC:19963]	-
ENSG00000198894	CIPC	14	77098097	77117287	+	5300	protein_coding	CLOCK interacting pacemaker [Source:HGNC Symbol;Acc:HGNC:20365]	-
ENSG00000258884	LINC02321	14	90822365	90828128	-	384	lincRNA	long intergenic non-protein coding RNA 2321 [Source:HGNC Symbol;Acc:HGNC:53240]	-
ENSG00000089723	OTUB2	14	94026329	94048930	+	4252	protein_coding	OTU deubiquitinase, ubiquitin aldehyde binding 2 [Source:HGNC Symbol;Acc:HGNC:20351]	-
ENSG00000197249	SERPINA1	14	94376747	94390693	-	4902	protein_coding	serpin family A member 1 [Source:HGNC Symbol;Acc:HGNC:8941]	-
ENSG00000258788	CKS1BP1	14	96223108	96223347	+	240	processed_pseudogene	CDC28 protein kinase regulatory subunit 1B pseudogene 1 [Source:HGNC Symbol;Acc:HGNC:20004]	-
ENSG00000258717	AL132711.1	14	100675930	100679884	-	722	lincRNA	novel transcript	-
ENSG00000200279	SNORD114-10	14	100967052	100967123	+	72	snoRNA	small nucleolar RNA, C/D box 114-10 [Source:HGNC Symbol;Acc:HGNC:32998]	-
ENSG00000223403	MEG9	14	101064151	101072937	+	3212	lincRNA	maternally expressed 9 [Source:HGNC Symbol;Acc:HGNC:43874]	-
ENSG00000207959	MIR656	14	101066724	101066801	+	78	miRNA	microRNA 656 [Source:HGNC Symbol;Acc:HGNC:32912]	-
ENSG00000246451	AL049840.1	14	103682362	103684015	-	1404	antisense	novel transcript, antisense to KLC1	-
ENSG00000184916	JAG2	14	105140981	105168824	-	6397	protein_coding	jagged 2 [Source:HGNC Symbol;Acc:HGNC:6189]	-
ENSG00000257270	AL928654.2	14	105467793	105470617	-	445	antisense	novel transcript, antisense to MTA1	-
ENSG00000277561	GOLGA8IP	15	22606022	22617854	-	4116	transcribed_unprocessed_pseudogene	golgin A8 family member I, pseudogene [Source:HGNC Symbol;Acc:HGNC:26660]	-
ENSG00000206149	HERC2P9	15	28589492	28685264	+	8310	transcribed_unprocessed_pseudogene	hect domain and RLD 2 pseudogene 9 [Source:HGNC Symbol;Acc:HGNC:30495]	-
ENSG00000284906	AC091057.6	15	30624548	30685606	+	2297	protein_coding	Rho GTPase-activating protein 11B [Source:UniProtKB/Swiss-Prot;Acc:Q3KRB8]	-
ENSG00000206127	GOLGA8O	15	32445106	32455634	-	2166	protein_coding	golgin A8 family member O [Source:HGNC Symbol;Acc:HGNC:44406]	-
ENSG00000223509	AC135983.2	15	32519848	32536926	-	2846	transcribed_processed_pseudogene	WAS protein homolog associated with actin, golgi membranes and microtubules (WHAMM) pseudogene	-
ENSG00000140199	SLC12A6	15	34229996	34338060	-	10056	protein_coding	solute carrier family 12 member 6 [Source:HGNC Symbol;Acc:HGNC:10914]	-
ENSG00000259917	HNRNPLP2	15	34489002	34490571	-	1570	unprocessed_pseudogene	heterogeneous nuclear ribonucleoprotein L pseudogene 2 [Source:HGNC Symbol;Acc:HGNC:48747]	-
ENSG00000215252	GOLGA8B	15	34525207	34588503	-	7670	protein_coding	golgin A8 family member B [Source:HGNC Symbol;Acc:HGNC:31973]	-
ENSG00000259584	AC021755.2	15	40075204	40078704	-	864	lincRNA	novel transcript	-
ENSG00000223313	RNU6-516P	15	40529570	40529673	+	104	snRNA	RNA, U6 small nuclear 516, pseudogene [Source:HGNC Symbol;Acc:HGNC:47479]	-
ENSG00000157021	FAM92A1P1	15	41163162	41164374	+	890	unprocessed_pseudogene	family with sequence similarity 92 member A1 pseudogene 1 [Source:HGNC Symbol;Acc:HGNC:32278]	-
ENSG00000278493	AC039056.2	15	41908204	41908714	-	511	sense_intronic	novel transcript, sense intronic to EHD4	-
ENSG00000214013	GANC	15	42273233	42356935	+	10954	protein_coding	glucosidase alpha, neutral C [Source:HGNC Symbol;Acc:HGNC:4139]	-
ENSG00000168781	PPIP5K1	15	43533462	43590253	-	8075	protein_coding	diphosphoinositol pentakisphosphate kinase 1 [Source:HGNC Symbol;Acc:HGNC:29023]	-
ENSG00000104177	MYEF2	15	48134631	48178517	-	14067	protein_coding	myelin expression factor 2 [Source:HGNC Symbol;Acc:HGNC:17940]	Others
ENSG00000265195	MIR4312	15	68801850	68801925	-	76	miRNA	microRNA 4312 [Source:HGNC Symbol;Acc:HGNC:38376]	-
ENSG00000140459	CYP11A1	15	74337759	74367740	-	3491	protein_coding	cytochrome P450 family 11 subfamily A member 1 [Source:HGNC Symbol;Acc:HGNC:2590]	-
ENSG00000179361	ARID3B	15	74541177	74598131	+	6212	protein_coding	AT-rich interaction domain 3B [Source:HGNC Symbol;Acc:HGNC:14350]	ARID
ENSG00000140465	CYP1A1	15	74719542	74725610	-	3435	protein_coding	cytochrome P450 family 1 subfamily A member 1 [Source:HGNC Symbol;Acc:HGNC:2595]	-
ENSG00000259562	AC090607.2	15	78290527	78291221	-	695	transcribed_processed_pseudogene	zinc finger CCHC-type and RNA binding motif 1 (ZCRB1) pseudogene	-
ENSG00000188266	HYKK	15	78507564	78537372	+	5707	protein_coding	hydroxylysine kinase [Source:HGNC Symbol;Acc:HGNC:34403]	-
ENSG00000252061	RNU6-415P	15	78898840	78898936	-	97	snRNA	RNA, U6 small nuclear 415, pseudogene [Source:HGNC Symbol;Acc:HGNC:47378]	-
ENSG00000169330	KIAA1024	15	79432516	79472290	+	6800	protein_coding	KIAA1024 [Source:HGNC Symbol;Acc:HGNC:29172]	-
ENSG00000197978	GOLGA6L9	15	82430018	82439153	+	6576	protein_coding	golgin A6 family-like 9 [Source:HGNC Symbol;Acc:HGNC:37229]	-
ENSG00000136404	TM6SF1	15	83107407	83144854	+	2661	protein_coding	transmembrane 6 superfamily member 1 [Source:HGNC Symbol;Acc:HGNC:11860]	-
ENSG00000140600	SH3GL3	15	83447228	83618743	+	3363	protein_coding	SH3 domain containing GRB2 like 3, endophilin A3 [Source:HGNC Symbol;Acc:HGNC:10832]	-
ENSG00000225151	GOLGA2P7	15	84199311	84230136	-	4915	transcribed_unprocessed_pseudogene	GOLGA2 pseudogene 7 [Source:HGNC Symbol;Acc:HGNC:49516]	-
ENSG00000200677	RF00093	15	90755243	90755312	-	70	snoRNA		-
ENSG00000275449	MIR6859-3	15	101973524	101973591	+	68	miRNA	microRNA 6859-3 [Source:HGNC Symbol;Acc:HGNC:50248]	-
ENSG00000266124	MIR5587	16	535316	535368	+	53	miRNA	microRNA 5587 [Source:HGNC Symbol;Acc:HGNC:43508]	-
ENSG00000161996	WDR90	16	649311	667833	+	10534	protein_coding	WD repeat domain 90 [Source:HGNC Symbol;Acc:HGNC:26960]	-
ENSG00000007516	BAIAP3	16	1333601	1349441	+	6146	protein_coding	BAI1 associated protein 3 [Source:HGNC Symbol;Acc:HGNC:948]	-
ENSG00000182685	BRICD5	16	2209253	2211950	-	2083	protein_coding	BRICHOS domain containing 5 [Source:HGNC Symbol;Acc:HGNC:28309]	-
ENSG00000067365	METTL22	16	8621683	8649654	+	8254	protein_coding	methyltransferase like 22 [Source:HGNC Symbol;Acc:HGNC:28368]	-
ENSG00000183458	AC138932.1	16	14911551	14935708	+	6830	transcribed_unprocessed_pseudogene	polycystic kidney disease 1 (autosomal dominant) (PKD1) pseudogene	-
ENSG00000188599	NPIPP1	16	15104312	15123498	-	1437	transcribed_unprocessed_pseudogene	nuclear pore complex interacting protein pseudogene 1 [Source:HGNC Symbol;Acc:HGNC:35407]	-
ENSG00000205746	AC126755.1	16	18334400	18352476	-	6804	transcribed_unprocessed_pseudogene	polycystic kidney disease 1 (autosomal dominant) (PKD1) pseudogene	-
ENSG00000170537	TMC7	16	18983934	19063942	+	5638	protein_coding	transmembrane channel like 7 [Source:HGNC Symbol;Acc:HGNC:23000]	-
ENSG00000099365	STX1B	16	30989256	31010661	-	5229	protein_coding	syntaxin 1B [Source:HGNC Symbol;Acc:HGNC:18539]	-
ENSG00000278133	AC135050.6	16	31122235	31124064	+	756	sense_intronic	novel transcript, sense intronic to KAT8	-
ENSG00000140678	ITGAX	16	31355134	31382997	+	7074	protein_coding	integrin subunit alpha X [Source:HGNC Symbol;Acc:HGNC:6152]	-
ENSG00000228695	CES1P1	16	55760566	55793960	+	3195	transcribed_unprocessed_pseudogene	carboxylesterase 1 pseudogene 1 [Source:HGNC Symbol;Acc:HGNC:18546]	-
ENSG00000102878	HSF4	16	67164681	67169945	+	3377	protein_coding	heat shock transcription factor 4 [Source:HGNC Symbol;Acc:HGNC:5227]	HSF
ENSG00000103064	SLC7A6	16	68264516	68301823	+	7588	protein_coding	solute carrier family 7 member 6 [Source:HGNC Symbol;Acc:HGNC:11064]	-
ENSG00000207525	RF00019	16	74463888	74463988	-	101	misc_RNA		-
ENSG00000205084	TMEM231	16	75536744	75556286	-	6015	protein_coding	transmembrane protein 231 [Source:HGNC Symbol;Acc:HGNC:37234]	-
ENSG00000166446	CDYL2	16	80597906	80804329	-	8557	protein_coding	chromodomain Y like 2 [Source:HGNC Symbol;Acc:HGNC:23030]	-
ENSG00000129910	CDH15	16	89171767	89195492	+	4628	protein_coding	cadherin 15 [Source:HGNC Symbol;Acc:HGNC:1754]	-
ENSG00000178773	CPNE7	16	89575768	89597246	+	3048	protein_coding	copine 7 [Source:HGNC Symbol;Acc:HGNC:2320]	-
ENSG00000141013	GAS8	16	90019629	90044975	+	5615	protein_coding	growth arrest specific 8 [Source:HGNC Symbol;Acc:HGNC:4166]	-
ENSG00000074660	SCARF1	17	1633858	1645747	-	4961	protein_coding	scavenger receptor class F member 1 [Source:HGNC Symbol;Acc:HGNC:16820]	-
ENSG00000186594	MIR22HG	17	1711493	1717174	-	2986	lincRNA	MIR22 host gene [Source:HGNC Symbol;Acc:HGNC:28219]	-
ENSG00000263050	AC090617.5	17	2043475	2044968	-	443	lincRNA	novel transcript	-
ENSG00000263272	AC004148.2	17	5425139	5432876	-	1938	antisense	novel transcript, antisense to RPAIN	-
ENSG00000177294	FBXO39	17	6776223	6797101	+	2918	protein_coding	F-box protein 39 [Source:HGNC Symbol;Acc:HGNC:28565]	-
ENSG00000072818	ACAP1	17	7336529	7351478	+	7421	protein_coding	ArfGAP with coiled-coil, ankyrin repeat and PH domains 1 [Source:HGNC Symbol;Acc:HGNC:16467]	-
ENSG00000129244	ATP1B2	17	7646627	7657768	+	3276	protein_coding	ATPase Na+/K+ transporting subunit beta 2 [Source:HGNC Symbol;Acc:HGNC:805]	-
ENSG00000178971	CTC1	17	8224821	8248095	-	8566	protein_coding	CST telomere replication complex component 1 [Source:HGNC Symbol;Acc:HGNC:26169]	-
ENSG00000125434	SLC25A35	17	8287763	8295343	-	3897	protein_coding	solute carrier family 25 member 35 [Source:HGNC Symbol;Acc:HGNC:31921]	-
ENSG00000175106	TVP23C	17	15502264	15563595	-	5435	protein_coding	trans-golgi network vesicle protein 23 homolog C [Source:HGNC Symbol;Acc:HGNC:30453]	-
ENSG00000223878	PPIAP53	17	15506866	15507354	+	489	processed_pseudogene	peptidylprolyl isomerase A pseudogene 53 [Source:HGNC Symbol;Acc:HGNC:53677]	-
ENSG00000221540	MIR1180	17	19344506	19344574	-	69	miRNA	microRNA 1180 [Source:HGNC Symbol;Acc:HGNC:35261]	-
ENSG00000266865	AC138207.8	17	31008497	31093127	+	2147	transcribed_unprocessed_pseudogene	SMAD specific E3 ubiquitin protein ligase 2 (SMURF2) pseudogene	-
ENSG00000270871	AC015849.3	17	35816717	35830293	-	488	antisense	novel transcript, antisense TAF15	-
ENSG00000274620	MIR378J	17	37614931	37615039	-	109	miRNA	microRNA 378j [Source:HGNC Symbol;Acc:HGNC:49979]	-
ENSG00000067191	CACNB1	17	39173456	39197703	-	7094	protein_coding	calcium voltage-gated channel auxiliary subunit beta 1 [Source:HGNC Symbol;Acc:HGNC:1401]	-
ENSG00000073605	GSDMB	17	39904595	39919854	-	5905	protein_coding	gasdermin B [Source:HGNC Symbol;Acc:HGNC:23690]	-
ENSG00000238793	SNORD124	17	40027542	40027645	-	104	snoRNA	small nucleolar RNA, C/D box 124 [Source:HGNC Symbol;Acc:HGNC:33563]	-
ENSG00000212724	KRTAP2-3	17	41059240	41060114	-	875	protein_coding	keratin associated protein 2-3 [Source:HGNC Symbol;Acc:HGNC:18906]	-
ENSG00000267595	AC060780.3	17	43168170	43168249	-	80	unprocessed_pseudogene	breast cancer 1, early onset (BRCA1) pseudogene	-
ENSG00000184988	TMEM106A	17	43211835	43220041	+	3577	protein_coding	transmembrane protein 106A [Source:HGNC Symbol;Acc:HGNC:28288]	-
ENSG00000267080	ASB16-AS1	17	44175973	44186717	-	2460	antisense	ASB16 antisense RNA 1 [Source:HGNC Symbol;Acc:HGNC:25442]	-
ENSG00000184922	FMNL1	17	45221444	45247320	+	7576	protein_coding	formin like 1 [Source:HGNC Symbol;Acc:HGNC:1212]	-
ENSG00000260075	NSFP1	17	46372855	46487141	+	1471	unprocessed_pseudogene	N-ethylmaleimide-sensitive factor pseudogene 1 [Source:HGNC Symbol;Acc:HGNC:31405]	-
ENSG00000189120	SP6	17	47844908	47855874	-	4075	protein_coding	Sp6 transcription factor [Source:HGNC Symbol;Acc:HGNC:14530]	zf-C2H2
ENSG00000108465	CDK5RAP3	17	47967810	47981774	+	6070	protein_coding	CDK5 regulatory subunit associated protein 3 [Source:HGNC Symbol;Acc:HGNC:18673]	-
ENSG00000108798	ABI3	17	49210227	49223225	+	2456	protein_coding	ABI family member 3 [Source:HGNC Symbol;Acc:HGNC:29859]	-
ENSG00000246640	PICART1	17	50050349	50055739	-	2533	lincRNA	p53-inducible cancer-associated RNA transcript 1 [Source:NCBI gene;Acc:284080]	-
ENSG00000279059	AC007485.2	17	54956760	54958426	-	1667	TEC	TEC	-
ENSG00000189050	RNFT1	17	59952240	59964761	-	3399	protein_coding	ring finger protein, transmembrane 1 [Source:HGNC Symbol;Acc:HGNC:30206]	-
ENSG00000141376	BCAS3	17	60677453	61392838	+	14101	protein_coding	BCAS3, microtubule associated cell migration factor [Source:HGNC Symbol;Acc:HGNC:14347]	-
ENSG00000265055	AC145343.1	17	68096046	68101474	-	650	lincRNA	novel transcript	-
ENSG00000280351	AC127496.7	17	81003335	81005132	+	1798	TEC	uncharacterized LOC100129503 [Source:NCBI gene;Acc:100129503]	-
ENSG00000265678	AC129510.1	17	82153430	82154815	+	555	antisense	novel transcript, antisense CCDC57	-
ENSG00000262001	DLGAP1-AS2	18	3603000	3608336	+	3171	antisense	DLGAP1 antisense RNA 2 [Source:HGNC Symbol;Acc:HGNC:28146]	-
ENSG00000273284	AP001033.2	18	9259388	9260390	+	1003	sense_intronic	novel transcript, sense intronic to ANKRD12	-
ENSG00000158201	ABHD3	18	21650897	21704805	-	4366	protein_coding	abhydrolase domain containing 3 [Source:HGNC Symbol;Acc:HGNC:18718]	-
ENSG00000154040	CABYR	18	24138956	24161603	+	3518	protein_coding	calcium binding tyrosine phosphorylation regulated [Source:HGNC Symbol;Acc:HGNC:15569]	-
ENSG00000186814	ZSCAN30	18	35251058	35290245	-	8271	protein_coding	zinc finger and SCAN domain containing 30 [Source:HGNC Symbol;Acc:HGNC:33517]	zf-C2H2
ENSG00000153391	INO80C	18	35452230	35497991	-	5085	protein_coding	INO80 complex subunit C [Source:HGNC Symbol;Acc:HGNC:26994]	-
ENSG00000175387	SMAD2	18	47808957	47931146	-	36366	protein_coding	SMAD family member 2 [Source:HGNC Symbol;Acc:HGNC:6768]	MH1
ENSG00000264350	SNRPGP2	18	54406889	54407114	-	226	processed_pseudogene	small nuclear ribonucleoprotein polypeptide G pseudogene 2 [Source:HGNC Symbol;Acc:HGNC:30999]	-
ENSG00000049759	NEDD4L	18	58044367	58401540	+	17455	protein_coding	neural precursor cell expressed, developmentally down-regulated 4-like, E3 ubiquitin protein ligase [Source:HGNC Symbol;Acc:HGNC:7728]	-
ENSG00000134444	RELCH	18	62187255	62310217	+	10690	protein_coding	RAB11 binding and LisH domain, coiled-coil and HEAT repeat containing [Source:HGNC Symbol;Acc:HGNC:29289]	-
ENSG00000141664	ZCCHC2	18	62523007	62587709	+	10235	protein_coding	zinc finger CCHC-type containing 2 [Source:HGNC Symbol;Acc:HGNC:22916]	-
ENSG00000197632	SERPINB2	18	63871692	63903890	+	2748	protein_coding	serpin family B member 2 [Source:HGNC Symbol;Acc:HGNC:8584]	-
ENSG00000204556	AL450124.1	20	26018832	26020684	+	353	unprocessed_pseudogene	zinc-finger pseudogene	-
ENSG00000235313	HM13-IT1	20	31563166	31564076	+	356	sense_intronic	HM13 intronic transcript 1 [Source:HGNC Symbol;Acc:HGNC:41424]	-
ENSG00000088305	DNMT3B	20	32762385	32809356	+	4630	protein_coding	DNA methyltransferase 3 beta [Source:HGNC Symbol;Acc:HGNC:2979]	-
ENSG00000260257	AL035071.1	20	32856621	32858751	+	2131	lincRNA	novel transcript	-
ENSG00000088340	FER1L4	20	35558737	35607562	-	9067	transcribed_unitary_pseudogene	fer-1 like family member 4, pseudogene [Source:HGNC Symbol;Acc:HGNC:15801]	-
ENSG00000201512	SNORA71C	20	38429670	38429803	-	134	snoRNA	small nucleolar RNA, H/ACA box 71C [Source:HGNC Symbol;Acc:HGNC:32656]	-
ENSG00000132793	LPIN3	20	41340920	41360582	+	4568	protein_coding	lipin 3 [Source:HGNC Symbol;Acc:HGNC:14451]	-
ENSG00000278231	AL133342.1	20	48821688	48849458	-	366	lincRNA	novel transcript	-
ENSG00000124212	PTGIS	20	49503874	49568146	-	5579	protein_coding	prostaglandin I2 synthase [Source:HGNC Symbol;Acc:HGNC:9603]	-
ENSG00000124171	PARD6B	20	50731544	50756795	+	4726	protein_coding	par-6 family cell polarity regulator beta [Source:HGNC Symbol;Acc:HGNC:16245]	-
ENSG00000254620	AL050327.1	20	58594417	58603973	+	507	lincRNA	novel transcript	-
ENSG00000268649	AL132655.2	20	58817132	58817725	-	594	lincRNA	novel transcript	-
ENSG00000174403	MIR1-1HG-AS1	20	62544343	62551526	-	3397	antisense	MIR1-1HG antisense RNA 1 [Source:HGNC Symbol;Acc:HGNC:26393]	-
ENSG00000125510	OPRL1	20	64080173	64100643	+	3549	protein_coding	opioid related nociceptin receptor 1 [Source:HGNC Symbol;Acc:HGNC:8155]	-
ENSG00000116017	ARID3A	19	925781	975934	+	7210	protein_coding	AT-rich interaction domain 3A [Source:HGNC Symbol;Acc:HGNC:3031]	ARID
ENSG00000171236	LRG1	19	4536409	4540474	-	3133	protein_coding	leucine rich alpha-2-glycoprotein 1 [Source:HGNC Symbol;Acc:HGNC:29480]	-
ENSG00000267939	AC008946.1	19	8008729	8016025	+	421	lincRNA	novel transcript	-
ENSG00000205517	RGL3	19	11384341	11419342	-	4358	protein_coding	ral guanine nucleotide dissociation stimulator like 3 [Source:HGNC Symbol;Acc:HGNC:30282]	-
ENSG00000197933	ZNF823	19	11721265	11739009	-	2459	protein_coding	zinc finger protein 823 [Source:HGNC Symbol;Acc:HGNC:30936]	zf-C2H2
ENSG00000197044	ZNF441	19	11767000	11784078	+	4748	protein_coding	zinc finger protein 441 [Source:HGNC Symbol;Acc:HGNC:20875]	zf-C2H2
ENSG00000171295	ZNF440	19	11814284	11835201	+	6427	protein_coding	zinc finger protein 440 [Source:HGNC Symbol;Acc:HGNC:20874]	zf-C2H2
ENSG00000171291	ZNF439	19	11848726	11883750	+	5207	protein_coding	zinc finger protein 439 [Source:HGNC Symbol;Acc:HGNC:20873]	zf-C2H2
ENSG00000197647	ZNF433	19	12014732	12035741	-	3079	protein_coding	zinc finger protein 433 [Source:HGNC Symbol;Acc:HGNC:20811]	zf-C2H2
ENSG00000214189	ZNF788P	19	12092263	12137235	+	5692	transcribed_unprocessed_pseudogene	zinc finger family member 788, pseudogene [Source:HGNC Symbol;Acc:HGNC:33112]	-
ENSG00000105613	MAST1	19	12833951	12874951	+	6533	protein_coding	microtubule associated serine/threonine kinase 1 [Source:HGNC Symbol;Acc:HGNC:19034]	-
ENSG00000037757	MRI1	19	13764532	13774282	+	3456	protein_coding	methylthioribose-1-phosphate isomerase 1 [Source:HGNC Symbol;Acc:HGNC:28469]	-
ENSG00000268087	AC008764.2	19	16610411	16636531	+	376	lincRNA	novel transcript	-
ENSG00000282851	BISPR	19	17405686	17419324	+	3045	lincRNA	BST2 interferon stimulated positive regulator [Source:HGNC Symbol;Acc:HGNC:51290]	-
ENSG00000181896	ZNF101	19	19668796	19683509	+	6560	protein_coding	zinc finger protein 101 [Source:HGNC Symbol;Acc:HGNC:12881]	zf-C2H2
ENSG00000105750	ZNF85	19	20923222	20950697	+	4668	protein_coding	zinc finger protein 85 [Source:HGNC Symbol;Acc:HGNC:13160]	zf-C2H2
ENSG00000172687	ZNF738	19	21358930	21379302	+	3905	protein_coding	zinc finger protein 738 [Source:HGNC Symbol;Acc:HGNC:32469]	-
ENSG00000267575	AC006504.5	19	27793463	27918863	+	5141	lincRNA	uncharacterized LOC101927151 [Source:NCBI gene;Acc:101927151]	-
ENSG00000089335	ZNF302	19	34677639	34686397	+	5032	protein_coding	zinc finger protein 302 [Source:HGNC Symbol;Acc:HGNC:13848]	zf-C2H2
ENSG00000161249	DMKN	19	35497220	35513658	-	7444	protein_coding	dermokine [Source:HGNC Symbol;Acc:HGNC:25063]	-
ENSG00000181007	ZFP82	19	36383120	36418656	-	7506	protein_coding	ZFP82 zinc finger protein [Source:HGNC Symbol;Acc:HGNC:28682]	zf-C2H2
ENSG00000233527	ZNF529-AS1	19	36573070	36594708	+	1868	antisense	ZNF529 antisense RNA 1 [Source:HGNC Symbol;Acc:HGNC:51275]	-
ENSG00000197808	ZNF461	19	36637192	36666853	-	4204	protein_coding	zinc finger protein 461 [Source:HGNC Symbol;Acc:HGNC:21629]	zf-C2H2
ENSG00000198453	ZNF568	19	36916329	36998700	+	9437	protein_coding	zinc finger protein 568 [Source:HGNC Symbol;Acc:HGNC:25392]	zf-C2H2
ENSG00000245680	ZNF585B	19	37181579	37218153	-	7538	protein_coding	zinc finger protein 585B [Source:HGNC Symbol;Acc:HGNC:30948]	zf-C2H2
ENSG00000188766	SPRED3	19	38388421	38399587	+	5864	protein_coding	sprouty related EVH1 domain containing 3 [Source:HGNC Symbol;Acc:HGNC:31041]	-
ENSG00000231412	AC005392.2	19	43329295	43331430	-	301	lincRNA	novel transcript	-
ENSG00000277806	AC006213.4	19	43976815	43977448	+	634	sense_intronic	novel transcript, sense intronic to ZNF155	-
ENSG00000263002	ZNF234	19	44141557	44160309	+	5210	protein_coding	zinc finger protein 234 [Source:HGNC Symbol;Acc:HGNC:13027]	zf-C2H2
ENSG00000283632	EXOC3L2	19	45212621	45245431	-	2964	protein_coding	exocyst complex component 3 like 2 [Source:HGNC Symbol;Acc:HGNC:30162]	-
ENSG00000213889	PPM1N	19	45488777	45502510	+	2571	protein_coding	protein phosphatase, Mg2+/Mn2+ dependent 1N (putative) [Source:HGNC Symbol;Acc:HGNC:26845]	-
ENSG00000010310	GIPR	19	45668244	45683724	+	4736	protein_coding	gastric inhibitory polypeptide receptor [Source:HGNC Symbol;Acc:HGNC:4271]	-
ENSG00000160013	PTGIR	19	46620468	46625118	-	3546	protein_coding	prostaglandin I2 receptor [Source:HGNC Symbol;Acc:HGNC:9602]	-
ENSG00000197405	C5AR1	19	47290023	47322066	+	2951	protein_coding	complement C5a receptor 1 [Source:HGNC Symbol;Acc:HGNC:1338]	-
ENSG00000268655	AC008687.4	19	49017496	49020523	-	1756	protein_coding	uncharacterized LOC101059948 [Source:NCBI gene;Acc:101059948]	-
ENSG00000189052	CGB5	19	49043884	49045311	+	841	protein_coding	chorionic gonadotropin subunit beta 5 [Source:HGNC Symbol;Acc:HGNC:16452]	-
ENSG00000196337	CGB7	19	49054275	49058860	-	3386	protein_coding	chorionic gonadotropin subunit beta 7 [Source:HGNC Symbol;Acc:HGNC:16451]	-
ENSG00000268970	AC022150.2	19	52597699	52598887	-	644	sense_intronic	novel transcript, sense intronic to ZNF83	-
ENSG00000213020	ZNF611	19	52702813	52735073	-	7148	protein_coding	zinc finger protein 611 [Source:HGNC Symbol;Acc:HGNC:28766]	zf-C2H2
ENSG00000204604	ZNF468	19	52838008	52890375	-	11355	protein_coding	zinc finger protein 468 [Source:HGNC Symbol;Acc:HGNC:33105]	zf-C2H2
ENSG00000160471	COX6B2	19	55349306	55354814	-	3815	protein_coding	cytochrome c oxidase subunit 6B2 [Source:HGNC Symbol;Acc:HGNC:24380]	-
ENSG00000197714	ZNF460	19	57280051	57293569	+	3505	protein_coding	zinc finger protein 460 [Source:HGNC Symbol;Acc:HGNC:21628]	zf-C2H2
ENSG00000178229	ZNF543	19	57320509	57330776	+	3659	protein_coding	zinc finger protein 543 [Source:HGNC Symbol;Acc:HGNC:25281]	zf-C2H2
ENSG00000188785	ZNF548	19	57389850	57402992	+	6161	protein_coding	zinc finger protein 548 [Source:HGNC Symbol;Acc:HGNC:26561]	zf-C2H2
ENSG00000083814	ZNF671	19	57719751	57727624	-	3532	protein_coding	zinc finger protein 671 [Source:HGNC Symbol;Acc:HGNC:26279]	zf-C2H2
ENSG00000269343	ZNF587B	19	57819741	57846238	+	4380	protein_coding	zinc finger protein 587B [Source:HGNC Symbol;Acc:HGNC:37142]	zf-C2H2
ENSG00000270804	AC010326.4	19	57867885	57868834	+	936	transcribed_processed_pseudogene	ubiquitin-conjugating enzyme E2C (UBE2C) pseudogene	-
ENSG00000278129	ZNF8	19	58278951	58302805	+	9128	protein_coding	zinc finger protein 8 [Source:HGNC Symbol;Acc:HGNC:13154]	-
ENSG00000182902	SLC25A18	22	17563439	17590994	+	4741	protein_coding	solute carrier family 25 member 18 [Source:HGNC Symbol;Acc:HGNC:10988]	-
ENSG00000274602	PI4KAP1	22	18533646	18577968	-	4812	transcribed_unprocessed_pseudogene	phosphatidylinositol 4-kinase alpha pseudogene 1 [Source:HGNC Symbol;Acc:HGNC:33576]	-
ENSG00000070371	CLTCL1	22	19179473	19291716	-	10049	protein_coding	clathrin heavy chain like 1 [Source:HGNC Symbol;Acc:HGNC:2093]	-
ENSG00000161133	USP41	22	20350578	20390758	-	1592	protein_coding	ubiquitin specific peptidase 41 [Source:HGNC Symbol;Acc:HGNC:20070]	-
ENSG00000099937	SERPIND1	22	20773879	20787720	+	2553	protein_coding	serpin family D member 1 [Source:HGNC Symbol;Acc:HGNC:4838]	-
ENSG00000169635	HIC2	22	21417404	21451463	+	7219	protein_coding	HIC ZBTB transcriptional repressor 2 [Source:HGNC Symbol;Acc:HGNC:18595]	ZBTB
ENSG00000284654	AP000553.7	22	21661476	21661593	-	118	unitary_pseudogene	novel pseudogene	-
ENSG00000234630	AC245060.2	22	22293733	22294794	+	524	lincRNA	novel transcript	-
ENSG00000275004	ZNF280B	22	22484421	22509154	-	5723	protein_coding	zinc finger protein 280B [Source:HGNC Symbol;Acc:HGNC:23022]	-
ENSG00000169548	ZNF280A	22	22513736	22520270	-	2148	protein_coding	zinc finger protein 280A [Source:HGNC Symbol;Acc:HGNC:18597]	-
ENSG00000275635	RF00066	22	23137805	23137864	-	60	snRNA		-
ENSG00000133519	ZDHHC8P1	22	23390606	23402726	-	3269	transcribed_unprocessed_pseudogene	zinc finger DHHC-type containing 8 pseudogene 1 [Source:HGNC Symbol;Acc:HGNC:26461]	-
ENSG00000233521	LINC01638	22	27221349	27224727	-	975	lincRNA	long intergenic non-protein coding RNA 1638 [Source:HGNC Symbol;Acc:HGNC:52425]	-
ENSG00000100330	MTMR3	22	29883155	30030866	+	9903	protein_coding	myotubularin related protein 3 [Source:HGNC Symbol;Acc:HGNC:7451]	-
ENSG00000100191	SLC5A4	22	32218476	32255341	-	2030	protein_coding	solute carrier family 5 member 4 [Source:HGNC Symbol;Acc:HGNC:11039]	-
ENSG00000241954	AL021937.4	22	32383786	32385631	+	444	lincRNA	novel transcript	-
ENSG00000232218	AL021937.2	22	32386668	32386868	+	201	unprocessed_pseudogene	Ral-GDS related protein Rgr (Rgr) pseudogene	-
ENSG00000207696	MIR659	22	37847678	37847774	-	97	miRNA	microRNA 659 [Source:HGNC Symbol;Acc:HGNC:32915]	-
ENSG00000100354	TNRC6B	22	40044817	40335808	+	19998	protein_coding	trinucleotide repeat containing 6B [Source:HGNC Symbol;Acc:HGNC:29190]	-
ENSG00000172250	SERHL	22	42500579	42512560	+	1742	transcribed_unitary_pseudogene	serine hydrolase-like (pseudogene) [Source:HGNC Symbol;Acc:HGNC:14408]	-
ENSG00000130540	SULT4A1	22	43824509	43862503	-	2849	protein_coding	sulfotransferase family 4A member 1 [Source:HGNC Symbol;Acc:HGNC:14903]	-
ENSG00000221598	MIR1249	22	45200954	45201019	-	66	miRNA	microRNA 1249 [Source:HGNC Symbol;Acc:HGNC:35315]	-
ENSG00000238120	LINC01589	22	45604432	45605621	-	548	antisense	long intergenic non-protein coding RNA 1589 [Source:HGNC Symbol;Acc:HGNC:51520]	-
ENSG00000188511	C22orf34	22	49414524	49657542	-	6769	lincRNA	chromosome 22 open reading frame 34 [Source:HGNC Symbol;Acc:HGNC:28010]	-
ENSG00000231106	LINC01436	21	36005338	36007838	+	1048	lincRNA	long intergenic non-protein coding RNA 1436 [Source:HGNC Symbol;Acc:HGNC:50754]	-
ENSG00000184809	B3GALT5-AS1	21	39597147	39612821	-	2516	antisense	B3GALT5 antisense RNA 1 [Source:HGNC Symbol;Acc:HGNC:16424]	-
ENSG00000160190	SLC37A1	21	42496008	42581440	+	6814	protein_coding	solute carrier family 37 member 1 [Source:HGNC Symbol;Acc:HGNC:11024]	-
ENSG00000281420	AP001052.1	21	43748365	43748468	-	99	pseudogene		-
ENSG00000142185	TRPM2	21	44350163	44443081	+	6705	protein_coding	transient receptor potential cation channel subfamily M member 2 [Source:HGNC Symbol;Acc:HGNC:12339]	-
ENSG00000160255	ITGB2	21	44885953	44931989	-	6797	protein_coding	integrin subunit beta 2 [Source:HGNC Symbol;Acc:HGNC:6155]	-
ENSG00000210049	MT-TF	MT	577	647	+	71	Mt_tRNA	mitochondrially encoded tRNA phenylalanine [Source:HGNC Symbol;Acc:HGNC:7481]	-
ENSG00000210112	MT-TM	MT	4402	4469	+	68	Mt_tRNA	mitochondrially encoded tRNA methionine [Source:HGNC Symbol;Acc:HGNC:7492]	-
ENSG00000278817	AC007325.4	KI270734.1	131494	137392	+	1213	protein_coding	protein DGCR6 [Source:NCBI gene;Acc:102724770]	-
