# Supplementary material for: Knockdown of the snoRNA-Jouvence Blocks the Proliferation and Leads to the Death of Human Primary Glioblastoma Cells
Source: Noncoding RNA. 2025 Jul 18;11(4):54. doi: 10.3390/ncrna11040054 (PMC12286020; doi:10.3390/ncrna11040054)
Supplement: Supplementary file 1 [file ncrna-11-00054-s001.zip › Suppl. Table-2-Venn-sh_Control-Jaque Cabrera et al.xlsx]

## Sheet: sh_Control
gene_id	gene_name	gene_chr	gene_start	gene_end	gene_strand	gene_length	gene_biotype	gene_description	tf_family
ENSG00000235169	SMIM1	1	3772761	3775982	+	981	protein_coding	small integral membrane protein 1 (Vel blood group) [Source:HGNC Symbol;Acc:HGNC:44204]	-
ENSG00000249087	ZNF436-AS1	1	23368997	23371839	+	2655	antisense	ZNF436 antisense RNA 1 [Source:HGNC Symbol;Acc:HGNC:25122]	-
ENSG00000117643	MAN1C1	1	25617468	25786207	+	9026	protein_coding	mannosidase alpha class 1C member 1 [Source:HGNC Symbol;Acc:HGNC:19080]	-
ENSG00000221539	SNORD99	1	28578749	28578822	-	74	snoRNA	small nucleolar RNA, C/D box 99 [Source:HGNC Symbol;Acc:HGNC:32762]	-
ENSG00000253304	TMEM200B	1	29119428	29123935	-	2639	protein_coding	transmembrane protein 200B [Source:HGNC Symbol;Acc:HGNC:33785]	-
ENSG00000160055	TMEM234	1	32214472	32222359	-	3571	protein_coding	transmembrane protein 234 [Source:HGNC Symbol;Acc:HGNC:28837]	-
ENSG00000160062	ZBTB8A	1	32539427	32605939	+	7075	protein_coding	zinc finger and BTB domain containing 8A [Source:HGNC Symbol;Acc:HGNC:24172]	ZBTB
ENSG00000160097	FNDC5	1	32862268	32872482	-	3139	protein_coding	fibronectin type III domain containing 5 [Source:HGNC Symbol;Acc:HGNC:20240]	-
ENSG00000160094	ZNF362	1	33256545	33300719	+	3331	protein_coding	zinc finger protein 362 [Source:HGNC Symbol;Acc:HGNC:18079]	zf-C2H2
ENSG00000185090	MANEAL	1	37793802	37801137	+	3018	protein_coding	mannosidase endo-alpha like [Source:HGNC Symbol;Acc:HGNC:26452]	-
ENSG00000280670	CCDC163	1	45493866	45500079	-	2757	protein_coding	coiled-coil domain containing 163 [Source:HGNC Symbol;Acc:HGNC:27003]	-
ENSG00000237424	FOXD2-AS1	1	47432133	47434641	-	2509	lincRNA	FOXD2 adjacent opposite strand RNA 1 [Source:HGNC Symbol;Acc:HGNC:44256]	-
ENSG00000132122	SPATA6	1	48295372	48472208	-	5939	protein_coding	spermatogenesis associated 6 [Source:HGNC Symbol;Acc:HGNC:18309]	-
ENSG00000235105	AL356968.2	1	48435967	48437223	+	1257	processed_pseudogene	amyotrophic lateral sclerosis 2 (juvenile) chromosome region, candidate 2 (ALS2CR2) pseudogene	-
ENSG00000228929	RPS13P2	1	52772194	52772648	-	455	processed_pseudogene	ribosomal protein S13 pseudogene 2 [Source:HGNC Symbol;Acc:HGNC:36364]	-
ENSG00000143036	SLC44A3	1	94820342	94895246	+	2869	protein_coding	solute carrier family 44 member 3 [Source:HGNC Symbol;Acc:HGNC:28689]	-
ENSG00000064886	CHI3L2	1	111200771	111243440	+	3295	protein_coding	chitinase 3 like 2 [Source:HGNC Symbol;Acc:HGNC:1933]	-
ENSG00000275075	AC244015.1	1	144168752	144168850	+	99	processed_pseudogene	transmembrane protein 128 (TMEM128) pseudogene	-
ENSG00000276216	AC245014.3	1	145281116	145281462	+	347	lincRNA	novel transcript	-
ENSG00000143434	SEMA6C	1	151131685	151146664	-	5809	protein_coding	semaphorin 6C [Source:HGNC Symbol;Acc:HGNC:10740]	-
ENSG00000232671	AL391069.2	1	151280024	151281929	-	622	antisense	uncharacterized LOC100507670 [Source:NCBI gene;Acc:100507670]	-
ENSG00000143520	FLG2	1	152348735	152360006	-	9124	protein_coding	filaggrin family member 2 [Source:HGNC Symbol;Acc:HGNC:33276]	-
ENSG00000143536	CRNN	1	152409243	152414263	-	1902	protein_coding	cornulin [Source:HGNC Symbol;Acc:HGNC:1230]	-
ENSG00000188404	SELL	1	169690667	169711698	-	2725	protein_coding	selectin L [Source:HGNC Symbol;Acc:HGNC:10720]	-
ENSG00000159388	BTG2	1	203305491	203309602	+	2757	protein_coding	BTG anti-proliferation factor 2 [Source:HGNC Symbol;Acc:HGNC:1131]	-
ENSG00000162873	KLHDC8A	1	205336065	205357090	-	3651	protein_coding	kelch domain containing 8A [Source:HGNC Symbol;Acc:HGNC:25573]	-
ENSG00000276600	RAB7B	1	205976740	206003461	-	3686	protein_coding	RAB7B, member RAS oncogene family [Source:HGNC Symbol;Acc:HGNC:30513]	-
ENSG00000263528	IKBKE	1	206470476	206496889	+	3791	protein_coding	inhibitor of nuclear factor kappa B kinase subunit epsilon [Source:HGNC Symbol;Acc:HGNC:14552]	-
ENSG00000162769	FLVCR1	1	212858255	212899363	+	6442	protein_coding	feline leukemia virus subgroup C cellular receptor 1 [Source:HGNC Symbol;Acc:HGNC:24682]	-
ENSG00000212237	RNA5SP18	1	228647912	228648032	-	121	rRNA_pseudogene	RNA, 5S ribosomal pseudogene 18 [Source:HGNC Symbol;Acc:HGNC:42586]	-
ENSG00000205795	CYS1	2	10056780	10080944	-	2847	protein_coding	cystin 1 [Source:HGNC Symbol;Acc:HGNC:18525]	-
ENSG00000196208	GREB1	2	11482341	11642788	+	12361	protein_coding	growth regulating estrogen receptor binding 1 [Source:HGNC Symbol;Acc:HGNC:24885]	-
ENSG00000225649	AC064875.1	2	12966784	13007013	-	2846	processed_transcript	uncharacterized LOC100506474 [Source:NCBI gene;Acc:100506474]	-
ENSG00000157833	GAREM2	2	26173091	26189663	+	5939	protein_coding	GRB2 associated regulator of MAPK1 subtype 2 [Source:HGNC Symbol;Acc:HGNC:27172]	-
ENSG00000138030	KHK	2	27086747	27100772	+	3060	protein_coding	ketohexokinase [Source:HGNC Symbol;Acc:HGNC:6315]	-
ENSG00000265706	SNORD53B	2	28927983	28928060	+	78	snoRNA	small nucleolar RNA, C/D box 53B [Source:HGNC Symbol;Acc:HGNC:52229]	-
ENSG00000279519	AC007382.1	2	36839922	36842539	-	2618	TEC	TEC	-
ENSG00000143919	CAMKMT	2	44361950	44772592	+	3991	protein_coding	calmodulin-lysine N-methyltransferase [Source:HGNC Symbol;Acc:HGNC:26276]	-
ENSG00000138083	SIX3	2	44941898	44946077	+	2523	protein_coding	SIX homeobox 3 [Source:HGNC Symbol;Acc:HGNC:10889]	Homeobox
ENSG00000115956	PLEK	2	68365173	68397453	+	3314	protein_coding	pleckstrin [Source:HGNC Symbol;Acc:HGNC:9070]	-
ENSG00000163219	ARHGAP25	2	68679601	68826833	+	5452	protein_coding	Rho GTPase activating protein 25 [Source:HGNC Symbol;Acc:HGNC:28951]	-
ENSG00000225439	BOLA3-AS1	2	74148009	74150061	+	1834	antisense	BOLA3 divergent transcript [Source:HGNC Symbol;Acc:HGNC:42922]	-
ENSG00000186854	TRABD2A	2	84821650	84907008	-	8771	protein_coding	TraB domain containing 2A [Source:HGNC Symbol;Acc:HGNC:27013]	-
ENSG00000208772	SNORD94	2	86135870	86136006	+	137	snoRNA	small nucleolar RNA, C/D box 94 [Source:HGNC Symbol;Acc:HGNC:32756]	-
ENSG00000233205	AC108479.1	2	87972656	87973082	+	427	processed_pseudogene	WW domain binding protein 1 (WBP1) pseudogene	-
ENSG00000272913	AC009237.14	2	95525109	95526702	-	1594	lincRNA	novel transcript	-
ENSG00000230747	AC021188.1	2	96307263	96321731	-	740	antisense	novel transcript	-
ENSG00000214184	GCC2-AS1	2	108507515	108534196	-	799	antisense	GCC2 antisense RNA 1 [Source:HGNC Symbol;Acc:HGNC:28126]	-
ENSG00000243389	AC012442.2	2	112589040	112614431	+	425	3prime_overlapping_ncRNA	novel transcript	-
ENSG00000125637	PSD4	2	113157325	113209396	+	13442	protein_coding	pleckstrin and Sec7 domain containing 4 [Source:HGNC Symbol;Acc:HGNC:19096]	-
ENSG00000115844	DLX2	2	172099439	172102900	-	2970	protein_coding	distal-less homeobox 2 [Source:HGNC Symbol;Acc:HGNC:2915]	Homeobox
ENSG00000128714	HOXD13	2	176092891	176095938	+	2240	protein_coding	homeobox D13 [Source:HGNC Symbol;Acc:HGNC:5136]	Homeobox
ENSG00000229337	AC079305.3	2	177155622	177212662	-	218	antisense	novel transcript	-
ENSG00000227946	AC007383.2	2	206084605	206086564	+	1034	lincRNA	novel transcript	-
ENSG00000281780	RF00134	2	206161841	206161929	+	89	snoRNA		-
ENSG00000144451	SPAG16	2	213284379	214410501	+	8257	protein_coding	sperm associated antigen 16 [Source:HGNC Symbol;Acc:HGNC:23225]	-
ENSG00000272644	AC097468.3	2	219069354	219069809	-	456	lincRNA	novel transcript	-
ENSG00000207647	MIR153-1	2	219294111	219294200	-	90	miRNA	microRNA 153-1 [Source:HGNC Symbol;Acc:HGNC:31539]	-
ENSG00000233868	AC009302.1	2	221944223	221944612	+	390	processed_pseudogene	chromosome 12 open reading frame 31 (C12orf31) pseudogene	-
ENSG00000156966	B3GNT7	2	231395543	231401164	+	3806	protein_coding	UDP-GlcNAc:betaGal beta-1,3-N-acetylglucosaminyltransferase 7 [Source:HGNC Symbol;Acc:HGNC:18811]	-
ENSG00000222020	AC062017.1	2	239401436	239402364	+	613	antisense	uncharacterized LOC101928111 [Source:NCBI gene;Acc:101928111]	-
ENSG00000230082	PRRT3-AS1	3	9947404	9954787	+	614	antisense	PRRT3 antisense RNA 1 [Source:HGNC Symbol;Acc:HGNC:41151]	-
ENSG00000151090	THRB	3	24117153	24495756	-	10968	protein_coding	thyroid hormone receptor beta [Source:HGNC Symbol;Acc:HGNC:11799]	THR-like
ENSG00000173705	SUSD5	3	33150042	33219215	-	5008	protein_coding	sushi domain containing 5 [Source:HGNC Symbol;Acc:HGNC:29061]	-
ENSG00000272121	AC006058.3	3	43998081	43999149	-	1069	lincRNA	novel transcript	-
ENSG00000164045	CDC25A	3	48157146	48188402	-	4117	protein_coding	cell division cycle 25A [Source:HGNC Symbol;Acc:HGNC:1725]	-
ENSG00000273493	AC098479.1	3	58329965	58330118	+	154	lincRNA	novel transcript	-
ENSG00000163618	CADPS	3	62398346	62875389	-	14638	protein_coding	calcium dependent secretion activator [Source:HGNC Symbol;Acc:HGNC:1426]	-
ENSG00000214552	COPS8P2	3	68145004	68145630	+	627	processed_pseudogene	COP9 signalosome subunit 8 pseudogene 2 [Source:HGNC Symbol;Acc:HGNC:45270]	-
ENSG00000176542	USF3	3	113648385	113696646	-	13738	protein_coding	upstream transcription factor family member 3 [Source:HGNC Symbol;Acc:HGNC:30494]	bHLH
ENSG00000172020	GAP43	3	115623324	115721490	+	2087	protein_coding	growth associated protein 43 [Source:HGNC Symbol;Acc:HGNC:4140]	-
ENSG00000239268	AC092691.1	3	117672154	117997592	-	554	lincRNA	novel transcript	-
ENSG00000207002	RF00392	3	123814077	123814207	+	131	snoRNA		-
ENSG00000114654	EFCC1	3	129001629	129040742	+	2945	protein_coding	EF-hand and coiled-coil domain containing 1 [Source:HGNC Symbol;Acc:HGNC:25692]	-
ENSG00000273437	AC108673.3	3	129163606	129163940	-	335	lincRNA	novel transcript	-
ENSG00000207088	SNORA7B	3	129397210	129397348	-	139	snoRNA	small nucleolar RNA, H/ACA box 7B [Source:HGNC Symbol;Acc:HGNC:32593]	-
ENSG00000158186	MRAS	3	138347648	138405534	+	6365	protein_coding	muscle RAS oncogene homolog [Source:HGNC Symbol;Acc:HGNC:7227]	-
ENSG00000158234	FAIM	3	138608606	138633376	+	4072	protein_coding	Fas apoptotic inhibitory molecule [Source:HGNC Symbol;Acc:HGNC:18703]	-
ENSG00000261051	AC107021.2	3	146059585	146061679	-	2095	sense_overlapping	novel transcript, overlapping to PLOD2	-
ENSG00000243415	AC107021.1	3	146064042	146105204	+	807	antisense	novel transcript, antisense to PLOD2	-
ENSG00000240032	LNCSRLR	3	146066344	146069185	-	709	antisense	lncRNA sorafenib resistance in renal cell carcinoma associated [Source:HGNC Symbol;Acc:HGNC:52753]	-
ENSG00000272440	AC080013.6	3	158695367	158695581	+	215	lincRNA	novel transcript	-
ENSG00000163888	CAMK2N2	3	184259213	184261463	-	1362	protein_coding	calcium/calmodulin dependent protein kinase II inhibitor 2 [Source:HGNC Symbol;Acc:HGNC:24197]	-
ENSG00000073282	TP63	3	189631416	189897279	+	7454	protein_coding	tumor protein p63 [Source:HGNC Symbol;Acc:HGNC:15979]	P53
ENSG00000213123	TCTEX1D2	3	196291219	196318299	-	1246	protein_coding	Tctex1 domain containing 2 [Source:HGNC Symbol;Acc:HGNC:28482]	-
ENSG00000234742	AC144530.1	3	197850400	197850954	-	555	processed_pseudogene	ribosomal protein L17 (RPL17) pseudogene	-
ENSG00000155275	TRMT44	4	8436140	8493531	+	7724	protein_coding	tRNA methyltransferase 44 homolog [Source:HGNC Symbol;Acc:HGNC:26653]	-
ENSG00000163138	PACRGL	4	20696282	20752907	+	4032	protein_coding	parkin coregulated like [Source:HGNC Symbol;Acc:HGNC:28442]	-
ENSG00000207697	MIR573	4	24520192	24520290	-	99	miRNA	microRNA 573 [Source:HGNC Symbol;Acc:HGNC:32829]	-
ENSG00000169851	PCDH7	4	30720415	31146805	+	12249	protein_coding	protocadherin 7 [Source:HGNC Symbol;Acc:HGNC:8659]	-
ENSG00000078177	N4BP2	4	40056826	40158252	+	9835	protein_coding	NEDD4 binding protein 2 [Source:HGNC Symbol;Acc:HGNC:29851]	-
ENSG00000178343	SHISA3	4	42397839	42402487	+	1971	protein_coding	shisa family member 3 [Source:HGNC Symbol;Acc:HGNC:25159]	-
ENSG00000109189	USP46	4	52590972	52659335	-	8917	protein_coding	ubiquitin specific peptidase 46 [Source:HGNC Symbol;Acc:HGNC:20075]	-
ENSG00000273257	AC069200.1	4	55387949	55388271	+	323	lincRNA	novel transcript	-
ENSG00000156234	CXCL13	4	77511753	77611834	+	1431	protein_coding	C-X-C motif chemokine ligand 13 [Source:HGNC Symbol;Acc:HGNC:10639]	-
ENSG00000118777	ABCG2	4	88090264	88231322	-	5044	protein_coding	ATP binding cassette subfamily G member 2 (Junior blood group) [Source:HGNC Symbol;Acc:HGNC:74]	-
ENSG00000272777	AC019131.2	4	99067256	99068125	-	870	lincRNA	novel transcript	-
ENSG00000249304	AC104779.1	4	113943256	113944320	+	441	antisense	novel transcript	-
ENSG00000196782	MAML3	4	139716753	140154184	-	7012	protein_coding	mastermind like transcriptional coactivator 3 [Source:HGNC Symbol;Acc:HGNC:16272]	-
ENSG00000170153	RNF150	4	140859807	141212877	-	11007	protein_coding	ring finger protein 150 [Source:HGNC Symbol;Acc:HGNC:23138]	-
ENSG00000109458	GAB1	4	143336762	143474568	+	10119	protein_coding	GRB2 associated binding protein 1 [Source:HGNC Symbol;Acc:HGNC:4066]	-
ENSG00000248890	HHIP-AS1	4	144642922	144661357	-	1557	antisense	HHIP antisense RNA 1 [Source:HGNC Symbol;Acc:HGNC:44182]	-
ENSG00000170365	SMAD1	4	145481194	145558079	+	6058	protein_coding	SMAD family member 1 [Source:HGNC Symbol;Acc:HGNC:6767]	MH1
ENSG00000151617	EDNRA	4	147480917	147544954	+	4238	protein_coding	endothelin receptor type A [Source:HGNC Symbol;Acc:HGNC:3179]	-
ENSG00000164125	FAM198B	4	158124474	158173318	-	7880	protein_coding	family with sequence similarity 198 member B [Source:HGNC Symbol;Acc:HGNC:25312]	-
ENSG00000052795	FNIP2	4	158769138	158908049	+	10868	protein_coding	folliculin interacting protein 2 [Source:HGNC Symbol;Acc:HGNC:29280]	-
ENSG00000205129	C4orf47	4	185426249	185449826	+	1366	protein_coding	chromosome 4 open reading frame 47 [Source:HGNC Symbol;Acc:HGNC:34346]	-
ENSG00000249679	AC106897.1	4	185471516	185472263	+	394	antisense	uncharacterized LOC105377590 [Source:NCBI gene;Acc:105377590]	-
ENSG00000249378	LINC01060	4	188400736	188681051	+	3202	lincRNA	long intergenic non-protein coding RNA 1060 [Source:HGNC Symbol;Acc:HGNC:49081]	-
ENSG00000249485	RBBP4P1	5	14797125	14798400	-	1276	processed_pseudogene	RB binding protein 4 pseudogene 1 [Source:HGNC Symbol;Acc:HGNC:42368]	-
ENSG00000132357	CARD6	5	40841184	40860175	+	4399	protein_coding	caspase recruitment domain family member 6 [Source:HGNC Symbol;Acc:HGNC:16394]	-
ENSG00000151876	FBXO4	5	41925254	41941743	+	3014	protein_coding	F-box protein 4 [Source:HGNC Symbol;Acc:HGNC:13583]	-
ENSG00000248092	NNT-AS1	5	43571594	43603230	-	6580	antisense	NNT antisense RNA 1 [Source:HGNC Symbol;Acc:HGNC:49005]	-
ENSG00000272335	AC093297.2	5	44826076	44828592	+	2517	lincRNA	novel transcript	-
ENSG00000249042	AC008771.1	5	80482293	80488063	-	1261	antisense	uncharacterized LOC105379049 [Source:NCBI gene;Acc:105379049]	-
ENSG00000145723	GIN1	5	103086000	103120151	-	4182	protein_coding	gypsy retrotransposon integrase 1 [Source:HGNC Symbol;Acc:HGNC:25959]	-
ENSG00000272523	LINC01023	5	108727825	108728260	-	436	lincRNA	long intergenic non-protein coding RNA 1023 [Source:HGNC Symbol;Acc:HGNC:49004]	-
ENSG00000153037	SRP19	5	112861188	112898371	+	10517	protein_coding	signal recognition particle 19 [Source:HGNC Symbol;Acc:HGNC:11300]	-
ENSG00000197744	PTMAP2	5	118973796	118974122	+	327	processed_pseudogene	prothymosin alpha pseudogene 2 [Source:HGNC Symbol;Acc:HGNC:9625]	-
ENSG00000138829	FBN2	5	128257909	128659185	-	13196	protein_coding	fibrillin 2 [Source:HGNC Symbol;Acc:HGNC:3604]	-
ENSG00000112852	PCDHB2	5	141094578	141098703	+	4126	protein_coding	protocadherin beta 2 [Source:HGNC Symbol;Acc:HGNC:8687]	-
ENSG00000113209	PCDHB5	5	141135218	141138625	+	3408	protein_coding	protocadherin beta 5 [Source:HGNC Symbol;Acc:HGNC:8690]	-
ENSG00000172548	NIPAL4	5	157460019	157474717	+	4208	protein_coding	NIPA like domain containing 4 [Source:HGNC Symbol;Acc:HGNC:28018]	-
ENSG00000261730	AL034346.1	6	1383790	1385066	-	1277	antisense	novel transcript, antisense to FOXF2	-
ENSG00000271755	AL031118.1	6	27404010	27406964	-	2955	lincRNA	novel transcript	-
ENSG00000237988	OR2I1P	6	29550407	29557721	+	5365	protein_coding	olfactory receptor family 2 subfamily I member 1 pseudogene [Source:HGNC Symbol;Acc:HGNC:8258]	-
ENSG00000204618	RNF39	6	30070266	30075887	-	2206	protein_coding	ring finger protein 39 [Source:HGNC Symbol;Acc:HGNC:18064]	-
ENSG00000232810	TNF	6	31575567	31578336	+	1676	protein_coding	tumor necrosis factor [Source:HGNC Symbol;Acc:HGNC:11892]	-
ENSG00000252743	RNU6-850P	6	31756951	31757053	-	103	snRNA	RNA, U6 small nuclear 850, pseudogene [Source:HGNC Symbol;Acc:HGNC:47813]	-
ENSG00000248290	TNXA	6	32008614	32012472	-	2038	unprocessed_pseudogene	tenascin XA (pseudogene) [Source:HGNC Symbol;Acc:HGNC:11975]	-
ENSG00000235863	B3GALT4	6	33277132	33284832	+	2356	protein_coding	beta-1,3-galactosyltransferase 4 [Source:HGNC Symbol;Acc:HGNC:919]	-
ENSG00000272325	NUDT3	6	34279679	34392674	-	9905	protein_coding	nudix hydrolase 3 [Source:HGNC Symbol;Acc:HGNC:8050]	-
ENSG00000112139	MDGA1	6	37630679	37699306	-	14187	protein_coding	MAM domain containing glycosylphosphatidylinositol anchor 1 [Source:HGNC Symbol;Acc:HGNC:19267]	-
ENSG00000266494	MIR4641	6	41598723	41598788	+	66	miRNA	microRNA 4641 [Source:HGNC Symbol;Acc:HGNC:41835]	-
ENSG00000112559	MDFI	6	41636882	41654246	+	2523	protein_coding	MyoD family inhibitor [Source:HGNC Symbol;Acc:HGNC:6967]	-
ENSG00000204052	LRRC73	6	43506969	43510686	-	2121	protein_coding	leucine rich repeat containing 73 [Source:HGNC Symbol;Acc:HGNC:21375]	-
ENSG00000181577	C6orf223	6	44000580	44005958	+	3917	protein_coding	chromosome 6 open reading frame 223 [Source:HGNC Symbol;Acc:HGNC:28692]	-
ENSG00000151917	BEND6	6	56955126	57027342	+	5588	protein_coding	BEN domain containing 6 [Source:HGNC Symbol;Acc:HGNC:20871]	-
ENSG00000164418	GRIK2	6	101181257	102070083	+	7585	protein_coding	glutamate ionotropic receptor kainate type subunit 2 [Source:HGNC Symbol;Acc:HGNC:4580]	-
ENSG00000188820	CALHM6	6	116461370	116463779	+	1194	protein_coding	calcium homeostasis modulator family member 6 [Source:HGNC Symbol;Acc:HGNC:33391]	-
ENSG00000118507	AKAP7	6	131135666	131283535	+	4394	protein_coding	A-kinase anchoring protein 7 [Source:HGNC Symbol;Acc:HGNC:377]	-
ENSG00000206754	SNORD101	6	132815307	132815379	+	73	snoRNA	small nucleolar RNA, C/D box 101 [Source:HGNC Symbol;Acc:HGNC:32764]	-
ENSG00000272428	AL450270.1	6	133540784	133541174	+	391	lincRNA	novel transcript	-
ENSG00000049618	ARID1B	6	156776020	157210779	+	44677	protein_coding	AT-rich interaction domain 1B [Source:HGNC Symbol;Acc:HGNC:18040]	ARID
ENSG00000272841	AL139393.2	6	160990318	160992342	-	2025	antisense	novel transcript, antisense to MAP3K4	-
ENSG00000106012	IQCE	7	2558972	2614734	+	9240	protein_coding	IQ motif containing E [Source:HGNC Symbol;Acc:HGNC:29171]	-
ENSG00000236609	ZNF853	7	6615617	6624290	+	3857	protein_coding	zinc finger protein 853 [Source:HGNC Symbol;Acc:HGNC:21767]	zf-C2H2
ENSG00000105855	ITGB8	7	20330702	20415754	+	15156	protein_coding	integrin subunit beta 8 [Source:HGNC Symbol;Acc:HGNC:6163]	-
ENSG00000232818	RPS2P32	7	23490473	23491364	+	892	processed_pseudogene	ribosomal protein S2 pseudogene 32 [Source:HGNC Symbol;Acc:HGNC:30518]	-
ENSG00000255690	TRIL	7	28953358	28958292	-	4935	protein_coding	TLR4 interactor with leucine rich repeats [Source:HGNC Symbol;Acc:HGNC:22200]	-
ENSG00000281332	LINC00997	7	32760279	32762924	+	2646	lincRNA	long intergenic non-protein coding RNA 997 [Source:HGNC Symbol;Acc:HGNC:48952]	-
ENSG00000062582	MRPS24	7	43866558	43869893	-	2613	protein_coding	mitochondrial ribosomal protein S24 [Source:HGNC Symbol;Acc:HGNC:14510]	-
ENSG00000235314	LINC00957	7	44039171	44042306	+	2703	lincRNA	long intergenic non-protein coding RNA 957 [Source:HGNC Symbol;Acc:HGNC:22332]	-
ENSG00000136275	C7orf69	7	47795291	47819847	+	808	antisense	chromosome 7 open reading frame 69 [Source:HGNC Symbol;Acc:HGNC:21911]	-
ENSG00000235720	GABPAP	7	63893286	63894641	+	1356	processed_pseudogene	GABPA pseudogene [Source:HGNC Symbol;Acc:HGNC:4072]	-
ENSG00000175877	TMEM270	7	73861159	73865893	+	977	protein_coding	transmembrane protein 270 [Source:HGNC Symbol;Acc:HGNC:23018]	-
ENSG00000105880	DLX5	7	97020392	97024950	-	1748	protein_coding	distal-less homeobox 5 [Source:HGNC Symbol;Acc:HGNC:2918]	Homeobox
ENSG00000244219	TMEM225B	7	99598066	99610813	+	1410	protein_coding	transmembrane protein 225B [Source:HGNC Symbol;Acc:HGNC:53075]	-
ENSG00000087085	ACHE	7	100889994	100896974	-	3783	protein_coding	acetylcholinesterase (Cartwright blood group) [Source:HGNC Symbol;Acc:HGNC:108]	-
ENSG00000239569	KMT2E-AS1	7	105013425	105014321	-	736	antisense	KMT2E antisense RNA 1 [Source:HGNC Symbol;Acc:HGNC:40845]	-
ENSG00000272604	AC073073.2	7	105571083	105573660	+	2578	antisense	novel transcript, antisense to EFCAB10	-
ENSG00000272686	AC006333.2	7	123749068	123751166	+	2099	antisense	novel transcript, antisense to WASL	-
ENSG00000221866	PLXNA4	7	132123332	132648688	-	16372	protein_coding	plexin A4 [Source:HGNC Symbol;Acc:HGNC:9102]	-
ENSG00000273297	AC009275.1	7	134416290	134432453	-	1205	lincRNA	uncharacterized LOC105375519 [Source:NCBI gene;Acc:105375519]	-
ENSG00000273391	AC083880.1	7	139359032	139359566	-	535	antisense	novel transcript, antisense to LUC7L2	-
ENSG00000106565	TMEM176B	7	150791285	150801360	-	1979	protein_coding	transmembrane protein 176B [Source:HGNC Symbol;Acc:HGNC:29596]	-
ENSG00000261455	LINC01003	7	152463786	152465549	+	1764	lincRNA	long intergenic non-protein coding RNA 1003 [Source:HGNC Symbol;Acc:HGNC:48957]	-
ENSG00000238123	MID1IP1-AS1	X	38801568	38803883	-	376	antisense	MID1IP1 antisense RNA 1 [Source:HGNC Symbol;Acc:HGNC:40932]	-
ENSG00000234636	MED14OS	X	40735400	40738701	+	900	antisense	MED14 opposite strand [Source:HGNC Symbol;Acc:HGNC:40162]	-
ENSG00000124479	NDP	X	43948776	43973504	-	1928	protein_coding	NDP, norrin cystine knot growth factor [Source:HGNC Symbol;Acc:HGNC:7678]	-
ENSG00000279528	AC115618.3	X	48580741	48581165	+	425	TEC	TEC	-
ENSG00000223309	RNU6-722P	X	48959179	48959282	-	104	snRNA	RNA, U6 small nuclear 722, pseudogene [Source:HGNC Symbol;Acc:HGNC:47685]	-
ENSG00000147127	RAB41	X	70282093	70285002	+	1344	protein_coding	RAB41, member RAS oncogene family [Source:HGNC Symbol;Acc:HGNC:18293]	-
ENSG00000196440	ARMCX4	X	101418287	101533459	+	13351	protein_coding	armadillo repeat containing X-linked 4 [Source:HGNC Symbol;Acc:HGNC:28615]	-
ENSG00000207291	RNU6-30P	X	101634006	101634112	-	107	snRNA	RNA, U6 small nuclear 30, pseudogene [Source:HGNC Symbol;Acc:HGNC:34274]	-
ENSG00000197180	CH17-340M24.3	X	154424380	154428479	-	598	lincRNA	uncharacterized protein BC009467 [Source:NCBI gene;Acc:158960]	-
ENSG00000274791	F8A2	X	155382115	155383230	+	1116	protein_coding	coagulation factor VIII associated 2 [Source:HGNC Symbol;Acc:HGNC:31849]	-
ENSG00000255310	AF131215.5	8	11107788	11109726	-	1939	sense_intronic	novel transcript	-
ENSG00000155970	MICU3	8	17027238	17122644	+	4606	protein_coding	mitochondrial calcium uptake family member 3 [Source:HGNC Symbol;Acc:HGNC:27820]	-
ENSG00000168490	PHYHIP	8	22219704	22232341	-	4170	protein_coding	phytanoyl-CoA 2-hydroxylase interacting protein [Source:HGNC Symbol;Acc:HGNC:16865]	-
ENSG00000277586	NEFL	8	24950955	24957110	-	4329	protein_coding	neurofilament light [Source:HGNC Symbol;Acc:HGNC:7739]	-
ENSG00000251191	LINC00589	8	29673922	29748109	-	2074	lincRNA	long intergenic non-protein coding RNA 589 [Source:HGNC Symbol;Acc:HGNC:32299]	-
ENSG00000233170	AC138356.2	8	37747338	37748004	-	667	processed_pseudogene	chromosome X open reading frame 56 (CXorf56) pseudogene	-
ENSG00000236814	AC046176.1	8	56050038	56051207	-	1170	processed_pseudogene	proteasome (prosome, macropain) 26S subunit, ATPase, 6 (PSMC6) pseudogene	-
ENSG00000178538	CA8	8	60187347	60281412	-	5783	protein_coding	carbonic anhydrase 8 [Source:HGNC Symbol;Acc:HGNC:1382]	-
ENSG00000270673	YTHDF3-AS1	8	63167725	63168442	-	718	lincRNA	YTHDF3 antisense RNA 1 (head to head) [Source:HGNC Symbol;Acc:HGNC:48728]	-
ENSG00000178860	MSC	8	71841549	71844468	-	2113	protein_coding	musculin [Source:HGNC Symbol;Acc:HGNC:7321]	bHLH
ENSG00000133739	LRRCC1	8	85107147	85146076	+	5065	protein_coding	leucine rich repeat and coiled-coil centrosomal protein 1 [Source:HGNC Symbol;Acc:HGNC:29373]	-
ENSG00000156103	MMP16	8	88032009	88328025	-	12115	protein_coding	matrix metallopeptidase 16 [Source:HGNC Symbol;Acc:HGNC:7162]	-
ENSG00000164953	TMEM67	8	93754844	93819234	+	8281	protein_coding	transmembrane protein 67 [Source:HGNC Symbol;Acc:HGNC:28396]	-
ENSG00000254343	AC091563.1	8	120052180	120056201	+	752	lincRNA	novel transcript	-
ENSG00000160886	LY6K	8	142700111	142705127	+	4049	protein_coding	lymphocyte antigen 6 family member K [Source:HGNC Symbol;Acc:HGNC:24225]	-
ENSG00000214110	LDHAP4	9	14921337	14922334	-	998	processed_pseudogene	lactate dehydrogenase A pseudogene 4 [Source:HGNC Symbol;Acc:HGNC:6539]	-
ENSG00000137142	IGFBPL1	9	38408994	38424447	-	1093	protein_coding	insulin like growth factor binding protein like 1 [Source:HGNC Symbol;Acc:HGNC:20081]	-
ENSG00000106772	PRUNE2	9	76611376	76906087	-	14656	protein_coding	prune homolog 2 [Source:HGNC Symbol;Acc:HGNC:25209]	-
ENSG00000180447	GAS1	9	86944363	86947189	-	2827	protein_coding	growth arrest specific 1 [Source:HGNC Symbol;Acc:HGNC:4165]	-
ENSG00000185920	PTCH1	9	95442980	95517057	-	16591	protein_coding	patched 1 [Source:HGNC Symbol;Acc:HGNC:9585]	-
ENSG00000136932	TRMO	9	97904489	97922570	-	4203	protein_coding	tRNA methyltransferase O [Source:HGNC Symbol;Acc:HGNC:30967]	-
ENSG00000148204	CRB2	9	123356170	123380324	+	6349	protein_coding	crumbs 2, cell polarity complex component [Source:HGNC Symbol;Acc:HGNC:18688]	-
ENSG00000273186	AL359091.5	9	128431598	128432006	+	409	sense_intronic	novel transcript, sense intronic to CERCAM	-
ENSG00000254910	AC136475.2	11	310139	311141	-	392	antisense	novel transcript	-
ENSG00000228661	AC090587.1	11	3854318	3855509	-	494	antisense	uncharacterized LOC105376527 [Source:NCBI gene;Acc:105376527]	-
ENSG00000166337	TAF10	11	6606296	6612667	-	6103	protein_coding	TATA-box binding protein associated factor 10 [Source:HGNC Symbol;Acc:HGNC:11543]	-
ENSG00000072952	MRVI1	11	10573091	10693988	-	7700	protein_coding	murine retrovirus integration site 1 homolog [Source:HGNC Symbol;Acc:HGNC:7237]	-
ENSG00000135378	PRRG4	11	32829943	32858123	+	5530	protein_coding	proline rich and Gla domain 4 [Source:HGNC Symbol;Acc:HGNC:30799]	-
ENSG00000187479	C11orf96	11	43942505	43944338	+	1834	protein_coding	chromosome 11 open reading frame 96 [Source:HGNC Symbol;Acc:HGNC:38675]	-
ENSG00000123444	KBTBD4	11	47572197	47579015	-	3302	protein_coding	kelch repeat and BTB domain containing 4 [Source:HGNC Symbol;Acc:HGNC:23761]	-
ENSG00000200090	RF00019	11	47726894	47726992	-	99	misc_RNA		-
ENSG00000168062	BATF2	11	64987943	64997045	-	2844	protein_coding	basic leucine zipper ATF-like transcription factor 2 [Source:HGNC Symbol;Acc:HGNC:25163]	TF_bZIP
ENSG00000261625	AP003071.4	11	69000765	69002048	-	1284	sense_overlapping	novel transcript, overlapping to MRGPRF	-
ENSG00000202522	RF00019	11	72766004	72766116	+	113	misc_RNA		-
ENSG00000137486	ARRB1	11	75264182	75351705	-	5828	protein_coding	arrestin beta 1 [Source:HGNC Symbol;Acc:HGNC:711]	-
ENSG00000137507	LRRC32	11	76657524	76670747	-	4459	protein_coding	leucine rich repeat containing 32 [Source:HGNC Symbol;Acc:HGNC:4161]	-
ENSG00000033327	GAB2	11	78215297	78418348	-	6771	protein_coding	GRB2 associated binding protein 2 [Source:HGNC Symbol;Acc:HGNC:14458]	-
ENSG00000174804	FZD4	11	86945679	86955391	-	7383	protein_coding	frizzled class receptor 4 [Source:HGNC Symbol;Acc:HGNC:4042]	-
ENSG00000149212	SESN3	11	95165513	95232541	-	10573	protein_coding	sestrin 3 [Source:HGNC Symbol;Acc:HGNC:23060]	-
ENSG00000165895	ARHGAP42	11	100687653	100993941	+	8948	protein_coding	Rho GTPase activating protein 42 [Source:HGNC Symbol;Acc:HGNC:26545]	-
ENSG00000277459	AP001527.2	11	102109827	102110457	-	631	lincRNA	novel transcript	-
ENSG00000165495	PKNOX2	11	125164687	125433389	+	6538	protein_coding	PBX/knotted 1 homeobox 2 [Source:HGNC Symbol;Acc:HGNC:16714]	Homeobox
ENSG00000255455	AP003486.1	11	130866254	130870247	-	3994	lincRNA	uncharacterized LOC103611081 [Source:NCBI gene;Acc:103611081]	-
ENSG00000134461	ANKRD16	10	5861617	5889906	-	3059	protein_coding	ankyrin repeat domain 16 [Source:HGNC Symbol;Acc:HGNC:23471]	-
ENSG00000148429	USP6NL	10	11453946	11611754	-	14202	protein_coding	USP6 N-terminal like [Source:HGNC Symbol;Acc:HGNC:16858]	-
ENSG00000177283	FZD8	10	35638249	35642278	-	4030	protein_coding	frizzled class receptor 8 [Source:HGNC Symbol;Acc:HGNC:4046]	-
ENSG00000232004	CAP1P2	10	43604843	43606251	-	1409	processed_pseudogene	CAP1 pseudogene 2 [Source:HGNC Symbol;Acc:HGNC:31970]	-
ENSG00000222108	RNA5SP317	10	49979665	49979780	-	116	rRNA_pseudogene	RNA, 5S ribosomal pseudogene 317 [Source:HGNC Symbol;Acc:HGNC:43217]	-
ENSG00000165449	SLC16A9	10	59650761	59736002	-	4429	protein_coding	solute carrier family 16 member 9 [Source:HGNC Symbol;Acc:HGNC:23520]	-
ENSG00000122877	EGR2	10	62811996	62919900	-	3689	protein_coding	early growth response 2 [Source:HGNC Symbol;Acc:HGNC:3239]	zf-C2H2
ENSG00000199664	RNU6-1266P	10	77776951	77777055	-	105	snRNA	RNA, U6 small nuclear 1266, pseudogene [Source:HGNC Symbol;Acc:HGNC:48229]	-
ENSG00000200789	RNU1-65P	10	84003332	84003479	+	148	snRNA	RNA, U1 small nuclear 65, pseudogene [Source:HGNC Symbol;Acc:HGNC:48407]	-
ENSG00000261438	AL157394.1	10	89015836	89017059	+	1224	sense_overlapping	novel transcript, overlapping FAS	-
ENSG00000148680	HTR7	10	90740823	90857698	-	3131	protein_coding	5-hydroxytryptamine receptor 7 [Source:HGNC Symbol;Acc:HGNC:5302]	-
ENSG00000176273	SLC35G1	10	93893973	93956062	+	6829	protein_coding	solute carrier family 35 member G1 [Source:HGNC Symbol;Acc:HGNC:26607]	-
ENSG00000234855	SLIT1-AS1	10	97102756	97103747	+	689	antisense	SLIT1 antisense RNA 1 [Source:HGNC Symbol;Acc:HGNC:51198]	-
ENSG00000231233	CFAP58-DT	10	104351591	104353575	-	795	antisense	CFAP58 divergent transcript [Source:HGNC Symbol;Acc:HGNC:45243]	-
ENSG00000203497	PDCD4-AS1	10	110869868	110872233	-	778	antisense	PDCD4 antisense RNA 1 [Source:HGNC Symbol;Acc:HGNC:27425]	-
ENSG00000165669	FAM204A	10	118297930	118342328	-	15018	protein_coding	family with sequence similarity 204 member A [Source:HGNC Symbol;Acc:HGNC:25794]	-
ENSG00000232334	AL683842.1	10	124004304	124004828	-	525	processed_pseudogene	novel pseudogene	-
ENSG00000148814	LRRC27	10	132332154	132379918	+	9910	protein_coding	leucine rich repeat containing 27 [Source:HGNC Symbol;Acc:HGNC:29346]	-
ENSG00000148803	FUOM	10	133355154	133358035	-	1284	protein_coding	fucose mutarotase [Source:HGNC Symbol;Acc:HGNC:24733]	-
ENSG00000053702	NRIP2	12	2825348	2835544	-	2803	protein_coding	nuclear receptor interacting protein 2 [Source:HGNC Symbol;Acc:HGNC:23078]	-
ENSG00000198134	AC007537.1	12	12111163	12111489	+	327	processed_pseudogene	prothymosin, alpha (PTMA) pseudogene	-
ENSG00000070018	LRP6	12	12116025	12267012	-	10337	protein_coding	LDL receptor related protein 6 [Source:HGNC Symbol;Acc:HGNC:6698]	-
ENSG00000172572	PDE3A	12	20369245	20684381	+	8398	protein_coding	phosphodiesterase 3A [Source:HGNC Symbol;Acc:HGNC:8778]	-
ENSG00000111728	ST8SIA1	12	22063773	22437041	-	14483	protein_coding	ST8 alpha-N-acetyl-neuraminide alpha-2,8-sialyltransferase 1 [Source:HGNC Symbol;Acc:HGNC:10869]	-
ENSG00000246695	RASSF8-AS1	12	25939329	25959765	-	3981	antisense	RASSF8 antisense RNA 1 [Source:HGNC Symbol;Acc:HGNC:48637]	-
ENSG00000256185	AC055720.2	12	26335864	26336950	-	172	3prime_overlapping_ncRNA	novel transcript	-
ENSG00000247903	AC024896.1	12	26971586	26979582	+	2549	antisense	novel transcript, antisense to TM7SF3	-
ENSG00000064763	FAR2	12	29149103	29340980	+	5411	protein_coding	fatty acyl-CoA reductase 2 [Source:HGNC Symbol;Acc:HGNC:25531]	-
ENSG00000110900	TSPAN11	12	30926428	30996599	+	7113	protein_coding	tetraspanin 11 [Source:HGNC Symbol;Acc:HGNC:30795]	-
ENSG00000015153	YAF2	12	42157104	42238349	-	10839	protein_coding	YY1 associated factor 2 [Source:HGNC Symbol;Acc:HGNC:17363]	-
ENSG00000177875	CCDC184	12	48183584	48185926	+	2343	protein_coding	coiled-coil domain containing 184 [Source:HGNC Symbol;Acc:HGNC:33749]	-
ENSG00000184271	POU6F1	12	51186936	51217708	-	6048	protein_coding	POU class 6 homeobox 1 [Source:HGNC Symbol;Acc:HGNC:9224]	Pou
ENSG00000206992	RNU6-574P	12	51987657	51987763	+	107	snRNA	RNA, U6 small nuclear 574, pseudogene [Source:HGNC Symbol;Acc:HGNC:47537]	-
ENSG00000123358	NR4A1	12	52022832	52059507	+	7295	protein_coding	nuclear receptor subfamily 4 group A member 1 [Source:HGNC Symbol;Acc:HGNC:7980]	NGFIB-like
ENSG00000170653	ATF7	12	53507856	53626410	-	7980	protein_coding	activating transcription factor 7 [Source:HGNC Symbol;Acc:HGNC:792]	TF_bZIP
ENSG00000180806	HOXC9	12	53994895	54003337	+	1679	protein_coding	homeobox C9 [Source:HGNC Symbol;Acc:HGNC:5130]	Homeobox
ENSG00000258056	AC009779.2	12	55729104	55730852	+	1443	antisense	uncharacterized LOC105369779 [Source:NCBI gene;Acc:105369779]	-
ENSG00000135414	GDF11	12	55743280	55757278	+	8657	protein_coding	growth differentiation factor 11 [Source:HGNC Symbol;Acc:HGNC:4216]	-
ENSG00000025423	HSD17B6	12	56752161	56787790	+	2272	protein_coding	hydroxysteroid 17-beta dehydrogenase 6 [Source:HGNC Symbol;Acc:HGNC:23316]	-
ENSG00000135439	AGAP2	12	57723761	57742157	-	6728	protein_coding	ArfGAP with GTPase domain, ankyrin repeat and PH domain 2 [Source:HGNC Symbol;Acc:HGNC:16921]	-
ENSG00000230291	AC078817.1	12	80102899	80103333	-	435	processed_pseudogene	ribosomal protein L26 (RPL26) pseudogene	-
ENSG00000139329	LUM	12	91102629	91111831	-	3008	protein_coding	lumican [Source:HGNC Symbol;Acc:HGNC:6724]	-
ENSG00000174600	CMKLR1	12	108288044	108339341	-	5690	protein_coding	chemerin chemokine-like receptor 1 [Source:HGNC Symbol;Acc:HGNC:2121]	-
ENSG00000174456	C12orf76	12	110027028	110073686	-	7052	protein_coding	chromosome 12 open reading frame 76 [Source:HGNC Symbol;Acc:HGNC:33790]	-
ENSG00000150967	ABCB9	12	122920951	122981649	-	13291	protein_coding	ATP binding cassette subfamily B member 9 [Source:HGNC Symbol;Acc:HGNC:50]	-
ENSG00000150456	EEF1AKMT1	13	20728731	20773958	-	1339	protein_coding	EEF1A lysine methyltransferase 1 [Source:HGNC Symbol;Acc:HGNC:27351]	-
ENSG00000133111	RFXAP	13	36819224	36829104	+	2306	protein_coding	regulatory factor X associated protein [Source:HGNC Symbol;Acc:HGNC:9988]	-
ENSG00000120658	ENOX1	13	43213518	43786908	-	3101	protein_coding	ecto-NOX disulfide-thiol exchanger 1 [Source:HGNC Symbol;Acc:HGNC:25474]	-
ENSG00000179630	LACC1	13	43879284	43893932	+	4550	protein_coding	laccase domain containing 1 [Source:HGNC Symbol;Acc:HGNC:26789]	-
ENSG00000214182	PTMAP5	13	81689911	81691072	+	1162	transcribed_processed_pseudogene	prothymosin alpha pseudogene 5 [Source:HGNC Symbol;Acc:HGNC:9628]	-
ENSG00000223298	RNY3P8	13	95310830	95310955	-	126	misc_RNA	RNA, Ro-associated Y3 pseudogene 8 [Source:HGNC Symbol;Acc:HGNC:42492]	-
ENSG00000237082	COX5BP6	13	100623875	100624429	-	211	processed_pseudogene	cytochrome c oxidase subunit 5B pseudogene 6 [Source:HGNC Symbol;Acc:HGNC:2275]	-
ENSG00000134897	BIVM	13	102799049	102841535	+	5461	protein_coding	basic, immunoglobulin-like variable motif containing [Source:HGNC Symbol;Acc:HGNC:16034]	-
ENSG00000165804	ZNF219	14	21090046	21104722	-	6679	protein_coding	zinc finger protein 219 [Source:HGNC Symbol;Acc:HGNC:13011]	zf-C2H2
ENSG00000237235	TRDD2	14	22439007	22439015	+	9	TR_D_gene	T cell receptor delta diversity 2 [Source:HGNC Symbol;Acc:HGNC:12255]	-
ENSG00000259431	THTPA	14	23555988	23560271	+	2894	protein_coding	thiamine triphosphatase [Source:HGNC Symbol;Acc:HGNC:18987]	-
ENSG00000092051	JPH4	14	23568035	23578800	-	5307	protein_coding	junctophilin 4 [Source:HGNC Symbol;Acc:HGNC:20156]	-
ENSG00000215256	DHRS4-AS1	14	23938731	23988839	-	3593	antisense	DHRS4 antisense RNA 1 [Source:HGNC Symbol;Acc:HGNC:23175]	-
ENSG00000186960	LINC01551	14	28772704	28813453	+	2772	lincRNA	long intergenic non-protein coding RNA 1551 [Source:HGNC Symbol;Acc:HGNC:19828]	-
ENSG00000259022	DNAJC8P1	14	35430260	35430631	+	372	processed_pseudogene	DnaJ heat shock protein family (Hsp40) member C8 pseudogene 1 [Source:HGNC Symbol;Acc:HGNC:19928]	-
ENSG00000168282	MGAT2	14	49620795	49623481	+	2687	protein_coding	mannosyl (alpha-1,6-)-glycoprotein beta-1,2-N-acetylglucosaminyltransferase [Source:HGNC Symbol;Acc:HGNC:7045]	-
ENSG00000198513	ATL1	14	50532509	50633068	+	4360	protein_coding	atlastin GTPase 1 [Source:HGNC Symbol;Acc:HGNC:11231]	-
ENSG00000275569	AL355073.2	14	56305838	56306394	+	557	antisense	novel transcript	-
ENSG00000032219	ARID4A	14	58298385	58373887	+	7568	protein_coding	AT-rich interaction domain 4A [Source:HGNC Symbol;Acc:HGNC:9885]	ARID
ENSG00000139974	SLC38A6	14	60981114	61083733	+	5147	protein_coding	solute carrier family 38 member 6 [Source:HGNC Symbol;Acc:HGNC:19863]	-
ENSG00000258667	HIF1A-AS2	14	61715558	61751097	-	533	lincRNA	HIF1A antisense RNA 2 [Source:HGNC Symbol;Acc:HGNC:43015]	-
ENSG00000126785	RHOJ	14	63204114	63293219	+	3793	protein_coding	ras homolog family member J [Source:HGNC Symbol;Acc:HGNC:688]	-
ENSG00000139998	RAB15	14	64945814	64973226	-	5015	protein_coding	RAB15, member RAS oncogene family [Source:HGNC Symbol;Acc:HGNC:20150]	-
ENSG00000170468	RIOX1	14	73490964	73493392	+	2429	protein_coding	ribosomal oxygenase 1 [Source:HGNC Symbol;Acc:HGNC:20968]	-
ENSG00000184227	ACOT1	14	73537114	73543794	+	1713	protein_coding	acyl-CoA thioesterase 1 [Source:HGNC Symbol;Acc:HGNC:33128]	-
ENSG00000119699	TGFB3	14	75958099	75982991	-	4914	protein_coding	transforming growth factor beta 3 [Source:HGNC Symbol;Acc:HGNC:11769]	-
ENSG00000185070	FLRT2	14	85530144	85654426	+	34899	protein_coding	fibronectin leucine rich transmembrane protein 2 [Source:HGNC Symbol;Acc:HGNC:3761]	-
ENSG00000258789	AL162171.1	14	88551597	88552493	+	718	antisense	novel transcript, antisense to PTPN21	-
ENSG00000234648	AL162151.2	14	98973314	98973471	+	158	processed_pseudogene	pseudogene similar to part of ribosomal protein L3 (RPL3)	-
ENSG00000205476	CCDC85C	14	99500180	99604026	-	17449	protein_coding	coiled-coil domain containing 85C [Source:HGNC Symbol;Acc:HGNC:35459]	-
ENSG00000199005	MIR370	14	100911139	100911213	+	75	miRNA	microRNA 370 [Source:HGNC Symbol;Acc:HGNC:31784]	-
ENSG00000166126	AMN	14	102922656	102933596	+	4646	protein_coding	amnion associated transmembrane protein [Source:HGNC Symbol;Acc:HGNC:14604]	-
ENSG00000207014	SNORD116-3	15	25056860	25056954	+	95	snoRNA	small nucleolar RNA, C/D box 116-3 [Source:HGNC Symbol;Acc:HGNC:33069]	-
ENSG00000248905	FMN1	15	32765545	33194733	-	20084	protein_coding	formin 1 [Source:HGNC Symbol;Acc:HGNC:3768]	-
ENSG00000134138	MEIS2	15	36889204	37101299	-	10798	protein_coding	Meis homeobox 2 [Source:HGNC Symbol;Acc:HGNC:7001]	Homeobox
ENSG00000275580	AC022306.2	15	49343608	49344254	+	647	lincRNA	novel transcript, sense intronic to GALK2	-
ENSG00000285410	GABPB1-IT1	15	50348936	50354861	-	5926	sense_intronic	GABPB1 intronic transcript [Source:HGNC Symbol;Acc:HGNC:25469]	-
ENSG00000183578	TNFAIP8L3	15	51056598	51105276	-	2371	protein_coding	TNF alpha induced protein 8 like 3 [Source:HGNC Symbol;Acc:HGNC:20620]	-
ENSG00000103742	IGDCC4	15	65381464	65423072	-	7764	protein_coding	immunoglobulin superfamily DCC subclass member 4 [Source:HGNC Symbol;Acc:HGNC:13770]	-
ENSG00000187720	THSD4	15	71096952	71783383	+	15837	protein_coding	thrombospondin type 1 domain containing 4 [Source:HGNC Symbol;Acc:HGNC:25835]	-
ENSG00000166426	CRABP1	15	78340324	78348230	+	993	protein_coding	cellular retinoic acid binding protein 1 [Source:HGNC Symbol;Acc:HGNC:2338]	-
ENSG00000136371	MTHFS	15	79833585	79897379	-	1633	protein_coding	methenyltetrahydrofolate synthetase [Source:HGNC Symbol;Acc:HGNC:7437]	-
ENSG00000169609	C15orf40	15	82988441	83011641	-	13893	protein_coding	chromosome 15 open reading frame 40 [Source:HGNC Symbol;Acc:HGNC:28443]	-
ENSG00000182511	FES	15	90883695	90895776	+	4237	protein_coding	FES proto-oncogene, tyrosine kinase [Source:HGNC Symbol;Acc:HGNC:3657]	-
ENSG00000259376	AC090907.1	15	101043716	101049456	-	491	antisense	novel transcript, antisense to LRRK1	-
ENSG00000131650	KREMEN2	16	2963944	2968383	+	2614	protein_coding	kringle containing transmembrane protein 2 [Source:HGNC Symbol;Acc:HGNC:18797]	-
ENSG00000162073	PAQR4	16	2969245	2973489	+	2972	protein_coding	progestin and adipoQ receptor family member 4 [Source:HGNC Symbol;Acc:HGNC:26386]	-
ENSG00000090447	TFAP4	16	4257186	4273075	-	7867	protein_coding	transcription factor AP-4 [Source:HGNC Symbol;Acc:HGNC:11745]	bHLH
ENSG00000103174	NAGPA	16	5024844	5034141	-	5484	protein_coding	N-acetylglucosamine-1-phosphodiester alpha-N-acetylglucosaminidase [Source:HGNC Symbol;Acc:HGNC:17378]	-
ENSG00000238964	RNU7-125P	16	14643788	14643849	+	62	snRNA	RNA, U7 small nuclear 125 pseudogene [Source:HGNC Symbol;Acc:HGNC:45659]	-
ENSG00000255277	ABCC6P2	16	14820792	14824702	-	1077	transcribed_unprocessed_pseudogene	ATP binding cassette subfamily C member 6 pseudogene 2 [Source:HGNC Symbol;Acc:HGNC:33353]	-
ENSG00000103528	SYT17	16	19167971	19268334	+	7538	protein_coding	synaptotagmin 17 [Source:HGNC Symbol;Acc:HGNC:24119]	-
ENSG00000177548	RABEP2	16	28904421	28936526	-	4566	protein_coding	rabaptin, RAB GTPase binding effector protein 2 [Source:HGNC Symbol;Acc:HGNC:24817]	-
ENSG00000185905	C16orf54	16	29742463	29746006	-	2585	protein_coding	chromosome 16 open reading frame 54 [Source:HGNC Symbol;Acc:HGNC:26649]	-
ENSG00000169627	BOLA2B	16	30192934	30194306	-	1365	protein_coding	bolA family member 2B [Source:HGNC Symbol;Acc:HGNC:32479]	-
ENSG00000169955	ZNF747	16	30530367	30535347	-	3936	protein_coding	zinc finger protein 747 [Source:HGNC Symbol;Acc:HGNC:28350]	zf-C2H2
ENSG00000156853	ZNF689	16	30602558	30624012	-	4159	protein_coding	zinc finger protein 689 [Source:HGNC Symbol;Acc:HGNC:25173]	zf-C2H2
ENSG00000274678	AC106886.3	16	30821338	30821884	+	547	lincRNA	novel transcript	-
ENSG00000261461	UBE2MP1	16	35169692	35170241	-	550	processed_pseudogene	ubiquitin conjugating enzyme E2 M pseudogene 1 [Source:HGNC Symbol;Acc:HGNC:32195]	-
ENSG00000259918	NDUFA5P11	16	47598654	47598996	-	343	processed_pseudogene	NADH:ubiquinone oxidoreductase subunit A5 pseudogene 11 [Source:HGNC Symbol;Acc:HGNC:48853]	-
ENSG00000196470	SIAH1	16	48356364	48448402	-	6725	protein_coding	siah E3 ubiquitin protein ligase 1 [Source:HGNC Symbol;Acc:HGNC:10857]	-
ENSG00000140807	NKD1	16	50548330	50649249	+	17425	protein_coding	naked cuticle homolog 1 [Source:HGNC Symbol;Acc:HGNC:17045]	-
ENSG00000087253	LPCAT2	16	55508998	55586670	+	7439	protein_coding	lysophosphatidylcholine acyltransferase 2 [Source:HGNC Symbol;Acc:HGNC:26032]	-
ENSG00000140853	NLRC5	16	56989485	57083531	+	12386	protein_coding	NLR family CARD domain containing 5 [Source:HGNC Symbol;Acc:HGNC:29933]	-
ENSG00000102931	ARL2BP	16	57245098	57253635	+	2155	protein_coding	ADP ribosylation factor like GTPase 2 binding protein [Source:HGNC Symbol;Acc:HGNC:17146]	-
ENSG00000102934	PLLP	16	57248547	57284687	-	8720	protein_coding	plasmolipin [Source:HGNC Symbol;Acc:HGNC:18553]	-
ENSG00000103042	SLC38A7	16	58665109	58685104	-	6991	protein_coding	solute carrier family 38 member 7 [Source:HGNC Symbol;Acc:HGNC:25582]	-
ENSG00000159753	CARMIL2	16	67644919	67657569	+	7699	protein_coding	capping protein regulator and myosin 1 linker 2 [Source:HGNC Symbol;Acc:HGNC:27089]	-
ENSG00000103061	SLC7A6OS	16	68284503	68310946	-	5229	protein_coding	solute carrier family 7 member 6 opposite strand [Source:HGNC Symbol;Acc:HGNC:25807]	-
ENSG00000103044	HAS3	16	69105564	69118719	+	5289	protein_coding	hyaluronan synthase 3 [Source:HGNC Symbol;Acc:HGNC:4820]	-
ENSG00000140905	GCSH	16	81081938	81096425	-	3677	protein_coding	glycine cleavage system protein H [Source:HGNC Symbol;Acc:HGNC:4208]	-
ENSG00000103154	NECAB2	16	83968632	84002776	+	2520	protein_coding	N-terminal EF-hand calcium binding protein 2 [Source:HGNC Symbol;Acc:HGNC:23746]	-
ENSG00000260443	AC127455.1	16	87945058	87945202	-	145	processed_pseudogene	small EDRL-rich factor 1 protein pseudogene	-
ENSG00000225614	ZNF469	16	88427471	88440757	+	13287	protein_coding	zinc finger protein 469 [Source:HGNC Symbol;Acc:HGNC:23216]	zf-C2H2
ENSG00000170100	ZNF778	16	89217703	89237071	+	11273	protein_coding	zinc finger protein 778 [Source:HGNC Symbol;Acc:HGNC:26479]	zf-C2H2
ENSG00000187624	C17orf97	17	410327	431062	+	2710	protein_coding	chromosome 17 open reading frame 97 [Source:HGNC Symbol;Acc:HGNC:33800]	-
ENSG00000197417	SHPK	17	3608262	3636322	-	3838	protein_coding	sedoheptulokinase [Source:HGNC Symbol;Acc:HGNC:1492]	-
ENSG00000174327	SLC16A13	17	7036075	7040121	+	2087	protein_coding	solute carrier family 16 member 13 [Source:HGNC Symbol;Acc:HGNC:31037]	-
ENSG00000174326	SLC16A11	17	7041630	7043923	-	2041	protein_coding	solute carrier family 16 member 11 [Source:HGNC Symbol;Acc:HGNC:23093]	-
ENSG00000132522	GPS2	17	7311324	7315564	-	3089	protein_coding	G protein pathway suppressor 2 [Source:HGNC Symbol;Acc:HGNC:4550]	-
ENSG00000108961	RANGRF	17	8288497	8290092	+	1577	protein_coding	RAN guanine nucleotide release factor [Source:HGNC Symbol;Acc:HGNC:17679]	-
ENSG00000273816	AC005695.3	17	9244666	9244897	-	232	lincRNA	novel transcript	-
ENSG00000128482	RNF112	17	19411125	19417276	+	3652	protein_coding	ring finger protein 112 [Source:HGNC Symbol;Acc:HGNC:12968]	-
ENSG00000108602	ALDH3A1	17	19737984	19748943	-	3918	protein_coding	aldehyde dehydrogenase 3 family member A1 [Source:HGNC Symbol;Acc:HGNC:405]	-
ENSG00000076351	SLC46A1	17	28394756	28407197	-	7838	protein_coding	solute carrier family 46 member 1 [Source:HGNC Symbol;Acc:HGNC:30521]	-
ENSG00000131242	RAB11FIP4	17	31391624	31538217	+	15383	protein_coding	RAB11 family interacting protein 4 [Source:HGNC Symbol;Acc:HGNC:30267]	-
ENSG00000172156	CCL11	17	34285668	34288334	+	1079	protein_coding	C-C motif chemokine ligand 11 [Source:HGNC Symbol;Acc:HGNC:10610]	-
ENSG00000270885	RASL10B	17	35731649	35743521	+	3502	protein_coding	RAS like family 10 member B [Source:HGNC Symbol;Acc:HGNC:30295]	-
ENSG00000183153	GJD3	17	40362931	40363815	-	885	protein_coding	gap junction protein delta 3 [Source:HGNC Symbol;Acc:HGNC:19147]	-
ENSG00000204815	TTC25	17	41930635	41965651	+	2500	protein_coding	tetratricopeptide repeat domain 25 [Source:HGNC Symbol;Acc:HGNC:25280]	-
ENSG00000120068	HOXB8	17	48611377	48614939	-	2051	protein_coding	homeobox B8 [Source:HGNC Symbol;Acc:HGNC:5119]	Homeobox
ENSG00000229637	PRAC2	17	48723168	48724758	+	657	protein_coding	PRAC2 small nuclear protein [Source:HGNC Symbol;Acc:HGNC:30143]	-
ENSG00000248278	SUMO2P17	17	48874860	48908983	-	897	transcribed_processed_pseudogene	SUMO2 pseudogene 17 [Source:HGNC Symbol;Acc:HGNC:49358]	-
ENSG00000276851	AC002401.4	17	50094065	50094647	+	583	lincRNA	novel transcript	-
ENSG00000168646	AXIN2	17	65528563	65561647	-	5226	protein_coding	axin 2 [Source:HGNC Symbol;Acc:HGNC:904]	-
ENSG00000154217	PITPNC1	17	67377281	67697261	+	7819	protein_coding	phosphatidylinositol transfer protein cytoplasmic 1 [Source:HGNC Symbol;Acc:HGNC:21045]	-
ENSG00000267023	LRRC37A16P	17	68125777	68152468	-	3815	transcribed_unprocessed_pseudogene	leucine rich repeat containing 37 member A16, pseudogene [Source:HGNC Symbol;Acc:HGNC:43820]	-
ENSG00000274561	AC005332.3	17	68131462	68131907	+	446	lincRNA	novel transcript	-
ENSG00000262147	AC124283.2	17	82587313	82588411	-	318	antisense	novel transcript, antisense FOXK2	-
ENSG00000167363	FN3K	17	82735575	82751197	+	3872	protein_coding	fructosamine 3 kinase [Source:HGNC Symbol;Acc:HGNC:24822]	-
ENSG00000273119	AP005229.2	18	11390033	11390729	-	697	lincRNA	novel transcript	-
ENSG00000154889	MPPE1	18	11882622	11909223	-	7630	protein_coding	metallophosphoesterase 1 [Source:HGNC Symbol;Acc:HGNC:15988]	-
ENSG00000267480	AP001542.3	18	12031178	12032181	-	527	antisense	novel transcript, antisense IMPA2	-
ENSG00000266995	AP001542.1	18	12040101	12040300	-	200	processed_pseudogene	telomeric repeat binding factor (NIMA-interacting) 1 (TERF1) pseudogene	-
ENSG00000134508	CABLES1	18	23134564	23260467	+	6654	protein_coding	Cdk5 and Abl enzyme substrate 1 [Source:HGNC Symbol;Acc:HGNC:25097]	-
ENSG00000279332	AC090772.4	18	24135468	24135829	-	362	TEC	TEC	-
ENSG00000134504	KCTD1	18	26454910	26657401	-	8882	protein_coding	potassium channel tetramerization domain containing 1 [Source:HGNC Symbol;Acc:HGNC:18249]	-
ENSG00000196628	TCF4	18	55222331	55664787	-	27828	protein_coding	transcription factor 4 [Source:HGNC Symbol;Acc:HGNC:11634]	bHLH
ENSG00000125843	AP5S1	20	3820524	3828837	+	5490	protein_coding	adaptor related protein complex 5 subunit sigma 1 [Source:HGNC Symbol;Acc:HGNC:15875]	-
ENSG00000171873	ADRA1D	20	4220631	4249074	-	2790	protein_coding	adrenoceptor alpha 1D [Source:HGNC Symbol;Acc:HGNC:280]	-
ENSG00000125879	OTOR	20	16748358	16770062	+	2198	protein_coding	otoraplin [Source:HGNC Symbol;Acc:HGNC:8517]	-
ENSG00000275457	AL117332.1	20	21302731	21303704	-	974	antisense	novel transcript, antisense to XRN2	-
ENSG00000088320	REM1	20	31475293	31484905	+	1665	protein_coding	RRAD and GEM like GTPase 1 [Source:HGNC Symbol;Acc:HGNC:15922]	-
ENSG00000224452	RSL24D1P6	20	32170390	32170790	-	401	processed_pseudogene	ribosomal L24 domain containing 1 pseudogene 6 [Source:HGNC Symbol;Acc:HGNC:37876]	-
ENSG00000182584	ACTL10	20	33666498	33668525	+	2028	protein_coding	actin like 10 [Source:HGNC Symbol;Acc:HGNC:16127]	-
ENSG00000276923	AL139351.1	20	48073869	48074188	+	320	lincRNA	novel transcript	-
ENSG00000208018	MIR645	20	50585786	50585879	+	94	miRNA	microRNA 645 [Source:HGNC Symbol;Acc:HGNC:32901]	-
ENSG00000273619	AL121832.2	20	62386303	62386970	-	668	antisense	novel transcript, antisense to RPS21	-
ENSG00000099864	PALM	19	708939	748329	+	4908	protein_coding	paralemmin [Source:HGNC Symbol;Acc:HGNC:8594]	-
ENSG00000213638	ADAT3	19	1905378	1913447	+	2237	protein_coding	adenosine deaminase, tRNA specific 3 [Source:HGNC Symbol;Acc:HGNC:25151]	-
ENSG00000267201	LINC01775	19	2458935	2462185	-	371	lincRNA	long intergenic non-protein coding RNA 1775 [Source:HGNC Symbol;Acc:HGNC:52565]	-
ENSG00000172006	ZNF554	19	2819874	2835773	+	4685	protein_coding	zinc finger protein 554 [Source:HGNC Symbol;Acc:HGNC:26629]	zf-C2H2
ENSG00000060558	GNA15	19	3136193	3163769	+	2613	protein_coding	G protein subunit alpha 15 [Source:HGNC Symbol;Acc:HGNC:4383]	-
ENSG00000179855	GIPC3	19	3585553	3593541	+	4348	protein_coding	GIPC PDZ domain containing family member 3 [Source:HGNC Symbol;Acc:HGNC:18183]	-
ENSG00000104883	PEX11G	19	7476875	7497449	-	1466	protein_coding	peroxisomal biogenesis factor 11 gamma [Source:HGNC Symbol;Acc:HGNC:20208]	-
ENSG00000260001	TGFBR3L	19	7916145	7919097	+	1516	protein_coding	transforming growth factor beta receptor 3 like [Source:HGNC Symbol;Acc:HGNC:44152]	-
ENSG00000080573	COL5A3	19	9959561	10010471	-	6750	protein_coding	collagen type V alpha 3 chain [Source:HGNC Symbol;Acc:HGNC:14864]	-
ENSG00000180739	S1PR5	19	10512742	10517931	-	2806	protein_coding	sphingosine-1-phosphate receptor 5 [Source:HGNC Symbol;Acc:HGNC:14299]	-
ENSG00000160951	PTGER1	19	14472466	14475362	-	1421	protein_coding	prostaglandin E receptor 1 [Source:HGNC Symbol;Acc:HGNC:9593]	-
ENSG00000105072	C19orf44	19	16496311	16521352	+	4421	protein_coding	chromosome 19 open reading frame 44 [Source:HGNC Symbol;Acc:HGNC:26141]	-
ENSG00000241464	RPL39P38	19	18285343	18285495	-	153	processed_pseudogene	ribosomal protein L39 pseudogene 38 [Source:HGNC Symbol;Acc:HGNC:36935]	-
ENSG00000178093	TSSK6	19	19512418	19515685	-	1666	protein_coding	testis specific serine kinase 6 [Source:HGNC Symbol;Acc:HGNC:30410]	-
ENSG00000274104	AC020910.4	19	34733298	34733837	-	540	lincRNA	novel transcript	-
ENSG00000168661	ZNF30	19	34926903	34945170	+	2745	protein_coding	zinc finger protein 30 [Source:HGNC Symbol;Acc:HGNC:13090]	zf-C2H2
ENSG00000004776	HSPB6	19	35754569	35758079	-	1721	protein_coding	heat shock protein family B (small) member 6 [Source:HGNC Symbol;Acc:HGNC:26511]	-
ENSG00000126259	KIRREL2	19	35855861	35867109	+	3382	protein_coding	kirre like nephrin family adhesion molecule 2 [Source:HGNC Symbol;Acc:HGNC:18816]	-
ENSG00000186017	ZNF566	19	36445119	36489902	-	6481	protein_coding	zinc finger protein 566 [Source:HGNC Symbol;Acc:HGNC:25919]	zf-C2H2
ENSG00000267254	ZNF790-AS1	19	36797518	36828115	+	1506	antisense	ZNF790 antisense RNA 1 [Source:NCBI gene;Acc:284408]	-
ENSG00000171827	ZNF570	19	37467585	37488652	+	6246	protein_coding	zinc finger protein 570 [Source:HGNC Symbol;Acc:HGNC:26416]	zf-C2H2
ENSG00000120784	ZFP30	19	37613749	37692337	-	7705	protein_coding	ZFP30 zinc finger protein [Source:HGNC Symbol;Acc:HGNC:29555]	zf-C2H2
ENSG00000269652	AC011510.1	19	41221426	41222051	-	286	antisense	novel transcript, antisense to AXL	-
ENSG00000063180	CA11	19	48637942	48646312	-	2075	protein_coding	carbonic anhydrase 11 [Source:HGNC Symbol;Acc:HGNC:1370]	-
ENSG00000221916	C19orf73	19	49118397	49119140	-	744	protein_coding	chromosome 19 open reading frame 73 [Source:HGNC Symbol;Acc:HGNC:25534]	-
ENSG00000104888	SLC17A7	19	49429401	49442360	-	6013	protein_coding	solute carrier family 17 member 7 [Source:HGNC Symbol;Acc:HGNC:16704]	-
ENSG00000269388	AC018755.3	19	51594561	51606150	+	1472	transcribed_processed_pseudogene	putative ATP-binding domain-containing protein 3-like protein (ABP3L) pseudogene	-
ENSG00000260160	AC011468.1	19	52058490	52063703	-	675	sense_overlapping	novel transcript	-
ENSG00000277977	AC010332.1	19	52392659	52392755	+	97	unprocessed_pseudogene	novel zinc finger pseudogene	-
ENSG00000267809	NDUFV2P1	19	53223973	53224879	-	907	processed_pseudogene	NADH:ubiquinone oxidoreductase core subunit V2 pseudogene 1 [Source:HGNC Symbol;Acc:HGNC:7718]	-
ENSG00000275183	LENG9	19	54461796	54463711	-	1916	protein_coding	leukocyte receptor cluster member 9 [Source:HGNC Symbol;Acc:HGNC:16306]	-
ENSG00000179954	SSC5D	19	55488404	55519098	+	7314	protein_coding	scavenger receptor cysteine rich family member with 5 domains [Source:HGNC Symbol;Acc:HGNC:26641]	-
ENSG00000179943	FIZ1	19	55591371	55601970	-	6790	protein_coding	FLT3 interacting zinc finger 1 [Source:HGNC Symbol;Acc:HGNC:25917]	zf-C2H2
ENSG00000197128	ZNF772	19	57466663	57477570	-	6096	protein_coding	zinc finger protein 772 [Source:HGNC Symbol;Acc:HGNC:33106]	zf-C2H2
ENSG00000152475	ZNF837	19	58367618	58381060	-	2076	protein_coding	zinc finger protein 837 [Source:HGNC Symbol;Acc:HGNC:25164]	zf-C2H2
ENSG00000235776	AC000089.1	22	19792294	19793094	+	801	processed_pseudogene	ribosomal protein L7a (RPL7A) pseudogene	-
ENSG00000201916	RF00019	22	20481158	20481268	+	111	misc_RNA		-
ENSG00000128271	ADORA2A	22	24417879	24442360	+	4193	protein_coding	adenosine A2a receptor [Source:HGNC Symbol;Acc:HGNC:263]	-
ENSG00000213707	HMGB1P10	22	26560526	26561088	+	563	processed_pseudogene	high mobility group box 1 pseudogene 10 [Source:HGNC Symbol;Acc:HGNC:4994]	-
ENSG00000226471	Z93930.2	22	28800683	28848559	+	1470	antisense	novel transcript	-
ENSG00000100092	SH3BP1	22	37634654	37656119	+	4892	protein_coding	SH3 domain binding protein 1 [Source:HGNC Symbol;Acc:HGNC:10824]	-
ENSG00000128268	MGAT3	22	39457344	39492194	+	5457	protein_coding	mannosyl (beta-1,4-)-glycoprotein beta-1,4-N-acetylglucosaminyltransferase [Source:HGNC Symbol;Acc:HGNC:7046]	-
ENSG00000281538	AC254562.3	22	42138060	42139726	+	631	lincRNA	novel transcript	-
ENSG00000273145	BX537318.1	22	46013606	46015498	+	1207	lincRNA	novel transcript	-
ENSG00000025708	TYMP	22	50525752	50530056	-	3320	protein_coding	thymidine phosphorylase [Source:HGNC Symbol;Acc:HGNC:3148]	-
ENSG00000008735	MAPK8IP2	22	50600685	50613981	+	5901	protein_coding	mitogen-activated protein kinase 8 interacting protein 2 [Source:HGNC Symbol;Acc:HGNC:6883]	-
ENSG00000280071	GATD3B	21	5079294	5128425	-	3106	protein_coding	glutamine amidotransferase like class 1 domain containing 3B [Source:HGNC Symbol;Acc:HGNC:53816]	-
ENSG00000157551	KCNJ15	21	38155549	38307357	+	10342	protein_coding	potassium voltage-gated channel subfamily J member 15 [Source:HGNC Symbol;Acc:HGNC:6261]	-
ENSG00000160221	GATD3A	21	44133605	44210114	+	7952	protein_coding	glutamine amidotransferase like class 1 domain containing 3A [Source:HGNC Symbol;Acc:HGNC:1273]	-
ENSG00000160226	CFAP410	21	44328944	44339402	-	6063	protein_coding	cilia and flagella associated protein 410 [Source:HGNC Symbol;Acc:HGNC:1260]	-
