# Supplementary material for: Knockdown of the snoRNA-Jouvence Blocks the Proliferation and Leads to the Death of Human Primary Glioblastoma Cells
Source: Noncoding RNA. 2025 Jul 18;11(4):54. doi: 10.3390/ncrna11040054 (PMC12286020; doi:10.3390/ncrna11040054)
Supplement: Supplementary file 1 [file ncrna-11-00054-s001.zip › Suppl. Table-3-DEG-Jaque Cabrera et al.xlsx]

## Sheet: sh_jouvssh_Control_deg_all
gene_id	JOU_1	JOU_2	JOU_3	CON_1	CON_2	CON_3	sh_jou	sh_Control	log2FoldChange	Fold Change	pvalue	padj	gene_name	gene_chr	gene_start	gene_end	gene_strand	gene_length	gene_biotype	gene_description	tf_family	JOU_1_count	JOU_2_count	JOU_3_count	CON_1_count	CON_2_count	CON_3_count	JOU_1_fpkm	JOU_2_fpkm	JOU_3_fpkm	CON_1_fpkm	CON_2_fpkm	CON_3_fpkm
ENSG00000164929	135.513	174.781	171.629	1830.5	1823.89	1983.54	160.641	1879.31	-3.55253	0.210299	2.22913e-104	3.93375e-100	BAALC	8	103140710	103230305	+	3997	protein_coding	BAALC, MAP3K1 and KLF4 binding [Source:HGNC Symbol;Acc:HGNC:14333]	-	180	187	182	1737	1355	1938	2.22418	2.86868	2.81695	30.044	29.9355	32.5559
ENSG00000136193	645.948	727.162	631.82	5006.73	4533.47	5528.94	668.31	5023.05	-2.91045	0.133005	1.25654e-90	1.1087e-86	SCRN1	7	29920103	29990289	-	6046	protein_coding	secernin 1 [Source:HGNC Symbol;Acc:HGNC:22192]	-	858	778	670	4751	3368	5402	7.00893	7.89015	6.85564	54.3261	49.191	59.9924
ENSG00000184216	307.917	416.856	380.978	3153.05	4042.17	3335.58	368.584	3510.27	-3.25302	0.104893	2.97437e-81	1.74963e-77	IRAK1	X	154010500	154019980	-	4001	protein_coding	interleukin 1 receptor associated kinase 1 [Source:HGNC Symbol;Acc:HGNC:6112]	-	409	446	404	2992	3003	3259	5.04879	6.83503	6.24675	51.6993	66.2778	54.6923
ENSG00000128510	1209.08	1032.79	1149.54	55.8529	95.5691	50.1515	1130.47	67.1911	4.0932	17.0678	5.42267e-73	2.39235e-69	CPA4	7	130293134	130324180	+	3958	protein_coding	carboxypeptidase A4 [Source:HGNC Symbol;Acc:HGNC:15740]	-	1606	1105	1219	53	71	49	20.0402	17.1183	19.0533	0.925747	1.58403	0.831248
ENSG00000204103	355.346	402.836	337.6	1789.4	2171.17	1841.28	365.261	1933.95	-2.40431	0.188899	7.0735e-53	2.49652e-49	MAFB	20	40685848	40689240	-	3393	protein_coding	MAF bZIP transcription factor B [Source:HGNC Symbol;Acc:HGNC:6408]	TF_bZIP	472	431	358	1698	1613	1799	6.87054	7.78874	6.5274	34.5976	41.979	35.6006
ENSG00000138623	8485.4	5691.12	7115.05	1318.34	1243.74	1441.09	7097.19	1334.39	2.41081	5.31771	6.27641e-46	1.846e-42	SEMA7A	15	74409289	74433958	-	3800	protein_coding	semaphorin 7A (John Milton Hagen blood group) [Source:HGNC Symbol;Acc:HGNC:10741]	-	11271	6089	7545	1251	924	1408	146.491	98.2509	122.834	22.7597	21.4719	24.8788
ENSG00000184254	313.94	375.731	369.662	1500.65	1710.82	1820.81	353.111	1677.43	-2.24949	0.210299	1.27143e-45	3.20526e-42	ALDH1A3	15	100877714	100916626	+	5772	protein_coding	aldehyde dehydrogenase 1 family member A3 [Source:HGNC Symbol;Acc:HGNC:409]	-	417	402	392	1424	1271	1779	3.56814	4.27045	4.20147	17.0559	19.4447	20.6947
ENSG00000144959	2980.54	2499.27	2723.43	364.624	224.789	438.058	2734.41	342.49	2.99278	7.96004	8.25098e-45	1.82006e-41	NCEH1	3	172630249	172711218	-	4808	protein_coding	neutral cholesterol ester hydrolase 1 [Source:HGNC Symbol;Acc:HGNC:29260]	-	3959	2674	2888	346	167	428	40.6681	34.1013	37.1599	4.97512	3.06714	5.97708
ENSG00000109846	386.966	655.193	627.105	3505.03	4141.78	3615	556.422	3753.94	-2.7557	0.148064	5.41869e-44	1.06249e-40	CRYAB	11	111908565	111923722	-	3034	protein_coding	crystallin alpha B [Source:HGNC Symbol;Acc:HGNC:2389]	-	514	701	665	3326	3077	3532	8.3672	14.167	13.5596	75.7877	89.5558	78.1655
ENSG00000141526	6016.8	5683.64	5986.26	1687.18	1701.4	1898.59	5895.57	1762.39	1.74184	3.34462	1.92434e-42	3.39588e-39	SLC16A3	17	82228397	82261129	+	8995	protein_coding	solute carrier family 16 member 3 [Source:HGNC Symbol;Acc:HGNC:10924]	-	7992	6081	6348	1601	1264	1855	43.882	41.4522	43.6593	12.305	12.4087	13.8469
ENSG00000133048	284.578	516.864	487.539	2893.81	2895.34	3059.24	429.661	2949.46	-2.78146	0.145445	1.79648e-41	2.88205e-38	CHI3L1	1	203178931	203186749	-	3408	protein_coding	chitinase 3 like 1 [Source:HGNC Symbol;Acc:HGNC:1932]	-	378	553	517	2746	2151	2989	5.47803	9.94946	9.38496	55.7048	55.7343	58.8893
ENSG00000138356	1693.92	1148.69	1273.07	153.859	130.566	226.193	1371.89	170.206	3.00587	8.03263	6.64145e-40	9.7668e-37	AOX1	2	200585868	200677064	+	5556	protein_coding	aldehyde oxidase 1 [Source:HGNC Symbol;Acc:HGNC:553]	-	2250	1229	1350	146	97	221	20.001	13.5632	15.0319	1.8167	1.54167	2.67079
ENSG00000118503	1172.19	1321.6	1322.11	4185.8	4038.13	3851.43	1271.97	4025.12	-1.66239	0.315916	9.69528e-37	1.3161e-33	TNFAIP3	6	137867188	137883312	+	5051	protein_coding	TNF alpha induced protein 3 [Source:HGNC Symbol;Acc:HGNC:11896]	-	1557	1414	1402	3972	3000	3763	15.2245	17.1651	17.1716	54.3656	52.4476	50.0227
ENSG00000100234	2598.85	2583.39	2545.2	7069.07	7073.46	7202.37	2575.81	7114.97	-1.46581	0.362032	8.543e-36	1.07684e-32	TIMP3	22	32801701	32863043	+	4603	protein_coding	TIMP metallopeptidase inhibitor 3 [Source:HGNC Symbol;Acc:HGNC:11822]	-	3452	2764	2699	6708	5255	7037	37.0393	36.8189	36.2746	100.75	100.812	102.649
ENSG00000185215	1639.71	2881.54	2536.71	12849.3	17240.1	12629	2352.66	14239.5	-2.59782	0.165187	1.64295e-35	1.93288e-32	TNFAIP2	14	103123442	103137439	+	5029	protein_coding	TNF alpha induced protein 2 [Source:HGNC Symbol;Acc:HGNC:11895]	-	2178	3083	2690	12193	12808	12339	21.3899	37.5894	33.0912	167.618	224.896	164.744
ENSG00000103888	76.791	158.891	119.763	814.609	909.925	864.857	118.482	863.13	-2.8709	0.136702	1.58616e-34	1.74944e-31	CEMIP	15	80779343	80951776	+	7621	protein_coding	cell migration inducing hyaluronidase 1 [Source:HGNC Symbol;Acc:HGNC:29213]	-	102	170	127	773	676	845	0.661029	1.36776	1.03094	7.01228	7.83279	7.44483
ENSG00000008256	1410.09	1537.51	1574.84	442.608	398.429	458.528	1507.48	433.188	1.79717	3.47538	6.79677e-34	7.05545e-31	CYTH3	7	6161776	6272644	-	5808	protein_coding	cytohesin 3 [Source:HGNC Symbol;Acc:HGNC:9504]	-	1873	1645	1670	420	296	448	15.9274	17.3665	17.7882	4.99936	4.50035	5.17919
ENSG00000162407	208.54	234.598	210.292	931.584	782.051	862.81	217.81	858.815	-1.98084	0.253342	1.24059e-32	1.21626e-29	PLPP3	1	56494747	56645301	-	5286	protein_coding	phospholipid phosphatase 3 [Source:HGNC Symbol;Acc:HGNC:9229]	-	277	251	223	884	581	843	2.58812	2.91152	2.60987	11.5616	9.70578	10.7081
ENSG00000163618	34.6312	60.7526	50.9228	377.27	355.355	352.084	48.7689	361.57	-2.90097	0.133882	6.41901e-32	5.93623e-29	CADPS	3	62398346	62875389	-	14638	protein_coding	calcium dependent secretion activator [Source:HGNC Symbol;Acc:HGNC:1426]	-	46	65	54	358	264	344	0.155206	0.272274	0.22822	1.6908	1.59259	1.57793
ENSG00000148180	790.495	989.8	992.995	3535.59	4742.11	3372.43	924.43	3883.38	-2.07091	0.238009	6.72775e-32	5.93623e-29	GSN	9	121207794	121332843	+	11018	protein_coding	gelsolin [Source:HGNC Symbol;Acc:HGNC:4620]	-	1050	1059	1053	3355	3523	3295	4.70673	5.89342	5.91244	21.0514	28.2352	20.08
ENSG00000162692	993.765	1787.06	1500.34	6635.95	8885.23	7179.85	1427.05	7567.01	-2.40717	0.188525	4.74772e-31	3.86646e-28	VCAM1	1	100719742	100739045	+	6049	protein_coding	vascular cell adhesion molecule 1 [Source:HGNC Symbol;Acc:HGNC:12663]	-	1320	1912	1591	6297	6601	7015	10.7776	19.3811	16.2715	71.9684	96.3624	77.8671
ENSG00000110900	18.8213	28.9743	33.0055	223.411	327.089	308.073	26.9337	286.191	-3.42179	0.093312	4.82021e-31	3.86646e-28	TSPAN11	12	30926428	30996599	+	7113	protein_coding	tetraspanin 11 [Source:HGNC Symbol;Acc:HGNC:30795]	-	25	31	35	212	243	301	0.173588	0.267229	0.304408	2.06051	3.01672	2.84134
ENSG00000119682	610.563	528.08	645.966	138.051	107.683	127.937	594.87	124.557	2.25109	4.76043	1.09619e-30	8.41064e-28	AREL1	14	74653437	74713115	-	7308	protein_coding	apoptosis resistant E3 ubiquitin protein ligase 1 [Source:HGNC Symbol;Acc:HGNC:20363]	-	811	565	685	131	80	125	5.48094	4.7405	5.79874	1.23927	0.966658	1.14848
ENSG00000116962	392.989	763.613	682.743	4066.72	2978.79	4435.85	613.115	3827.12	-2.64357	0.160032	7.85835e-30	5.77818e-27	NID1	1	235975830	236065162	-	5864	protein_coding	nidogen 1 [Source:HGNC Symbol;Acc:HGNC:7821]	-	522	817	724	3859	2213	4334	4.39652	8.54284	7.63811	45.496	33.3249	49.6255
ENSG00000086289	687.354	779.502	782.703	2097.12	2226.36	2214.85	749.853	2179.44	-1.5399	0.343908	3.09386e-29	2.18389e-26	EPDR1	7	37683843	37951941	+	2864	protein_coding	ependymin related 1 [Source:HGNC Symbol;Acc:HGNC:17572]	-	913	834	830	1990	1654	2164	15.7445	17.8553	17.9286	48.0366	50.9969	50.7334
ENSG00000003137	496.13	618.742	605.416	2092.9	3214.35	2276.26	573.429	2527.84	-2.14039	0.226818	3.48022e-29	2.36213e-26	CYP26B1	2	72129238	72148038	-	5015	protein_coding	cytochrome P450 family 26 subfamily B member 1 [Source:HGNC Symbol;Acc:HGNC:20581]	-	659	662	642	1986	2388	2224	6.49003	8.09396	7.91964	27.3779	42.048	29.7765
ENSG00000158604	3657.36	4053.6	4090.8	1422.67	1479.3	1500.45	3933.92	1467.47	1.42254	2.68057	2.52899e-28	1.65293e-25	TMED4	7	44577894	44582287	-	3769	protein_coding	transmembrane p24 trafficking protein 4 [Source:HGNC Symbol;Acc:HGNC:22301]	-	4858	4337	4338	1350	1099	1466	63.6596	70.5565	71.2041	24.7628	25.7486	26.1167
ENSG00000102178	298.882	418.726	351.745	1291.99	1659.67	1335.67	356.451	1429.11	-2.00424	0.249267	4.11354e-28	2.59256e-25	UBL4A	X	154483717	154486670	-	2630	protein_coding	ubiquitin like 4A [Source:HGNC Symbol;Acc:HGNC:12505]	-	397	448	373	1226	1233	1305	7.45534	10.4447	8.77393	32.2275	41.3989	33.3169
ENSG00000054356	568.404	596.31	638.421	2027.56	1652.94	1992.75	601.045	1891.09	-1.65477	0.317588	6.38695e-28	3.88657e-25	PTPRN	2	219289623	219309648	-	8261	protein_coding	protein tyrosine phosphatase, receptor type N [Source:HGNC Symbol;Acc:HGNC:9676]	-	755	638	677	1924	1228	1947	4.51385	4.73546	5.06988	16.1014	13.1265	15.825
ENSG00000188486	913.21	1074.85	1070.32	252.919	317.666	240.522	1019.46	270.369	1.91835	3.77989	1.3067e-27	7.68645e-25	H2AFX	11	119093854	119095467	-	1614	protein_coding	H2A histone family member X [Source:HGNC Symbol;Acc:HGNC:4739]	-	1213	1150	1135	240	236	235	37.1184	43.6886	43.5044	10.2802	12.9119	9.7763
ENSG00000205426	196.495	182.258	196.147	16.8612	14.8065	8.188	191.633	13.2852	3.86296	14.5501	1.53135e-27	8.71732e-25	KRT81	12	52285913	52291534	-	1929	protein_coding	keratin 81 [Source:HGNC Symbol;Acc:HGNC:6458]	-	261	195	208	16	11	8	6.68253	6.19835	6.67072	0.573429	0.503549	0.278463
ENSG00000112559	36.1369	42.9941	27.3474	264.511	514.189	301.932	35.4928	360.211	-3.33934	0.0988001	2.01481e-27	1.11111e-24	MDFI	6	41636882	41654246	+	2523	protein_coding	MyoD family inhibitor [Source:HGNC Symbol;Acc:HGNC:6967]	-	48	46	29	251	382	295	0.939629	1.11793	0.711086	6.87778	13.3699	7.85082
ENSG00000160796	715.21	660.801	698.774	163.343	207.291	153.525	691.595	174.72	1.99092	3.97491	2.5408e-27	1.35871e-24	NBEAL2	3	46979683	47009703	+	9819	protein_coding	neurobeachin like 2 [Source:HGNC Symbol;Acc:HGNC:31928]	-	950	707	741	155	154	150	4.77847	4.41495	4.66866	1.09133	1.38495	1.02573
ENSG00000186340	1443.22	1515.08	1504.11	3702.1	4000.44	3708.14	1487.47	3803.56	-1.35447	0.391079	3.62331e-27	1.8806e-24	THBS2	6	169215780	169254044	-	6412	protein_coding	thrombospondin 2 [Source:HGNC Symbol;Acc:HGNC:11786]	-	1917	1621	1595	3513	2972	3623	14.7659	15.5011	15.3889	37.8771	40.9295	37.9389
ENSG00000174574	1509.47	1187.95	1357.94	423.639	409.197	426.799	1351.79	419.878	1.6868	3.21941	1.15718e-26	5.83451e-24	AKIRIN1	1	38991223	39006059	+	2741	protein_coding	akirin 1 [Source:HGNC Symbol;Acc:HGNC:25744]	-	2005	1271	1440	402	304	417	36.1275	28.4322	32.5009	10.1393	9.79368	10.215
ENSG00000122359	449.453	697.253	613.903	2139.27	2133.48	2314.13	586.87	2195.63	-1.90513	0.266993	1.37859e-26	6.75779e-24	ANXA11	10	80150889	80205572	-	8513	protein_coding	annexin A11 [Source:HGNC Symbol;Acc:HGNC:535]	-	597	746	651	2030	1585	2261	3.46357	5.37316	4.73086	16.4856	16.441	17.8331
ENSG00000100906	1923.54	2292.71	2053.89	5352.39	5715.3	5499.26	2090.05	5522.32	-1.40193	0.378423	2.81662e-26	1.34338e-23	NFKBIA	14	35401511	35404749	-	2373	protein_coding	NFKB inhibitor alpha [Source:HGNC Symbol;Acc:HGNC:7797]	-	2555	2453	2178	5079	4246	5373	53.1772	63.3831	56.7808	147.97	158.002	152.03
ENSG00000163430	34706.5	32126	32459.5	14040.1	13792.9	14280.9	33097.3	14038	1.23737	2.35769	3.10592e-26	1.44237e-23	FSTL1	3	120392293	120451253	-	8727	protein_coding	follistatin like 1 [Source:HGNC Symbol;Acc:HGNC:3972]	-	46100	34372	34421	13323	10247	13953	260.897	241.498	244.006	105.543	103.684	107.353
ENSG00000146197	92.6009	195.343	178.23	1013.78	819.74	1013.26	155.391	948.929	-2.61597	0.163123	3.46399e-26	1.56741e-23	SCUBE3	6	35214419	35253079	+	7356	protein_coding	signal peptide, CUB domain and EGF like domain containing 3 [Source:HGNC Symbol;Acc:HGNC:13655]	-	123	209	189	962	609	990	0.82584	1.74212	1.5895	9.04119	7.31067	9.03657
ENSG00000116132	617.339	959.891	854.372	4221.63	2811.88	4628.26	810.534	3887.26	-2.26291	0.208351	5.12944e-26	2.26298e-23	PRRX1	1	170662728	170739419	+	8246	protein_coding	paired related homeobox 1 [Source:HGNC Symbol;Acc:HGNC:9142]	Homeobox	820	1027	906	4006	2089	4522	4.91137	7.63662	6.79714	33.5861	22.3706	36.8211
ENSG00000185291	268.768	214.971	246.127	837.793	1036.45	820.847	243.289	898.364	-1.88191	0.271324	6.97081e-26	3.00034e-23	IL3RA	X	1336616	1382689	+	1710	protein_coding	interleukin 3 receptor subunit alpha [Source:HGNC Symbol;Acc:HGNC:6012]	-	357	230	261	795	770	802	10.3111	8.24718	9.44247	32.1413	39.7627	31.4911
ENSG00000107796	67.7567	153.283	144.281	787.209	905.887	737.943	121.774	810.347	-2.74022	0.149662	7.20472e-26	3.02719e-23	ACTA2	10	88935074	88991339	-	2976	protein_coding	actin, alpha 2, smooth muscle, aorta [Source:HGNC Symbol;Acc:HGNC:130]	-	90	164	153	747	673	721	1.49363	3.37897	3.18053	17.3532	19.9693	16.2672
ENSG00000172667	118.198	180.388	153.712	727.141	578.799	745.108	150.766	683.682	-2.18596	0.219767	1.36621e-25	5.60686e-23	ZMAT3	3	179017223	179072279	-	9646	protein_coding	zinc finger matrin-type 3 [Source:HGNC Symbol;Acc:HGNC:29983]	-	157	193	163	690	430	728	0.803868	1.22683	1.0454	4.94531	3.93643	5.06751
ENSG00000108578	353.088	334.607	293.278	1275.13	1780.82	1109.47	326.991	1388.47	-2.08431	0.235809	1.77094e-25	7.10266e-23	BLMH	17	30248195	30292056	-	5127	protein_coding	bleomycin hydrolase [Source:HGNC Symbol;Acc:HGNC:1059]	-	469	358	311	1210	1323	1084	4.51796	4.28148	3.75265	16.316	22.7865	14.1963
ENSG00000171951	75.2853	114.028	81.0993	549.044	390.353	584.418	90.1375	507.938	-2.49975	0.176807	2.28245e-25	8.95075e-23	SCG2	2	223596940	223602503	-	2719	protein_coding	secretogranin II [Source:HGNC Symbol;Acc:HGNC:10575]	-	100	122	86	521	290	571	1.81645	2.75122	1.95673	13.2471	9.41825	14.1006
ENSG00000161544	1538.08	2079.61	1929.41	6132.22	8039.92	5713.17	1849.03	6628.44	-1.84204	0.278927	2.76851e-25	1.06208e-22	CYGB	17	76527356	76551175	-	2949	protein_coding	cytoglobin [Source:HGNC Symbol;Acc:HGNC:16505]	-	2043	2225	2046	5819	5973	5582	34.2157	46.2625	42.9212	136.416	178.854	127.094
ENSG00000120889	2444.51	2849.76	2592.35	6604.34	6466.39	6650.7	2628.88	6573.81	-1.32251	0.399838	2.90102e-25	1.08924e-22	TNFRSF10B	8	23020133	23069179	-	5158	protein_coding	TNF receptor superfamily member 10b [Source:HGNC Symbol;Acc:HGNC:11905]	-	3247	3049	2749	6267	4804	6498	31.0909	36.2452	32.9712	83.9983	82.2438	84.5879
ENSG00000109320	542.807	558.924	535.633	1418.45	1615.25	1487.14	545.788	1506.95	-1.46478	0.36229	3.08025e-25	1.13244e-22	NFKB1	4	102501329	102617302	+	6257	protein_coding	nuclear factor kappa B subunit 1 [Source:HGNC Symbol;Acc:HGNC:7794]	RHD	721	598	568	1346	1200	1453	5.69117	5.86015	5.61595	14.8721	16.9354	15.5923
ENSG00000146216	261.993	180.388	180.116	4.21531	1.34604	2.047	207.499	2.53612	6.3126	79.4844	1.20888e-24	4.35369e-22	TTBK1	6	43243680	43288259	+	10033	protein_coding	tau tubulin kinase 1 [Source:HGNC Symbol;Acc:HGNC:19140]	-	348	193	191	4	1	2	1.71309	1.17951	1.17772	0.0275627	0.00880138	0.0133847
ENSG00000164932	308.67	354.234	341.372	1005.35	1125.29	956.972	334.758	1029.21	-1.62065	0.325188	1.27595e-24	4.50335e-22	CTHRC1	8	103371515	103382997	+	1776	protein_coding	collagen triple helix repeat containing 1 [Source:HGNC Symbol;Acc:HGNC:18831]	-	410	379	362	954	836	935	11.4018	13.0849	12.6098	37.1362	41.5666	35.3491
ENSG00000158555	889.872	837.451	818.537	262.403	218.059	283.509	848.62	254.657	1.73311	3.32443	2.17005e-24	7.5088e-22	GDPD5	11	75434640	75525903	-	9867	protein_coding	glycerophosphodiester phosphodiesterase domain containing 5 [Source:HGNC Symbol;Acc:HGNC:28804]	-	1182	896	868	249	162	277	5.9165	5.56797	5.44222	1.74464	1.44981	1.88497
ENSG00000113657	1488.39	2075.87	1846.42	5833.99	5040.93	6068.33	1803.56	5647.75	-1.64743	0.319209	2.74176e-24	9.3046e-22	DPYSL3	5	147390811	147510056	-	7164	protein_coding	dihydropyrimidinase like 3 [Source:HGNC Symbol;Acc:HGNC:3015]	-	1977	2221	1958	5536	3745	5929	13.6296	19.0093	16.9082	53.4235	46.1613	55.5694
ENSG00000166033	1965.7	2661.9	2616.87	7358.88	10225.9	7764.27	2414.82	8449.68	-1.80712	0.285761	3.88467e-24	1.29345e-21	HTRA1	10	122458551	122514908	+	2279	protein_coding	HtrA serine peptidase 1 [Source:HGNC Symbol;Acc:HGNC:9476]	-	2611	2848	2775	6983	7597	7586	56.5842	76.6248	75.3286	211.831	294.36	223.501
ENSG00000106772	119.704	159.826	162.199	542.721	559.954	589.536	147.243	564.07	-1.94185	0.260283	5.79537e-24	1.8939e-21	PRUNE2	9	76611376	76906087	-	14656	protein_coding	prune homolog 2 [Source:HGNC Symbol;Acc:HGNC:25209]	-	159	171	172	515	416	576	0.535814	0.715409	0.72603	2.42931	2.50645	2.63886
ENSG00000148848	745.324	947.74	940.186	3401.76	2432.3	3534.14	877.75	3122.73	-1.83201	0.280873	7.70861e-24	2.47334e-21	ADAM12	10	126012381	126388455	-	9860	protein_coding	ADAM metallopeptidase domain 12 [Source:HGNC Symbol;Acc:HGNC:190]	-	990	1014	997	3228	1807	3453	4.95896	6.30572	6.25546	22.6333	16.1831	23.5142
ENSG00000204356	305.658	490.694	426.243	1454.28	1553.33	1466.67	407.532	1491.43	-1.87365	0.272882	1.3619e-23	4.29167e-21	NELFE	6	31952087	31959110	-	2719	protein_coding	negative elongation factor complex member E [Source:HGNC Symbol;Acc:HGNC:13974]	-	406	525	452	1380	1154	1433	7.37478	11.8392	10.2842	35.0883	37.4782	35.3873
ENSG00000084764	1170.69	1268.33	1254.21	383.593	360.74	465.692	1231.07	403.342	1.60752	3.04727	1.74995e-23	5.41778e-21	MAPRE3	2	26970612	27027196	+	3630	protein_coding	microtubule associated protein RP/EB family member 3 [Source:HGNC Symbol;Acc:HGNC:6892]	-	1555	1357	1330	364	268	455	21.1571	22.9217	22.6666	6.93245	6.51943	8.41618
ENSG00000169715	291.354	300.024	251.785	901.023	1305.66	946.737	281.054	1051.14	-1.90124	0.267713	3.2331e-23	9.83698e-21	MT1E	16	56625475	56627112	+	1052	protein_coding	metallothionein 1E [Source:HGNC Symbol;Acc:HGNC:7397]	-	387	321	267	855	970	925	18.1689	18.7095	15.7013	56.1878	81.4212	59.0386
ENSG00000106028	485.59	359.842	411.155	1317.28	1502.18	1240.48	418.862	1353.32	-1.68979	0.309973	3.60433e-23	1.07806e-20	SSBP1	7	141738321	141787922	+	4988	protein_coding	single stranded DNA binding protein 1 [Source:HGNC Symbol;Acc:HGNC:11317]	-	645	385	436	1250	1116	1212	6.38654	4.73269	5.40756	17.3251	19.7569	16.315
ENSG00000112096	14212.4	14914.3	13818.9	44016.3	71711.8	44063.7	14315.2	53263.9	-1.89558	0.268766	4.77183e-23	1.40348e-20	SOD2	6	159669057	159745186	-	16493	protein_coding	superoxide dismutase 2 [Source:HGNC Symbol;Acc:HGNC:11180]	-	18878	15957	14654	41768	53276	43052	56.5313	59.3233	54.9665	175.08	285.242	175.268
ENSG00000178531	25.597	21.4971	21.6894	218.142	516.881	186.277	22.9278	307.1	-3.736	0.0750501	1.37996e-22	3.99217e-20	CTXN1	19	7924485	7926166	-	1274	protein_coding	cortexin 1 [Source:HGNC Symbol;Acc:HGNC:31108]	-	34	23	23	207	384	182	1.31808	1.10696	1.11686	11.2329	26.616	9.59206
ENSG00000012171	534.525	526.211	533.747	108.544	161.525	95.1854	531.494	121.752	2.13644	4.39675	2.68628e-22	7.64592e-20	SEMA3B	3	50267558	50277546	+	5768	protein_coding	semaphorin 3B [Source:HGNC Symbol;Acc:HGNC:10724]	-	710	563	566	103	120	93	6.07947	5.9849	6.07061	1.23454	1.83712	1.0826
ENSG00000144579	304.905	440.223	417.756	1218.22	1304.32	1257.88	387.628	1260.14	-1.70281	0.307188	3.91081e-22	1.09546e-19	CTDSP1	2	218398256	218405941	+	4727	protein_coding	CTD small phosphatase 1 [Source:HGNC Symbol;Acc:HGNC:21614]	-	405	471	443	1156	969	1229	4.23157	6.10955	5.79775	16.9069	18.1017	17.4573
ENSG00000167004	4801.69	5082.66	4752.8	12554.2	17117.6	12426.3	4879.05	14032.7	-1.52401	0.347718	5.91068e-22	1.62978e-19	PDIA3	15	43746392	43773279	+	4240	protein_coding	protein disulfide isomerase family A member 3 [Source:HGNC Symbol;Acc:HGNC:4606]	-	6378	5438	5040	11913	12717	12141	74.2935	78.6407	73.537	194.244	264.85	192.264
ENSG00000058056	211.552	225.252	261.215	718.71	691.866	725.661	232.673	712.079	-1.61575	0.326295	7.91824e-22	2.14974e-19	USP13	3	179652755	179789401	+	8440	protein_coding	ubiquitin specific peptidase 13 [Source:HGNC Symbol;Acc:HGNC:12611]	-	281	241	277	682	514	709	1.64436	1.75085	2.03039	5.58642	5.37777	5.64045
ENSG00000106244	658.746	935.59	957.161	2567.12	2720.35	2626.3	850.499	2637.93	-1.63407	0.322179	8.35633e-22	2.2343e-19	PDAP1	7	99392048	99408829	-	2854	protein_coding	PDGFA associated protein 1 [Source:HGNC Symbol;Acc:HGNC:14634]	-	875	1001	1015	2436	2021	2566	15.1421	21.5057	22.0016	59.0086	62.5308	60.3688
ENSG00000146457	1434.94	1393.57	1472.99	3365.93	3199.55	3226.07	1433.83	3263.85	-1.18677	0.439285	1.51828e-21	3.99896e-19	WTAP	6	159725585	159756319	+	6419	protein_coding	WT1 associated protein [Source:HGNC Symbol;Acc:HGNC:16846]	-	1906	1491	1562	3194	2377	3152	14.6652	14.2424	15.0541	34.4001	32.6997	32.9708
ENSG00000118785	10644.6	13326.3	12400.7	31061.6	39468.7	30827.8	12123.9	33786	-1.47859	0.35884	1.63651e-21	4.24699e-19	SPP1	4	87975650	87983426	+	2321	protein_coding	secreted phosphoprotein 1 [Source:HGNC Symbol;Acc:HGNC:11255]	-	14139	14258	13150	29475	29322	30120	300.868	376.667	350.503	877.952	1115.58	871.345
ENSG00000105063	298.13	514.995	453.59	1593.39	2067.52	1512.73	422.238	1724.55	-2.03139	0.244619	2.4823e-21	6.34856e-19	PPP6R1	19	55229780	55258995	-	6583	protein_coding	protein phosphatase 6 regulatory subunit 1 [Source:HGNC Symbol;Acc:HGNC:29195]	-	396	551	481	1512	1536	1478	2.97101	5.13218	4.52025	15.8789	20.6039	15.0751
ENSG00000162545	754.358	1126.26	900.58	3019.22	4402.91	2988.62	927.066	3470.25	-1.90449	0.26711	2.84247e-21	7.16585e-19	CAMK2N1	1	20482391	20486220	-	2615	protein_coding	calcium/calmodulin dependent protein kinase II inhibitor 1 [Source:HGNC Symbol;Acc:HGNC:24190]	-	1002	1205	955	2865	3271	2920	18.9247	28.2546	22.593	75.7434	110.456	74.9758
ENSG00000155265	103.141	199.082	148.053	635.458	713.403	661.181	150.092	670.014	-2.16255	0.223361	5.76393e-21	1.43262e-18	GOLGA7B	10	97850239	97871580	+	6458	protein_coding	golgin A7 family member B [Source:HGNC Symbol;Acc:HGNC:31668]	-	137	213	157	603	530	646	1.04774	2.02235	1.50398	6.45522	7.24702	6.71652
ENSG00000026103	211.552	307.502	222.552	874.677	780.705	910.915	247.202	855.432	-1.7934	0.288491	5.95169e-21	1.45874e-18	FAS	10	88990582	89015785	+	4253	protein_coding	Fas cell surface death receptor [Source:HGNC Symbol;Acc:HGNC:11920]	-	281	329	236	830	580	890	3.2632	4.74323	3.43287	13.492	12.0424	14.0509
ENSG00000172379	213.057	271.985	266.873	757.702	759.169	760.46	250.638	759.11	-1.60117	0.329611	6.10198e-21	1.47509e-18	ARNT2	15	80404350	80597937	+	7741	protein_coding	aryl hydrocarbon receptor nuclear translocator 2 [Source:HGNC Symbol;Acc:HGNC:16876]	bHLH	283	291	283	719	564	743	1.8056	2.30499	2.26168	6.42131	6.43374	6.44469
ENSG00000130203	670.039	800.065	769.501	3306.91	6644.07	2683.62	746.535	4211.53	-2.4959	0.17728	6.80778e-21	1.62347e-18	APOE	19	44905754	44909393	+	2191	protein_coding	apolipoprotein E [Source:HGNC Symbol;Acc:HGNC:613]	-	890	856	816	3138	4936	2622	20.0623	23.9555	23.0403	99.0154	198.936	80.3527
ENSG00000162595	63.2396	91.5962	85.8144	415.208	331.127	330.59	80.2167	358.975	-2.16828	0.222475	1.00524e-20	2.36527e-18	DIRAS3	1	68045896	68051631	-	2039	protein_coding	DIRAS family GTPase 3 [Source:HGNC Symbol;Acc:HGNC:687]	-	84	98	91	394	246	323	2.03467	2.94702	2.76099	13.3589	10.6537	10.6364
ENSG00000102098	338.784	299.09	320.625	75.8756	37.6892	62.4335	319.5	58.6661	2.43111	5.39308	1.15202e-20	2.67496e-18	SCML2	X	18239314	18354727	-	4203	protein_coding	Scm polycomb group protein like 2 [Source:HGNC Symbol;Acc:HGNC:10581]	-	450	320	340	72	28	61	5.28793	4.66836	5.0045	1.18431	0.588275	0.974497
ENSG00000117122	208.54	288.808	243.298	739.787	869.544	787.071	246.882	798.801	-1.69555	0.308737	1.17019e-20	2.68187e-18	MFAP2	1	16974502	16980835	-	2915	protein_coding	microfibril associated protein 2 [Source:HGNC Symbol;Acc:HGNC:7033]	-	277	309	258	702	646	769	4.69325	6.49971	5.47548	16.6491	19.5693	17.7132
ENSG00000114251	4173.81	5031.25	4583.05	10513	10526.1	11710.9	4596.04	10916.6	-1.24824	0.420961	1.65719e-20	3.7493e-18	WNT5A	3	55465715	55490539	-	7397	protein_coding	Wnt family member 5A [Source:HGNC Symbol;Acc:HGNC:12784]	-	5544	5383	4860	9976	7820	11442	37.0169	44.6214	40.6464	93.238	93.354	103.862
ENSG00000117016	268.016	268.246	259.329	830.416	802.242	678.58	265.197	770.413	-1.53787	0.344394	2.40439e-20	5.37093e-18	RIMS3	1	40620679	40665657	-	7235	protein_coding	regulating synaptic membrane exocytosis 3 [Source:HGNC Symbol;Acc:HGNC:21292]	-	356	287	275	788	596	663	2.43021	2.4323	2.35145	7.52974	7.27427	6.15297
ENSG00000131408	235.643	477.609	377.206	1456.39	1534.49	1515.8	363.486	1502.23	-2.04942	0.241582	3.67945e-20	8.11641e-18	NR1H2	19	50329653	50382982	+	3753	protein_coding	nuclear receptor subfamily 1 group H member 2 [Source:HGNC Symbol;Acc:HGNC:7965]	THR-like	313	511	400	1382	1140	1481	4.11906	8.34865	6.5936	25.4578	26.823	26.4964
ENSG00000125971	1486.13	1551.53	1516.37	347.763	240.942	500.491	1518.01	363.065	2.06001	4.1699	4.32656e-20	9.42602e-18	DYNLRB1	20	34516409	34540958	+	2460	protein_coding	dynein light chain roadblock-type 1 [Source:HGNC Symbol;Acc:HGNC:15468]	-	1974	1660	1608	330	179	489	39.6319	41.3759	40.4382	9.27408	6.42539	13.347
ENSG00000122863	465.263	662.671	633.706	1648.19	1810.43	1739.95	587.213	1732.85	-1.5625	0.338563	4.80021e-20	1.03304e-17	CHST3	10	71964365	72013564	+	6970	protein_coding	carbohydrate sulfotransferase 3 [Source:HGNC Symbol;Acc:HGNC:1971]	-	618	709	672	1564	1345	1700	4.37913	6.23717	5.96455	15.513	17.0401	16.3767
ENSG00000152583	64.7453	138.329	106.561	540.614	514.189	478.998	103.212	511.267	-2.31497	0.200968	5.11778e-20	1.08811e-17	SPARCL1	4	87473335	87531061	-	3477	protein_coding	SPARC like 1 [Source:HGNC Symbol;Acc:HGNC:11220]	-	86	148	113	513	382	468	1.22159	2.60994	2.01055	10.2001	9.70153	9.03756
ENSG00000112320	147.559	166.369	176.344	639.673	464.385	600.794	163.424	568.284	-1.80155	0.286866	9.93252e-20	2.08666e-17	SOBP	6	107489958	107660167	+	6904	protein_coding	sine oculis binding protein homolog [Source:HGNC Symbol;Acc:HGNC:29256]	-	196	178	187	607	345	587	1.40213	1.58086	1.67565	6.07827	4.41265	5.70883
ENSG00000163395	400.518	162.63	232.925	32.6687	25.5748	23.5405	265.357	27.2613	3.28325	9.73546	1.3719e-19	2.84823e-17	IGFN1	1	201190825	201228952	+	12116	protein_coding	immunoglobulin-like and fibronectin type III domain containing 1 [Source:HGNC Symbol;Acc:HGNC:24607]	-	532	174	247	31	19	23	2.16863	0.88057	1.26119	0.176886	0.138476	0.127461
ENSG00000106546	261.993	281.331	253.671	779.832	1157.6	796.283	265.665	911.237	-1.77673	0.291843	1.77898e-19	3.65042e-17	AHR	7	16916359	17346152	+	8081	protein_coding	aryl hydrocarbon receptor [Source:HGNC Symbol;Acc:HGNC:348]	bHLH	348	301	269	740	860	778	2.1269	2.28389	2.05934	6.3308	9.39756	6.46435
ENSG00000166925	340.289	435.549	439.445	1124.43	1121.25	1091.05	405.095	1112.25	-1.4589	0.363771	2.82999e-19	5.74032e-17	TSC22D4	7	100463359	100479279	-	3715	protein_coding	TSC22 domain family member 4 [Source:HGNC Symbol;Acc:HGNC:21696]	TSC22	452	466	466	1067	833	1066	6.00914	7.69132	7.76012	19.8563	19.8001	19.2668
ENSG00000196154	440.419	814.085	695.945	2240.44	3086.48	2342.79	650.15	2556.57	-1.97626	0.254148	3.59288e-19	7.20496e-17	S100A4	1	153543613	153550136	-	1025	protein_coding	S100 calcium binding protein A4 [Source:HGNC Symbol;Acc:HGNC:10494]	-	585	871	738	2126	2293	2289	28.188	52.1037	44.5424	143.394	197.543	149.945
ENSG00000170323	179.179	111.224	109.39	8.43062	9.4223	2.047	133.264	6.63331	4.37071	20.6878	1.07147e-18	2.12453e-16	FABP4	8	81478419	81483263	-	1396	protein_coding	fatty acid binding protein 4 [Source:HGNC Symbol;Acc:HGNC:3559]	-	238	119	116	8	7	2	8.42023	5.2268	5.1406	0.396184	0.442786	0.0961955
ENSG00000139211	602.282	496.302	514.886	1310.96	1370.27	1323.38	537.823	1334.87	-1.31011	0.403291	1.81414e-18	3.55712e-16	AMIGO2	12	47075707	47079951	-	3956	protein_coding	adhesion molecule with Ig like domain 2 [Source:HGNC Symbol;Acc:HGNC:24073]	-	800	531	546	1244	1018	1293	9.98772	8.23023	8.53842	21.7398	22.7234	21.9458
ENSG00000103335	5863.97	5036.86	5478.92	2460.69	2581.71	2321.3	5459.92	2454.57	1.15377	2.22494	2.01256e-18	3.90281e-16	PIEZO1	16	88715338	88785220	-	11292	protein_coding	piezo type mechanosensitive ion channel component 1 [Source:HGNC Symbol;Acc:HGNC:28993]	-	7789	5389	5810	2335	1918	2268	34.0677	29.2625	31.8307	14.2958	14.9989	13.486
ENSG00000049759	809.317	542.1	690.287	163.343	214.021	200.606	680.568	192.657	1.8238	3.54013	2.56888e-18	4.9275e-16	NEDD4L	18	58044367	58401540	+	17455	protein_coding	neural precursor cell expressed, developmentally down-regulated 4-like, E3 ubiquitin protein ligase [Source:HGNC Symbol;Acc:HGNC:7728]	-	1075	580	732	155	159	196	3.04173	2.03743	2.59437	0.613909	0.804376	0.753957
ENSG00000157870	214.563	294.416	254.614	796.694	1103.76	747.155	254.531	882.535	-1.7941	0.288352	3.35846e-18	6.37277e-16	PRXL2B	1	2586491	2591469	+	3371	protein_coding	peroxiredoxin like 2B [Source:HGNC Symbol;Acc:HGNC:28390]	-	285	315	270	756	820	730	4.1756	5.72962	4.95503	15.5044	21.4801	14.5403
ENSG00000157954	719.727	872.033	895.865	2099.22	2029.83	1932.37	829.208	2020.47	-1.28575	0.410159	3.47361e-18	6.50173e-16	WIPI2	7	5190188	5233826	+	8977	protein_coding	WD repeat domain, phosphoinositide interacting 2 [Source:HGNC Symbol;Acc:HGNC:32225]	-	956	933	950	1992	1508	1888	5.25968	6.37271	6.54687	15.3409	14.8338	14.1215
ENSG00000010810	1117.99	1372.07	1333.42	3072.96	2848.23	3070.5	1274.49	2997.23	-1.23446	0.425002	3.50011e-18	6.50173e-16	FYN	6	111660332	111873452	-	7411	protein_coding	FYN proto-oncogene, Src family tyrosine kinase [Source:HGNC Symbol;Acc:HGNC:4037]	-	1485	1468	1414	2916	2116	3000	9.89651	12.1457	11.8036	27.2021	25.2128	27.1803
ENSG00000140682	361.369	598.179	483.767	1465.87	1759.28	1473.84	481.105	1566.33	-1.70415	0.306903	4.24828e-18	7.80932e-16	TGFB1I1	16	31471585	31477960	+	5403	protein_coding	transforming growth factor beta 1 induced transcript 1 [Source:HGNC Symbol;Acc:HGNC:11767]	-	480	640	513	1391	1307	1440	4.38772	7.26305	5.87386	17.7985	21.361	17.8952
ENSG00000118407	180.685	122.44	105.618	10.5383	2.69209	12.282	136.247	8.50412	3.95329	15.4903	5.59627e-18	1.01812e-15	FILIP1	6	75291859	75493738	-	8906	protein_coding	filamin A interacting protein 1 [Source:HGNC Symbol;Acc:HGNC:21015]	-	240	131	112	10	2	12	1.33095	0.901909	0.777995	0.0776264	0.0198303	0.0904708
ENSG00000108691	2207.36	3396.54	2698.91	13994.8	7134.03	14877.6	2767.6	12002.1	-2.11685	0.23055	6.25327e-18	1.12604e-15	CCL2	17	34255218	34257203	+	1986	protein_coding	C-C motif chemokine ligand 2 [Source:HGNC Symbol;Acc:HGNC:10618]	-	2932	3634	2862	13280	5300	14536	72.915	112.197	89.1521	462.286	235.656	491.446
ENSG00000137161	316.951	439.288	393.237	1027.48	1302.97	1065.46	383.159	1131.97	-1.56362	0.338301	8.2628e-18	1.47287e-15	CNPY3	6	42929192	42939287	+	1712	protein_coding	canopy FGF signaling regulator 3 [Source:HGNC Symbol;Acc:HGNC:11968]	-	421	470	417	975	968	1041	12.1454	16.8333	15.0686	39.3725	49.929	40.8279
ENSG00000130176	547.324	487.89	543.177	182.312	150.757	189.347	526.13	174.139	1.59133	3.01328	1.00106e-17	1.76658e-15	CNN1	19	11538717	11550323	+	2887	protein_coding	calponin 1 [Source:HGNC Symbol;Acc:HGNC:2155]	-	727	522	576	173	112	185	12.4371	11.0866	12.3429	4.14277	3.42573	4.30264
ENSG00000117419	319.962	526.211	420.585	1260.38	1597.75	1309.06	422.253	1389.06	-1.71908	0.303742	1.03461e-17	1.8077e-15	ERI3	1	44221070	44355260	-	2785	protein_coding	ERI1 exoribonuclease family member 3 [Source:HGNC Symbol;Acc:HGNC:17276]	-	425	563	446	1196	1187	1279	7.53696	12.3953	9.9072	29.6892	37.6363	30.8358
ENSG00000164125	55.7111	97.2041	76.3842	303.502	319.012	387.906	76.4332	336.807	-2.14676	0.22582	1.22497e-17	2.11931e-15	FAM198B	4	158124474	158173318	-	7880	protein_coding	family with sequence similarity 198 member B [Source:HGNC Symbol;Acc:HGNC:25312]	-	74	104	81	288	237	379	0.463808	0.809247	0.635916	2.52673	2.65585	3.22941
ENSG00000145362	267.263	409.379	397.953	1359.44	979.92	1422.66	358.198	1254.01	-1.81046	0.285099	1.24029e-17	2.125e-15	ANK2	4	112818109	113383740	+	18224	protein_coding	ankyrin 2 [Source:HGNC Symbol;Acc:HGNC:493]	-	355	438	422	1290	728	1390	0.962093	1.47368	1.43255	4.89371	3.52752	5.12131
ENSG00000196611	720.48	513.126	579.954	1636.59	1526.41	1784.98	604.52	1649.33	-1.44703	0.366775	1.44648e-17	2.45443e-15	MMP1	11	102789920	102798160	-	1970	protein_coding	matrix metallopeptidase 1 [Source:HGNC Symbol;Acc:HGNC:7155]	-	957	549	615	1553	1134	1744	23.9926	17.0876	19.313	54.5001	50.831	59.4416
ENSG00000100345	21119	28812.6	27223.9	69059.4	100807	66678.9	25718.5	78848.3	-1.61628	0.326176	1.50056e-17	2.52194e-15	MYH9	22	36281277	36388067	-	9012	protein_coding	myosin heavy chain 9 [Source:HGNC Symbol;Acc:HGNC:7579]	-	28052	30827	28869	65532	74891	65148	153.736	209.741	198.176	502.718	733.821	485.389
ENSG00000158747	578.191	854.275	746.868	2499.68	5109.58	2455.38	726.445	3354.88	-2.20736	0.21653	1.8738e-17	3.11952e-15	NBL1	1	19596979	19658456	+	3596	protein_coding	NBL1, DAN family BMP antagonist [Source:HGNC Symbol;Acc:HGNC:7650]	-	768	914	792	2372	3796	2399	10.5481	15.5848	13.6253	45.6023	93.2155	44.7941
ENSG00000164830	766.404	764.548	711.977	1796.78	1576.22	1707.2	747.643	1693.4	-1.1797	0.441445	2.19485e-17	3.61987e-15	OXR1	8	106359476	106752694	+	7079	protein_coding	oxidation resistance 1 [Source:HGNC Symbol;Acc:HGNC:15822]	-	1018	818	755	1705	1171	1668	7.10245	7.08525	6.59806	16.6512	14.6072	15.821
ENSG00000115414	47694	59195.5	57827.6	162889	116982	166652	54905.7	148841	-1.43877	0.368882	2.222e-17	3.6307e-15	FN1	2	215360440	215436172	-	17315	protein_coding	fibronectin 1 [Source:HGNC Symbol;Acc:HGNC:3778]	-	63351	63334	61322	154569	86908	162826	180.702	224.279	219.096	617.152	443.219	631.41
ENSG00000172795	1742.85	1089.81	1140.11	382.539	436.118	376.648	1324.26	398.435	1.73462	3.32792	2.37424e-17	3.81493e-15	DCP2	5	112976702	113020970	+	9951	protein_coding	decapping mRNA 2 [Source:HGNC Symbol;Acc:HGNC:24452]	-	2315	1166	1209	363	324	368	11.4899	7.18465	7.51624	2.52192	2.87515	2.48308
ENSG00000049323	4837.08	5749.06	5494.01	11844	15350.3	12126.4	5360.05	13106.9	-1.28999	0.408954	2.37798e-17	3.81493e-15	LTBP1	2	32946972	33399509	+	7329	protein_coding	latent transforming growth factor beta binding protein 1 [Source:HGNC Symbol;Acc:HGNC:6714]	-	6425	6151	5826	11239	11404	11848	43.2973	51.4606	49.1776	106.017	137.402	108.545
ENSG00000141736	219.833	318.717	271.588	797.747	955.691	749.202	270.046	834.213	-1.62839	0.323449	3.24364e-17	5.1568e-15	ERBB2	17	39687914	39730426	+	10321	protein_coding	erb-b2 receptor tyrosine kinase 2 [Source:HGNC Symbol;Acc:HGNC:3430]	-	292	341	288	757	710	732	1.39731	2.02585	1.72628	5.07068	6.07461	4.76211
ENSG00000112210	409.552	547.708	473.394	1226.66	1616.6	1250.72	476.885	1364.66	-1.51705	0.3494	4.02714e-17	6.34526e-15	RAB23	6	57186992	57222314	-	4926	protein_coding	RAB23, member RAS oncogene family [Source:HGNC Symbol;Acc:HGNC:14263]	-	544	586	502	1164	1201	1222	5.45427	7.29419	6.3045	16.3362	21.5293	16.6566
ENSG00000099219	1337.07	1208.51	1296.65	381.486	559.954	452.387	1280.74	464.609	1.46575	2.76207	5.37253e-17	8.39019e-15	ERMP1	9	5765076	5833117	-	6528	protein_coding	endoplasmic reticulum metallopeptidase 1 [Source:HGNC Symbol;Acc:HGNC:23703]	-	1776	1293	1375	362	416	442	13.4368	12.1449	13.0306	3.83372	5.62723	4.54624
ENSG00000153904	688.107	543.035	546.949	162.289	183.062	216.982	592.697	187.444	1.66079	3.1619	6.16438e-17	9.54236e-15	DDAH1	1	85318481	85578363	-	4568	protein_coding	dimethylarginine dimethylaminohydrolase 1 [Source:HGNC Symbol;Acc:HGNC:2715]	-	914	581	580	154	136	212	9.88218	7.79873	7.85495	2.3307	2.62902	3.11616
ENSG00000166272	207.787	220.579	209.349	527.968	612.45	715.426	212.572	618.614	-1.5417	0.343481	6.83009e-17	1.04809e-14	WBP1L	10	102743901	102834516	+	7880	protein_coding	WW domain binding protein 1 like [Source:HGNC Symbol;Acc:HGNC:23510]	-	276	236	222	501	455	699	1.72988	1.83637	1.74288	4.39545	5.09879	5.95609
ENSG00000136819	287.59	347.692	351.745	794.586	858.776	934.455	329.009	862.606	-1.39235	0.380944	8.683e-17	1.32094e-14	C9orf78	9	129827290	129835863	-	5099	protein_coding	chromosome 9 open reading frame 78 [Source:HGNC Symbol;Acc:HGNC:24932]	-	382	372	373	754	638	913	3.70008	4.47334	4.52548	10.223	11.0489	12.0225
ENSG00000125430	424.609	622.48	510.171	1422.67	1343.35	1452.35	519.087	1406.12	-1.4393	0.368747	8.94894e-17	1.34976e-14	HS3ST3B1	17	14301083	14349404	+	5367	protein_coding	heparan sulfate-glucosamine 3-sulfotransferase 3B1 [Source:HGNC Symbol;Acc:HGNC:5198]	-	564	666	541	1350	998	1419	5.19015	7.60881	6.23601	17.3898	16.4203	17.7526
ENSG00000182606	1826.42	1845.94	1932.24	828.308	702.635	877.139	1868.2	802.694	1.21719	2.32494	9.5736e-17	1.42841e-14	TRAK1	3	42013802	42225889	+	10992	protein_coding	trafficking kinesin protein 1 [Source:HGNC Symbol;Acc:HGNC:29947]	-	2426	1975	2049	786	522	857	10.9005	11.017	11.5321	4.94354	4.19349	5.23497
ENSG00000171867	2487.43	3431.12	3010.11	6804.56	8108.57	7243.31	2976.22	7385.48	-1.31137	0.402937	9.63229e-17	1.42841e-14	PRNP	20	4686236	4701590	+	2851	protein_coding	prion protein [Source:HGNC Symbol;Acc:HGNC:9449]	-	3304	3671	3192	6457	6024	7077	57.2368	78.9516	69.2639	156.576	186.582	166.672
ENSG00000082458	287.59	319.652	349.859	827.255	759.169	904.774	319.034	830.399	-1.3823	0.383607	1.13147e-16	1.66392e-14	DLG3	X	70444861	70505490	+	7844	protein_coding	discs large MAGUK scaffold protein 3 [Source:HGNC Symbol;Acc:HGNC:2902]	-	382	342	371	785	564	884	2.40524	2.67339	2.92602	6.91869	6.34926	7.56702
ENSG00000073756	2383.53	1492.64	1802.1	6470.5	4743.46	7435.72	1892.76	6216.56	-1.71543	0.304513	1.16223e-16	1.69503e-14	PTGS2	1	186671791	186680427	-	5269	protein_coding	prostaglandin-endoperoxide synthase 2 [Source:HGNC Symbol;Acc:HGNC:9605]	-	3166	1597	1911	6140	3524	7265	29.6767	18.5845	22.4375	80.5624	59.0594	92.5801
ENSG00000137642	751.347	807.542	784.589	273.995	343.241	271.227	781.159	296.155	1.4026	2.64378	1.3529e-16	1.95693e-14	SORL1	11	121452203	121633693	+	19449	protein_coding	sortilin related receptor 1 [Source:HGNC Symbol;Acc:HGNC:11185]	-	998	864	832	260	255	265	2.53434	2.7239	2.64647	0.924205	1.15778	0.914869
ENSG00000169299	2357.18	1686.12	1870	640.727	819.74	700.074	1971.1	720.18	1.45416	2.73998	1.64024e-16	2.35327e-14	PGM2	4	37826633	37862937	+	3704	protein_coding	phosphoglucomutase 2 [Source:HGNC Symbol;Acc:HGNC:8906]	-	3131	1804	1983	608	609	684	41.7489	29.8634	33.1202	11.3481	14.5187	12.3992
ENSG00000111728	25.597	51.406	54.6949	238.165	218.059	250.757	43.8993	235.66	-2.43773	0.184573	1.86795e-16	2.65836e-14	ST8SIA1	12	22063773	22437041	-	14483	protein_coding	ST8 alpha-N-acetyl-neuraminide alpha-2,8-sialyltransferase 1 [Source:HGNC Symbol;Acc:HGNC:10869]	-	34	55	58	226	162	245	0.115945	0.232851	0.247748	1.0788	0.98773	1.13584
ENSG00000150938	8011.86	8054.86	8050.52	3587.23	4203.69	3960.94	8039.08	3917.29	1.03739	2.05252	2.39428e-16	3.37919e-14	CRIM1	2	36355926	36551135	+	7122	protein_coding	cysteine rich transmembrane BMP regulator 1 [Source:HGNC Symbol;Acc:HGNC:2359]	-	10642	8618	8537	3404	3123	3870	73.7996	74.1957	74.1557	33.043	38.7214	36.4854
ENSG00000121440	507.423	663.605	692.173	1472.2	1700.05	1643.74	621.067	1605.33	-1.3711	0.386596	2.41275e-16	3.37919e-14	PDZRN3	3	73382433	73624940	-	6136	protein_coding	PDZ domain containing ring finger 3 [Source:HGNC Symbol;Acc:HGNC:17704]	-	674	710	734	1397	1263	1606	5.42509	7.09491	7.40035	15.7399	18.1761	17.574
ENSG00000105246	350.076	183.192	289.506	50.5837	47.1115	57.316	274.258	51.6704	2.4061	5.3004	2.98011e-16	4.14094e-14	EBI3	19	4229498	4237531	+	1284	protein_coding	Epstein-Barr virus induced 3 [Source:HGNC Symbol;Acc:HGNC:3129]	-	465	196	307	48	35	56	17.8863	9.35977	14.7916	2.58445	2.40705	2.92842
ENSG00000106070	2628.21	3445.14	3144.01	6866.74	7956.46	6806.27	3072.45	7209.82	-1.23069	0.426112	3.64912e-16	5.03093e-14	GRB10	7	50590063	50793462	-	9795	protein_coding	growth factor receptor bound protein 10 [Source:HGNC Symbol;Acc:HGNC:4564]	-	3491	3686	3334	6516	5911	6650	17.6026	23.0741	21.0573	45.9906	53.2891	45.5856
ENSG00000249992	2017.64	1909.5	1714.4	4073.04	5250.92	4113.44	1880.52	4479.13	-1.25155	0.419996	5.66855e-16	7.75449e-14	TMEM158	3	45224466	45226278	-	1813	protein_coding	transmembrane protein 158 (gene/pseudogene) [Source:HGNC Symbol;Acc:HGNC:30293]	-	2680	2043	1818	3865	3901	4019	73.0078	69.0947	62.0351	147.382	190.003	148.844
ENSG00000142185	162.616	109.355	158.427	24.238	17.4986	13.3055	143.466	18.3474	2.96741	7.82133	6.36842e-16	8.64488e-14	TRPM2	21	44350163	44443081	+	6705	protein_coding	transient receptor potential cation channel subfamily M member 2 [Source:HGNC Symbol;Acc:HGNC:12339]	-	216	117	168	23	13	13	1.59106	1.06994	1.55007	0.237149	0.171209	0.130183
ENSG00000165029	1078.08	1164.58	1191.97	2323.69	2375.77	2391.92	1144.88	2363.79	-1.04627	0.48422	6.97652e-16	9.39806e-14	ABCA1	9	104781002	104928237	-	11350	protein_coding	ATP binding cassette subfamily A member 1 [Source:HGNC Symbol;Acc:HGNC:29]	-	1432	1246	1264	2205	1765	2337	6.23131	6.73126	6.88958	13.4309	13.7319	13.8252
ENSG00000162645	692.624	984.192	1107.1	2436.45	2589.79	2689.76	927.972	2572	-1.47175	0.360544	7.35311e-16	9.83032e-14	GBP2	1	89106132	89150456	-	6276	protein_coding	guanylate binding protein 2 [Source:HGNC Symbol;Acc:HGNC:4183]	-	920	1053	1174	2312	1924	2628	7.23998	10.2877	11.5725	25.4681	27.071	28.1159
ENSG00000136270	621.103	810.346	743.096	1691.39	1891.19	1649.88	724.849	1744.16	-1.26733	0.415428	8.57458e-16	1.13771e-13	TBRG4	7	45100100	45112047	-	5803	protein_coding	transforming growth factor beta regulator 4 [Source:HGNC Symbol;Acc:HGNC:17443]	-	825	867	788	1605	1405	1612	7.02156	9.16095	8.40069	19.1212	21.3799	18.6519
ENSG00000162490	697.142	652.389	675.199	279.264	286.707	253.828	674.91	273.266	1.30604	2.47261	8.79387e-16	1.1581e-13	DRAXIN	1	11691729	11725857	+	7346	protein_coding	dorsal inhibitory axon guidance protein [Source:HGNC Symbol;Acc:HGNC:25054]	-	926	698	716	265	213	248	6.22576	5.82611	6.02981	2.49395	2.56041	2.26679
ENSG00000161249	358.358	312.175	378.149	61.122	114.414	88.021	349.561	87.8522	2.00198	4.00549	1.10558e-15	1.44044e-13	DMKN	19	35497220	35513658	-	7444	protein_coding	dermokine [Source:HGNC Symbol;Acc:HGNC:25063]	-	476	334	401	58	85	86	3.15815	2.75115	3.33257	0.538659	1.00831	0.775715
ENSG00000041353	269.521	285.07	214.065	725.033	656.869	926.267	256.219	769.39	-1.58676	0.332919	1.11011e-15	1.44044e-13	RAB27B	18	54717860	54895516	+	7432	protein_coding	RAB27B, member RAS oncogene family [Source:HGNC Symbol;Acc:HGNC:9767]	-	358	305	227	688	488	905	2.37908	2.51633	1.88956	6.39992	5.79823	8.17623
ENSG00000157227	14210.1	16791.1	16393.4	34136.6	46760.2	34882.9	15798.2	38593.2	-1.28858	0.409355	1.14775e-15	1.47842e-13	MMP14	14	22836557	22849027	+	4464	protein_coding	matrix metallopeptidase 14 [Source:HGNC Symbol;Acc:HGNC:7160]	-	18875	17965	17384	32393	34739	34082	208.831	246.761	240.917	501.671	687.187	512.638
ENSG00000088882	420.845	468.262	427.186	1539.64	948.961	1454.39	438.764	1314.33	-1.5842	0.33351	1.2653e-15	1.61803e-13	CPXM1	20	2794069	2800637	-	2391	protein_coding	carboxypeptidase X, M14 family member 1 [Source:HGNC Symbol;Acc:HGNC:15771]	-	559	501	453	1461	705	1421	11.5469	12.8479	11.7209	42.2438	26.037	39.9048
ENSG00000162849	32.3727	40.1902	38.6636	166.505	164.217	176.042	37.0755	168.921	-2.19339	0.218637	1.28636e-15	1.6255e-13	KIF26B	1	245154985	245709431	+	14403	protein_coding	kinesin family member 26B [Source:HGNC Symbol;Acc:HGNC:25484]	-	43	43	41	158	122	172	0.147451	0.183058	0.176105	0.758396	0.747977	0.801836
ENSG00000177508	207.034	228.056	226.324	544.829	664.945	554.737	220.471	588.17	-1.4152	0.374958	1.28956e-15	1.6255e-13	IRX3	16	54283304	54286763	-	2911	protein_coding	iroquois homeobox 3 [Source:HGNC Symbol;Acc:HGNC:14360]	Homeobox	275	244	240	517	494	542	4.66577	5.13951	5.10047	12.2784	14.9853	12.5016
ENSG00000107738	569.909	576.682	583.727	238.165	231.519	225.17	576.773	231.618	1.31622	2.49013	1.57328e-15	1.96906e-13	VSIR	10	71747559	71773498	-	5128	protein_coding	V-set immunoregulatory receptor [Source:HGNC Symbol;Acc:HGNC:30085]	-	757	617	619	226	172	220	7.29089	7.37753	7.46765	3.04686	2.96184	2.88061
ENSG00000112773	319.962	266.377	264.044	712.387	713.403	700.074	283.461	708.621	-1.31978	0.400595	1.69939e-15	2.09715e-13	TENT5A	6	81491439	81752774	-	6053	protein_coding	terminal nucleotidyltransferase 5A [Source:HGNC Symbol;Acc:HGNC:18345]	-	425	285	280	676	530	684	3.46777	2.88701	2.86173	7.7209	7.73191	7.58744
ENSG00000094916	3295.99	2312.34	2540.48	1131.81	907.233	1071.6	2716.27	1036.88	1.38892	2.61883	1.85477e-15	2.27299e-13	CBX5	12	54230940	54280133	-	15040	protein_coding	chromobox 5 [Source:HGNC Symbol;Acc:HGNC:1555]	-	4378	2474	2694	1074	674	1047	14.3767	10.0862	11.0813	4.93683	3.95725	4.67422
ENSG00000145934	1562.92	1749.67	1772.87	643.889	545.148	791.165	1695.16	660.067	1.35864	2.56443	2.15035e-15	2.61705e-13	TENM2	5	167284799	168264157	+	11042	protein_coding	teneurin transmembrane protein 2 [Source:HGNC Symbol;Acc:HGNC:29943]	-	2076	1872	1880	611	405	773	9.28564	10.3952	10.533	3.82548	3.23884	4.70048
ENSG00000038427	530.761	772.025	661.054	1997	1502.18	1932.37	654.613	1810.52	-1.46926	0.361167	2.23541e-15	2.70194e-13	VCAN	5	83471465	83582303	+	14831	protein_coding	versican [Source:HGNC Symbol;Acc:HGNC:2464]	-	705	826	701	1895	1116	1888	2.34775	3.41494	2.92408	8.83346	6.6447	8.54755
ENSG00000196083	2309.75	1818.84	1941.67	853.6	756.476	927.291	2023.42	845.789	1.25775	2.39123	2.44287e-15	2.91427e-13	IL1RAP	3	190514051	190659750	+	11558	protein_coding	interleukin 1 receptor accessory protein [Source:HGNC Symbol;Acc:HGNC:5995]	-	3068	1946	2059	810	562	906	13.1101	10.3237	11.0208	4.84501	4.29373	5.26327
ENSG00000108960	682.837	519.668	447.932	1481.68	1531.8	1416.52	550.146	1476.67	-1.42261	0.373038	2.44411e-15	2.91427e-13	MMD	17	55392613	55421992	-	3270	protein_coding	monocyte to macrophage differentiation associated [Source:HGNC Symbol;Acc:HGNC:7153]	-	907	556	475	1406	1138	1384	13.6991	10.4256	8.98643	29.7255	30.731	28.4183
ENSG00000167601	7086.6	6109.84	6389.87	2614.55	3344.92	2786.99	6528.77	2915.48	1.16362	2.24018	2.59025e-15	3.0678e-13	AXL	19	41219203	41261766	+	5154	protein_coding	AXL receptor tyrosine kinase [Source:HGNC Symbol;Acc:HGNC:905]	-	9413	6537	6776	2481	2485	2723	90.202	77.7693	81.3337	33.2793	42.5759	35.4743
ENSG00000213390	831.902	843.059	777.045	257.134	368.816	291.697	817.335	305.882	1.42191	2.67939	3.3079e-15	3.89163e-13	ARHGAP19	10	97222173	97292673	-	6167	protein_coding	Rho GTPase activating protein 19 [Source:HGNC Symbol;Acc:HGNC:23724]	-	1105	902	824	244	274	285	8.84954	8.96823	8.26598	2.73532	3.92336	3.10299
ENSG00000106538	1206.07	1671.16	1456.96	4311.21	8364.31	4045.89	1444.73	5573.81	-1.94778	0.259214	3.37468e-15	3.9439e-13	RARRES2	7	150338317	150341674	-	1921	protein_coding	retinoic acid receptor responder 2 [Source:HGNC Symbol;Acc:HGNC:9868]	-	1602	1788	1545	4091	6214	3953	41.1877	57.0708	49.7557	147.229	285.644	138.169
ENSG00000130592	67.7567	94.4002	97.1306	309.825	279.977	308.073	86.4292	299.292	-1.79849	0.287476	3.69545e-15	4.29036e-13	LSP1	11	1852970	1892267	+	5399	protein_coding	lymphocyte specific protein 1 [Source:HGNC Symbol;Acc:HGNC:6707]	-	90	101	103	294	208	301	0.823307	1.14705	1.18023	3.76466	3.40198	3.74337
ENSG00000264364	1933.33	1523.49	1582.38	550.098	748.4	489.233	1679.73	595.91	1.49778	2.82408	3.79094e-15	4.37247e-13	DYNLL2	17	58083415	58095536	+	6805	protein_coding	dynein light chain LC8-type 2 [Source:HGNC Symbol;Acc:HGNC:24596]	-	2568	1630	1678	522	556	478	18.638	14.687	15.2548	5.30316	7.21487	4.71639
ENSG00000172057	411.058	407.51	411.155	1060.15	1477.96	945.714	409.907	1161.27	-1.50095	0.353322	3.93269e-15	4.50651e-13	ORMDL3	17	39921041	39927601	-	3752	protein_coding	ORMDL sphingolipid biosynthesis regulator 3 [Source:HGNC Symbol;Acc:HGNC:16038]	-	546	436	436	1006	1098	924	7.18724	7.12521	7.18894	18.5365	25.8417	16.5356
ENSG00000122861	16033.5	19756.7	18913.1	40810.5	49515.6	37031.2	18234.5	42452.4	-1.21918	0.429527	5.08734e-15	5.79201e-13	PLAU	10	73909177	73917497	+	2950	protein_coding	plasminogen activator, urokinase [Source:HGNC Symbol;Acc:HGNC:9052]	-	21297	21138	20056	38726	36786	36181	356.557	439.355	420.595	907.554	1101.14	823.51
ENSG00000173559	1526.79	1051.49	1059.01	428.908	469.769	380.742	1212.43	426.473	1.50944	2.84699	5.33483e-15	6.03485e-13	NABP1	2	191678068	191696659	+	13806	protein_coding	nucleic acid binding protein 1 [Source:HGNC Symbol;Acc:HGNC:26232]	-	2028	1125	1123	407	349	372	7.25492	4.99642	5.03215	2.03807	2.23223	1.80919
ENSG00000197381	1205.32	1025.32	1138.22	530.075	471.115	462.622	1122.95	487.937	1.20242	2.30125	7.12625e-15	8.00999e-13	ADARB1	21	45073853	45226560	+	10049	protein_coding	adenosine deaminase, RNA specific B1 [Source:HGNC Symbol;Acc:HGNC:226]	-	1601	1097	1207	503	350	452	7.86866	6.69357	7.43063	3.46049	3.07558	3.02013
ENSG00000105185	144.548	138.329	144.281	415.208	354.009	425.776	142.386	398.331	-1.4855	0.357125	8.96496e-15	1.0013e-12	PDCD5	19	32581068	32587452	+	2253	protein_coding	programmed cell death 5 [Source:HGNC Symbol;Acc:HGNC:8764]	-	192	148	153	394	263	416	4.20894	4.02786	4.20118	12.09	10.308	12.3977
ENSG00000166426	9.78708	16.8238	11.3162	118.029	125.182	80.8565	12.6424	108.022	-3.10326	0.116366	9.91104e-15	1.09893e-12	CRABP1	15	78340324	78348230	+	993	protein_coding	cellular retinoic acid binding protein 1 [Source:HGNC Symbol;Acc:HGNC:2338]	-	13	18	12	112	93	79	0.646586	1.11147	0.747607	7.7976	8.27019	5.3418
ENSG00000196428	1194.78	1288.89	1335.31	585.928	563.992	617.17	1272.99	589.03	1.11078	2.15962	9.96363e-15	1.09893e-12	TSC22D2	3	150408335	150466431	+	11676	protein_coding	TSC22 domain family member 2 [Source:HGNC Symbol;Acc:HGNC:29095]	TSC22	1587	1379	1416	556	419	603	6.71298	7.24176	7.50258	3.2921	3.16885	3.46763
ENSG00000146122	328.244	457.981	421.528	1000.08	982.612	1213.87	402.584	1065.52	-1.40639	0.377254	1.08134e-14	1.18525e-12	DAAM2	6	39792298	39904877	+	12955	protein_coding	dishevelled associated activator of morphogenesis 2 [Source:HGNC Symbol;Acc:HGNC:18143]	-	436	490	447	949	730	1186	1.66219	2.31917	2.13457	5.06432	4.97585	6.14692
ENSG00000173581	66.251	117.767	99.0166	325.633	430.734	331.614	94.3447	362.66	-1.94663	0.259422	1.20921e-14	1.31722e-12	CCDC106	19	55641062	55653161	+	2709	protein_coding	coiled-coil domain containing 106 [Source:HGNC Symbol;Acc:HGNC:30181]	-	88	126	105	309	320	324	1.60438	2.85191	2.39785	7.88572	10.4309	8.03057
ENSG00000072506	716.716	633.696	647.852	149.644	270.555	149.431	666.088	189.876	1.81868	3.52759	1.22498e-14	1.32621e-12	HSD17B10	X	53431258	53434373	-	1115	protein_coding	hydroxysteroid 17-beta dehydrogenase 10 [Source:HGNC Symbol;Acc:HGNC:4800]	-	952	678	687	142	201	146	42.1691	37.2845	38.1174	8.80452	15.9185	8.79201
ENSG00000134690	1234.68	1175.8	1285.33	585.928	520.919	592.606	1231.93	566.484	1.11951	2.17273	1.57395e-14	1.69363e-12	CDCA8	1	37692418	37709719	+	2469	protein_coding	cell division cycle associated 8 [Source:HGNC Symbol;Acc:HGNC:14629]	-	1640	1258	1363	556	387	579	32.8061	31.2416	34.152	15.5685	13.8411	15.7459
ENSG00000124766	413.316	627.154	644.08	1388.94	1749.86	1618.15	561.516	1585.65	-1.49886	0.353832	1.61327e-14	1.72542e-12	SOX4	6	21592768	21598619	+	5852	protein_coding	SRY-box 4 [Source:HGNC Symbol;Acc:HGNC:11200]	HMG	549	671	683	1318	1300	1581	4.63341	7.0306	7.22034	15.5705	19.6165	18.14
ENSG00000006283	211.552	244.88	281.962	612.274	619.18	714.403	246.131	648.619	-1.40059	0.378774	1.65894e-14	1.76358e-12	CACNA1G	17	50561068	50627474	+	9709	protein_coding	calcium voltage-gated channel subunit alpha1 G [Source:HGNC Symbol;Acc:HGNC:1394]	-	281	262	299	581	460	698	1.42943	1.65463	1.90519	4.13708	4.18374	4.82715
ENSG00000090339	3647.57	4809.74	4511.39	9732.1	8817.93	10436.6	4322.9	9662.22	-1.16063	0.447316	1.71566e-14	1.81294e-12	ICAM1	19	10270835	10286615	+	3706	protein_coding	intercellular adhesion molecule 1 [Source:HGNC Symbol;Acc:HGNC:5344]	-	4845	5146	4784	9235	6551	10197	64.5685	85.1409	79.8596	172.275	156.093	184.747
ENSG00000164683	336.525	446.765	434.73	963.198	1098.37	965.16	406.007	1008.91	-1.31434	0.402109	1.8587e-14	1.95241e-12	HEY1	8	79764010	79767863	-	3232	protein_coding	hes related family bHLH transcription factor with YRPW motif 1 [Source:HGNC Symbol;Acc:HGNC:4880]	bHLH	447	478	461	914	816	943	6.83075	9.0684	8.82411	19.5509	22.2946	19.5907
ENSG00000108551	213.057	307.502	251.785	632.297	752.438	728.732	257.448	704.489	-1.45397	0.365015	2.15649e-14	2.2518e-12	RASD1	17	17494437	17496395	-	1748	protein_coding	ras related dexamethasone induced 1 [Source:HGNC Symbol;Acc:HGNC:15828]	-	283	329	267	600	559	712	7.99609	11.5406	9.44955	23.7302	28.2392	27.3495
ENSG00000055070	374.921	741.182	661.997	1729.33	2012.33	2123.76	592.7	1955.14	-1.72335	0.302845	2.22579e-14	2.3105e-12	SZRD1	1	16352575	16398145	+	4747	protein_coding	SUZ RNA binding domain containing 1 [Source:HGNC Symbol;Acc:HGNC:30232]	-	498	793	702	1641	1495	2075	5.18135	10.243	9.1487	23.8991	27.8102	29.3501
ENSG00000106484	2010.12	2741.34	2464.1	927.368	826.471	1111.52	2405.19	955.12	1.33112	2.51599	2.50657e-14	2.58675e-12	MEST	7	130486171	130506465	+	4794	protein_coding	mesoderm specific transcript [Source:HGNC Symbol;Acc:HGNC:7028]	-	2670	2933	2613	880	614	1086	27.5072	37.5135	33.7196	12.6904	11.3097	15.2104
ENSG00000185813	138.525	186.931	173.515	453.146	440.156	510.726	166.324	468.009	-1.49642	0.354432	2.5372e-14	2.59618e-12	PCYT2	17	81900965	81911464	-	6897	protein_coding	phosphate cytidylyltransferase 2, ethanolamine [Source:HGNC Symbol;Acc:HGNC:8756]	-	184	200	184	430	327	499	1.31762	1.77805	1.65044	4.31023	4.18667	4.85792
ENSG00000174343	164.875	156.087	159.37	490.03	374.2	481.045	160.111	448.425	-1.48729	0.356682	2.54513e-14	2.59618e-12	CHRNA9	4	40335329	40355217	+	3168	protein_coding	cholinergic receptor nicotinic alpha 9 subunit [Source:HGNC Symbol;Acc:HGNC:14079]	-	219	167	169	465	278	470	3.41422	3.23225	3.30022	10.1475	7.74892	9.96146
ENSG00000185269	41.4069	45.7981	56.5809	170.72	234.212	195.488	47.9286	200.14	-2.06403	0.239148	2.64641e-14	2.68398e-12	NOTUM	17	81952507	81961840	-	3019	protein_coding	notum, palmitoleoyl-protein carboxylesterase [Source:HGNC Symbol;Acc:HGNC:27106]	-	55	49	60	162	174	191	0.899771	0.995192	1.2295	3.70974	5.08941	4.24796
ENSG00000149294	743.066	636.5	715.749	242.38	169.601	285.556	698.438	232.513	1.5818	2.99342	2.89534e-14	2.90474e-12	NCAM1	11	112961247	113278436	+	12737	protein_coding	neural cell adhesion molecule 1 [Source:HGNC Symbol;Acc:HGNC:7656]	-	987	681	759	230	126	279	3.82721	3.27834	3.68651	1.2484	0.873544	1.47078
ENSG00000180801	921.492	1051.49	1075.04	2035.99	2299.04	2087.94	1016.01	2140.99	-1.07559	0.474478	2.89701e-14	2.90474e-12	ARSJ	4	113900284	113979727	-	5146	protein_coding	arylsulfatase family member J [Source:HGNC Symbol;Acc:HGNC:26286]	-	1224	1125	1140	1932	1708	2040	11.7475	13.4047	13.7049	25.9555	29.3089	26.6177
ENSG00000138061	1070.56	1141.21	1008.08	2105.55	2447.11	2179.03	1073.28	2243.89	-1.06355	0.478452	2.92381e-14	2.91506e-12	CYP1B1	2	38066973	38109902	-	6014	protein_coding	cytochrome P450 family 1 subfamily B member 1 [Source:HGNC Symbol;Acc:HGNC:2597]	-	1422	1221	1069	1998	1818	2129	11.678	12.4488	10.9965	22.968	26.6939	23.7696
ENSG00000168811	290.601	272.919	292.335	91.683	72.6863	98.2559	285.285	87.5418	1.69763	3.24368	3.17302e-14	3.14575e-12	IL12A	3	159988750	159996019	+	2040	protein_coding	interleukin 12A [Source:HGNC Symbol;Acc:HGNC:5969]	-	386	292	310	87	54	96	9.34522	8.77661	9.40097	2.94836	2.33747	3.15974
ENSG00000099290	293.613	338.345	329.112	772.456	699.943	754.319	320.357	742.239	-1.21405	0.431057	3.26812e-14	3.22193e-12	WASHC2A	10	50067888	50133506	+	5159	protein_coding	WASH complex subunit 2A [Source:HGNC Symbol;Acc:HGNC:23416]	-	390	362	349	733	520	737	3.73363	4.30246	4.18506	9.82269	8.9006	9.59206
ENSG00000187147	332.008	442.092	442.274	980.06	1129.33	953.901	405.458	1021.1	-1.33355	0.39679	3.31008e-14	3.24517e-12	RNF220	1	44405194	44651724	+	9687	protein_coding	ring finger protein 220 [Source:HGNC Symbol;Acc:HGNC:25552]	-	441	473	469	930	839	932	2.24844	2.99396	2.99519	6.63721	7.64811	6.46006
ENSG00000101224	1367.18	2677.79	2117.07	6157.51	6769.25	5796.08	2054.01	6240.95	-1.6037	0.329033	3.69827e-14	3.60571e-12	CDC25B	20	3786772	3806121	+	4314	protein_coding	cell division cycle 25B [Source:HGNC Symbol;Acc:HGNC:1726]	-	1816	2865	2245	5843	5029	5663	20.7907	40.721	32.1942	93.6371	102.94	88.1407
ENSG00000183508	395.248	339.28	322.511	114.867	107.683	129.984	352.346	117.512	1.58216	2.99419	4.1163e-14	3.99123e-12	TENT5C	1	117605934	117628372	+	5751	protein_coding	terminal nucleotidyltransferase 5C [Source:HGNC Symbol;Acc:HGNC:24712]	-	525	363	342	109	80	127	4.50867	3.87023	3.67895	1.31031	1.22837	1.48276
ENSG00000231925	5439.36	6616.42	6238.99	2887.49	2704.2	3167.73	6098.26	2919.81	1.06214	2.08802	4.66699e-14	4.50046e-12	TAPBP	6	33299694	33314387	-	5056	protein_coding	TAP binding protein [Source:HGNC Symbol;Acc:HGNC:11566]	-	7225	7079	6616	2740	2009	3095	70.577	85.8497	80.9524	37.4658	35.0877	41.1021
ENSG00000103647	304.905	340.215	298.936	923.153	658.215	890.445	314.685	823.938	-1.39043	0.38145	4.96287e-14	4.75977e-12	CORO2B	15	68578969	68727806	+	3998	protein_coding	coronin 2B [Source:HGNC Symbol;Acc:HGNC:2256]	-	405	364	317	876	489	870	5.00316	5.58255	4.90521	15.1479	10.8006	14.6112
ENSG00000141469	2535.61	2617.97	2527.28	6678.1	4786.53	7424.47	2560.29	6296.37	-1.2985	0.406549	5.03252e-14	4.80048e-12	SLC14A1	18	45687025	45752520	+	7182	protein_coding	solute carrier family 14 member 1 (Kidd blood group) [Source:HGNC Symbol;Acc:HGNC:10918]	-	3368	2801	2680	6337	3556	7254	23.1611	23.9134	23.085	61.0001	43.7218	67.8176
ENSG00000116133	354.594	258.9	334.77	73.7679	109.03	86.9975	316.088	89.9316	1.8213	3.534	5.53677e-14	5.25308e-12	DHCR24	1	54849627	54887271	-	6290	protein_coding	24-dehydrocholesterol reductase [Source:HGNC Symbol;Acc:HGNC:2859]	-	471	277	355	70	81	85	3.6983	2.70024	3.49156	0.769377	1.13715	0.907357
ENSG00000167767	143.042	71.9685	89.5865	5.26914	4.03813	11.2585	101.532	6.85525	3.85773	14.4974	6.10761e-14	5.76369e-12	KRT80	12	52168996	52192000	-	4350	protein_coding	keratin 80 [Source:HGNC Symbol;Acc:HGNC:27056]	-	190	77	95	5	3	11	2.15723	1.08536	1.35106	0.0794644	0.0608995	0.169791
ENSG00000099399	104.647	102.812	101.846	15.8074	12.1144	14.329	103.101	14.0836	2.86282	7.27435	6.85925e-14	6.41039e-12	MAGEB2	X	30215560	30220089	+	1610	protein_coding	MAGE family member B2 [Source:HGNC Symbol;Acc:HGNC:6809]	-	139	110	108	15	9	14	4.26404	4.18929	4.14991	0.644106	0.493626	0.583865
ENSG00000178752	438.16	532.754	483.767	147.536	180.37	94.162	484.894	140.689	1.79177	3.4624	6.86555e-14	6.41039e-12	ERFE	2	238158982	238168900	+	3572	protein_coding	erythroferrone [Source:HGNC Symbol;Acc:HGNC:26727]	-	582	570	513	140	134	92	8.04718	9.78447	8.88479	2.70962	3.31265	1.72936
ENSG00000187210	415.575	372.927	443.217	166.505	125.182	136.125	410.573	142.604	1.52227	2.87242	7.29225e-14	6.77296e-12	GCNT1	9	76419850	76651203	+	9251	protein_coding	glucosaminyl (N-acetyl) transferase 1, core 2 [Source:HGNC Symbol;Acc:HGNC:4203]	-	552	399	470	158	93	133	2.94702	2.64459	3.14304	1.18076	0.88772	0.965324
ENSG00000125912	405.035	388.817	347.973	829.362	992.034	836.199	380.608	885.865	-1.21692	0.430199	9.31496e-14	8.57059e-12	NCLN	19	3185563	3209575	+	4175	protein_coding	nicalin [Source:HGNC Symbol;Acc:HGNC:26923]	-	538	416	369	787	737	817	6.36441	6.10957	5.46778	13.032	15.5881	13.1394
ENSG00000127863	72.2739	82.2497	83.9284	218.142	316.32	288.627	79.484	274.363	-1.78771	0.289631	9.32483e-14	8.57059e-12	TNFRSF19	13	23570370	23676104	+	5113	protein_coding	TNF receptor superfamily member 19 [Source:HGNC Symbol;Acc:HGNC:11915]	-	96	88	89	207	235	282	0.927316	1.05531	1.07685	2.79889	4.05858	3.70325
ENSG00000138867	461.499	741.182	572.41	1568.1	1438.92	1739.95	591.697	1582.32	-1.42068	0.373536	9.55465e-14	8.73632e-12	GUCD1	22	24540423	24555935	-	4529	protein_coding	guanylyl cyclase domain containing 1 [Source:HGNC Symbol;Acc:HGNC:14237]	-	613	793	607	1488	1069	1700	6.68483	10.7361	8.2914	22.7139	20.8428	25.2033
ENSG00000157680	311.681	143.937	191.432	43.2069	25.5748	37.8695	215.683	35.5504	2.59272	6.03234	1.01717e-13	9.25255e-12	DGKI	7	137381037	137847092	-	15549	protein_coding	diacylglycerol kinase iota [Source:HGNC Symbol;Acc:HGNC:2855]	-	414	154	203	41	19	37	1.31501	0.607285	0.807672	0.182294	0.107903	0.159775
ENSG00000213064	171.65	183.192	159.37	498.46	563.992	394.047	171.404	485.5	-1.50014	0.35352	1.2129e-13	1.09765e-11	SFT2D2	1	168225938	168253025	+	11221	protein_coding	SFT2 domain containing 2 [Source:HGNC Symbol;Acc:HGNC:25140]	-	228	196	169	473	419	385	1.00354	1.07102	0.931744	2.91422	3.29734	2.30377
ENSG00000160190	281.567	252.357	292.335	57.9605	63.264	98.2559	275.42	73.1602	1.90668	3.74945	1.29763e-13	1.16833e-11	SLC37A1	21	42496008	42581440	+	6814	protein_coding	solute carrier family 37 member 1 [Source:HGNC Symbol;Acc:HGNC:11024]	-	374	270	310	55	47	96	2.71083	2.4296	2.8145	0.558024	0.609084	0.945974
ENSG00000119138	2092.93	2968.47	2761.15	5614.79	6090.85	5997.71	2607.51	5901.12	-1.17864	0.441768	1.33837e-13	1.1989e-11	KLF9	9	70384597	70414624	-	5175	protein_coding	Kruppel like factor 9 [Source:HGNC Symbol;Acc:HGNC:1123]	zf-C2H2	2780	3176	2928	5328	4525	5860	26.5318	37.6309	35.0027	71.178	77.2129	76.0322
ENSG00000086730	417.08	304.698	329.112	81.1447	127.874	72.6685	350.297	93.8958	1.91136	3.76162	1.37997e-13	1.22992e-11	LAT2	7	74199652	74229834	+	4545	protein_coding	linker for activation of T cells family member 2 [Source:HGNC Symbol;Acc:HGNC:12749]	-	554	326	349	77	95	71	6.02016	4.39802	4.75043	1.17125	1.84574	1.0489
ENSG00000169567	2182.52	2500.2	2416.01	1124.43	971.843	1221.03	2366.24	1105.77	1.09633	2.1381	1.51771e-13	1.34588e-11	HINT1	5	131159027	131171735	-	1936	protein_coding	histidine triad nucleotide binding protein 1 [Source:HGNC Symbol;Acc:HGNC:4912]	-	2899	2675	2562	1067	722	1193	73.9563	84.7213	81.8682	38.1023	32.9316	41.3757
ENSG00000117228	883.096	1451.52	1314.56	3076.12	3099.94	3260.87	1216.39	3145.64	-1.37158	0.386469	1.60688e-13	1.41783e-11	GBP1	1	89052319	89065360	-	4992	protein_coding	guanylate binding protein 1 [Source:HGNC Symbol;Acc:HGNC:4182]	-	1173	1553	1394	2919	2303	3186	11.6053	19.0753	17.2755	40.4251	40.7381	42.853
ENSG00000134569	203.27	178.519	182.002	440.5	473.807	494.35	187.93	469.552	-1.31943	0.400694	1.67332e-13	1.46911e-11	LRP4	11	46856868	46918642	-	8597	protein_coding	LDL receptor related protein 4 [Source:HGNC Symbol;Acc:HGNC:6696]	-	270	191	193	418	352	483	1.55113	1.36226	1.38884	3.36141	3.61557	3.77234
ENSG00000183856	1073.57	841.19	970.363	440.5	301.514	359.248	961.707	367.087	1.38742	2.6161	1.91097e-13	1.66945e-11	IQGAP3	1	156525405	156572604	-	6742	protein_coding	IQ motif containing GTPase activating protein 3 [Source:HGNC Symbol;Acc:HGNC:20669]	-	1426	900	1029	418	224	351	10.4463	8.18517	9.44209	4.28627	2.93387	3.49565
ENSG00000157600	934.29	907.55	915.668	390.97	465.731	405.306	919.169	420.669	1.12978	2.18825	2.20115e-13	1.9041e-11	TMEM164	X	110002631	110182734	+	6583	protein_coding	transmembrane protein 164 [Source:HGNC Symbol;Acc:HGNC:26217]	-	1241	971	971	371	346	396	9.31066	9.04418	9.12508	3.89621	4.64124	4.03907
ENSG00000178031	831.149	858.014	917.554	1922.18	1621.98	2065.42	868.906	1869.86	-1.1066	0.464386	2.25042e-13	1.93723e-11	ADAMTSL1	9	17906563	18910950	+	13652	protein_coding	ADAMTS like 1 [Source:HGNC Symbol;Acc:HGNC:14632]	-	1104	918	973	1824	1205	2018	3.99397	4.12307	4.40918	9.23678	7.79421	9.9251
ENSG00000128606	102.388	132.721	107.504	295.072	364.778	363.342	114.204	341.064	-1.57982	0.334525	2.42068e-13	2.07368e-11	LRRC17	7	102912991	102944949	+	2674	protein_coding	leucine rich repeat containing 17 [Source:HGNC Symbol;Acc:HGNC:16895]	-	136	142	114	280	271	355	2.51194	3.25612	2.63745	7.23917	8.94931	8.91409
ENSG00000116675	469.027	390.686	426.243	135.944	125.182	180.136	428.652	147.087	1.53917	2.90626	2.7929e-13	2.38098e-11	DNAJC6	1	65248219	65415869	+	6954	protein_coding	DnaJ heat shock protein family (Hsp40) member C6 [Source:HGNC Symbol;Acc:HGNC:15469]	-	623	418	452	129	93	176	4.42472	3.68566	4.0211	1.28247	1.18095	1.69937
ENSG00000187955	159.605	361.712	287.62	921.045	1056.64	889.421	269.645	955.703	-1.82804	0.281648	2.81239e-13	2.38607e-11	COL14A1	8	120059780	120372036	+	8647	protein_coding	collagen type XIV alpha 1 chain [Source:HGNC Symbol;Acc:HGNC:2191]	-	212	387	305	874	785	869	1.21088	2.74422	2.18211	6.98776	8.01652	6.74783
ENSG00000095739	1848.25	2892.76	2559.34	5828.72	8749.28	6013.06	2433.45	6863.69	-1.49607	0.354517	3.14829e-13	2.65827e-11	BAMBI	10	28677342	28682939	+	2314	protein_coding	BMP and activin membrane bound inhibitor [Source:HGNC Symbol;Acc:HGNC:30251]	-	2455	3095	2714	5531	6500	5875	52.3987	82.0108	72.5584	165.247	248.046	170.473
ENSG00000076248	108.411	158.891	117.877	393.078	359.394	378.695	128.393	377.055	-1.55779	0.33967	3.22727e-13	2.71198e-11	UNG	12	109097574	109110992	+	2567	protein_coding	uracil DNA glycosylase [Source:HGNC Symbol;Acc:HGNC:12572]	-	144	170	125	373	267	370	2.77057	4.06066	3.01249	10.0456	9.18474	9.67801
ENSG00000017797	271.78	370.123	303.651	710.28	872.236	784.001	315.185	788.839	-1.32428	0.39935	3.34262e-13	2.7956e-11	RALBP1	18	9475009	9538116	+	8043	protein_coding	ralA binding protein 1 [Source:HGNC Symbol;Acc:HGNC:9841]	-	361	396	322	674	648	766	2.21677	3.01892	2.47673	5.7934	7.1144	6.39471
ENSG00000115884	633.902	1161.78	1005.25	2404.83	2911.49	2682.59	933.644	2666.31	-1.51471	0.349967	3.54888e-13	2.95411e-11	SDC1	2	20200797	20225433	-	3595	protein_coding	syndecan 1 [Source:HGNC Symbol;Acc:HGNC:10658]	-	842	1243	1066	2282	2163	2621	11.5677	21.2005	18.3442	43.8843	53.1299	48.9529
ENSG00000136854	1910.74	1688.92	1925.64	827.255	524.957	794.236	1841.77	715.482	1.36208	2.57056	3.78993e-13	3.13994e-11	STXBP1	9	127579370	127696027	+	9373	protein_coding	syntaxin binding protein 1 [Source:HGNC Symbol;Acc:HGNC:11444]	-	2538	1807	2042	785	390	776	13.3735	11.821	13.4778	5.79006	3.67424	5.55896
ENSG00000076513	1175.96	820.627	938.3	392.024	289.399	399.165	978.294	360.196	1.43945	2.71217	4.30105e-13	3.5185e-11	ANKRD13A	12	109999186	110039763	+	7350	protein_coding	ankyrin repeat domain 13A [Source:HGNC Symbol;Acc:HGNC:21268]	-	1562	878	995	372	215	390	10.4961	7.32455	8.37485	3.49903	2.58305	3.56277
ENSG00000058091	861.263	673.886	760.07	331.956	325.743	327.52	765.073	328.406	1.22071	2.33062	4.30665e-13	3.5185e-11	CDK14	7	90466424	91210590	+	6841	protein_coding	cyclin dependent kinase 14 [Source:HGNC Symbol;Acc:HGNC:8883]	-	1144	721	806	315	242	320	8.25922	6.46234	7.28881	3.18334	3.12376	3.1408
ENSG00000214548	2927.84	1875.85	2260.41	919.991	465.731	374.601	2354.7	586.774	2.00412	4.01144	5.87548e-13	4.77809e-11	MEG3	14	100779410	100861031	+	23224	lincRNA	maternally expressed 3 [Source:HGNC Symbol;Acc:HGNC:14575]	-	3889	2007	2397	873	346	366	8.27053	5.29888	6.38517	2.59878	1.31559	1.05817
ENSG00000165424	450.206	621.546	567.695	1239.3	1492.76	1208.75	546.482	1313.61	-1.26585	0.415855	6.14264e-13	4.97244e-11	ZCCHC24	10	79382325	79445627	-	5051	protein_coding	zinc finger CCHC-type containing 24 [Source:HGNC Symbol;Acc:HGNC:26911]	-	598	665	602	1176	1109	1181	5.84731	8.07269	7.37327	16.0961	19.3881	15.6994
ENSG00000134324	570.662	593.506	550.721	1160.26	1106.45	1196.47	571.63	1154.39	-1.01437	0.495044	6.79433e-13	5.47487e-11	LPIN1	2	11677595	11827409	+	11861	protein_coding	lipin 1 [Source:HGNC Symbol;Acc:HGNC:13345]	-	758	635	584	1101	822	1169	3.15632	3.28266	3.04602	6.41738	6.11973	6.61764
ENSG00000177410	152.829	195.343	144.281	418.37	465.731	429.87	164.151	437.99	-1.41626	0.374681	6.89962e-13	5.53443e-11	ZFAS1	20	49278178	49295738	+	2243	antisense	ZNFX1 antisense RNA 1 [Source:HGNC Symbol;Acc:HGNC:33101]	-	203	209	153	397	346	420	4.46991	5.71335	4.21991	12.2364	13.6216	12.5727
ENSG00000156453	180.685	129.917	165.028	41.0993	29.613	32.752	158.543	34.4881	2.19566	4.58098	7.52447e-13	5.98128e-11	PCDH1	5	141853111	141879246	-	5903	protein_coding	protocadherin 1 [Source:HGNC Symbol;Acc:HGNC:8655]	-	240	139	175	39	22	32	2.00803	1.44383	1.83403	0.456756	0.329103	0.363988
ENSG00000129657	2031.2	2004.84	2064.26	823.039	1106.45	837.223	2033.43	922.237	1.1424	2.20748	7.80454e-13	6.17609e-11	SEC14L1	17	77088749	77217101	+	10356	protein_coding	SEC14 like lipid binding 1 [Source:HGNC Symbol;Acc:HGNC:10698]	-	2698	2145	2189	781	822	818	12.8671	12.7002	13.0766	5.21376	7.00909	5.30361
ENSG00000159840	889.119	1577.7	1252.32	3495.55	2986.87	3511.63	1239.71	3331.35	-1.42696	0.371915	8.12516e-13	6.4011e-11	ZYX	7	143381080	143391111	+	3482	protein_coding	zyxin [Source:HGNC Symbol;Acc:HGNC:13200]	-	1181	1688	1328	3317	2219	3431	16.7515	29.7247	23.5945	65.858	56.2743	66.161
ENSG00000165632	107.658	84.119	94.3015	265.565	279.977	295.791	95.3595	280.444	-1.55309	0.340779	8.84024e-13	6.9335e-11	TAF3	10	7818504	8016627	+	4872	protein_coding	TATA-box binding protein associated factor 3 [Source:HGNC Symbol;Acc:HGNC:17303]	-	143	90	100	252	208	289	1.44964	1.13269	1.2698	3.5759	3.76997	3.98291
ENSG00000114503	696.389	864.556	857.201	1694.55	1823.89	1617.13	806.049	1711.86	-1.08717	0.470685	8.98553e-13	7.01627e-11	NCBP2	3	196935402	196942597	-	5114	protein_coding	nuclear cap binding protein subunit 2 [Source:HGNC Symbol;Acc:HGNC:7659]	-	925	925	909	1608	1355	1580	8.93333	11.0906	10.9962	21.7379	23.397	20.7447
ENSG00000141401	234.89	321.521	330.055	768.24	772.629	680.627	295.489	740.499	-1.32744	0.398475	9.90496e-13	7.68041e-11	IMPA2	18	11981025	12030883	+	3825	protein_coding	inositol monophosphatase 2 [Source:HGNC Symbol;Acc:HGNC:6051]	-	312	344	350	729	574	665	4.02861	5.51443	5.6608	13.1761	13.2514	11.6735
ENSG00000149541	581.955	878.576	727.065	1782.02	2626.13	1725.62	729.199	2044.59	-1.48753	0.356623	9.92312e-13	7.68041e-11	B3GAT3	11	62615296	62622175	-	2428	protein_coding	beta-1,3-glucuronyltransferase 3 [Source:HGNC Symbol;Acc:HGNC:923]	-	773	940	771	1691	1951	1686	15.724	23.7385	19.6448	48.149	70.9562	46.625
ENSG00000147100	1575.72	1501.06	1573.89	633.35	483.23	770.695	1550.22	629.092	1.29887	2.46036	1.03098e-12	7.94485e-11	SLC16A2	X	74421461	74533917	+	4324	protein_coding	solute carrier family 16 member 2 [Source:HGNC Symbol;Acc:HGNC:10923]	-	2093	1606	1669	601	359	753	23.9065	22.7737	23.8788	9.60906	7.33146	11.6928
ENSG00000182809	365.886	557.989	562.98	1340.47	1183.17	1271.19	495.619	1264.94	-1.35384	0.39125	1.22398e-12	9.3911e-11	CRIP2	14	105472962	105480170	+	4837	protein_coding	cysteine rich protein 2 [Source:HGNC Symbol;Acc:HGNC:2361]	-	486	597	597	1272	879	1242	4.96241	7.56784	7.63554	18.1804	16.047	17.2407
ENSG00000221869	325.985	865.491	545.063	1981.2	2311.16	2096.13	578.846	2129.49	-1.88043	0.271602	1.26601e-12	9.67156e-11	CEBPD	8	47736909	47739086	-	2178	protein_coding	CCAAT enhancer binding protein delta [Source:HGNC Symbol;Acc:HGNC:1835]	C/EBP	433	926	578	1880	1717	2048	9.81889	26.0692	16.4177	59.6749	69.6136	63.1367
ENSG00000099956	449.453	670.148	583.727	1369.98	1498.15	1261.97	567.776	1376.7	-1.27876	0.41215	1.27615e-12	9.70699e-11	SMARCB1	22	23786931	23838008	+	16525	protein_coding	SWI/SNF related, matrix associated, actin dependent regulator of chromatin, subfamily b, member 1 [Source:HGNC Symbol;Acc:HGNC:11103]	-	597	717	619	1300	1113	1233	1.78429	2.66043	2.31734	5.43869	5.94751	5.00993
ENSG00000120756	370.403	361.712	364.947	114.867	76.7245	144.313	365.687	111.968	1.69828	3.24513	1.28234e-12	9.71218e-11	PLS1	3	142596387	142713664	+	5294	protein_coding	plastin 1 [Source:HGNC Symbol;Acc:HGNC:9090]	-	492	387	387	109	57	141	4.59001	4.4823	4.52239	1.42342	0.950763	1.78832
ENSG00000106443	484.837	419.66	430.015	903.13	1000.11	929.338	444.837	944.193	-1.08421	0.471651	1.40314e-12	1.05367e-10	PHF14	7	10973336	11169630	+	14051	protein_coding	PHD finger protein 14 [Source:HGNC Symbol;Acc:HGNC:22203]	-	644	449	456	857	743	908	2.26366	1.95935	2.0077	4.21663	4.66942	4.33899
ENSG00000166825	805.552	829.039	910.01	375.163	235.558	353.107	848.2	321.276	1.39631	2.63228	1.44109e-12	1.07758e-10	ANPEP	15	89784889	89815401	-	4871	protein_coding	alanyl aminopeptidase, membrane [Source:HGNC Symbol;Acc:HGNC:500]	-	1070	887	965	356	175	345	10.8492	11.1655	12.256	5.0527	3.1725	4.75566
ENSG00000091879	99.3765	122.44	110.333	500.568	253.056	468.763	110.716	407.462	-1.88408	0.270916	1.69557e-12	1.26252e-10	ANGPT2	8	6499651	6563409	-	6775	protein_coding	angiopoietin 2 [Source:HGNC Symbol;Acc:HGNC:485]	-	132	131	117	475	188	458	0.96227	1.18559	1.06836	4.84704	2.45036	4.53906
ENSG00000233521	105.399	75.7071	75.4412	6.32297	1.34604	11.2585	85.5159	6.30917	3.70106	13.0056	1.7808e-12	1.32041e-10	LINC01638	22	27221349	27224727	-	975	lincRNA	long intergenic non-protein coding RNA 1638 [Source:HGNC Symbol;Acc:HGNC:52425]	-	140	81	80	6	1	11	7.09179	5.09395	5.07606	0.42544	0.0905685	0.757527
ENSG00000145358	110.669	109.355	115.048	355.14	286.707	290.674	111.691	310.84	-1.47798	0.358992	1.79794e-12	1.32754e-10	DDIT4L	4	100185870	100190782	-	2994	protein_coding	DNA damage inducible transcript 4 like [Source:HGNC Symbol;Acc:HGNC:30555]	-	147	117	122	337	213	284	2.42492	2.39612	2.52086	7.78162	6.28217	6.36908
ENSG00000040933	1129.28	1059.9	1095.78	551.152	441.502	539.384	1094.99	510.679	1.09847	2.14128	1.95279e-12	1.43587e-10	INPP4A	2	98444854	98594390	+	13187	protein_coding	inositol polyphosphate-4-phosphatase type I A [Source:HGNC Symbol;Acc:HGNC:6074]	-	1500	1134	1162	523	328	527	5.61795	5.2728	5.45132	2.74188	2.19639	2.68333
ENSG00000150764	282.32	364.516	334.77	823.039	679.752	807.541	327.202	770.111	-1.23753	0.424098	2.12087e-12	1.55298e-10	DIXDC1	11	111927144	112022584	+	8509	protein_coding	DIX domain containing 1 [Source:HGNC Symbol;Acc:HGNC:23695]	-	375	390	355	781	505	789	2.17663	2.81035	2.58102	6.34548	5.24076	6.22599
ENSG00000180694	535.278	615.938	494.14	1101.25	1277.4	1165.77	548.452	1181.47	-1.10676	0.464335	2.17032e-12	1.58263e-10	TMEM64	8	90621995	90791632	-	5870	protein_coding	transmembrane protein 64 [Source:HGNC Symbol;Acc:HGNC:25441]	-	711	659	524	1045	949	1139	5.98224	6.88369	5.52248	12.3075	14.2761	13.0285
ENSG00000100031	680.579	497.237	542.234	213.927	234.212	231.311	573.35	226.483	1.34188	2.53482	2.21207e-12	1.60644e-10	GGT1	22	24583750	24629005	+	4434	protein_coding	gamma-glutamyltransferase 1 [Source:HGNC Symbol;Acc:HGNC:4250]	-	904	532	575	203	174	226	10.0694	7.35682	8.02257	3.16514	3.46525	3.42234
ENSG00000148300	229.62	266.377	231.039	525.86	710.711	576.23	242.345	604.267	-1.31712	0.401336	2.27226e-12	1.64338e-10	REXO4	9	133406059	133418096	-	2654	protein_coding	REX4 homolog, 3'-5' exonuclease [Source:HGNC Symbol;Acc:HGNC:12820]	-	305	285	245	499	528	563	5.67586	6.58443	5.71092	12.9985	17.5677	14.2435
ENSG00000031081	446.442	512.191	451.704	1359.44	907.233	1582.33	470.112	1283	-1.44988	0.366053	2.31537e-12	1.66341e-10	ARHGAP31	3	119294373	119420714	+	9384	protein_coding	Rho GTPase activating protein 31 [Source:HGNC Symbol;Acc:HGNC:29216]	-	593	548	479	1290	674	1546	3.12104	3.58069	3.15783	9.50372	6.3424	11.0619
ENSG00000089351	415.575	710.338	645.966	1441.64	1761.97	1563.91	590.626	1589.17	-1.4291	0.371361	2.3188e-12	1.66341e-10	GRAMD1A	19	34994784	35026471	+	5942	protein_coding	GRAM domain containing 1A [Source:HGNC Symbol;Acc:HGNC:29305]	-	552	760	685	1368	1309	1528	4.58816	7.84251	7.1318	15.9164	19.4531	17.2664
ENSG00000164741	1725.54	1475.82	1537.12	705.011	768.591	830.058	1579.49	767.886	1.04075	2.05729	2.43789e-12	1.74176e-10	DLC1	8	13083361	13604610	-	12794	protein_coding	DLC1 Rho GTPase activating protein [Source:HGNC Symbol;Acc:HGNC:2897]	-	2292	1579	1630	669	571	811	8.84791	7.56745	7.88175	3.61503	3.94104	4.25623
ENSG00000143375	176.168	116.832	179.173	33.7225	39.0353	25.5875	157.391	32.7817	2.2743	4.83764	2.62258e-12	1.86616e-10	CGN	1	151510510	151538692	+	6616	protein_coding	cingulin [Source:HGNC Symbol;Acc:HGNC:17429]	-	234	125	190	32	29	25	1.74684	1.15848	1.77664	0.334385	0.387065	0.25372
ENSG00000163660	1082.6	899.138	1039.2	493.191	309.59	347.99	1006.98	383.59	1.39039	2.6215	2.77663e-12	1.96784e-10	CCNL1	3	157146508	157160760	-	8729	protein_coding	cyclin L1 [Source:HGNC Symbol;Acc:HGNC:20569]	-	1438	962	1102	468	230	340	8.1363	6.75748	7.81013	3.70658	2.32672	2.61532
ENSG00000185565	396.753	580.421	513	1372.08	1039.15	1316.22	496.725	1242.48	-1.32482	0.399199	2.82643e-12	1.98718e-10	LSAMP	3	115802363	117139389	-	10330	protein_coding	limbic system associated membrane protein [Source:HGNC Symbol;Acc:HGNC:6705]	-	527	621	544	1302	772	1286	2.51966	3.68608	3.25792	8.7137	6.59931	8.35893
ENSG00000142173	32384	40573.4	39450.1	70525.3	90937.4	75375.6	37469.1	78946.1	-1.07517	0.474616	2.92572e-12	2.04882e-10	COL6A2	21	46098097	46132849	+	5386	protein_coding	collagen type VI alpha 2 chain [Source:HGNC Symbol;Acc:HGNC:2212]	-	43015	43410	41834	66923	67559	73645	394.445	494.194	480.512	859.016	1107.64	918.094
ENSG00000166780	869.545	1011.3	1036.37	2286.81	1776.78	2348.93	972.405	2137.5	-1.13743	0.45457	2.94974e-12	2.05726e-10	C16orf45	16	15434295	15625028	+	3688	protein_coding	chromosome 16 open reading frame 45 [Source:HGNC Symbol;Acc:HGNC:19213]	-	1155	1082	1099	2170	1320	2295	15.4676	17.9891	18.4352	40.6781	31.6056	41.7832
ENSG00000158258	214.563	369.189	343.258	943.176	749.746	1006.1	309.003	899.674	-1.54504	0.342686	2.96645e-12	2.05726e-10	CLSTN2	3	139935185	140577397	+	14596	protein_coding	calsyntenin 2 [Source:HGNC Symbol;Acc:HGNC:17448]	-	285	395	364	895	557	983	0.964369	1.65935	1.5428	4.23917	3.36979	4.52199
ENSG00000167106	751.347	1033.73	866.631	1822.07	2445.76	1976.38	883.902	2081.4	-1.2357	0.424636	2.97275e-12	2.05726e-10	FAM102A	9	127940579	127980513	-	6100	protein_coding	family with sequence similarity 102 member A [Source:HGNC Symbol;Acc:HGNC:31419]	-	998	1106	919	1729	1817	1931	8.08041	11.1173	9.32024	19.5955	26.3031	21.2551
ENSG00000006210	423.856	872.033	858.144	2048.64	2222.32	2510.64	718.011	2260.53	-1.65588	0.317344	3.03828e-12	2.0944e-10	CX3CL1	16	57372458	57385048	+	5983	protein_coding	C-X3-C motif chemokine ligand 1 [Source:HGNC Symbol;Acc:HGNC:10647]	-	563	933	910	1944	1651	2453	4.64753	9.56173	9.40944	22.4631	24.3674	27.5289
ENSG00000156232	604.541	828.105	760.07	318.256	306.898	279.415	730.905	301.523	1.27696	2.42328	3.06129e-12	2.10205e-10	WHAMM	15	82809628	82836108	+	5123	protein_coding	WAS protein homolog associated with actin, golgi membranes and microtubules [Source:HGNC Symbol;Acc:HGNC:30493]	-	803	886	806	302	228	273	7.74147	10.6043	9.73312	4.07544	3.93	3.57807
ENSG00000120899	268.016	215.905	237.64	74.8218	61.918	84.9505	240.52	73.8967	1.69699	3.24223	3.25831e-12	2.22005e-10	PTK2B	8	27311482	27459391	+	7933	protein_coding	protein tyrosine kinase 2 beta [Source:HGNC Symbol;Acc:HGNC:9612]	-	356	231	252	71	46	83	2.21638	1.78545	1.96519	0.618747	0.512038	0.702507
ENSG00000122870	135.513	180.388	147.11	465.792	368.816	407.353	154.337	413.987	-1.42691	0.371926	3.53429e-12	2.39883e-10	BICC1	10	58513140	58831437	+	6569	protein_coding	BicC family RNA binding protein 1 [Source:HGNC Symbol;Acc:HGNC:19351]	-	180	193	156	442	274	398	1.35334	1.80149	1.46915	4.65174	3.68326	4.06812
ENSG00000076003	260.487	234.598	205.577	539.56	576.107	530.173	233.554	548.613	-1.22945	0.426479	3.63754e-12	2.45945e-10	MCM6	2	135839626	135876426	-	4118	protein_coding	minichromosome maintenance complex component 6 [Source:HGNC Symbol;Acc:HGNC:6949]	-	346	251	218	512	428	518	4.14975	3.73733	3.275	8.59559	9.17781	8.44605
ENSG00000178252	712.951	772.025	750.64	1549.13	1831.97	1380.7	745.206	1587.26	-1.09028	0.469672	4.28154e-12	2.87139e-10	WDR6	3	49007062	49015953	+	5304	protein_coding	WD repeat domain 6 [Source:HGNC Symbol;Acc:HGNC:12758]	-	947	826	796	1470	1361	1349	8.81818	9.54884	9.28434	19.1605	22.6588	17.0773
ENSG00000168874	233.384	253.292	260.272	523.752	577.453	568.042	248.983	556.416	-1.16076	0.447277	4.29562e-12	2.87139e-10	ATOH8	2	85751344	85788066	+	6076	protein_coding	atonal bHLH transcription factor 8 [Source:HGNC Symbol;Acc:HGNC:24126]	bHLH	310	271	276	497	429	555	2.51986	2.7348	2.81017	5.65497	6.23478	6.13317
ENSG00000101350	646.7	515.93	569.581	1152.89	1195.29	1286.54	577.404	1211.57	-1.06832	0.476874	5.50023e-12	3.66274e-10	KIF3B	20	32277664	32335011	+	6103	protein_coding	kinesin family member 3B [Source:HGNC Symbol;Acc:HGNC:6320]	-	859	552	604	1094	888	1257	6.95156	5.54587	6.12259	12.3927	12.8485	13.8294
ENSG00000102226	758.875	936.525	956.218	1991.73	1852.16	1704.13	883.873	1849.34	-1.06588	0.477681	6.03088e-12	4.00101e-10	USP11	X	47232690	47248328	+	5269	protein_coding	ubiquitin specific peptidase 11 [Source:HGNC Symbol;Acc:HGNC:12609]	-	1008	1002	1014	1890	1376	1665	9.44854	11.6604	11.9056	24.7985	23.0607	21.2176
ENSG00000183722	621.856	869.229	724.236	1783.08	2535.95	1560.84	738.44	1959.95	-1.40812	0.376801	7.68794e-12	5.06228e-10	LHFPL6	13	39209116	39603528	-	4564	protein_coding	LHFPL tetraspan subfamily member 6 [Source:HGNC Symbol;Acc:HGNC:6586]	-	826	930	768	1692	1884	1525	8.93855	12.4943	10.4101	25.6299	36.4516	22.4354
ENSG00000150551	261.993	690.71	609.188	1731.44	1852.16	2050.07	520.63	1877.89	-1.85241	0.27693	8.03002e-12	5.26787e-10	LYPD1	2	132644853	132671579	-	2412	protein_coding	LY6/PLAUR domain containing 1 [Source:HGNC Symbol;Acc:HGNC:28431]	-	348	739	646	1643	1376	2003	7.12581	18.7863	16.569	47.0926	50.3759	55.7588
ENSG00000142687	642.183	797.261	769.501	1474.3	1615.25	1446.2	736.315	1511.92	-1.0385	0.486834	8.26997e-12	5.40519e-10	KIAA0319L	1	35433490	35557950	-	9629	protein_coding	KIAA0319 like [Source:HGNC Symbol;Acc:HGNC:30071]	-	853	853	816	1399	1200	1413	4.37522	5.43178	5.24264	10.0445	11.0048	9.85306
ENSG00000157693	67.7567	92.5309	104.675	244.488	275.939	322.402	88.3208	280.943	-1.67513	0.313139	8.52236e-12	5.5496e-10	TMEM268	9	114611206	114646422	+	4792	protein_coding	transmembrane protein 268 [Source:HGNC Symbol;Acc:HGNC:24513]	-	90	99	111	232	205	315	0.927594	1.26675	1.433	3.34706	3.77762	4.41371
ENSG00000124635	134.761	87.8576	109.39	18.9689	18.8446	20.47	110.669	19.4278	2.51042	5.69786	9.11112e-12	5.86803e-10	HIST1H2BJ	6	27125897	27132750	-	950	protein_coding	histone cluster 1 H2B family member j [Source:HGNC Symbol;Acc:HGNC:4761]	-	179	94	116	18	14	20	9.30597	6.06706	7.55398	1.30991	1.30133	1.41357
ENSG00000187193	236.396	235.533	223.495	530.075	526.303	485.139	231.808	513.839	-1.14759	0.451379	9.74678e-12	6.2546e-10	MT1X	16	56682424	56684196	+	1773	protein_coding	metallothionein 1X [Source:HGNC Symbol;Acc:HGNC:7405]	-	314	252	237	503	391	474	8.74688	8.71497	8.26953	19.6133	19.4738	17.9506
ENSG00000235863	33.8784	25.2357	31.1195	150.697	115.76	125.89	30.0779	130.783	-2.11772	0.23041	1.0746e-11	6.87085e-10	B3GALT4	6	33277132	33284832	+	2356	protein_coding	beta-1,3-galactosyltransferase 4 [Source:HGNC Symbol;Acc:HGNC:919]	-	45	27	33	143	86	123	0.943343	0.702688	0.866523	4.19617	3.22333	3.50542
ENSG00000165092	38.3955	74.7724	55.6379	198.12	235.558	204.7	56.2686	212.792	-1.92567	0.263217	1.18764e-11	7.56618e-10	ALDH1A1	9	72900662	73080442	-	2849	protein_coding	aldehyde dehydrogenase 1 family member A1 [Source:HGNC Symbol;Acc:HGNC:402]	-	51	80	59	188	175	200	0.884118	1.72176	1.28115	4.56202	5.42409	4.71354
ENSG00000143067	1353.63	1415.07	1346.63	652.319	594.951	760.46	1371.77	669.244	1.03389	2.04753	1.27332e-11	8.03256e-10	ZNF697	1	119619422	119647773	-	5041	protein_coding	zinc finger protein 697 [Source:HGNC Symbol;Acc:HGNC:32034]	zf-C2H2	1798	1514	1428	619	442	743	17.6159	18.4155	17.5248	8.48918	7.74261	9.89651
ENSG00000111799	603.035	527.146	492.254	242.38	153.449	209.817	540.812	201.882	1.41732	2.67088	1.27438e-11	8.03256e-10	COL12A1	6	75084326	75206051	-	12481	protein_coding	collagen type XII alpha 1 chain [Source:HGNC Symbol;Acc:HGNC:2188]	-	801	564	522	230	114	205	3.16968	2.77079	2.58739	1.274	0.806561	1.10285
ENSG00000163155	52.6997	53.2754	49.9798	150.697	193.83	190.371	51.985	178.299	-1.77626	0.29194	1.2745e-11	8.03256e-10	LYSMD1	1	151159748	151165948	-	2508	protein_coding	LysM domain containing 1 [Source:HGNC Symbol;Acc:HGNC:32070]	-	70	57	53	143	144	186	1.37849	1.39355	1.30734	3.94185	5.0701	4.97961
ENSG00000187837	889.119	745.855	750.64	347.763	391.699	366.413	795.205	368.625	1.11106	2.16004	1.29854e-11	8.15493e-10	HIST1H1C	6	26055787	26056428	-	642	protein_coding	histone cluster 1 H1 family member c [Source:HGNC Symbol;Acc:HGNC:4716]	-	1181	798	796	330	291	358	90.8547	76.2152	76.7042	35.5362	40.0258	37.4419
ENSG00000100243	801.035	1449.65	1227.81	3180.45	2640.94	3467.62	1159.5	3096.33	-1.41803	0.374223	1.3921e-11	8.71151e-10	CYB5R3	22	42617840	42649568	-	5973	protein_coding	cytochrome b5 reductase 3 [Source:HGNC Symbol;Acc:HGNC:2873]	-	1064	1551	1302	3018	1962	3388	8.79795	15.9218	13.4853	34.9316	29.006	38.0856
ENSG00000166073	1922.79	1674.9	1660.65	786.155	961.075	852.575	1752.78	866.602	1.01758	2.02452	1.44543e-11	9.01322e-10	GPR176	15	39799032	39920892	-	5119	protein_coding	G protein-coupled receptor 176 [Source:HGNC Symbol;Acc:HGNC:32370]	-	2554	1792	1761	746	714	833	24.6416	21.4648	21.2822	10.075	12.3167	10.9262
ENSG00000140807	190.472	171.977	214.065	428.908	463.039	466.716	192.171	452.888	-1.23676	0.424324	1.47951e-11	9.19326e-10	NKD1	16	50548330	50649249	+	17425	protein_coding	naked cuticle homolog 1 [Source:HGNC Symbol;Acc:HGNC:17045]	-	253	184	227	407	344	456	0.717101	0.647469	0.805925	1.61478	1.74328	1.75712
ENSG00000214944	380.943	366.385	414.927	114.867	149.411	168.877	387.418	144.385	1.42425	2.68375	1.53409e-11	9.49896e-10	ARHGEF28	5	73626158	73941993	+	15617	protein_coding	Rho guanine nucleotide exchange factor 28 [Source:HGNC Symbol;Acc:HGNC:30322]	-	506	392	440	109	111	165	1.60024	1.53908	1.743	0.482526	0.627635	0.709409
ENSG00000121236	274.791	218.709	230.096	67.445	18.8446	57.316	241.199	47.8685	2.31519	4.9767	1.56552e-11	9.6597e-10	TRIM6	11	5596109	5612958	+	3947	protein_coding	tripartite motif containing 6 [Source:HGNC Symbol;Acc:HGNC:16277]	-	365	234	244	64	14	56	4.56729	3.63515	3.82441	1.121	0.313215	0.952645
ENSG00000204604	289.095	202.82	207.463	73.7679	36.3432	63.457	233.126	57.856	1.99975	3.99931	1.65111e-11	1.01171e-09	ZNF468	19	52838008	52890375	-	11355	protein_coding	zinc finger protein 468 [Source:HGNC Symbol;Acc:HGNC:33105]	zf-C2H2	384	217	220	70	27	62	1.67023	1.17178	1.19861	0.42619	0.20997	0.366619
ENSG00000204387	340.289	467.328	462.078	983.221	1300.28	909.891	423.232	1064.46	-1.33093	0.397511	1.85864e-11	1.13493e-09	C6orf48	6	31834608	31839766	+	1801	protein_coding	chromosome 6 open reading frame 48 [Source:HGNC Symbol;Acc:HGNC:19078]	-	452	500	490	933	966	889	12.3953	17.0228	16.8315	35.8146	47.3636	33.1435
ENSG00000152518	290.601	365.45	256.5	757.702	643.409	821.87	304.184	740.994	-1.28596	0.410097	2.02165e-11	1.22598e-09	ZFP36L2	2	43222402	43226609	-	3696	protein_coding	ZFP36 ring finger protein like 2 [Source:HGNC Symbol;Acc:HGNC:1108]	Others	386	391	272	719	478	803	5.15808	6.48662	4.5528	13.449	11.4203	14.5879
ENSG00000003402	608.305	580.421	568.638	1294.1	1831.97	1145.3	585.788	1423.79	-1.2799	0.411825	2.21243e-11	1.33252e-09	CFLAR	2	201116104	201176687	+	22529	protein_coding	CASP8 and FADD like apoptosis regulator [Source:HGNC Symbol;Acc:HGNC:1876]	-	808	621	603	1228	1361	1119	1.77134	1.69014	1.65583	3.76833	5.33455	3.33502
ENSG00000151617	12.7985	13.0852	8.48714	71.6603	78.0705	88.021	11.4569	79.2506	-2.78425	0.145163	2.2768e-11	1.36663e-09	EDNRA	4	147480917	147544954	+	4238	protein_coding	endothelin receptor type A [Source:HGNC Symbol;Acc:HGNC:3179]	-	17	14	9	68	58	86	0.198116	0.202554	0.131378	1.10928	1.20851	1.36253
ENSG00000187800	174.662	150.479	139.566	42.1531	10.7683	26.611	154.903	26.5108	2.52313	5.74828	2.31834e-11	1.38684e-09	PEAR1	1	156893698	156916434	+	5530	protein_coding	platelet endothelial aggregation receptor 1 [Source:HGNC Symbol;Acc:HGNC:33631]	-	232	161	148	40	8	26	2.07203	1.78515	1.65569	0.500065	0.127746	0.315688
ENSG00000007520	226.609	314.044	289.506	753.487	1416.04	665.275	276.72	944.933	-1.77133	0.292938	2.42462e-11	1.44083e-09	TSR3	16	1349240	1351911	-	1243	protein_coding	TSR3, acp transferase ribosome maturation factor [Source:HGNC Symbol;Acc:HGNC:14175]	-	301	336	307	715	1052	650	11.9599	16.5746	15.2795	39.7674	74.7354	35.1117
ENSG00000173894	208.54	286.939	244.241	562.744	629.948	554.737	246.573	582.476	-1.24147	0.422941	2.42492e-11	1.44083e-09	CBX2	17	79778132	79787983	+	5687	protein_coding	chromobox 2 [Source:HGNC Symbol;Acc:HGNC:1552]	-	277	307	259	534	468	542	2.40563	3.31001	2.81746	6.49157	7.26682	6.39921
ENSG00000169750	106.905	229.925	209.349	540.614	743.016	569.066	182.06	617.565	-1.76511	0.294204	2.73249e-11	1.61813e-09	RAC3	17	82031624	82034204	+	1527	protein_coding	Rac family small GTPase 3 [Source:HGNC Symbol;Acc:HGNC:9803]	-	142	246	222	513	552	556	4.59284	9.87802	8.99405	23.2258	31.9214	24.4481
ENSG00000131242	164.875	228.056	210.292	443.661	528.995	521.985	201.074	498.214	-1.31122	0.402981	2.7911e-11	1.64731e-09	RAB11FIP4	17	31391624	31538217	+	15383	protein_coding	RAB11 family interacting protein 4 [Source:HGNC Symbol;Acc:HGNC:30267]	-	219	244	223	421	393	510	0.70313	0.972574	0.89682	1.89205	2.25597	2.22607
ENSG00000157368	33.8784	42.9941	35.8346	143.321	205.945	123.843	37.569	157.703	-2.06783	0.238518	2.96105e-11	1.74179e-09	IL34	16	70579895	70660682	+	2233	protein_coding	interleukin 34 [Source:HGNC Symbol;Acc:HGNC:28529]	-	45	46	38	136	153	121	0.995305	1.26312	1.05278	4.21058	6.0504	3.63837
ENSG00000005194	405.788	449.569	435.673	846.223	1021.65	841.317	430.343	903.062	-1.06878	0.476721	2.97587e-11	1.74469e-09	CIAPIN1	16	57428169	57447528	-	3509	protein_coding	cytokine induced apoptosis inhibitor 1 [Source:HGNC Symbol;Acc:HGNC:28050]	-	539	481	462	803	759	822	7.58644	8.40496	8.14517	15.8206	19.1003	15.7289
ENSG00000101846	2480.65	2445.06	2714.94	1287.78	915.31	1309.06	2546.88	1170.71	1.11998	2.17343	3.30906e-11	1.93248e-09	STS	X	7219456	7354810	+	6521	protein_coding	steroid sulfatase [Source:HGNC Symbol;Acc:HGNC:11425]	-	3295	2616	2879	1222	680	1279	24.9559	24.5979	27.313	12.9553	9.20823	13.1694
ENSG00000130052	494.624	449.569	480.938	196.012	232.866	186.277	475.044	205.051	1.21617	2.32329	3.31807e-11	1.93248e-09	STARD8	X	68647666	68725842	+	5558	protein_coding	StAR related lipid transfer domain containing 8 [Source:HGNC Symbol;Acc:HGNC:19161]	-	657	481	510	186	173	182	5.8382	5.30641	5.67666	2.31359	2.74858	2.19868
ENSG00000185404	601.529	504.714	620.504	252.919	239.596	271.227	575.582	254.581	1.17572	2.25906	3.36045e-11	1.95072e-09	SP140L	2	230327184	230403732	+	5650	protein_coding	SP140 nuclear body protein like [Source:HGNC Symbol;Acc:HGNC:25105]	SAND	799	540	658	240	178	265	6.98443	5.86029	7.20475	2.93667	2.78197	3.14925
ENSG00000186185	743.818	966.434	959.047	414.154	366.124	419.635	889.766	399.971	1.15137	2.22124	3.48477e-11	2.00966e-09	KIF18B	17	44924709	44947711	-	4655	protein_coding	kinesin family member 18B [Source:HGNC Symbol;Acc:HGNC:27102]	-	988	1034	1017	393	272	410	10.4826	13.6199	13.5158	5.83667	5.15978	5.9139
ENSG00000120875	3748.45	5152.75	4870.67	8781.54	9933.8	9346.6	4590.63	9353.98	-1.02704	0.490716	3.66288e-11	2.1055e-09	DUSP4	8	29333064	29350668	-	7257	protein_coding	dual specificity phosphatase 4 [Source:HGNC Symbol;Acc:HGNC:3070]	-	4979	5513	5165	8333	7380	9132	33.8858	46.5806	44.0306	79.3846	89.8009	84.4926
ENSG00000112902	283.825	342.084	270.645	776.671	586.875	919.103	298.852	760.883	-1.35025	0.392224	3.94933e-11	2.26279e-09	SEMA5A	5	9035026	9546075	-	12097	protein_coding	semaphorin 5A [Source:HGNC Symbol;Acc:HGNC:10736]	-	377	366	287	737	436	898	1.5392	1.85514	1.46773	4.21194	3.18266	4.98435
ENSG00000275004	182.19	129.917	147.11	45.3146	18.8446	29.6815	153.073	31.2802	2.27592	4.84307	4.0074e-11	2.28124e-09	ZNF280B	22	22484421	22509154	-	5723	protein_coding	zinc finger protein 280B [Source:HGNC Symbol;Acc:HGNC:23022]	-	242	139	156	43	14	29	2.08845	1.48924	1.68633	0.519442	0.216016	0.340239
ENSG00000154188	471.286	660.801	496.969	1256.16	1101.06	1302.91	543.019	1220.05	-1.16931	0.444635	4.15072e-11	2.35523e-09	ANGPT1	8	107249482	107498055	-	7128	protein_coding	angiopoietin 1 [Source:HGNC Symbol;Acc:HGNC:484]	-	626	707	527	1192	818	1273	4.3375	6.08171	4.57387	11.5611	10.1337	11.9914
ENSG00000127955	1078.08	1544.99	1310.79	2739.95	4584.62	2995.78	1311.29	3440.12	-1.3914	0.381194	4.42912e-11	2.50515e-09	GNAI1	7	79768028	80226181	+	24206	protein_coding	G protein subunit alpha i1 [Source:HGNC Symbol;Acc:HGNC:4384]	-	1432	1653	1390	2600	3406	2927	2.92181	4.1872	3.55249	7.42578	12.4252	8.11914
ENSG00000102032	57.9697	80.3804	71.6692	200.227	313.628	208.794	70.0064	240.883	-1.78292	0.290596	4.60182e-11	2.59451e-09	RENBP	X	153935263	153944691	-	2057	protein_coding	renin binding protein [Source:HGNC Symbol;Acc:HGNC:9959]	-	77	86	76	190	233	204	1.8488	2.56353	2.28571	6.38574	10.0024	6.65895
ENSG00000137936	528.503	888.857	729.894	1726.17	1799.66	1621.22	715.751	1715.68	-1.26228	0.416884	5.15917e-11	2.89028e-09	BCAR3	1	93561786	93847150	-	6866	protein_coding	BCAR3, NSP family adaptor protein [Source:HGNC Symbol;Acc:HGNC:973]	-	702	951	774	1638	1337	1584	5.0497	8.4928	6.97394	16.4931	17.1953	15.4904
ENSG00000078804	283.073	329.933	265.93	774.563	559.954	820.847	292.979	718.455	-1.29608	0.407231	5.20164e-11	2.90485e-09	TP53INP2	20	34704290	34713439	+	4228	protein_coding	tumor protein p53 inducible nuclear protein 2 [Source:HGNC Symbol;Acc:HGNC:16104]	-	376	353	282	735	416	802	4.39223	5.11934	4.12625	12.0183	8.6884	12.7365
ENSG00000204052	12.0456	8.4119	9.43015	61.122	121.144	66.5275	9.96256	82.9311	-3.04054	0.121537	5.33705e-11	2.97107e-09	LRRC73	6	43506969	43510686	-	2121	protein_coding	leucine rich repeat containing 73 [Source:HGNC Symbol;Acc:HGNC:21375]	-	16	9	10	58	90	65	0.372573	0.260181	0.291676	1.89051	3.747	2.0577
ENSG00000134109	2058.3	2002.97	1868.11	1090.71	776.667	969.254	1976.46	945.544	1.06242	2.08844	5.733e-11	3.18145e-09	EDEM1	3	5187646	5219957	+	6758	protein_coding	ER degradation enhancing alpha-mannosidase like protein 1 [Source:HGNC Symbol;Acc:HGNC:18967]	-	2734	2143	1981	1035	577	947	19.9808	19.4437	18.1346	10.588	7.53944	9.40897
ENSG00000091129	2365.46	3799.37	3210.02	8102.88	6120.46	8137.84	3124.95	7453.73	-1.25452	0.419134	6.63761e-11	3.66043e-09	NRCAM	7	108147623	108456717	-	8193	protein_coding	neuronal cell adhesion molecule [Source:HGNC Symbol;Acc:HGNC:7994]	-	3142	4065	3404	7689	4547	7951	18.9407	30.4223	25.7032	64.8812	49.0076	65.1612
ENSG00000176907	1255.76	2187.09	1950.16	6023.68	3546.82	6056.05	1797.67	5208.85	-1.53543	0.344975	7.31821e-11	4.0107e-09	TCIM	8	40153455	40155308	+	1854	protein_coding	transcriptional and immune response regulator [Source:HGNC Symbol;Acc:HGNC:1357]	-	1668	2340	2068	5716	2635	5917	44.4343	77.3891	69.0052	213.145	125.503	214.29
ENSG00000138829	78.2967	68.2298	57.5239	202.335	228.827	193.441	68.0168	208.201	-1.60793	0.32807	7.49396e-11	4.0943e-09	FBN2	5	128257909	128659185	-	13196	protein_coding	fibrillin 2 [Source:HGNC Symbol;Acc:HGNC:3604]	-	104	73	61	192	170	189	0.389245	0.339199	0.285975	1.00589	1.1376	0.961678
ENSG00000166189	182.19	181.323	182.002	485.814	885.697	416.564	181.838	596.025	-1.71019	0.305619	8.85661e-11	4.82384e-09	HPS6	10	102065390	102068038	+	2649	protein_coding	HPS6, biogenesis of lysosomal organelles complex 2 subunit 3 [Source:HGNC Symbol;Acc:HGNC:18817]	-	242	194	193	461	658	407	4.51197	4.49049	4.5073	12.0313	21.9344	10.3163
ENSG00000125730	9359.46	3629.27	5873.1	2000.16	1608.52	2178.01	6287.28	1928.9	1.70453	3.25924	9.15032e-11	4.95324e-09	C3	19	6677704	6730562	-	8328	protein_coding	complement C3 [Source:HGNC Symbol;Acc:HGNC:1318]	-	12432	3883	6228	1898	1195	2128	73.728	28.5891	46.2646	15.7561	12.6709	17.157
ENSG00000163734	624.868	396.294	479.052	1523.83	985.304	1496.36	500.071	1335.16	-1.4164	0.374647	9.31629e-11	5.02766e-09	CXCL3	4	74036589	74038807	-	2219	protein_coding	C-X-C motif chemokine ligand 3 [Source:HGNC Symbol;Acc:HGNC:4604]	-	830	424	508	1446	732	1462	18.4737	11.7161	14.1628	45.0509	29.1297	44.2385
ENSG00000125637	109.164	86.9229	108.447	287.695	274.593	250.757	101.511	271.015	-1.41467	0.375096	9.66527e-11	5.20009e-09	PSD4	2	113157325	113209396	+	13442	protein_coding	pleckstrin and Sec7 domain containing 4 [Source:HGNC Symbol;Acc:HGNC:19096]	-	145	93	115	273	204	245	0.532766	0.424222	0.529268	1.40408	1.34013	1.22381
ENSG00000211455	581.955	561.728	556.379	1103.36	1362.2	1037.83	566.687	1167.79	-1.04178	0.485728	1.07182e-10	5.74904e-09	STK38L	12	27243968	27325959	+	6921	protein_coding	serine/threonine kinase 38 like [Source:HGNC Symbol;Acc:HGNC:17848]	-	773	601	590	1047	1012	1014	5.51624	5.32451	5.27381	10.4585	12.912	9.83737
ENSG00000142156	86736.1	97691.1	96600.6	179731	267517	175168	93676	207472	-1.14716	0.451513	1.09716e-10	5.86713e-09	COL6A1	21	45981737	46005050	+	5343	protein_coding	collagen type VI alpha 1 chain [Source:HGNC Symbol;Acc:HGNC:2211]	-	115210	104521	102438	170551	198743	171146	1064.97	1199.48	1186.09	2206.79	3284.64	2150.76
ENSG00000110076	271.027	230.86	196.147	64.2835	91.531	58.3395	232.678	71.3846	1.7163	3.28593	1.16016e-10	6.18528e-09	NRXN2	11	64606174	64723188	-	10580	protein_coding	neurexin 2 [Source:HGNC Symbol;Acc:HGNC:8009]	-	360	247	208	61	68	57	1.68054	1.43148	1.21624	0.398599	0.567551	0.361742
ENSG00000135931	694.13	793.522	784.589	1441.64	1892.54	1431.88	757.414	1588.68	-1.06826	0.476893	1.17528e-10	6.24706e-09	ARMC9	2	231198546	231374837	+	9661	protein_coding	armadillo repeat containing 9 [Source:HGNC Symbol;Acc:HGNC:20730]	-	922	849	832	1368	1406	1399	4.71348	5.3884	5.32773	9.7894	12.8512	9.72312
ENSG00000113070	1212.85	703.795	810.993	263.457	401.121	285.556	909.211	316.711	1.5252	2.87826	1.25958e-10	6.67503e-09	HBEGF	5	140332843	140346631	-	3018	protein_coding	heparin binding EGF like growth factor [Source:HGNC Symbol;Acc:HGNC:3059]	-	1611	753	860	250	298	279	26.3638	15.2985	17.6287	5.72681	8.71924	6.20719
ENSG00000236453	166.38	118.701	165.028	26.3457	22.8827	47.081	150.036	32.1031	2.21122	4.63065	1.26553e-10	6.68645e-09	AC003092.1	7	94022833	94066661	+	1064	lincRNA	novel transcript	-	221	127	175	25	17	46	10.2585	7.31874	10.1751	1.62439	1.41088	2.90286
ENSG00000156675	100.882	85.9883	84.8714	17.9151	9.4223	17.3995	90.5806	14.9123	2.58134	5.98495	1.2956e-10	6.82489e-09	RAB11FIP1	8	37858618	37899467	-	9602	protein_coding	RAB11 family interacting protein 1 [Source:HGNC Symbol;Acc:HGNC:30265]	-	134	92	90	17	7	17	0.689248	0.587489	0.579859	0.122399	0.0643751	0.118877
ENSG00000212747	174.662	193.474	192.375	440.5	393.045	416.564	186.837	416.703	-1.15936	0.44771	1.43272e-10	7.52478e-09	RTL8B	X	135020504	135022529	-	2026	protein_coding	retrotransposon Gag like 8B [Source:HGNC Symbol;Acc:HGNC:33156]	-	232	207	204	418	292	407	5.65563	6.26477	6.2292	14.2636	12.727	13.4885
ENSG00000178764	91.0952	161.695	147.11	342.494	484.576	386.883	133.3	404.651	-1.60492	0.328753	1.51678e-10	7.91913e-09	ZHX2	8	122781394	122974512	+	4716	protein_coding	zinc fingers and homeoboxes 2 [Source:HGNC Symbol;Acc:HGNC:18513]	Homeobox	121	173	156	325	360	378	1.2672	2.24929	2.04641	4.76433	6.74078	5.38181
ENSG00000184979	399.012	480.413	397.953	890.484	973.189	804.471	425.792	889.381	-1.06242	0.478827	1.52503e-10	7.93872e-09	USP18	22	18149899	18177397	+	2129	protein_coding	ubiquitin specific peptidase 18 [Source:HGNC Symbol;Acc:HGNC:12616]	-	530	514	422	845	723	786	12.2951	14.8034	12.2625	27.4393	29.9878	24.7889
ENSG00000116985	152.076	178.519	150.882	26.3457	44.4194	51.175	160.493	40.6467	1.98345	3.95436	1.57407e-10	8.1699e-09	BMP8B	1	39757182	39788861	-	4822	protein_coding	bone morphogenetic protein 8b [Source:HGNC Symbol;Acc:HGNC:1075]	-	202	191	160	25	33	50	2.06898	2.42873	2.05274	0.35843	0.604322	0.69623
ENSG00000105948	368.898	308.436	282.905	110.652	71.3403	129.984	320.08	103.992	1.61406	3.06112	1.66542e-10	8.61867e-09	TTC26	7	139133744	139191986	+	4999	protein_coding	tetratricopeptide repeat domain 26 [Source:HGNC Symbol;Acc:HGNC:21882]	-	490	330	300	105	53	127	4.84111	4.04767	3.71261	1.45211	0.936212	1.70581
ENSG00000073969	1386	1215.05	1271.18	691.311	550.532	682.674	1290.75	641.506	1.00722	2.01003	1.67553e-10	8.64564e-09	NSF	17	46590669	46757464	+	5005	protein_coding	N-ethylmaleimide sensitive factor, vesicle fusing ATPase [Source:HGNC Symbol;Acc:HGNC:8016]	-	1841	1300	1348	656	409	667	18.167	15.9262	16.662	9.06133	7.21607	8.94812
ENSG00000167552	1842.98	2380.57	2085.95	4653.7	3643.74	5227.01	2103.17	4508.15	-1.10052	0.46635	1.69131e-10	8.70159e-09	TUBA1A	12	49184796	49189324	-	3421	protein_coding	tubulin alpha 1a [Source:HGNC Symbol;Acc:HGNC:20766]	-	2448	2547	2212	4416	2707	5107	35.342	45.6509	40.0012	89.2417	69.8742	100.236
ENSG00000116299	176.168	150.479	167.857	48.4761	40.3813	56.2925	164.835	48.3833	1.76125	3.38991	1.7444e-10	8.94865e-09	KIAA1324	1	109113679	109206781	+	9300	protein_coding	KIAA1324 [Source:HGNC Symbol;Acc:HGNC:29618]	-	234	161	178	46	30	55	1.2427	1.06149	1.18407	0.341953	0.284852	0.397091
ENSG00000065054	946.336	1084.2	1026.94	2089.74	3130.9	1944.65	1019.16	2388.43	-1.22818	0.426856	1.76351e-10	9.0205e-09	SLC9A3R2	16	2025356	2039026	+	3550	protein_coding	SLC9A3 regulator 2 [Source:HGNC Symbol;Acc:HGNC:11076]	-	1257	1160	1089	1983	2326	1900	17.488	20.0357	18.9776	38.6177	57.8579	35.9365
ENSG00000128274	728.008	758.005	793.076	1515.4	2377.11	1509.66	759.697	1800.73	-1.2443	0.422113	1.77893e-10	9.07306e-09	A4GALT	22	42692112	42721298	-	3407	protein_coding	alpha 1,4-galactosyltransferase (P blood group) [Source:HGNC Symbol;Acc:HGNC:18149]	-	967	811	841	1438	1766	1475	14.018	14.5956	15.2709	29.1796	45.772	29.069
ENSG00000161981	91.0952	109.355	128.25	298.233	341.895	260.992	109.567	300.374	-1.45657	0.364359	1.80704e-10	9.18984e-09	SNRNP25	16	53010	57669	+	3060	protein_coding	small nuclear ribonucleoprotein U11/U12 subunit 25 [Source:HGNC Symbol;Acc:HGNC:14161]	-	121	117	136	283	254	255	1.95297	2.34444	2.74953	6.39377	7.32983	5.59537
ENSG00000186871	434.396	409.379	407.383	168.612	181.716	202.653	417.053	184.327	1.17766	2.26209	1.87291e-10	9.49747e-09	ERCC6L	X	72204657	72239047	-	4364	protein_coding	ERCC excision repair 6 like, spindle assembly checkpoint helicase [Source:HGNC Symbol;Acc:HGNC:20794]	-	577	438	432	160	135	198	6.53016	6.15408	6.12407	2.5347	2.73168	3.04643
ENSG00000072518	916.222	823.431	806.278	377.27	463.039	405.306	848.644	415.205	1.03379	2.04739	1.89202e-10	9.56691e-09	MARK2	11	63838928	63911019	+	6154	protein_coding	microtubule affinity regulating kinase 2 [Source:HGNC Symbol;Acc:HGNC:3332]	-	1217	881	855	358	344	396	9.7671	8.77794	8.59508	4.02177	4.93608	4.32064
ENSG00000145819	890.625	776.699	816.651	301.395	386.314	430.893	827.992	372.867	1.1516	2.2216	2.01154e-10	1.01133e-08	ARHGAP26	5	142770377	143229011	+	17158	protein_coding	Rho GTPase activating protein 26 [Source:HGNC Symbol;Acc:HGNC:17073]	-	1183	831	866	286	287	421	3.40526	2.96967	3.12243	1.15237	1.47706	1.6475
ENSG00000170801	757.37	1011.3	937.357	397.293	452.271	415.541	902.008	421.701	1.09724	2.13946	2.02944e-10	1.01743e-08	HTRA3	4	8269765	8307111	+	3321	protein_coding	HtrA serine peptidase 3 [Source:HGNC Symbol;Acc:HGNC:30406]	-	1006	1082	994	377	336	406	14.961	19.9771	18.5165	7.8481	8.93412	8.20857
ENSG00000177030	268.016	395.359	385.693	793.532	791.474	807.541	349.689	797.516	-1.19183	0.437748	2.03799e-10	1.01882e-08	DEAF1	11	644233	706715	-	4452	protein_coding	DEAF1, transcription factor [Source:HGNC Symbol;Acc:HGNC:14677]	SAND	356	423	409	753	588	789	3.94937	5.82585	5.68342	11.6932	11.6628	11.8996
ENSG00000176887	765.651	833.712	774.216	1483.79	1961.19	1458.49	791.193	1634.49	-1.04598	0.484317	2.14354e-10	1.06856e-08	SOX11	2	5692667	5701385	+	8719	protein_coding	SRY-box 11 [Source:HGNC Symbol;Acc:HGNC:11191]	HMG	1017	892	821	1408	1457	1425	5.76085	6.27295	5.82529	11.1642	14.7562	10.9738
ENSG00000108799	536.031	476.674	543.177	235.004	251.71	244.616	518.627	243.777	1.09021	2.12904	2.17128e-10	1.07934e-08	EZH1	17	42700275	42745049	-	6988	protein_coding	enhancer of zeste 1 polycomb repressive complex 2 subunit [Source:HGNC Symbol;Acc:HGNC:3526]	-	712	510	576	223	187	239	5.03222	4.47498	5.0993	2.2062	2.36304	2.29644
ENSG00000063180	21.8327	24.301	18.8603	95.8983	144.027	84.9505	21.6647	108.292	-2.31541	0.200905	2.29657e-10	1.13841e-08	CA11	19	48637942	48646312	-	2075	protein_coding	carbonic anhydrase 11 [Source:HGNC Symbol;Acc:HGNC:1370]	-	29	26	20	91	107	83	0.690259	0.768297	0.596284	3.0319	4.55352	2.68578
ENSG00000076356	450.959	308.436	366.833	159.128	138.642	125.89	375.409	141.22	1.4118	2.66068	2.31054e-10	1.14213e-08	PLXNA2	1	208022242	208244320	-	13781	protein_coding	plexin A2 [Source:HGNC Symbol;Acc:HGNC:9100]	-	599	330	389	151	103	123	2.14674	1.46827	1.74627	0.75751	0.659991	0.599286
ENSG00000125266	337.278	334.607	391.351	666.019	784.743	748.178	354.412	732.98	-1.04833	0.483529	2.32598e-10	1.14655e-08	EFNB2	13	106489731	106535662	-	5019	protein_coding	ephrin B2 [Source:HGNC Symbol;Acc:HGNC:3227]	-	448	358	415	632	583	731	4.40852	4.37361	5.11531	8.70546	10.2573	9.77936
ENSG00000170385	958.381	1143.08	931.699	1848.41	2460.57	1972.28	1011.05	2093.75	-1.04983	0.483027	2.50417e-10	1.23095e-08	SLC30A1	1	211571568	211578742	-	5474	protein_coding	solute carrier family 30 member 1 [Source:HGNC Symbol;Acc:HGNC:11012]	-	1273	1223	988	1754	1828	1927	11.4857	13.6992	11.1659	22.1522	29.4885	23.6367
ENSG00000106400	808.564	874.837	919.44	1900.05	3817.38	1876.07	867.614	2531.17	-1.54415	0.342898	2.55755e-10	1.25146e-08	ZNHIT1	7	101217668	101224190	+	5510	protein_coding	zinc finger HIT-type containing 1 [Source:HGNC Symbol;Acc:HGNC:21688]	-	1074	936	975	1803	2836	1833	9.62687	10.4159	10.947	22.6223	45.4502	22.3368
ENSG00000164761	113.681	172.911	183.888	552.206	332.473	598.747	156.827	494.475	-1.66188	0.316027	2.56008e-10	1.25146e-08	TNFRSF11B	8	118923557	118952200	-	2827	protein_coding	TNF receptor superfamily member 11b [Source:HGNC Symbol;Acc:HGNC:11909]	-	151	185	195	524	247	585	2.63805	4.01254	4.26727	12.8144	7.7153	13.8944
ENSG00000162745	108.411	108.42	108.447	329.848	226.135	347.99	108.426	301.324	-1.47789	0.359013	2.67884e-10	1.3059e-08	OLFML2B	1	161983192	162023854	-	3415	protein_coding	olfactomedin like 2B [Source:HGNC Symbol;Acc:HGNC:24558]	-	144	116	115	313	168	340	2.08259	2.08277	2.08328	6.33644	4.3441	6.68495
ENSG00000104756	254.464	267.311	262.158	497.407	582.837	557.807	261.311	546.017	-1.06276	0.478714	2.97509e-10	1.44632e-08	KCTD9	8	25427847	25458476	-	4383	protein_coding	potassium channel tetramerization domain containing 9 [Source:HGNC Symbol;Acc:HGNC:22401]	-	338	286	278	472	433	545	3.80871	4.001	3.92387	7.44496	8.72365	8.34901
ENSG00000173432	80.5552	30.8436	59.41	0	0	0	56.9363	0	8.09784	273.963	3.07386e-10	1.49023e-08	SAA1	11	18266174	18269977	+	796	protein_coding	serum amyloid A1 [Source:HGNC Symbol;Acc:HGNC:10513]	-	107	33	63	0	0	0	6.63901	2.542	4.89631	0	0	0
ENSG00000136848	340.289	310.306	335.713	648.104	751.092	627.405	328.769	675.534	-1.03721	0.487269	3.36563e-10	1.62548e-08	DAB2IP	9	121567057	121785530	+	9127	protein_coding	DAB2 interacting protein [Source:HGNC Symbol;Acc:HGNC:17294]	-	452	332	356	615	558	613	2.44592	2.23041	2.41303	4.65842	5.39868	4.50965
ENSG00000066136	100.882	127.113	128.25	457.361	236.904	458.528	118.748	384.264	-1.69917	0.307962	3.37596e-10	1.62548e-08	NFYC	1	40691648	40771603	+	5990	protein_coding	nuclear transcription factor Y subunit gamma [Source:HGNC Symbol;Acc:HGNC:7806]	NF-YC	134	136	136	434	176	448	1.10487	1.39215	1.4046	5.00904	2.59458	5.02182
ENSG00000148229	644.442	867.36	878.89	1563.88	1617.94	1721.53	796.897	1634.45	-1.0375	0.487172	3.38047e-10	1.62548e-08	POLE3	9	113407235	113410672	-	2604	protein_coding	DNA polymerase epsilon 3, accessory subunit [Source:HGNC Symbol;Acc:HGNC:13546]	-	856	928	932	1484	1202	1682	16.2355	21.8515	22.142	39.399	40.761	43.3706
ENSG00000118257	6083.8	8381.05	7923.22	15835.9	13223.5	16363.7	7462.69	15141	-1.02088	0.492817	3.48127e-10	1.66038e-08	NRP2	2	205681990	205798133	+	13896	protein_coding	neuropilin 2 [Source:HGNC Symbol;Acc:HGNC:8005]	-	8081	8967	8402	15027	9824	15988	28.7215	39.5668	37.4054	74.7609	62.4281	77.2528
ENSG00000197044	137.019	89.7269	104.675	23.1842	21.5367	25.5875	110.474	23.4361	2.23492	4.70737	3.56005e-10	1.69338e-08	ZNF441	19	11767000	11784078	+	4748	protein_coding	zinc finger protein 441 [Source:HGNC Symbol;Acc:HGNC:20875]	zf-C2H2	182	96	111	22	16	25	1.89319	1.23975	1.44628	0.320335	0.297571	0.353541
ENSG00000163661	1248.98	901.008	1036.37	2264.68	3595.28	2158.56	1062.12	2672.84	-1.33038	0.397663	3.61204e-10	1.70889e-08	PTX3	3	157436789	157443628	+	1940	protein_coding	pentraxin 3 [Source:HGNC Symbol;Acc:HGNC:9692]	-	1659	964	1099	2149	2671	2109	42.2354	30.4684	35.0459	76.582	121.578	72.9936
ENSG00000013619	164.122	145.806	143.338	44.2608	28.2669	49.128	151.089	40.5519	1.8844	3.692	3.75451e-10	1.76682e-08	MAMLD1	X	150361422	150514178	+	5958	protein_coding	mastermind like domain containing 1 [Source:HGNC Symbol;Acc:HGNC:2568]	-	218	156	152	42	21	48	1.80713	1.60545	1.57828	0.48735	0.311244	0.540942
ENSG00000139636	796.518	678.56	767.615	361.463	277.285	381.765	747.564	340.171	1.13302	2.19317	3.87862e-10	1.8127e-08	LMBR1L	12	49096551	49110900	-	6047	protein_coding	limb development membrane protein 1 like [Source:HGNC Symbol;Acc:HGNC:18268]	-	1058	726	814	343	206	373	8.64128	7.36157	8.32771	3.92145	3.00821	4.1417
ENSG00000072818	173.909	142.068	141.452	24.238	51.1497	38.893	152.476	38.0936	2.0164	4.04573	3.88281e-10	1.8127e-08	ACAP1	17	7336529	7351478	+	7421	protein_coding	ArfGAP with coiled-coil, ankyrin repeat and PH domains 1 [Source:HGNC Symbol;Acc:HGNC:16467]	-	231	152	150	23	38	38	1.53738	1.2559	1.25046	0.214268	0.452171	0.34382
ENSG00000169436	1690.91	1730.98	1711.57	3172.02	4672.12	3152.38	1711.15	3665.51	-1.09857	0.466979	4.30155e-10	1.99237e-08	COL22A1	8	138588235	138914006	-	7830	protein_coding	collagen type XXII alpha 1 chain [Source:HGNC Symbol;Acc:HGNC:22989]	-	2246	1852	1815	3010	3471	3080	14.1671	14.5028	14.3402	26.5764	39.1448	26.4119
ENSG00000126561	273.285	367.32	390.408	736.625	796.858	735.896	343.671	756.46	-1.14	0.45376	4.43236e-10	2.04759e-08	STAT5A	17	42287547	42311943	+	5754	protein_coding	signal transducer and activator of transcription 5A [Source:HGNC Symbol;Acc:HGNC:11366]	STAT	363	393	414	699	592	719	3.1158	4.1879	4.45115	8.39845	9.08518	8.39014
ENSG00000143742	2644.77	2854.44	2699.85	5232.25	7995.5	5046.88	2733.02	6091.54	-1.15604	0.448741	4.54321e-10	2.09332e-08	SRP9	1	225777813	225790466	+	1728	protein_coding	signal recognition particle 9 [Source:HGNC Symbol;Acc:HGNC:11304]	-	3513	3054	2863	4965	5940	4931	100.408	108.368	102.499	198.64	303.546	191.603
ENSG00000198743	261.24	323.391	290.449	677.611	620.526	563.948	291.693	620.695	-1.09073	0.469525	4.72729e-10	2.16682e-08	SLC5A3	21	34073570	34106262	+	11576	protein_coding	solute carrier family 5 member 3 [Source:HGNC Symbol;Acc:HGNC:11038]	-	347	346	308	643	461	551	1.48048	1.8327	1.64601	3.84012	3.51661	3.19597
ENSG00000147394	700.906	486.021	604.473	283.48	224.789	247.687	597.133	251.985	1.24373	2.3681	4.90603e-10	2.24292e-08	ZNF185	X	152914442	152973480	+	4812	protein_coding	zinc finger protein 185 with LIM domain [Source:HGNC Symbol;Acc:HGNC:12976]	-	931	520	641	269	167	242	9.55557	6.626	8.24088	3.86473	3.06459	3.37676
ENSG00000023902	1153.37	1535.64	1467.33	2705.18	4456.75	2901.62	1385.45	3354.52	-1.27563	0.413045	4.93493e-10	2.2503e-08	PLEKHO1	1	150149183	150164720	+	6565	protein_coding	pleckstrin homology domain containing O1 [Source:HGNC Symbol;Acc:HGNC:24310]	-	1532	1643	1556	2567	3311	2835	11.5254	15.3453	14.6628	27.0323	44.5355	28.9954
ENSG00000114529	368.898	254.226	266.873	103.275	83.4547	118.726	296.666	101.819	1.53915	2.90623	4.97006e-10	2.26048e-08	C3orf52	3	112086335	112131004	+	6021	protein_coding	chromosome 3 open reading frame 52 [Source:HGNC Symbol;Acc:HGNC:26255]	-	490	272	283	98	62	116	4.01939	2.76996	2.90776	1.12525	0.909295	1.2936
ENSG00000138834	699.4	675.756	771.387	302.448	337.857	182.183	715.514	274.163	1.38749	2.61624	5.45197e-10	2.47329e-08	MAPK8IP3	16	1706183	1770317	+	10285	protein_coding	mitogen-activated protein kinase 8 interacting protein 3 [Source:HGNC Symbol;Acc:HGNC:6884]	-	929	723	818	287	251	178	4.46112	4.3103	4.92029	1.92917	2.15502	1.16205
ENSG00000100979	698.647	724.358	702.546	1647.13	1169.71	1556.74	708.517	1457.86	-1.04204	0.485641	5.56429e-10	2.51133e-08	PLTP	20	45898621	45912155	-	2541	protein_coding	phospholipid transfer protein [Source:HGNC Symbol;Acc:HGNC:9093]	-	928	775	745	1563	869	1521	18.0375	18.7013	18.1381	42.5252	30.1993	40.1915
ENSG00000135049	508.928	375.731	449.818	205.496	165.563	189.347	444.826	186.802	1.25007	2.37854	6.16986e-10	2.76344e-08	AGTPBP1	9	85546539	85742029	-	4939	protein_coding	ATP/GTP binding protein 1 [Source:HGNC Symbol;Acc:HGNC:17258]	-	676	402	477	195	123	185	6.7599	4.99069	5.97476	2.72953	2.19911	2.51503
ENSG00000135636	410.305	302.828	329.112	140.159	111.722	150.454	347.415	134.112	1.36989	2.5845	7.44353e-10	3.32047e-08	DYSF	2	71453722	71686768	+	8386	protein_coding	dysferlin [Source:HGNC Symbol;Acc:HGNC:3097]	-	545	324	349	133	83	147	3.20977	2.36899	2.57461	1.09645	0.873987	1.17699
ENSG00000145349	1022.37	1517.88	1384.35	2620.87	2643.63	2825.88	1308.2	2696.79	-1.04443	0.484835	7.45116e-10	3.32047e-08	CAMK2D	4	113451032	113761927	-	7363	protein_coding	calcium/calmodulin dependent protein kinase II delta [Source:HGNC Symbol;Acc:HGNC:1462]	-	1358	1624	1468	2487	1964	2761	9.10914	13.524	12.3342	23.3514	23.5542	25.178
ENSG00000164663	243.171	200.951	205.577	77.9832	86.1468	61.41	216.567	75.18	1.53371	2.89529	7.65316e-10	3.4019e-08	USP49	6	41789896	41895361	-	10921	protein_coding	ubiquitin specific peptidase 49 [Source:HGNC Symbol;Acc:HGNC:20078]	-	323	215	218	74	64	60	1.46074	1.20712	1.23491	0.468448	0.517487	0.368892
ENSG00000070182	159.605	100.943	99.9596	18.9689	32.305	24.564	120.169	25.2793	2.26516	4.80707	7.74541e-10	3.43425e-08	SPTB	14	64746283	64879907	-	14796	protein_coding	spectrin beta, erythrocytic [Source:HGNC Symbol;Acc:HGNC:11274]	-	212	108	106	18	24	24	0.707659	0.447562	0.443203	0.0841047	0.143235	0.108912
ENSG00000079215	371.909	591.637	541.291	1280.4	981.266	1411.41	501.612	1224.36	-1.28959	0.409066	7.83292e-10	3.45569e-08	SLC1A3	5	36606355	36688334	+	6265	protein_coding	solute carrier family 1 member 3 [Source:HGNC Symbol;Acc:HGNC:10941]	-	494	633	574	1215	729	1379	3.89438	6.19522	5.66803	13.4075	10.2751	14.7793
ENSG00000158373	347.818	319.652	353.631	124.352	87.4928	157.619	340.367	123.154	1.45869	2.74858	8.01684e-10	3.51924e-08	HIST1H2BD	6	26158146	26171349	+	871	protein_coding	histone cluster 1 H2B family member d [Source:HGNC Symbol;Acc:HGNC:4747]	-	462	342	375	118	65	154	26.1973	24.0759	26.6351	9.36604	6.58987	11.8717
ENSG00000162738	777.697	761.744	720.464	346.709	258.44	400.188	753.302	335.113	1.16494	2.24224	8.48781e-10	3.70753e-08	VANGL2	1	160400586	160428678	+	5340	protein_coding	VANGL planar cell polarity protein 2 [Source:HGNC Symbol;Acc:HGNC:15511]	-	1033	815	764	329	192	391	9.55414	9.35816	8.85102	4.25938	3.17498	4.91638
ENSG00000172572	38.3955	55.1447	45.2647	194.958	118.452	191.394	46.2683	168.268	-1.8713	0.273327	9.10838e-10	3.95901e-08	PDE3A	12	20369245	20684381	+	8398	protein_coding	phosphodiesterase 3A [Source:HGNC Symbol;Acc:HGNC:8778]	-	51	59	48	185	88	187	0.299935	0.430775	0.353595	1.52296	0.925312	1.49512
ENSG00000187951	374.921	308.436	380.035	151.751	162.871	131.008	354.464	148.543	1.2583	2.39213	9.92337e-10	4.30265e-08	AC091057.1	15	30658717	30772993	+	5637	processed_transcript	OTU deubiquitinase 7A pseudogene [Source:NCBI gene;Acc:100288637]	-	498	330	403	144	121	128	4.36329	3.58955	4.42281	1.76606	1.89548	1.52466
ENSG00000154217	66.251	82.2497	65.0681	201.281	306.898	181.159	71.1896	229.779	-1.68767	0.310428	1.01228e-09	4.36189e-08	PITPNC1	17	67377281	67697261	+	7819	protein_coding	phosphatidylinositol transfer protein cytoplasmic 1 [Source:HGNC Symbol;Acc:HGNC:21045]	-	88	88	69	191	228	177	0.555858	0.690089	0.545933	1.68878	2.57493	1.51996
ENSG00000120937	131.749	19.6278	37.7206	0	0	0	63.0325	0	8.2462	303.636	1.01261e-09	4.36189e-08	NPPB	1	11857464	11858931	-	694	protein_coding	natriuretic peptide B [Source:HGNC Symbol;Acc:HGNC:7940]	-	175	21	40	0	0	0	12.4541	1.85538	3.56568	0	0	0
ENSG00000257219	146.806	50.4714	68.8401	3.16148	14.8065	5.1175	88.7059	7.69515	3.58599	12.0085	1.01342e-09	4.36189e-08	LINC02407	12	76259839	76305131	+	1201	lincRNA	long intergenic non-protein coding RNA 2407 [Source:HGNC Symbol;Acc:HGNC:53336]	-	195	54	73	3	11	5	8.01907	2.75692	3.76029	0.172691	0.808782	0.279536
ENSG00000100528	507.423	386.947	385.693	897.861	854.738	882.257	426.688	878.285	-1.03985	0.486379	1.03349e-09	4.43747e-08	CNIH1	14	54423560	54441431	-	5060	protein_coding	cornichon family AMPA receptor auxiliary protein 1 [Source:HGNC Symbol;Acc:HGNC:19431]	-	674	414	409	852	635	862	6.57873	5.01677	5.00051	11.6408	11.0817	11.4384
ENSG00000136490	260.487	242.076	280.076	582.767	572.068	487.186	260.879	547.34	-1.06845	0.47683	1.07154e-09	4.58966e-08	LIMD2	17	63695902	63701172	-	4745	protein_coding	LIM domain containing 2 [Source:HGNC Symbol;Acc:HGNC:28142]	-	346	259	297	553	425	476	3.60141	3.34686	3.87223	8.05714	7.90923	6.73567
ENSG00000229807	728.761	552.381	496.026	266.618	121.144	107.467	592.39	165.077	1.84116	3.58298	1.09004e-09	4.65761e-08	XIST	X	73820651	73852723	-	25264	lincRNA	X inactive specific transcript [Source:HGNC Symbol;Acc:HGNC:12810]	-	968	591	526	253	90	105	1.89237	1.43436	1.28803	0.692326	0.314573	0.27906
ENSG00000172201	45.1712	59.8179	65.0681	166.505	176.332	173.995	56.6857	172.277	-1.60935	0.327747	1.1097e-09	4.73017e-08	ID4	6	19837386	19840684	+	2344	protein_coding	inhibitor of DNA binding 4, HLH protein [Source:HGNC Symbol;Acc:HGNC:5363]	bHLH	60	64	69	158	131	170	1.26423	1.67416	1.8211	4.66006	4.93509	4.86969
ENSG00000163728	365.134	247.684	235.754	108.544	57.8799	89.0445	282.857	85.1562	1.72537	3.30665	1.12491e-09	4.78344e-08	TTC14	3	180602130	180617828	+	7783	protein_coding	tetratricopeptide repeat domain 14 [Source:HGNC Symbol;Acc:HGNC:24697]	-	485	265	250	103	43	87	3.07771	2.08772	1.98717	0.914918	0.487869	0.750555
ENSG00000033178	1279.1	1028.12	1054.29	624.92	523.611	504.585	1120.5	551.039	1.024	2.03355	1.13196e-09	4.79064e-08	UBA6	4	67612652	67701179	-	11432	protein_coding	ubiquitin like modifier activating enzyme 6 [Source:HGNC Symbol;Acc:HGNC:25581]	-	1699	1100	1118	593	389	493	7.34013	5.8999	6.05008	3.58612	3.00475	2.89557
ENSG00000133424	227.361	231.795	287.62	501.622	537.071	556.784	248.925	531.826	-1.09657	0.467628	1.13203e-09	4.79064e-08	LARGE1	22	33162226	33922841	-	10687	protein_coding	LARGE xylosyl- and glucuronyltransferase 1 [Source:HGNC Symbol;Acc:HGNC:6511]	-	302	248	305	476	399	544	1.39567	1.42289	1.76557	3.07924	3.29685	3.41785
ENSG00000172061	271.78	126.178	223.495	52.6914	41.7273	61.41	207.151	51.9429	1.99099	3.97511	1.19289e-09	5.03611e-08	LRRC15	3	194355247	194369743	-	5940	protein_coding	leucine rich repeat containing 15 [Source:HGNC Symbol;Acc:HGNC:20818]	-	361	135	237	50	31	60	3.0016	1.39355	2.46833	0.581936	0.460847	0.678227
ENSG00000120694	730.267	751.463	617.675	1397.38	2041.95	1315.2	699.802	1584.84	-1.17809	0.441937	1.28996e-09	5.41997e-08	HSPH1	13	31134974	31162388	-	8390	protein_coding	heat shock protein family H (Hsp110) member 1 [Source:HGNC Symbol;Acc:HGNC:16969]	-	970	804	655	1326	1517	1285	5.71008	5.87581	4.82971	10.9263	15.9663	10.2837
ENSG00000114770	572.168	439.288	577.125	240.273	215.367	253.828	529.527	236.489	1.16142	2.23677	1.29473e-09	5.42709e-08	ABCC5	3	183919934	184018015	-	11441	protein_coding	ATP binding cassette subfamily C member 5 [Source:HGNC Symbol;Acc:HGNC:56]	-	760	470	612	228	160	248	3.28082	2.51888	3.30924	1.37773	1.23492	1.45545
ENSG00000188613	165.628	80.3804	89.5865	15.8074	26.9209	14.329	111.865	19.0191	2.58036	5.98091	1.37872e-09	5.75183e-08	NANOS1	10	119029716	119033732	+	4017	protein_coding	nanos C2HC-type zinc finger 1 [Source:HGNC Symbol;Acc:HGNC:23044]	-	220	86	95	15	20	14	2.70491	1.31272	1.46306	0.258156	0.439653	0.234011
ENSG00000006062	502.153	439.288	446.046	238.165	205.945	200.606	462.496	214.905	1.10563	2.15193	1.46065e-09	6.07926e-08	MAP3K14	17	45263119	45317145	-	5784	protein_coding	mitogen-activated protein kinase kinase kinase 14 [Source:HGNC Symbol;Acc:HGNC:6853]	-	667	470	473	226	153	196	5.69548	4.98246	5.05911	2.7013	2.33585	2.2753
ENSG00000006606	151.323	238.337	194.261	499.514	409.197	557.807	194.641	488.84	-1.33283	0.396988	1.54971e-09	6.41964e-08	CCL26	7	75769533	75789896	-	706	protein_coding	C-C motif chemokine ligand 26 [Source:HGNC Symbol;Acc:HGNC:10625]	-	201	255	206	474	304	545	14.0612	22.1467	18.0511	46.4158	38.0234	51.8325
ENSG00000177464	557.111	381.339	456.419	193.904	208.637	192.418	464.957	198.32	1.23181	2.34861	1.59475e-09	6.59076e-08	GPR4	19	45589764	45602208	-	3145	protein_coding	G protein-coupled receptor 4 [Source:HGNC Symbol;Acc:HGNC:4497]	-	740	408	484	184	155	188	11.621	7.95451	9.52064	4.04473	4.35204	4.01372
ENSG00000095383	849.218	1066.44	943.015	402.562	523.611	463.645	952.892	463.273	1.04172	2.05869	1.61614e-09	6.66356e-08	TBC1D2	9	98198999	98255721	-	3681	protein_coding	TBC1 domain family member 2 [Source:HGNC Symbol;Acc:HGNC:18026]	-	1128	1141	1000	382	389	453	15.1348	19.0061	16.8064	7.17447	9.3318	8.26309
ENSG00000136167	235.643	171.042	177.287	23.1842	13.4604	64.4805	194.657	33.7084	2.51063	5.69869	1.7454e-09	7.17974e-08	LCP1	13	46125920	46211871	-	5061	protein_coding	lymphocyte cytosolic protein 1 [Source:HGNC Symbol;Acc:HGNC:6528]	-	313	183	188	22	10	63	3.0545	2.21712	2.29807	0.300523	0.17448	0.835823
ENSG00000120318	248.441	279.462	299.879	536.398	698.597	555.76	275.927	596.918	-1.11283	0.462387	1.78731e-09	7.33081e-08	ARAP3	5	141653401	141682221	-	6186	protein_coding	ArfGAP with RhoGAP domain, ankyrin repeat and PH domain 3 [Source:HGNC Symbol;Acc:HGNC:24097]	-	330	299	318	509	519	543	2.63473	2.96371	3.18023	5.68853	7.40865	5.89386
ENSG00000227372	774.685	554.251	671.427	320.364	304.206	222.099	666.788	282.223	1.24266	2.36634	1.79043e-09	7.33081e-08	TP73-AS1	1	3735511	3747373	-	9701	transcribed_unitary_pseudogene	TP73 antisense RNA 1 [Source:HGNC Symbol;Acc:HGNC:29052]	-	1029	593	712	304	226	217	5.23879	3.74811	4.54051	2.16645	2.05719	1.50194
ENSG00000132359	424.609	325.26	355.517	168.612	126.528	158.642	368.462	151.261	1.28137	2.43069	1.87121e-09	7.6438e-08	RAP1GAP2	17	2755705	3037739	+	7530	protein_coding	RAP1 GTPase activating protein 2 [Source:HGNC Symbol;Acc:HGNC:29176]	-	564	348	377	160	94	155	3.69927	2.83373	3.09733	1.46898	1.10234	1.38212
ENSG00000170214	176.168	198.147	211.235	67.445	53.8417	77.786	195.183	66.3576	1.54758	2.92327	1.88953e-09	7.7008e-08	ADRA1B	5	159865080	159972544	+	2687	protein_coding	adrenoceptor alpha 1B [Source:HGNC Symbol;Acc:HGNC:278]	-	234	212	224	64	40	76	4.30111	4.83774	5.15729	1.64666	1.31454	1.89914
ENSG00000162591	553.347	618.742	619.561	181.258	317.666	169.901	597.217	222.942	1.42792	2.69059	1.97564e-09	8.01475e-08	MEGF6	1	3489920	3611495	-	7039	protein_coding	multiple EGF like domains 6 [Source:HGNC Symbol;Acc:HGNC:3232]	-	735	662	657	172	236	166	5.15714	5.76662	5.77425	1.68931	2.96062	1.58346
ENSG00000184232	2043.24	2521.7	2542.37	4049.86	5630.5	4549.46	2369.1	4743.27	-1.00152	0.499475	2.08357e-09	8.41392e-08	OAF	11	120210767	120230332	+	3176	protein_coding	out at first homolog [Source:HGNC Symbol;Acc:HGNC:28752]	-	2714	2698	2696	3843	4183	4445	42.2048	52.0877	52.5147	83.6531	116.302	93.9726
ENSG00000180867	193.483	214.971	211.235	493.191	942.23	441.128	206.563	625.517	-1.59658	0.33066	2.11134e-09	8.50659e-08	PDIA3P1	1	147172744	147179622	+	3328	transcribed_processed_pseudogene	protein disulfide isomerase family A member 3 pseudogene 1 [Source:HGNC Symbol;Acc:HGNC:4607]	-	257	230	224	468	700	431	3.81401	4.23759	4.16395	9.72198	18.5736	8.69569
ENSG00000100354	770.168	599.114	754.412	305.61	170.948	321.379	707.898	265.979	1.40774	2.6532	2.17354e-09	8.71738e-08	TNRC6B	22	40044817	40335808	+	19998	protein_coding	trinucleotide repeat containing 6B [Source:HGNC Symbol;Acc:HGNC:29190]	-	1023	641	800	290	127	314	2.52651	1.96537	2.47483	1.00254	0.560788	1.05427
ENSG00000187479	2.25856	8.4119	12.2592	61.122	122.49	50.1515	7.64322	77.9211	-3.37532	0.096367	2.1913e-09	8.74886e-08	C11orf96	11	43942505	43944338	+	1834	protein_coding	chromosome 11 open reading frame 96 [Source:HGNC Symbol;Acc:HGNC:38675]	-	3	9	13	58	91	49	0.0807894	0.300896	0.438516	2.18636	4.38151	1.79394
ENSG00000066056	432.137	179.454	276.304	59.0143	103.645	58.3395	295.965	73.6664	2.01732	4.04831	2.3712e-09	9.38219e-08	TIE1	1	43300993	43323108	+	6694	protein_coding	tyrosine kinase with immunoglobulin like and EGF like domains 1 [Source:HGNC Symbol;Acc:HGNC:11809]	-	574	192	293	56	77	57	4.23505	1.75869	2.70784	0.578355	1.01575	0.571741
ENSG00000173530	2921.07	1659.01	2188.74	971.629	730.902	1060.35	2256.27	920.959	1.29209	2.44883	2.43947e-09	9.63071e-08	TNFRSF10D	8	23135588	23164030	-	3538	protein_coding	TNF receptor superfamily member 10d [Source:HGNC Symbol;Acc:HGNC:11907]	-	3880	1775	2321	922	543	1036	54.1635	30.762	40.5844	18.0163	13.5526	19.6613
ENSG00000179632	506.67	999.146	939.243	1921.13	3203.58	1966.14	815.02	2363.62	-1.53648	0.344724	2.45591e-09	9.67399e-08	MAF1	8	144104499	144107611	+	2377	protein_coding	MAF1 homolog, negative regulator of RNA polymerase III [Source:HGNC Symbol;Acc:HGNC:24966]	-	673	1069	996	1823	2380	1921	13.9836	27.5754	25.9222	53.0212	88.4157	54.2636
ENSG00000106927	274.038	314.979	290.449	68.4988	126.528	114.632	293.155	103.22	1.51117	2.8504	2.48795e-09	9.77836e-08	AMBP	9	114060127	114078472	-	2041	protein_coding	alpha-1-microglobulin/bikunin precursor [Source:HGNC Symbol;Acc:HGNC:453]	-	364	337	308	65	94	112	8.80827	10.1242	9.33575	2.20172	4.06693	3.68456
ENSG00000148680	14.3042	5.60793	15.0882	87.4677	63.264	74.7155	11.6668	75.1491	-2.68052	0.155986	2.53086e-09	9.9249e-08	HTR7	10	90740823	90857698	-	3131	protein_coding	5-hydroxytryptamine receptor 7 [Source:HGNC Symbol;Acc:HGNC:5302]	-	19	6	16	83	47	73	0.299711	0.117501	0.316139	1.83268	1.32555	1.56549
ENSG00000179912	110.669	108.42	133.908	302.448	246.326	336.731	117.666	295.169	-1.33064	0.397593	2.53889e-09	9.93433e-08	R3HDM2	12	57253762	57431005	-	5903	protein_coding	R3H domain containing 2 [Source:HGNC Symbol;Acc:HGNC:29167]	-	147	116	142	287	183	329	1.22992	1.20492	1.48818	3.36125	2.73754	3.74225
ENSG00000148411	852.229	1045.88	961.876	1839.98	2270.78	1637.6	953.328	1916.12	-1.0069	0.497615	2.63702e-09	1.02955e-07	NACC2	9	136006537	136095285	-	7212	protein_coding	NACC family member 2 [Source:HGNC Symbol;Acc:HGNC:23846]	-	1132	1119	1020	1746	1687	1600	7.75217	9.51368	8.74955	16.7371	20.6557	14.8962
ENSG00000131669	682.084	1221.59	973.192	2421.7	1884.46	2699.99	958.957	2335.38	-1.28528	0.410291	2.64714e-09	1.03122e-07	NINJ1	9	93121489	93134288	-	2648	protein_coding	ninjurin 1 [Source:HGNC Symbol;Acc:HGNC:7824]	-	906	1307	1032	2298	1400	2638	16.8983	30.2644	24.1103	59.9962	46.6865	66.8909
ENSG00000113721	1244.47	2032.88	1677.62	3718.96	3178.01	3744.98	1651.66	3547.32	-1.10351	0.465381	3.00888e-09	1.16442e-07	PDGFRB	5	150113837	150155872	-	7137	protein_coding	platelet derived growth factor receptor beta [Source:HGNC Symbol;Acc:HGNC:8804]	-	1653	2175	1779	3529	2361	3659	11.439	18.6861	15.4206	34.1844	29.212	34.4236
ENSG00000125868	4684.25	6528.57	5623.2	10686.9	14615.3	10225.8	5612.01	11842.7	-1.07739	0.473886	3.03379e-09	1.16961e-07	DSTN	20	17569863	17609919	+	3851	protein_coding	destrin, actin depolymerizing factor [Source:HGNC Symbol;Acc:HGNC:15750]	-	6222	6985	5963	10141	10858	9991	79.7974	111.216	95.7927	182.054	248.976	174.199
ENSG00000185112	310.175	457.046	373.434	730.302	1044.53	847.458	380.219	874.097	-1.20128	0.434888	3.03555e-09	1.16961e-07	FAM43A	3	194686544	194689037	+	2494	protein_coding	family with sequence similarity 43 member A [Source:HGNC Symbol;Acc:HGNC:26888]	-	412	489	396	693	776	828	8.15893	12.0223	9.82291	19.2101	27.4756	22.2917
ENSG00000175899	7.52853	16.8238	15.0882	87.4677	64.6101	77.786	13.1469	76.6212	-2.56447	0.169051	3.06065e-09	1.17672e-07	A2M	12	9067664	9116229	-	6384	protein_coding	alpha-2-macroglobulin [Source:HGNC Symbol;Acc:HGNC:7]	-	10	18	16	83	48	76	0.0773641	0.172884	0.155049	0.898829	0.663942	0.799339
ENSG00000162383	133.255	175.715	161.256	56.9067	45.7655	41.9635	156.742	48.2119	1.69775	3.24395	3.06972e-09	1.17764e-07	SLC1A7	1	53087179	53142632	-	5407	protein_coding	solute carrier family 1 member 7 [Source:HGNC Symbol;Acc:HGNC:10945]	-	177	188	171	54	34	41	1.61677	2.13194	1.95651	0.690446	0.55527	0.50914
ENSG00000102897	350.829	316.848	363.061	150.697	156.141	160.689	343.579	155.843	1.1407	2.20488	3.2435e-09	1.23892e-07	LYRM1	16	20899868	20925006	+	3593	protein_coding	LYR motif containing 1 [Source:HGNC Symbol;Acc:HGNC:25074]	-	466	339	385	143	116	157	6.40562	5.78517	6.62895	2.75151	2.8509	2.93395
ENSG00000233608	63.2396	85.9883	93.3585	251.865	196.522	226.193	80.8621	224.86	-1.4825	0.357869	3.25438e-09	1.24039e-07	TWIST2	2	238848032	238910543	+	1878	protein_coding	twist family bHLH transcription factor 2 [Source:HGNC Symbol;Acc:HGNC:20670]	bHLH	84	92	99	239	146	221	2.2091	3.00377	3.26123	8.79821	6.86497	7.90145
ENSG00000104870	376.426	454.242	479.995	918.938	779.359	925.244	436.888	874.513	-1.00348	0.498794	3.28764e-09	1.245e-07	FCGRT	19	49506816	49526333	+	4173	protein_coding	Fc fragment of IgG receptor and transporter [Source:HGNC Symbol;Acc:HGNC:3621]	-	500	486	509	872	579	904	5.91772	7.14105	7.54589	14.4464	12.2521	14.5456
ENSG00000170006	296.624	174.781	257.443	90.6292	45.7655	73.692	242.949	70.0289	1.78647	3.44971	3.39217e-09	1.27815e-07	TMEM154	4	152618632	152680165	-	11587	protein_coding	transmembrane protein 154 [Source:HGNC Symbol;Acc:HGNC:26489]	-	394	187	273	86	34	72	1.67941	0.989566	1.45758	0.513121	0.259113	0.417226
ENSG00000128617	388.472	381.339	404.554	797.747	1238.36	739.99	391.455	925.366	-1.2395	0.423521	3.39691e-09	1.27815e-07	OPN1SW	7	128772491	128775790	-	1096	protein_coding	opsin 1, short wave sensitive [Source:HGNC Symbol;Acc:HGNC:1012]	-	516	408	429	757	920	723	23.2526	22.8257	24.2152	47.7504	74.124	44.2933
ENSG00000277561	97.118	46.7328	67.8971	1.05383	0	0	70.5826	0.351276	7.44595	174.363	3.44441e-09	1.29198e-07	GOLGA8IP	15	22606022	22617854	-	4116	transcribed_unprocessed_pseudogene	golgin A8 family member I, pseudogene [Source:HGNC Symbol;Acc:HGNC:26660]	-	129	50	72	1	0	0	1.54791	0.74485	1.08218	0.0167964	0	0
ENSG00000095564	1071.31	831.843	812.879	454.2	279.977	413.494	905.344	382.557	1.24032	2.36251	3.4483e-09	1.29198e-07	BTAF1	10	91923769	92030325	+	7582	protein_coding	B-TFIID TATA-box binding protein associated factor 1 [Source:HGNC Symbol;Acc:HGNC:17307]	-	1423	890	862	431	208	404	9.26944	7.19748	7.03339	3.92994	2.42249	3.57773
ENSG00000159713	91.0952	151.414	102.789	320.364	290.745	302.956	115.099	304.688	-1.40863	0.376669	3.79571e-09	1.41017e-07	TPPP3	16	67389809	67393535	-	2618	protein_coding	tubulin polymerization promoting protein family member 3 [Source:HGNC Symbol;Acc:HGNC:24162]	-	121	162	109	304	216	296	2.2827	3.79419	2.57572	8.02779	7.28561	7.59158
ENSG00000127946	1640.47	2286.17	1931.3	4105.71	3313.96	4509.54	1952.64	3976.4	-1.02665	0.490848	3.97732e-09	1.47144e-07	HIP1	7	75533300	75738962	-	8953	protein_coding	huntingtin interacting protein 1 [Source:HGNC Symbol;Acc:HGNC:4913]	-	2179	2446	2048	3896	2462	4406	12.0205	16.7518	14.1515	30.0845	24.2829	33.0435
ENSG00000140320	228.867	321.521	260.272	546.936	904.541	601.818	270.22	684.432	-1.34019	0.394968	4.03242e-09	1.48871e-07	BAHD1	15	40439721	40468242	+	5196	protein_coding	bromo adjacent homology domain containing 1 [Source:HGNC Symbol;Acc:HGNC:29153]	-	304	344	276	519	672	588	2.88959	4.05941	3.2861	6.90542	11.4204	7.59833
ENSG00000182580	268.016	228.991	224.438	77.9832	111.722	79.833	240.481	89.8459	1.42985	2.69419	4.08902e-09	1.50645e-07	EPHB3	3	184561784	184582409	+	4532	protein_coding	EPH receptor B3 [Source:HGNC Symbol;Acc:HGNC:3394]	-	356	245	238	74	83	78	3.87965	3.31475	3.24884	1.12884	1.61722	1.15562
ENSG00000167105	177.673	257.03	198.976	71.6603	74.0324	77.786	211.227	74.4929	1.50166	2.83168	4.19674e-09	1.53971e-07	TMEM92	17	50271406	50281485	+	3101	protein_coding	transmembrane protein 92 [Source:HGNC Symbol;Acc:HGNC:26579]	-	236	275	211	68	55	76	3.75874	5.43757	4.20942	1.516	1.56618	1.64559
ENSG00000159753	53.4525	71.0338	37.7206	154.913	227.481	170.924	54.069	184.439	-1.76722	0.293775	4.51811e-09	1.65075e-07	CARMIL2	16	67644919	67657569	+	7699	protein_coding	capping protein regulator and myosin 1 linker 2 [Source:HGNC Symbol;Acc:HGNC:27089]	-	71	76	40	147	169	167	0.455467	0.605276	0.321416	1.32	1.93836	1.45644
ENSG00000102189	256.723	259.834	242.355	484.761	481.884	579.301	252.971	515.315	-1.02721	0.490659	4.7657e-09	1.73403e-07	EEA1	12	92770637	92929331	-	10150	protein_coding	early endosome antigen 1 [Source:HGNC Symbol;Acc:HGNC:3185]	-	341	278	257	460	358	566	1.65928	1.67939	1.56642	3.13317	3.11457	3.74421
ENSG00000159335	1199.29	1802.95	1588.04	3102.47	4645.2	2949.73	1530.09	3565.8	-1.2206	0.429105	4.84613e-09	1.75966e-07	PTMS	12	6765516	6770952	+	1475	protein_coding	parathymosin [Source:HGNC Symbol;Acc:HGNC:9629]	-	1593	1929	1684	2944	3451	2882	53.3404	80.1889	70.6303	137.987	206.602	131.193
ENSG00000135823	341.042	252.357	319.682	680.773	643.409	585.442	304.36	636.541	-1.06288	0.478674	4.87332e-09	1.7659e-07	STX6	1	180972712	181023121	-	6477	protein_coding	syntaxin 6 [Source:HGNC Symbol;Acc:HGNC:11441]	-	453	270	339	646	478	572	3.45427	2.55602	3.23793	6.89526	6.51682	5.92969
ENSG00000117643	58.7225	83.1843	70.7262	188.635	218.059	183.206	70.8777	196.634	-1.47458	0.359838	5.01037e-09	1.80445e-07	MAN1C1	1	25617468	25786207	+	9026	protein_coding	mannosidase alpha class 1C member 1 [Source:HGNC Symbol;Acc:HGNC:19080]	-	78	89	75	179	162	179	0.426807	0.604601	0.514052	1.37104	1.5849	1.33158
ENSG00000088305	140.783	73.8378	114.105	24.238	24.2288	23.5405	109.575	24.0024	2.19398	4.57566	5.06518e-09	1.82047e-07	DNMT3B	20	32762385	32809356	+	4630	protein_coding	DNA methyltransferase 3 beta [Source:HGNC Symbol;Acc:HGNC:2979]	-	187	79	121	23	18	23	1.99477	1.04621	1.61676	0.343431	0.343299	0.333547
ENSG00000053501	54.2054	36.4516	58.467	133.836	211.329	162.736	49.708	169.3	-1.7625	0.294737	5.19278e-09	1.85876e-07	USE1	19	17215346	17219829	+	2431	protein_coding	unconventional SNARE in the ER 1 [Source:HGNC Symbol;Acc:HGNC:30882]	-	72	39	62	127	157	159	1.46278	0.983679	1.57779	3.61169	5.70291	4.39159
ENSG00000176533	57.2168	91.5962	103.732	239.219	262.478	227.217	84.1816	242.971	-1.5348	0.345126	5.27865e-09	1.88567e-07	GNG7	19	2511219	2702709	-	4561	protein_coding	G protein subunit gamma 7 [Source:HGNC Symbol;Acc:HGNC:4410]	-	76	98	110	227	195	222	0.822974	1.31747	1.49202	3.44079	3.77534	3.26816
ENSG00000160767	238.654	371.993	348.916	629.135	857.43	759.437	319.854	748.667	-1.22824	0.426839	5.40014e-09	1.92129e-07	FAM189B	1	155247205	155255483	-	4468	protein_coding	family with sequence similarity 189 member B [Source:HGNC Symbol;Acc:HGNC:1233]	-	317	398	370	597	637	742	3.50412	5.4619	5.12306	9.23747	12.5895	11.1507
ENSG00000047936	179.932	138.329	150.882	26.3457	10.7683	52.1985	156.381	29.7708	2.36999	5.16939	5.49836e-09	1.95231e-07	ROS1	6	117288300	117425855	-	7856	protein_coding	ROS proto-oncogene 1, receptor tyrosine kinase [Source:HGNC Symbol;Acc:HGNC:10261]	-	239	148	160	25	8	51	1.50255	1.15514	1.25997	0.220004	0.0899229	0.435892
ENSG00000114115	1494.41	2195.51	2032.2	3903.38	6755.79	3771.6	1907.37	4810.25	-1.33446	0.39654	5.58666e-09	1.97571e-07	RBP1	3	139517434	139539829	-	3905	protein_coding	retinol binding protein 1 [Source:HGNC Symbol;Acc:HGNC:9919]	-	1985	2349	2155	3704	5019	3685	25.1057	36.8838	34.1403	65.5756	113.495	63.3617
ENSG00000108312	526.997	503.779	511.114	917.884	1317.78	954.925	513.963	1063.53	-1.0475	0.483805	5.60467e-09	1.97811e-07	UBTF	17	44205033	44221626	-	6993	protein_coding	upstream binding transcription factor [Source:HGNC Symbol;Acc:HGNC:12511]	HMG	700	539	542	871	979	933	4.94387	4.72606	4.79487	8.61086	12.3623	8.95835
ENSG00000176971	60.9811	62.6219	69.7831	181.258	185.754	160.689	64.462	175.901	-1.44864	0.366366	5.69772e-09	2.00694e-07	FIBIN	11	26994184	26996121	+	1938	protein_coding	fin bud initiation factor homolog [Source:HGNC Symbol;Acc:HGNC:33747]	-	81	67	74	172	138	157	2.06426	2.1198	2.36221	6.13574	6.28792	5.43946
ENSG00000114853	80.5552	121.505	99.9596	217.088	347.279	289.65	100.673	284.673	-1.50078	0.353362	5.7234e-09	2.01197e-07	ZBTB47	3	42653684	42665854	+	3781	protein_coding	zinc finger and BTB domain containing 47 [Source:HGNC Symbol;Acc:HGNC:26955]	ZBTB	107	130	106	206	258	283	1.39769	2.10819	1.73436	3.76663	6.02552	5.02562
ENSG00000080573	29.3613	50.4714	35.8346	115.921	201.907	131.008	38.5557	149.612	-1.95777	0.257426	5.96423e-09	2.08831e-07	COL5A3	19	9959561	10010471	-	6750	protein_coding	collagen type V alpha 3 chain [Source:HGNC Symbol;Acc:HGNC:14864]	-	39	54	38	110	150	128	0.28536	0.490528	0.348274	1.12663	1.96232	1.27326
ENSG00000068120	545.818	827.17	763.842	1537.53	1425.46	1434.95	712.277	1465.98	-1.04271	0.485414	5.97671e-09	2.08853e-07	COASY	17	42561467	42566277	+	4032	protein_coding	Coenzyme A synthase [Source:HGNC Symbol;Acc:HGNC:29932]	-	725	885	810	1459	1059	1402	8.88076	13.4585	12.4281	25.0165	23.193	23.3474
ENSG00000074416	2176.5	3225.5	3028.97	5730.71	5042.28	6607.71	2810.32	5793.57	-1.04418	0.484922	6.05476e-09	2.11163e-07	MGLL	3	127689062	128052190	-	11849	protein_coding	monoglyceride lipase [Source:HGNC Symbol;Acc:HGNC:17038]	-	2891	3451	3212	5438	3746	6456	12.0503	17.8582	16.7701	31.7285	27.9169	36.5841
ENSG00000245532	1109.7	721.554	787.418	395.185	313.628	171.948	872.892	293.587	1.57354	2.97633	6.11727e-09	2.12922e-07	NEAT1	11	65422774	65445540	+	22767	lincRNA	nuclear paraspeckle assembly transcript 1 [Source:HGNC Symbol;Acc:HGNC:30815]	-	1474	772	835	375	233	168	3.1976	2.07915	2.26893	1.13872	0.903715	0.495466
ENSG00000198074	219.833	388.817	326.283	679.719	776.667	757.39	311.644	737.925	-1.24577	0.421683	6.26478e-09	2.17627e-07	AKR1B10	7	134527592	134541408	+	1744	protein_coding	aldo-keto reductase family 1 member B10 [Source:HGNC Symbol;Acc:HGNC:382]	-	292	416	346	645	577	740	8.2693	14.6258	12.2736	25.5685	29.2153	28.4902
ENSG00000002745	196.495	146.741	163.142	56.9067	49.8036	62.4335	168.792	56.3813	1.57878	2.98717	7.01485e-09	2.42253e-07	WNT16	7	121325367	121341104	+	3261	protein_coding	Wnt family member 16 [Source:HGNC Symbol;Acc:HGNC:16267]	-	261	157	173	54	37	61	3.95296	2.95204	3.28199	1.14481	1.00192	1.256
ENSG00000145390	1125.51	833.712	696.888	375.163	347.279	438.058	885.372	386.833	1.19419	2.28816	7.51642e-09	2.58648e-07	USP53	4	119212587	119295517	+	11950	protein_coding	ubiquitin specific peptidase 53 [Source:HGNC Symbol;Acc:HGNC:29255]	-	1495	892	739	356	258	428	6.17882	4.57689	3.82576	2.05956	1.90648	2.40484
ENSG00000183160	66.251	85.9883	60.353	187.581	197.868	192.418	70.8641	192.623	-1.44371	0.367621	7.65045e-09	2.6266e-07	TMEM119	12	108589846	108598320	-	3189	protein_coding	transmembrane protein 119 [Source:HGNC Symbol;Acc:HGNC:27884]	-	88	92	64	178	147	188	1.36289	1.76892	1.24156	3.85885	4.07047	3.95834
ENSG00000203883	29.3613	45.7981	56.5809	127.513	193.83	151.478	43.9134	157.607	-1.84927	0.277532	8.39141e-09	2.85875e-07	SOX18	20	64047582	64049641	-	1864	protein_coding	SRY-box 18 [Source:HGNC Symbol;Acc:HGNC:11194]	HMG	39	49	60	121	144	148	1.03336	1.61185	1.99135	4.48778	6.82179	5.33121
ENSG00000276550	439.666	435.549	434.73	209.712	107.683	73.692	436.648	130.362	1.74203	3.34505	9.41057e-09	3.19362e-07	HERC2P2	15	22495570	22590815	+	6965	transcribed_unprocessed_pseudogene	hect domain and RLD 2 pseudogene 2 [Source:HGNC Symbol;Acc:HGNC:4870]	-	584	466	461	199	80	72	4.14118	4.10241	4.09469	1.97526	1.01426	0.694099
ENSG00000099822	401.27	643.977	544.12	1195.04	1031.07	1188.28	529.789	1138.13	-1.10513	0.46486	9.48861e-09	3.21393e-07	HCN2	19	589893	617159	+	3408	protein_coding	hyperpolarization activated cyclic nucleotide gated potassium and sodium channel 2 [Source:HGNC Symbol;Acc:HGNC:4846]	-	533	689	577	1134	766	1161	7.72432	12.3963	10.4741	23.0041	19.8477	22.874
ENSG00000101057	155.84	203.755	176.344	393.078	476.499	352.084	178.646	407.22	-1.18856	0.438741	1.02045e-08	3.44977e-07	MYBL2	20	43667019	43716496	+	2777	protein_coding	MYB proto-oncogene like 2 [Source:HGNC Symbol;Acc:HGNC:7548]	MYB	207	218	187	373	354	344	3.68152	4.81343	4.16588	9.28592	11.2566	8.3175
ENSG00000075539	1302.44	1025.32	1094.84	599.628	475.153	632.523	1140.86	569.101	1.00198	2.00275	1.04495e-08	3.51914e-07	FRYL	4	48497361	48780322	-	18161	protein_coding	FRY like transcription coactivator [Source:HGNC Symbol;Acc:HGNC:29127]	-	1730	1097	1161	569	353	618	4.70477	3.70374	3.95488	2.16603	1.71639	2.28486
ENSG00000107742	323.727	577.617	516.772	1097.03	1387.77	976.418	472.705	1153.74	-1.28818	0.409468	1.04945e-08	3.52755e-07	SPOCK2	10	72059035	72089032	-	6569	protein_coding	SPARC (osteonectin), cwcv and kazal like domains proteoglycan 2 [Source:HGNC Symbol;Acc:HGNC:13564]	-	430	618	548	1041	1031	954	3.23297	5.7685	5.16087	10.9558	13.8593	9.75123
ENSG00000138658	302.647	168.238	201.805	84.3062	67.3022	58.3395	224.23	69.9826	1.68181	3.2083	1.07579e-08	3.60237e-07	ZGRF1	4	112539333	112636995	-	9103	protein_coding	zinc finger GRF-type containing 1 [Source:HGNC Symbol;Acc:HGNC:25654]	-	402	180	214	80	50	57	2.18109	1.21244	1.45436	0.607572	0.485028	0.420437
ENSG00000138166	1803.83	1145.89	1438.1	610.166	714.749	739.99	1462.61	688.302	1.08821	2.1261	1.0815e-08	3.61462e-07	DUSP5	10	110497838	110511544	+	2615	protein_coding	dual specificity phosphatase 5 [Source:HGNC Symbol;Acc:HGNC:3071]	-	2396	1226	1525	579	531	723	45.253	28.747	36.0777	15.3073	17.931	18.5642
ENSG00000104856	354.594	586.964	442.274	961.091	1263.93	956.972	461.277	1060.67	-1.20177	0.434741	1.10527e-08	3.68709e-07	RELB	19	45001430	45038198	+	3035	protein_coding	RELB proto-oncogene, NF-kB subunit [Source:HGNC Symbol;Acc:HGNC:9956]	RHD	471	628	469	912	939	935	7.66469	12.6875	9.55995	20.7744	27.3205	20.6854
ENSG00000235162	2203.6	1808.56	1821.91	997.975	743.016	1111.52	1944.69	950.837	1.03108	2.04355	1.11562e-08	3.70837e-07	C12orf75	12	105235290	105396097	+	2693	protein_coding	chromosome 12 open reading frame 75 [Source:HGNC Symbol;Acc:HGNC:35164]	-	2927	1935	1932	947	552	1086	53.6808	44.0574	44.3825	24.3112	18.1002	27.0772
ENSG00000112379	106.152	128.982	84.8714	26.3457	30.959	22.517	106.669	26.6072	2.01197	4.03331	1.11585e-08	3.70837e-07	ARFGEF3	6	138161921	138344663	+	14877	protein_coding	ARFGEF family member 3 [Source:HGNC Symbol;Acc:HGNC:21213]	-	141	138	90	25	23	22	0.468097	0.568771	0.374256	0.116176	0.136519	0.0992927
ENSG00000018625	88.0838	115.897	97.1306	29.5072	9.4223	6.141	100.371	15.0235	2.72561	6.61438	1.19455e-08	3.96246e-07	ATP1A2	1	160115759	160143591	+	6298	protein_coding	ATPase Na+/K+ transporting subunit alpha 2 [Source:HGNC Symbol;Acc:HGNC:800]	-	117	124	103	28	7	6	0.91752	1.20724	1.01176	0.30736	0.098147	0.0639674
ENSG00000176101	472.791	627.154	561.094	1166.59	2109.25	1065.46	553.68	1447.1	-1.38547	0.382766	1.20012e-08	3.97345e-07	SSNA1	9	137188647	137190370	+	1183	protein_coding	SS nuclear autoantigen 1 [Source:HGNC Symbol;Acc:HGNC:11321]	-	628	671	595	1107	1567	1041	26.2185	34.7786	31.1153	64.6926	116.968	59.0848
ENSG00000116661	123.468	123.374	119.763	320.364	725.517	264.063	122.202	436.648	-1.83398	0.28049	1.21513e-08	4.01563e-07	FBXO2	1	11637018	11655785	-	3416	protein_coding	F-box protein 2 [Source:HGNC Symbol;Acc:HGNC:13581]	-	164	132	127	304	539	258	2.37115	2.36935	2.3	6.15245	13.9333	5.07121
ENSG00000179364	270.274	362.646	317.796	612.274	624.564	664.251	316.906	633.696	-1.00173	0.499399	1.27816e-08	4.216e-07	PACS2	14	105300563	105398147	+	12363	protein_coding	phosphofurin acidic cluster sorting protein 2 [Source:HGNC Symbol;Acc:HGNC:23794]	-	359	388	337	581	464	649	1.43418	1.92434	1.68635	3.24896	3.31418	3.52477
ENSG00000105245	190.472	300.959	323.454	608.058	862.814	591.583	271.628	687.485	-1.34074	0.394819	1.28367e-08	4.22172e-07	NUMBL	19	40665905	40690972	-	5823	protein_coding	NUMB like, endocytic adaptor protein [Source:HGNC Symbol;Acc:HGNC:8061]	-	253	322	343	577	641	578	2.14588	3.39065	3.64409	6.85048	9.72059	6.66486
ENSG00000124006	798.024	825.301	805.335	1610.25	2775.54	1459.51	809.553	1948.43	-1.26624	0.415741	1.30536e-08	4.28174e-07	OBSL1	2	219550729	219571859	-	9611	protein_coding	obscurin like 1 [Source:HGNC Symbol;Acc:HGNC:29092]	-	1060	883	854	1528	2062	1426	5.44716	5.63334	5.49706	10.9912	18.9453	9.96233
ENSG00000010310	161.863	122.44	147.11	55.8529	24.2288	28.658	143.805	36.2465	1.97779	3.93888	1.34105e-08	4.3825e-07	GIPR	19	45668244	45683724	+	4736	protein_coding	gastric inhibitory polypeptide receptor [Source:HGNC Symbol;Acc:HGNC:4271]	-	215	131	156	53	18	28	2.24212	1.69603	2.03777	0.773671	0.335616	0.396969
ENSG00000197181	120.456	45.7981	66.9541	8.43062	12.1144	11.2585	77.7362	10.6012	2.88624	7.39343	1.34869e-08	4.39931e-07	PIWIL2	8	22275297	22357563	+	5751	protein_coding	piwi like RNA-mediated gene silencing 2 [Source:HGNC Symbol;Acc:HGNC:17644]	-	160	49	71	8	9	11	1.37407	0.522428	0.763759	0.0961698	0.138191	0.128428
ENSG00000173511	305.658	591.637	481.881	1092.82	1125.29	1050.11	459.725	1089.41	-1.2464	0.4215	1.36915e-08	4.45782e-07	VEGFB	11	64234538	64238793	+	1545	protein_coding	vascular endothelial growth factor B [Source:HGNC Symbol;Acc:HGNC:12681]	-	406	633	511	1037	836	1026	12.9787	25.1217	20.4613	46.4026	47.7815	44.5891
ENSG00000154553	146.053	250.488	215.951	523.752	437.464	510.726	204.164	490.648	-1.26924	0.414879	1.37471e-08	4.46768e-07	PDLIM3	4	185500660	185535612	-	9117	protein_coding	PDZ and LIM domain 3 [Source:HGNC Symbol;Acc:HGNC:20767]	-	194	268	229	497	325	499	1.05095	1.80242	1.55391	3.76874	3.14784	3.67501
ENSG00000166446	199.506	130.852	153.712	56.9067	49.8036	48.1045	161.356	51.6049	1.64611	3.1299	1.38182e-08	4.48252e-07	CDYL2	16	80597906	80804329	-	8557	protein_coding	chromodomain Y like 2 [Source:HGNC Symbol;Acc:HGNC:23030]	-	265	140	163	54	37	47	1.52953	1.00318	1.17844	0.436279	0.381823	0.368796
ENSG00000116871	2147.89	2685.26	2461.27	4340.72	6517.54	4322.24	2431.47	5060.17	-1.05718	0.480569	1.39175e-08	4.50646e-07	MAP7D1	1	36155579	36180849	+	5271	protein_coding	MAP7 domain containing 1 [Source:HGNC Symbol;Acc:HGNC:25514]	-	2853	2873	2610	4119	4842	4223	26.7326	33.4208	30.6329	54.0245	81.1173	53.7945
ENSG00000122966	1381.48	1228.14	1525.8	678.665	395.737	704.168	1378.47	592.856	1.21486	2.32118	1.42994e-08	4.6137e-07	CIT	12	119685790	119877291	-	13230	protein_coding	citron rho-interacting serine/threonine kinase [Source:HGNC Symbol;Acc:HGNC:1985]	-	1835	1314	1618	644	294	688	6.85029	6.08989	7.56589	3.36526	1.96232	3.49171
ENSG00000127920	595.506	508.452	477.166	1008.51	1246.44	918.079	527.042	1057.68	-1.00279	0.499035	1.4301e-08	4.6137e-07	GNG11	7	93921699	93928610	+	3055	protein_coding	G protein subunit gamma 11 [Source:HGNC Symbol;Acc:HGNC:4403]	-	791	544	506	957	926	897	12.7879	10.9185	10.2466	21.6567	26.7659	19.7148
ENSG00000149571	266.51	177.585	205.577	74.8218	72.6863	86.9975	216.557	78.1685	1.46959	2.76943	1.43524e-08	4.62185e-07	KIRREL3	11	126423359	127003460	-	6594	protein_coding	kirre like nephrin family adhesion molecule 3 [Source:HGNC Symbol;Acc:HGNC:23204]	-	354	190	218	71	54	85	2.65147	1.76676	2.04526	0.744392	0.723147	0.865526
ENSG00000206127	61.7339	30.8436	56.5809	5.26914	0	2.047	49.7195	2.43871	4.27416	19.3487	1.43808e-08	4.62255e-07	GOLGA8O	15	32445106	32455634	-	2166	protein_coding	golgin A8 family member O [Source:HGNC Symbol;Acc:HGNC:44406]	-	82	33	60	5	0	2	1.86977	0.934178	1.7137	0.159589	0	0.0619986
ENSG00000172819	291.354	451.438	394.18	761.917	962.421	771.719	378.991	832.019	-1.13532	0.455233	1.49812e-08	4.80679e-07	RARG	12	53210567	53232980	-	5127	protein_coding	retinoic acid receptor gamma [Source:HGNC Symbol;Acc:HGNC:9866]	THR-like	387	483	418	723	715	754	3.72804	5.77641	5.04376	9.74916	12.3147	9.87457
ENSG00000155849	85.8252	71.9685	99.9596	23.1842	8.07626	16.376	85.9178	15.8788	2.41044	5.31638	1.51376e-08	4.84817e-07	ELMO1	7	36854361	37449249	-	9570	protein_coding	engulfment and cell motility 1 [Source:HGNC Symbol;Acc:HGNC:16286]	-	114	77	106	22	6	16	0.588336	0.493347	0.685228	0.158929	0.0553632	0.112258
ENSG00000138678	380.191	542.1	482.824	1012.73	1122.6	829.035	468.372	988.121	-1.07754	0.473836	1.52435e-08	4.87305e-07	GPAT3	4	83535914	83605875	+	3468	protein_coding	glycerol-3-phosphate acyltransferase 3 [Source:HGNC Symbol;Acc:HGNC:28157]	-	505	580	512	961	834	810	7.19192	10.2547	9.13339	19.1574	21.2358	15.6825
ENSG00000007933	126.479	196.278	209.349	382.539	524.957	426.799	177.369	444.765	-1.32839	0.398213	1.52706e-08	4.87305e-07	FMO3	1	171090877	171117819	+	3463	protein_coding	flavin containing monooxygenase 3 [Source:HGNC Symbol;Acc:HGNC:3771]	-	168	210	222	363	390	417	2.39601	3.71827	3.9659	7.2468	9.94475	8.08525
ENSG00000109189	90.3423	85.0536	100.903	200.227	228.827	249.734	92.0995	226.263	-1.29729	0.406889	1.54161e-08	4.9106e-07	USP46	4	52590972	52659335	-	8917	protein_coding	ubiquitin specific peptidase 46 [Source:HGNC Symbol;Acc:HGNC:20075]	-	120	91	107	190	170	244	0.664653	0.625744	0.742346	1.47308	1.68349	1.8373
ENSG00000271601	484.084	607.526	520.545	262.403	247.672	284.533	537.385	264.869	1.01841	2.02569	1.55356e-08	4.93661e-07	LIX1L	1	145933423	145958001	-	3975	protein_coding	limb and CNS expressed 1 like [Source:HGNC Symbol;Acc:HGNC:28715]	-	643	650	552	249	184	278	7.98926	10.0265	8.59099	4.33066	4.08754	4.69589
ENSG00000125743	757.37	1001.95	1053.35	1877.92	1628.71	2280.36	937.556	1929	-1.04215	0.485605	1.59763e-08	5.05257e-07	SNRPD2	19	45687454	45692569	-	1608	protein_coding	small nuclear ribonucleoprotein D2 polypeptide [Source:HGNC Symbol;Acc:HGNC:11159]	-	1006	1072	1117	1782	1210	2228	30.899	40.8773	42.9743	76.615	66.4478	93.0335
ENSG00000105520	904.176	1348.71	1113.7	544.829	541.109	578.277	1122.19	554.738	1.01547	2.02156	1.67414e-08	5.28508e-07	PLPPR2	19	11355386	11365698	+	3273	protein_coding	phospholipid phosphatase related 2 [Source:HGNC Symbol;Acc:HGNC:29566]	-	1201	1443	1181	517	402	565	18.123	27.033	22.3226	10.9204	10.8458	11.5908
ENSG00000108688	9.78708	15.8891	26.4044	80.0909	87.4928	91.0915	17.3602	86.2251	-2.32914	0.199003	1.8197e-08	5.72412e-07	CCL7	17	34270221	34272242	+	863	protein_coding	C-C motif chemokine ligand 7 [Source:HGNC Symbol;Acc:HGNC:10634]	-	13	17	28	76	65	89	0.743986	1.20785	2.00719	6.08828	6.65096	6.92451
ENSG00000112208	429.879	607.526	543.177	997.975	1207.4	986.653	526.861	1064.01	-1.01451	0.494995	1.88282e-08	5.89116e-07	BAG2	6	57172326	57189833	+	6651	protein_coding	BCL2 associated athanogene 2 [Source:HGNC Symbol;Acc:HGNC:938]	-	571	650	576	947	897	964	4.24015	5.99239	5.35768	9.84362	11.9093	9.73196
ENSG00000137507	57.9697	38.3209	72.6122	187.581	160.179	171.948	56.3009	173.236	-1.62217	0.324847	1.91762e-08	5.98944e-07	LRRC32	11	76657524	76670747	-	4459	protein_coding	leucine rich repeat containing 32 [Source:HGNC Symbol;Acc:HGNC:4161]	-	77	41	77	178	119	168	0.852876	0.563794	1.0683	2.75978	2.35663	2.52978
ENSG00000138135	200.259	458.916	313.081	1163.43	629.948	1245.6	324.085	1012.99	-1.64673	0.319363	1.94004e-08	6.04873e-07	CH25H	10	89205629	89207314	-	1686	protein_coding	cholesterol 25-hydroxylase [Source:HGNC Symbol;Acc:HGNC:1907]	-	266	491	332	1104	468	1217	7.79214	17.8566	12.1821	45.2693	24.5115	48.4667
ENSG00000188385	160.358	116.832	124.478	48.4761	37.6892	28.658	133.889	38.2744	1.80922	3.50452	2.01077e-08	6.24718e-07	JAKMIP3	10	132104671	132184809	+	7608	protein_coding	Janus kinase and microtubule interacting protein 3 [Source:HGNC Symbol;Acc:HGNC:23523]	-	213	125	132	46	28	28	1.38274	1.00743	1.07336	0.418003	0.324989	0.247114
ENSG00000172301	511.94	536.492	483.767	1029.59	1673.13	911.938	510.733	1204.89	-1.23684	0.424301	2.01609e-08	6.25271e-07	COPRS	17	31851864	31859337	-	1432	protein_coding	coordinator of PRMT5 and differentiation stimulator [Source:HGNC Symbol;Acc:HGNC:28848]	-	680	574	513	977	1243	891	23.453	24.5778	22.1623	47.1676	76.6496	41.7777
ENSG00000198911	678.32	1348.71	1082.58	2282.59	3194.16	2244.53	1036.54	2573.76	-1.3125	0.402624	2.02513e-08	6.26973e-07	SREBF2	22	41833079	41907308	+	7557	protein_coding	sterol regulatory element binding transcription factor 2 [Source:HGNC Symbol;Acc:HGNC:11290]	bHLH	901	1443	1148	2166	2373	2193	5.88854	11.7082	9.39796	19.8153	27.7287	19.485
ENSG00000002586	7284.6	9139.99	8708.75	15704.1	26992.2	15027	8377.78	19241.1	-1.1995	0.435426	2.10133e-08	6.49425e-07	CD99	X	2691133	2741309	+	4912	protein_coding	CD99 molecule (Xg blood group) [Source:HGNC Symbol;Acc:HGNC:7082]	-	9676	9779	9235	14902	20053	14682	97.2904	122.07	116.311	209.739	360.498	200.695
ENSG00000111678	173.156	215.905	262.158	444.715	699.943	472.857	217.073	539.172	-1.31259	0.402597	2.12523e-08	6.55663e-07	C12orf57	12	6942978	6946003	+	1806	protein_coding	chromosome 12 open reading frame 57 [Source:HGNC Symbol;Acc:HGNC:29521]	-	230	231	278	422	520	462	6.28988	7.84275	9.52288	16.1542	25.4254	17.1765
ENSG00000111676	770.921	1238.42	1134.45	2175.1	2027.14	2262.96	1047.93	2155.07	-1.04126	0.485905	2.18366e-08	6.72515e-07	ATN1	12	6924463	6942321	+	4762	protein_coding	atrophin 1 [Source:HGNC Symbol;Acc:HGNC:3033]	-	1024	1325	1203	2064	1506	2211	10.6205	17.0608	15.6285	29.9649	27.9265	31.1752
ENSG00000178623	149.818	98.1388	97.1306	28.4533	14.8065	34.799	115.029	26.0196	2.12752	4.36967	2.47127e-08	7.55816e-07	GPR35	2	240605431	240631259	+	5089	protein_coding	G protein-coupled receptor 35 [Source:HGNC Symbol;Acc:HGNC:4492]	-	199	105	103	27	11	34	1.93131	1.26512	1.25212	0.366795	0.190872	0.448597
ENSG00000157445	360.616	477.609	409.269	909.453	1059.34	703.144	415.831	890.644	-1.09863	0.46696	2.50245e-08	7.64028e-07	CACNA2D3	3	54122547	55074557	+	4670	protein_coding	calcium voltage-gated channel auxiliary subunit alpha2delta 3 [Source:HGNC Symbol;Acc:HGNC:15460]	-	479	511	434	863	787	687	5.06584	6.70931	5.74929	12.7757	14.8813	9.87757
ENSG00000131981	648.959	740.247	694.059	1595.49	1068.76	1804.43	694.422	1489.56	-1.10232	0.465768	2.60425e-08	7.92367e-07	LGALS3	14	55124110	55145413	+	2397	protein_coding	galectin 3 [Source:HGNC Symbol;Acc:HGNC:6563]	-	862	792	736	1514	794	1763	17.7612	20.2596	18.9955	43.6666	29.2506	49.3849
ENSG00000163898	54.2054	41.1248	34.8916	2.10766	0	3.0705	43.4073	1.72605	4.56018	23.5912	2.8498e-08	8.62616e-07	LIPH	3	185506262	185552613	-	4122	protein_coding	lipase H [Source:HGNC Symbol;Acc:HGNC:18483]	-	72	44	37	2	0	3	0.862694	0.654514	0.555309	0.0335439	0	0.0488679
ENSG00000125089	97.118	84.119	78.2703	20.0227	22.8827	20.47	86.5024	21.1252	2.04011	4.11278	2.94153e-08	8.88857e-07	SH3TC1	4	8182072	8241803	+	10593	protein_coding	SH3 domain and tetratricopeptide repeats 1 [Source:HGNC Symbol;Acc:HGNC:26009]	-	129	90	83	19	17	20	0.601455	0.520952	0.484731	0.124001	0.141714	0.126771
ENSG00000159674	196.495	303.763	227.267	586.982	1025.69	475.927	242.508	696.198	-1.52078	0.348498	2.97732e-08	8.9702e-07	SPON2	4	1166932	1208962	-	6013	protein_coding	spondin 2 [Source:HGNC Symbol;Acc:HGNC:11253]	-	261	325	241	557	762	465	2.14379	3.3141	2.47952	6.40407	11.1904	5.19244
ENSG00000040531	103.894	71.9685	90.5295	223.411	212.675	228.24	88.7972	221.442	-1.31512	0.401893	2.97871e-08	8.9702e-07	CTNS	17	3636468	3661542	+	3398	protein_coding	cystinosin, lysosomal cystine transporter [Source:HGNC Symbol;Acc:HGNC:2518]	-	138	77	96	212	158	223	2.0058	1.38944	1.74779	4.31325	4.10597	4.40648
ENSG00000185650	2199.84	4038.65	3488.21	8159.79	5778.56	10029.3	3242.23	7989.21	-1.30142	0.405727	2.98799e-08	8.9828e-07	ZFP36L1	14	68787660	68796253	-	5160	protein_coding	ZFP36 ring finger protein like 1 [Source:HGNC Symbol;Acc:HGNC:1107]	Others	2922	4321	3699	7743	4293	9799	27.9681	51.3462	44.3482	103.741	73.4671	127.509
ENSG00000269893	123.468	200.016	181.059	438.392	900.503	350.037	168.181	562.977	-1.74271	0.298808	3.02467e-08	9.0622e-07	SNHG8	4	118278709	118279823	+	923	lincRNA	small nucleolar RNA host gene 8 [Source:HGNC Symbol;Acc:HGNC:33098]	-	164	214	192	416	669	342	8.77556	14.2163	12.8689	31.159	64.0038	24.8791
ENSG00000121068	210.046	249.553	257.443	494.245	806.28	462.622	239.014	587.716	-1.29673	0.407048	3.11225e-08	9.30878e-07	TBX2	17	61399896	61409466	+	6029	protein_coding	T-box 2 [Source:HGNC Symbol;Acc:HGNC:11597]	T-box	279	267	273	469	599	452	2.28555	2.71544	2.80129	5.37798	8.7733	5.03388
ENSG00000154027	421.597	599.114	568.638	991.652	1294.89	1007.12	529.783	1097.89	-1.05163	0.482421	3.13096e-08	9.33262e-07	AK5	1	77282051	77559969	+	6919	protein_coding	adenylate kinase 5 [Source:HGNC Symbol;Acc:HGNC:365]	-	560	641	603	941	962	984	3.9974	5.68053	5.39157	9.40239	12.2776	9.54909
ENSG00000164330	186.707	237.402	245.184	511.106	402.467	526.079	223.098	479.884	-1.10901	0.463612	3.13608e-08	9.33262e-07	EBF1	5	158695916	159099761	-	6178	protein_coding	early B cell factor 1 [Source:HGNC Symbol;Acc:HGNC:3126]	COE	248	254	260	485	299	514	1.98261	2.52092	2.60355	5.42733	4.27371	5.58631
ENSG00000240891	258.981	100.008	164.085	36.884	17.4986	52.1985	174.358	35.527	2.2817	4.8625	3.24614e-08	9.64386e-07	PLCXD2	3	111674676	111846447	+	8974	protein_coding	phosphatidylinositol specific phospholipase C X domain containing 2 [Source:HGNC Symbol;Acc:HGNC:26462]	-	344	107	174	35	13	51	1.89324	0.731091	1.19951	0.269634	0.12792	0.381588
ENSG00000144554	495.377	384.143	391.351	225.519	176.332	166.83	423.624	189.56	1.16011	2.23474	3.30002e-08	9.78747e-07	FANCD2	3	10026414	10101930	+	8378	protein_coding	FA complementation group D2 [Source:HGNC Symbol;Acc:HGNC:3585]	-	658	411	415	214	131	163	3.87898	3.00798	3.06443	1.7659	1.38074	1.30634
ENSG00000169994	102.388	65.4259	61.296	12.6459	12.1144	17.3995	76.3699	14.0533	2.43693	5.41489	3.30991e-08	9.80034e-07	MYO7B	2	127535802	127637729	+	8800	protein_coding	myosin VIIB [Source:HGNC Symbol;Acc:HGNC:7607]	-	136	70	65	12	9	17	0.763288	0.487741	0.456953	0.0942737	0.0903112	0.129711
ENSG00000116983	235.643	157.022	152.768	65.3373	53.8417	63.457	181.811	60.8787	1.57717	2.98384	3.35527e-08	9.91801e-07	HPCAL4	1	39678648	39691689	-	4962	protein_coding	hippocalcin like 4 [Source:HGNC Symbol;Acc:HGNC:18212]	-	313	168	162	62	40	62	3.11544	2.076	2.01976	0.863827	0.711844	0.838967
ENSG00000108932	134.761	111.224	158.427	402.562	243.634	436.011	134.804	360.736	-1.42308	0.372915	3.36723e-08	9.93672e-07	SLC16A6	17	68267026	68291267	-	4061	protein_coding	solute carrier family 16 member 6 [Source:HGNC Symbol;Acc:HGNC:10927]	-	179	119	168	382	181	426	2.17697	1.79675	2.55928	6.50313	3.93575	7.04347
ENSG00000182551	446.442	514.06	450.761	855.708	1171.06	825.964	470.421	950.91	-1.01422	0.495095	3.43355e-08	1.01155e-06	ADI1	2	3497361	3519736	-	5560	protein_coding	acireductone dioxygenase 1 [Source:HGNC Symbol;Acc:HGNC:30576]	-	593	550	478	812	870	807	5.26759	6.06543	5.31856	10.0966	13.8174	9.74561
ENSG00000128578	298.13	275.723	264.044	91.683	144.027	111.561	279.299	115.757	1.27837	2.42565	3.46066e-08	1.01784e-06	STRIP2	7	129434433	129488399	+	5876	protein_coding	striatin interacting protein 2 [Source:HGNC Symbol;Acc:HGNC:22209]	-	396	295	280	87	107	109	3.32848	3.07832	2.94793	1.0236	1.60799	1.24553
ENSG00000112658	357.605	578.552	453.59	843.062	1433.54	1065.46	463.249	1114.02	-1.26606	0.415794	3.5092e-08	1.0304e-06	SRF	6	43171299	43181507	+	4202	protein_coding	serum response factor [Source:HGNC Symbol;Acc:HGNC:11291]	SRF	475	619	481	800	1065	1041	5.58303	9.03251	7.08158	13.1621	22.3808	16.6343
ENSG00000163900	235.643	165.434	198.033	383.593	500.728	442.152	199.703	442.158	-1.14283	0.452871	3.68628e-08	1.08059e-06	TMEM41A	3	185476496	185499057	-	8668	protein_coding	transmembrane protein 41A [Source:HGNC Symbol;Acc:HGNC:30544]	-	313	177	210	364	372	432	1.78344	1.25207	1.49879	2.90318	3.78971	3.34638
ENSG00000198324	103.141	104.681	114.105	211.819	325.743	256.898	107.309	264.82	-1.30087	0.405882	3.99585e-08	1.16746e-06	PHETA1	12	111360651	111369121	-	3361	protein_coding	PH domain containing endocytic trafficking adaptor 1 [Source:HGNC Symbol;Acc:HGNC:26509]	-	137	112	121	201	242	251	2.01319	2.04326	2.22719	4.13447	6.35812	5.01436
ENSG00000072609	356.852	440.223	348.916	189.689	185.754	154.548	381.997	176.664	1.11364	2.16391	4.06837e-08	1.18669e-06	CHFR	12	132822187	132956304	-	17127	protein_coding	checkpoint with forkhead and ring finger domains [Source:HGNC Symbol;Acc:HGNC:20455]	-	474	471	370	180	138	151	1.36688	1.68622	1.33648	0.72658	0.711507	0.591978
ENSG00000197249	231.879	129.917	178.23	56.9067	65.9561	51.175	180.009	58.0126	1.64103	3.11889	4.1046e-08	1.19528e-06	SERPINA1	14	94376747	94390693	-	4902	protein_coding	serpin family A member 1 [Source:HGNC Symbol;Acc:HGNC:8941]	-	308	139	189	54	49	50	3.1032	1.73866	2.38523	0.761575	0.882682	0.684868
ENSG00000171246	7.52853	12.1505	16.9743	60.0682	91.531	57.316	12.2178	69.6384	-2.52216	0.174082	4.25445e-08	1.23687e-06	NPTX1	17	80467148	80477843	-	6703	protein_coding	neuronal pentraxin 1 [Source:HGNC Symbol;Acc:HGNC:7952]	-	10	13	18	57	68	56	0.0736823	0.118918	0.166129	0.587892	0.895821	0.560956
ENSG00000102781	315.445	328.999	323.454	122.244	174.986	140.219	322.633	145.816	1.15113	2.22088	4.60077e-08	1.33316e-06	KATNAL1	13	30202630	30307484	-	8105	protein_coding	katanin catalytic subunit A1 like 1 [Source:HGNC Symbol;Acc:HGNC:28361]	-	419	352	343	116	130	137	2.55325	2.66295	2.61808	0.989457	1.41635	1.13495
ENSG00000173598	222.092	266.377	209.349	433.123	528.995	462.622	232.606	474.913	-1.02899	0.490052	4.86344e-08	1.40237e-06	NUDT4	12	93377883	93408146	+	10078	protein_coding	nudix hydrolase 4 [Source:HGNC Symbol;Acc:HGNC:8051]	-	295	285	222	411	393	452	1.44571	1.73398	1.36276	2.81942	3.4435	3.01144
ENSG00000173442	834.914	858.948	862.859	1652.4	3264.16	1550.6	852.24	2155.72	-1.33807	0.39555	5.00763e-08	1.4369e-06	EHBP1L1	11	65576038	65592650	+	6741	protein_coding	EH domain binding protein 1 like 1 [Source:HGNC Symbol;Acc:HGNC:30682]	-	1109	919	915	1568	2425	1515	8.1253	8.35921	8.39727	16.081	31.7665	15.0903
ENSG00000050438	405.035	430.876	386.636	172.828	232.866	171.948	407.516	192.547	1.08681	2.12404	5.08669e-08	1.45722e-06	SLC4A8	12	51391317	51515763	+	17980	protein_coding	solute carrier family 4 member 8 [Source:HGNC Symbol;Acc:HGNC:11034]	-	538	461	410	164	173	168	1.47783	1.57212	1.4107	0.630589	0.849646	0.627379
ENSG00000172137	84.3195	130.852	121.649	37.9378	25.5748	24.564	112.273	29.3589	1.92775	3.80462	5.51213e-08	1.56136e-06	CALB2	16	71358713	71390438	+	1703	protein_coding	calbindin 2 [Source:HGNC Symbol;Acc:HGNC:1435]	-	112	140	129	36	19	24	3.24815	5.04066	4.68615	1.46144	0.985191	0.946252
ENSG00000204673	179.179	376.666	320.625	726.087	743.016	701.097	292.157	723.4	-1.31067	0.403133	5.62198e-08	1.58992e-06	AKT1S1	19	49869033	49878459	-	5737	protein_coding	AKT1 substrate 1 [Source:HGNC Symbol;Acc:HGNC:28426]	-	238	403	340	689	552	685	2.04892	4.30719	3.66636	8.30283	8.49642	8.01707
ENSG00000179526	172.403	226.187	201.805	393.078	445.54	397.118	200.132	411.912	-1.04251	0.485481	5.75861e-08	1.62596e-06	SHARPIN	8	144098633	144108124	-	2783	protein_coding	SHANK associated RH domain interactor [Source:HGNC Symbol;Acc:HGNC:25321]	-	229	242	214	373	331	388	4.06401	5.33183	4.7571	9.2659	10.5026	9.36114
ENSG00000164434	97.118	105.616	95.2446	238.165	266.517	199.582	99.3262	234.755	-1.23886	0.423708	5.91335e-08	1.66698e-06	FABP7	6	122779475	122784074	+	2728	protein_coding	fatty acid binding protein 7 [Source:HGNC Symbol;Acc:HGNC:3562]	-	129	113	101	226	198	195	2.33549	2.53985	2.29044	5.72738	6.40918	4.79955
ENSG00000228695	89.5895	96.2695	112.219	22.1304	33.6511	25.5875	99.3593	27.123	1.88378	3.6904	6.08363e-08	1.70952e-06	CES1P1	16	55760566	55793960	+	3195	transcribed_unprocessed_pseudogene	carboxylesterase 1 pseudogene 1 [Source:HGNC Symbol;Acc:HGNC:18546]	-	119	103	119	21	25	25	1.83954	1.9767	2.30419	0.454402	0.690957	0.525387
ENSG00000147162	1515.49	1114.11	1228.75	755.594	615.142	512.773	1286.12	627.836	1.03503	2.04916	6.35219e-08	1.78215e-06	OGT	X	71533083	71575897	+	9812	protein_coding	O-linked N-acetylglucosamine (GlcNAc) transferase [Source:HGNC Symbol;Acc:HGNC:8127]	-	2013	1192	1303	717	457	501	10.1325	7.44891	8.21539	5.05189	4.11283	3.42839
ENSG00000108465	166.38	154.218	127.307	54.799	45.7655	20.47	149.302	40.3448	1.89516	3.71964	6.46798e-08	1.80701e-06	CDK5RAP3	17	47967810	47981774	+	6070	protein_coding	CDK5 regulatory subunit associated protein 3 [Source:HGNC Symbol;Acc:HGNC:18673]	-	221	165	135	52	34	20	1.79819	1.66675	1.3759	0.592252	0.49462	0.221234
ENSG00000213722	265.004	349.561	303.651	641.781	1259.9	590.559	306.072	830.746	-1.43944	0.36871	6.62747e-08	1.84472e-06	DDAH2	6	31727038	31730617	-	2538	protein_coding	dimethylarginine dimethylaminohydrolase 2 [Source:HGNC Symbol;Acc:HGNC:2716]	-	352	374	322	609	936	577	6.84989	9.03554	7.84884	16.5889	32.5661	15.2649
ENSG00000174446	97.118	175.715	148.996	366.732	310.936	366.413	140.61	348.027	-1.31306	0.402467	6.69776e-08	1.86135e-06	SNAPC5	15	66490135	66497813	-	2509	protein_coding	small nuclear RNA activating complex polypeptide 5 [Source:HGNC Symbol;Acc:HGNC:15484]	-	129	188	158	348	231	358	2.53934	4.59442	3.89581	9.58894	8.13004	9.58059
ENSG00000049130	176.168	237.402	227.267	409.939	452.271	453.41	213.612	438.54	-1.04006	0.486309	7.0795e-08	1.96125e-06	KITLG	12	88492793	88580851	-	6205	protein_coding	KIT ligand [Source:HGNC Symbol;Acc:HGNC:6343]	-	234	254	241	389	336	443	1.86254	2.50995	2.40279	4.33411	4.78166	4.79371
ENSG00000137501	412.563	357.973	308.366	153.859	61.918	144.313	359.634	120.03	1.57492	2.97919	7.47551e-08	2.06772e-06	SYTL2	11	85694224	85811159	-	11258	protein_coding	synaptotagmin like 2 [Source:HGNC Symbol;Acc:HGNC:15585]	-	548	383	327	146	46	141	2.4041	2.08599	1.79692	0.896569	0.36081	0.840946
ENSG00000100105	163.369	154.218	170.686	348.817	314.974	326.496	162.758	330.096	-1.02087	0.492817	7.5964e-08	2.09787e-06	PATZ1	22	31325804	31346232	-	5693	protein_coding	POZ/BTB and AT hook containing zinc finger 1 [Source:HGNC Symbol;Acc:HGNC:13071]	ZBTB	217	165	181	331	234	319	1.88257	1.77712	1.96688	4.01956	3.62958	3.76235
ENSG00000109046	977.956	676.69	706.319	416.262	203.253	156.595	786.988	258.703	1.60407	3.04001	8.08901e-08	2.21656e-06	WSB1	17	27294076	27315926	+	8602	protein_coding	WD repeat and SOCS box containing 1 [Source:HGNC Symbol;Acc:HGNC:19221]	-	1299	724	749	395	151	153	7.45834	5.16075	5.38671	3.1746	1.5501	1.19427
ENSG00000175352	563.887	500.041	559.208	208.658	253.056	315.238	541.045	258.984	1.0623	2.08825	8.31329e-08	2.27097e-06	NRIP3	11	8980576	9004049	-	4123	protein_coding	nuclear receptor interacting protein 3 [Source:HGNC Symbol;Acc:HGNC:1167]	-	749	535	593	198	188	308	8.97224	7.95636	8.8978	3.32004	4.02649	5.01588
ENSG00000137337	380.191	414.987	457.362	1077.01	639.371	1022.48	417.513	912.953	-1.13083	0.456652	8.48691e-08	2.30946e-06	MDC1	6	30699807	30717889	-	8064	protein_coding	mediator of DNA damage checkpoint 1 [Source:HGNC Symbol;Acc:HGNC:21163]	-	505	444	485	1022	475	999	3.09295	3.37603	3.72077	8.76178	5.20145	8.31812
ENSG00000178573	141.536	149.545	132.965	279.264	319.012	290.674	141.349	296.317	-1.06645	0.477491	8.49345e-08	2.30946e-06	MAF	16	79585843	79600714	-	6976	protein_coding	MAF bZIP transcription factor [Source:HGNC Symbol;Acc:HGNC:6776]	TF_bZIP	188	160	141	265	237	284	1.33102	1.40633	1.25041	2.62622	3.00002	2.73352
ENSG00000116649	421.597	866.425	709.148	1552.29	1468.53	1592.57	665.723	1537.8	-1.20931	0.432476	8.58098e-08	2.32609e-06	SRM	1	11054584	11060024	-	1898	protein_coding	spermidine synthase [Source:HGNC Symbol;Acc:HGNC:11296]	-	560	927	752	1473	1091	1556	14.5722	29.9473	24.5111	53.6536	50.7587	55.0457
ENSG00000105854	705.423	823.431	893.036	1790.45	1230.28	1869.93	807.297	1630.22	-1.01531	0.49472	8.64218e-08	2.33909e-06	PON2	7	95404863	95435329	-	3843	protein_coding	paraoxonase 2 [Source:HGNC Symbol;Acc:HGNC:9205]	-	937	881	947	1699	914	1827	12.0421	14.0566	15.2448	30.5643	21.0018	31.9211
ENSG00000172927	173.156	208.428	173.515	62.1758	87.4928	58.3395	185.033	69.336	1.4252	2.68552	8.73154e-08	2.35605e-06	MYEOV	11	69294138	69367726	+	3760	protein_coding	myeloma overexpressed [Source:HGNC Symbol;Acc:HGNC:7563]	-	230	223	184	59	65	57	3.02115	3.63656	3.02741	1.08482	1.52654	1.01788
ENSG00000169914	374.921	314.044	398.896	189.689	138.642	168.877	362.62	165.736	1.1258	2.18222	8.80214e-08	2.37147e-06	OTUD3	1	19882513	19912945	+	6767	protein_coding	OTU deubiquitinase 3 [Source:HGNC Symbol;Acc:HGNC:29038]	-	498	336	423	180	103	165	3.63468	3.04451	3.8671	1.83894	1.34407	1.63719
ENSG00000110723	75.2853	55.1447	62.239	13.6998	10.7683	12.282	64.223	12.25	2.38544	5.22505	9.63719e-08	2.58069e-06	EXPH5	11	108505431	108593738	-	10843	protein_coding	exophilin 5 [Source:HGNC Symbol;Acc:HGNC:30578]	-	100	59	66	13	8	12	0.455494	0.333639	0.376561	0.0828869	0.0651512	0.0743091
ENSG00000164818	1168.43	1201.97	1198.57	451.038	755.13	527.102	1189.66	577.757	1.04467	2.06289	9.81184e-08	2.62348e-06	DNAAF5	7	726701	786475	+	7137	protein_coding	dynein axonemal assembly factor 5 [Source:HGNC Symbol;Acc:HGNC:26013]	-	1552	1286	1271	428	561	515	10.7401	11.0484	11.0172	4.14591	6.94111	4.84509
ENSG00000167895	68.5096	62.6219	59.41	15.8074	6.73022	11.2585	63.5138	11.2654	2.47275	5.55102	1.01558e-07	2.71134e-06	TMC8	17	78130770	78142968	+	5459	protein_coding	transmembrane channel like 8 [Source:HGNC Symbol;Acc:HGNC:20474]	-	91	67	63	15	5	11	0.823305	0.752551	0.713952	0.189964	0.0808795	0.135297
ENSG00000141994	173.909	205.624	180.116	367.786	483.23	347.99	186.55	399.668	-1.09763	0.467285	1.05256e-07	2.8016e-06	DUS3L	19	5784832	5791238	-	3642	protein_coding	dihydrouridine synthase 3 like [Source:HGNC Symbol;Acc:HGNC:26920]	-	231	220	191	349	359	340	3.1326	3.70388	3.2444	6.62487	8.70434	6.26829
ENSG00000176125	17.3156	22.4317	18.8603	75.8756	96.9151	66.5275	19.5359	79.7727	-2.02956	0.24493	1.05472e-07	2.80312e-06	UFSP1	7	100888723	100889718	-	996	protein_coding	UFM1 specific peptidase 1 (inactive) [Source:HGNC Symbol;Acc:HGNC:33821]	-	23	24	20	72	72	65	1.14051	1.47749	1.24226	4.99764	6.38344	4.38192
ENSG00000161011	12791.7	21169	18857.5	32976.4	53879.4	33526.8	17606.1	40127.5	-1.18852	0.438752	1.05927e-07	2.81097e-06	SQSTM1	5	179806398	179838078	+	7654	protein_coding	sequestosome 1 [Source:HGNC Symbol;Acc:HGNC:11280]	-	16991	22649	19997	31292	40028	32757	109.638	181.441	161.628	282.642	461.803	287.36
ENSG00000112297	249.947	203.755	180.116	89.5753	88.8389	76.7625	211.273	85.0589	1.31639	2.49041	1.07677e-07	2.85312e-06	CRYBG1	6	106360808	106571978	+	10374	protein_coding	crystallin beta-gamma domain containing 1 [Source:HGNC Symbol;Acc:HGNC:356]	-	332	218	191	85	66	75	1.58061	1.2885	1.13901	0.566454	0.561797	0.485428
ENSG00000170442	56.4639	54.21	41.4927	9.48445	5.38417	5.1175	50.7222	6.66204	2.91915	7.56403	1.10266e-07	2.90862e-06	KRT86	12	52249300	52309163	+	2394	protein_coding	keratin 86 [Source:HGNC Symbol;Acc:HGNC:6463]	-	75	58	44	9	4	5	1.54728	1.48552	1.13702	0.259902	0.147543	0.140235
ENSG00000133106	85.8252	93.4655	66.0111	183.366	243.634	196.512	81.7673	207.837	-1.34182	0.394522	1.10859e-07	2.9199e-06	EPSTI1	13	42886388	42992271	-	4924	protein_coding	epithelial stromal interaction 1 [Source:HGNC Symbol;Acc:HGNC:16465]	-	114	100	70	174	181	192	1.14346	1.24525	0.879471	2.443	3.24595	2.61814
ENSG00000149564	167.886	179.454	166.914	56.9067	57.8799	79.833	171.418	64.8732	1.39663	2.63286	1.159e-07	3.03454e-06	ESAM	11	124752583	124762290	-	2920	protein_coding	endothelial cell adhesion molecule [Source:HGNC Symbol;Acc:HGNC:17474]	-	223	192	177	54	43	78	3.77185	4.03174	3.75	1.27851	1.30037	1.79358
ENSG00000177675	290.601	197.212	235.754	81.1447	114.414	91.0915	241.189	95.55	1.3434	2.53749	1.16971e-07	3.05805e-06	CD163L1	12	7346685	7479897	-	5690	protein_coding	CD163 molecule like 1 [Source:HGNC Symbol;Acc:HGNC:30375]	-	386	211	250	77	85	89	3.35048	2.27376	2.71812	0.935557	1.31913	1.05024
ENSG00000184465	311.681	205.624	310.252	132.782	76.7245	61.41	275.852	90.3056	1.60918	3.05078	1.17475e-07	3.06668e-06	WDR27	6	169457212	169702067	-	12610	protein_coding	WD repeat domain 27 [Source:HGNC Symbol;Acc:HGNC:21248]	-	414	220	329	126	57	60	1.6215	1.06975	1.61407	0.690792	0.399155	0.319482
ENSG00000173950	246.183	254.226	260.272	538.506	411.889	579.301	253.56	509.899	-1.01047	0.496384	1.18178e-07	3.08049e-06	XXYLT1	3	195068279	195271167	-	5409	protein_coding	xyloside xylosyltransferase 1 [Source:HGNC Symbol;Acc:HGNC:26639]	-	327	272	276	511	306	566	2.98582	3.08337	3.1567	6.53124	4.99558	7.02602
ENSG00000175426	9.78708	21.4971	7.54412	92.7368	52.4957	73.692	12.9428	72.9748	-2.50748	0.175863	1.40777e-07	3.65874e-06	PCSK1	5	96390415	96434143	-	5307	protein_coding	proprotein convertase subtilisin/kexin type 1 [Source:HGNC Symbol;Acc:HGNC:8743]	-	13	23	8	88	39	72	0.120984	0.265737	0.0932572	1.14637	0.648929	0.910948
ENSG00000128965	609.811	762.679	770.444	261.349	327.089	418.611	714.311	335.683	1.08816	2.12603	1.4927e-07	3.86808e-06	CHAC1	15	40952962	40956519	+	2058	protein_coding	ChaC glutathione specific gamma-glutamylcyclotransferase 1 [Source:HGNC Symbol;Acc:HGNC:28680]	-	810	816	817	248	243	409	19.4389	24.3119	24.5594	8.33102	10.4266	13.3441
ENSG00000196072	147.559	124.309	134.851	300.341	262.478	291.697	135.573	284.839	-1.07059	0.476125	1.61722e-07	4.16021e-06	BLOC1S2	10	100273280	100286712	-	2943	protein_coding	biogenesis of lysosomal organelles complex 1 subunit 2 [Source:HGNC Symbol;Acc:HGNC:20984]	-	196	133	143	285	195	285	3.28926	2.77099	3.00599	6.69494	5.85094	6.50227
ENSG00000169220	201.012	327.129	296.107	535.344	678.406	578.277	274.749	597.342	-1.12203	0.459448	1.66739e-07	4.2768e-06	RGS14	5	177357837	177372601	+	3797	protein_coding	regulator of G protein signaling 14 [Source:HGNC Symbol;Acc:HGNC:9996]	-	267	350	314	508	504	565	3.47299	5.65199	5.116	9.24943	11.7212	9.99121
ENSG00000274602	201.764	195.343	177.287	92.7368	45.7655	63.457	191.465	67.3198	1.49881	2.82609	1.69113e-07	4.32514e-06	PI4KAP1	22	18533646	18577968	-	4812	transcribed_unprocessed_pseudogene	phosphatidylinositol 4-kinase alpha pseudogene 1 [Source:HGNC Symbol;Acc:HGNC:33576]	-	268	209	188	88	34	62	2.75069	2.66314	2.41698	1.2643	0.623929	0.86512
ENSG00000177854	217.574	232.729	203.691	406.777	683.79	420.658	217.998	503.742	-1.20557	0.433597	1.69635e-07	4.3322e-06	TMEM187	X	153972327	153983195	+	1924	protein_coding	transmembrane protein 187 [Source:HGNC Symbol;Acc:HGNC:13705]	-	289	249	216	386	508	411	7.41866	7.93539	6.94528	13.8699	23.3153	14.3432
ENSG00000115461	27394.8	46618.7	42315.9	84460.1	65452.7	98583.5	38776.5	82832.1	-1.09504	0.468123	1.70999e-07	4.36072e-06	IGFBP5	2	216672105	216695525	-	6442	protein_coding	insulin like growth factor binding protein 5 [Source:HGNC Symbol;Acc:HGNC:5474]	-	36388	49878	44873	80146	48626	96320	278.978	474.747	430.929	860.108	666.545	1003.94
ENSG00000198720	158.099	163.565	147.11	288.749	410.543	316.261	156.258	338.518	-1.11219	0.462592	1.71936e-07	4.37829e-06	ANKRD13B	17	29589769	29614761	+	3971	protein_coding	ankyrin repeat domain 13B [Source:HGNC Symbol;Acc:HGNC:26363]	-	210	175	156	274	305	309	2.61187	2.70217	2.43033	4.77027	6.78237	5.22479
ENSG00000105088	257.476	368.254	353.631	602.789	628.602	768.648	326.454	666.68	-1.0327	0.488794	1.72315e-07	4.38163e-06	OLFM2	19	9853718	9936552	-	2500	protein_coding	olfactomedin 2 [Source:HGNC Symbol;Acc:HGNC:17189]	-	342	394	375	572	467	751	6.75645	9.6634	9.27967	15.8179	16.4952	20.1702
ENSG00000173083	291.354	240.206	269.702	111.706	86.1468	138.172	267.088	112.008	1.24749	2.37428	1.77076e-07	4.4962e-06	HPSE	4	83292461	83335153	-	4721	protein_coding	heparanase [Source:HGNC Symbol;Acc:HGNC:5164]	-	387	257	286	106	64	135	4.04864	3.3379	3.74777	1.55226	1.19709	1.92004
ENSG00000013441	726.503	938.394	845.885	506.891	301.514	355.154	836.927	387.853	1.10686	2.15376	1.80073e-07	4.56572e-06	CLK1	2	200853009	200864744	-	5170	protein_coding	CDC like kinase 1 [Source:HGNC Symbol;Acc:HGNC:2068]	-	965	1004	897	481	224	347	9.21869	11.9074	10.7335	6.43201	3.82595	4.5066
ENSG00000171873	25.597	57.014	43.3787	120.136	152.103	143.29	41.9966	138.51	-1.7301	0.301431	1.9775e-07	4.99955e-06	ADRA1D	20	4220631	4249074	-	2790	protein_coding	adrenoceptor alpha 1D [Source:HGNC Symbol;Acc:HGNC:280]	-	34	61	46	114	113	140	0.601876	1.3406	1.01999	2.82483	3.57648	3.36926
ENSG00000251562	1621.64	1223.46	1389.06	699.741	675.714	314.214	1411.39	563.223	1.32682	2.50849	2.07594e-07	5.21852e-06	MALAT1	11	65497688	65506516	+	8829	lincRNA	metastasis associated lung adenocarcinoma transcript 1 [Source:HGNC Symbol;Acc:HGNC:29665]	-	2154	1309	1473	664	502	307	12.0494	9.0908	10.3213	5.19934	5.02081	2.33473
ENSG00000117461	393.742	264.507	287.62	146.482	139.989	129.984	315.29	138.818	1.18587	2.27501	2.12668e-07	5.33848e-06	PIK3R3	1	46040140	46133036	-	7410	protein_coding	phosphoinositide-3-kinase regulatory subunit 3 [Source:HGNC Symbol;Acc:HGNC:8981]	-	523	283	305	139	104	127	3.48591	2.34176	2.54638	1.29685	1.23936	1.15079
ENSG00000186106	607.552	429.007	481.881	255.026	249.018	252.804	506.147	252.283	1.00563	2.00781	2.14565e-07	5.37591e-06	ANKRD46	8	100509752	100559784	-	5820	protein_coding	ankyrin repeat domain 46 [Source:HGNC Symbol;Acc:HGNC:27229]	-	807	459	511	242	185	247	6.8483	4.83575	5.43174	2.87465	2.80692	2.8496
ENSG00000124749	301.141	526.211	450.761	816.716	1006.84	912.962	426.038	912.173	-1.09969	0.466616	2.14911e-07	5.37591e-06	COL21A1	6	56056590	56394094	-	7078	protein_coding	collagen type XXI alpha 1 chain [Source:HGNC Symbol;Acc:HGNC:17025]	-	400	563	478	775	748	892	2.79114	4.87721	4.17791	7.56978	9.33195	8.46183
ENSG00000121039	635.408	1079.53	851.543	1680.85	2223.66	1575.17	855.492	1826.56	-1.09456	0.468279	2.15073e-07	5.37591e-06	RDH10	8	73294612	73325281	+	5321	protein_coding	retinol dehydrogenase 10 [Source:HGNC Symbol;Acc:HGNC:19975]	-	844	1155	903	1595	1652	1539	7.83397	13.3095	10.4987	20.7233	27.4156	19.4203
ENSG00000125845	162.616	199.082	214.065	406.777	463.039	341.849	191.921	403.888	-1.07387	0.475044	2.17793e-07	5.42853e-06	BMP2	20	6767664	6780280	+	3601	protein_coding	bone morphogenetic protein 2 [Source:HGNC Symbol;Acc:HGNC:1069]	-	216	213	227	386	344	334	2.96253	3.62686	3.89982	7.41065	8.43562	6.22778
ENSG00000149596	497.636	633.696	559.208	229.734	337.857	249.734	563.513	272.442	1.05196	2.07335	2.21137e-07	5.50409e-06	JPH2	20	44111695	44187578	-	5943	protein_coding	junctophilin 2 [Source:HGNC Symbol;Acc:HGNC:14202]	-	661	678	593	218	251	244	5.49323	6.99516	6.17291	2.53596	3.72949	2.75673
ENSG00000239305	183.696	193.474	203.691	363.57	563.992	365.389	193.62	430.984	-1.15204	0.44999	2.21481e-07	5.50489e-06	RNF103	2	86603393	86623866	-	7599	protein_coding	ring finger protein 103 [Source:HGNC Symbol;Acc:HGNC:12859]	-	244	207	216	345	419	357	1.58586	1.67027	1.75848	3.13874	4.86899	3.15444
ENSG00000007384	962.146	684.168	805.335	486.868	312.282	352.084	817.216	383.745	1.08923	2.12761	2.30979e-07	5.7088e-06	RHBDF1	16	58059	76355	-	4914	protein_coding	rhomboid 5 homolog 1 [Source:HGNC Symbol;Acc:HGNC:20561]	-	1278	732	854	462	232	344	12.8448	9.13377	10.7514	6.49978	4.16902	4.70038
ENSG00000262580	49.6883	63.5566	56.5809	13.6998	4.03813	8.188	56.6086	8.64196	2.67886	6.40349	2.34421e-07	5.78578e-06	AC087741.1	17	80200673	80205949	-	5122	antisense	novel transcript, antisense to CARD14	-	66	68	60	13	3	8	0.63641	0.814035	0.724691	0.175467	0.0517206	0.104872
ENSG00000114626	1030.66	1122.52	1103.33	1961.17	3048.79	1745.07	1085.5	2251.68	-1.05198	0.482305	2.35336e-07	5.80024e-06	ABTB1	3	127672935	127680920	+	6149	protein_coding	ankyrin repeat and BTB domain containing 1 [Source:HGNC Symbol;Acc:HGNC:18275]	-	1369	1201	1170	1861	2265	1705	10.9959	11.976	11.7713	20.9235	32.5271	18.6179
ENSG00000146072	1675.85	3249.8	2758.32	5062.59	5875.48	5466.51	2561.32	5468.19	-1.09448	0.468304	2.41946e-07	5.93826e-06	TNFRSF21	6	47231532	47309905	-	3595	protein_coding	TNF receptor superfamily member 21 [Source:HGNC Symbol;Acc:HGNC:13469]	-	2226	3477	2925	4804	4365	5341	30.5815	59.3034	50.3348	92.3839	107.218	99.7548
ENSG00000150593	519.468	477.609	476.223	949.499	1755.24	845.411	491.1	1183.38	-1.26717	0.415473	2.42752e-07	5.94978e-06	PDCD4	10	110871795	110900006	+	4547	protein_coding	programmed cell death 4 [Source:HGNC Symbol;Acc:HGNC:8763]	-	690	511	505	901	1304	826	7.49474	6.8908	6.87081	13.6991	25.3241	12.1973
ENSG00000180035	72.2739	60.7526	53.7519	149.644	224.789	146.36	62.2594	173.598	-1.47101	0.360729	2.47265e-07	6.03524e-06	ZNF48	16	30378106	30400108	+	3744	protein_coding	zinc finger protein 48 [Source:HGNC Symbol;Acc:HGNC:13114]	zf-C2H2	96	65	57	142	167	143	1.26639	1.06451	0.941847	2.62207	3.93878	2.56454
ENSG00000185862	136.266	110.289	115.991	34.7763	16.1525	46.0575	120.849	32.3288	1.8829	3.68815	2.50393e-07	6.09474e-06	EVI2B	17	31303766	31314112	-	2072	protein_coding	ecotropic viral integration site 2B [Source:HGNC Symbol;Acc:HGNC:3500]	-	181	118	123	33	12	45	4.31441	3.49194	3.67246	1.10107	0.511415	1.45825
ENSG00000061337	773.18	1442.17	1241.01	2464.9	2282.89	2511.67	1152.12	2419.82	-1.07153	0.475814	2.52462e-07	6.13665e-06	LZTS1	8	20246165	20303963	-	5706	protein_coding	leucine zipper tumor suppressor 1 [Source:HGNC Symbol;Acc:HGNC:13861]	-	1027	1543	1316	2339	1696	2454	8.88937	16.5809	14.2681	28.3394	26.2468	28.8771
ENSG00000146192	76.791	24.301	37.7206	4.21531	0	4.094	46.2709	2.76977	3.99228	15.9147	2.61072e-07	6.31115e-06	FGD2	6	37005646	37029070	+	10167	protein_coding	FYVE, RhoGEF and PH domain containing 2 [Source:HGNC Symbol;Acc:HGNC:3664]	-	102	26	40	4	0	4	0.495496	0.156803	0.243393	0.0271994	0	0.0264166
ENSG00000135678	177.673	100.008	153.712	57.9605	25.5748	33.7755	143.798	39.1036	1.86965	3.65443	2.69844e-07	6.50537e-06	CPM	12	68842197	68971570	-	7535	protein_coding	carboxypeptidase M [Source:HGNC Symbol;Acc:HGNC:2311]	-	236	107	163	55	19	33	1.5469	0.870712	1.33828	0.504628	0.222665	0.294063
ENSG00000134508	69.2624	94.4002	87.7004	189.689	230.173	185.253	83.7877	201.705	-1.26898	0.414952	2.80748e-07	6.73146e-06	CABLES1	18	23134564	23260467	+	6654	protein_coding	Cdk5 and Abl enzyme substrate 1 [Source:HGNC Symbol;Acc:HGNC:25097]	-	92	101	93	180	171	181	0.682869	0.930706	0.864652	1.87017	2.26932	1.82644
ENSG00000121904	713.704	525.276	683.686	341.44	220.751	332.637	640.889	298.276	1.10023	2.14389	2.97147e-07	7.07989e-06	CSMD2	1	33513999	34165842	-	18157	protein_coding	CUB and Sushi multiple domains 2 [Source:HGNC Symbol;Acc:HGNC:19290]	-	948	562	725	324	164	325	2.57868	1.89787	2.47022	1.23365	0.797593	1.20185
ENSG00000179361	144.548	149.545	140.509	65.3373	47.1115	49.128	144.867	53.8589	1.42289	2.68122	3.02704e-07	7.17985e-06	ARID3B	15	74541177	74598131	+	6212	protein_coding	AT-rich interaction domain 3B [Source:HGNC Symbol;Acc:HGNC:14350]	ARID	192	160	149	62	35	48	1.52652	1.57929	1.48387	0.690005	0.497529	0.518824
ENSG00000090432	188.213	264.507	227.267	389.916	511.497	520.961	226.662	474.125	-1.06613	0.477597	3.03995e-07	7.20081e-06	MUL1	1	20499448	20508161	-	2438	protein_coding	mitochondrial E3 ubiquitin protein ligase 1 [Source:HGNC Symbol;Acc:HGNC:25762]	-	250	283	241	370	380	509	5.06453	7.11749	6.1154	10.492	13.7636	14.0183
ENSG00000186517	63.9925	22.4317	49.0368	2.10766	4.03813	5.1175	45.1537	3.75443	3.5941	12.0763	3.10346e-07	7.3414e-06	ARHGAP30	1	161046946	161069970	-	5064	protein_coding	Rho GTPase activating protein 30 [Source:HGNC Symbol;Acc:HGNC:27414]	-	85	24	52	2	3	5	0.829006	0.290597	0.635259	0.0273041	0.0523129	0.0662959
ENSG00000236393	59.4754	23.3664	37.7206	0	2.69209	1.0235	40.1875	1.23853	5.13957	35.2505	3.14413e-07	7.4078e-06	AC091806.1	X	40262917	40287720	+	3120	lincRNA	uncharacterized LOC101927476 [Source:NCBI gene;Acc:101927476]	-	79	25	40	0	2	1	1.25056	0.491314	0.793134	0	0.0566053	0.0215207
ENSG00000168781	146.806	133.656	130.136	41.0993	55.1878	54.2455	136.866	50.1775	1.45232	2.73648	3.14833e-07	7.4078e-06	PPIP5K1	15	43533462	43590253	-	8075	protein_coding	diphosphoinositol pentakisphosphate kinase 1 [Source:HGNC Symbol;Acc:HGNC:29023]	-	195	143	138	39	41	53	1.19268	1.08584	1.05725	0.333898	0.448356	0.4407
ENSG00000144583	302.647	189.735	242.355	83.2524	13.4604	68.5745	244.912	55.0958	2.1386	4.40334	3.19826e-07	7.51528e-06	MARCH4	2	216257865	216372027	-	4447	protein_coding	membrane associated ring-CH-type finger 4 [Source:HGNC Symbol;Acc:HGNC:29269]	-	402	203	257	79	10	67	4.46469	2.799	3.57526	1.22815	0.19857	1.01162
ENSG00000136999	63.9925	91.5962	106.561	226.573	189.792	239.499	87.3831	218.621	-1.33047	0.397638	3.20897e-07	7.53042e-06	NOV	8	119416306	119424353	+	2673	protein_coding	nephroblastoma overexpressed [Source:HGNC Symbol;Acc:HGNC:7885]	-	85	98	113	215	141	234	1.57055	2.24802	2.6153	5.56073	4.65802	5.87797
ENSG00000125879	3.01141	3.73862	2.82905	25.2919	55.1878	30.705	3.19303	37.0615	-3.53157	0.0864755	3.26027e-07	7.6204e-06	OTOR	20	16748358	16770062	+	2198	protein_coding	otoraplin [Source:HGNC Symbol;Acc:HGNC:8517]	-	4	4	3	24	41	30	0.0898803	0.111585	0.0844374	0.754876	1.64717	0.916439
ENSG00000177106	159.605	141.133	182.002	61.122	68.6482	60.3865	160.913	63.3856	1.34725	2.54427	3.27791e-07	7.63148e-06	EPS8L2	11	694438	727727	+	5693	protein_coding	EPS8 like 2 [Source:HGNC Symbol;Acc:HGNC:21296]	-	212	151	193	58	51	59	1.83919	1.62633	2.09728	0.704334	0.791062	0.695859
ENSG00000253837	69.2624	50.4714	87.7004	10.5383	12.1144	18.423	69.1448	13.6919	2.328	5.02109	3.28863e-07	7.64618e-06	AC090197.1	8	23336171	23366125	+	4798	processed_transcript	uncharacterized LOC100507156 [Source:NCBI gene;Acc:100507156]	-	92	54	93	10	9	18	0.947022	0.690093	1.19912	0.144089	0.165639	0.251897
ENSG00000105248	126.479	91.5962	103.732	222.358	321.704	229.264	107.269	257.775	-1.25832	0.418031	3.62497e-07	8.39499e-06	YJU2	19	4247079	4269090	+	1671	protein_coding	YJU2 splicing factor homolog [Source:HGNC Symbol;Acc:HGNC:25518]	-	168	98	110	211	239	224	4.96553	3.59603	4.07247	8.72967	12.63	9.00081
ENSG00000120217	649.712	491.629	531.861	258.188	176.332	313.191	557.734	249.237	1.15823	2.23183	3.69181e-07	8.52686e-06	CD274	9	5450503	5470566	+	4108	protein_coding	CD274 molecule [Source:HGNC Symbol;Acc:HGNC:17635]	-	863	526	564	245	131	306	10.3756	7.85108	8.49356	4.12314	2.81593	5.00151
ENSG00000141753	12233.9	19296	17007.3	29054	46028	28577.1	16179	34553	-1.09468	0.468238	3.79199e-07	8.72453e-06	IGFBP4	17	40443461	40457731	+	2200	protein_coding	insulin like growth factor binding protein 4 [Source:HGNC Symbol;Acc:HGNC:5473]	-	16250	20645	18035	27570	34195	27921	364.807	575.395	507.148	866.375	1372.53	852.155
ENSG00000127561	185.202	277.593	241.412	443.661	483.23	497.421	234.735	474.771	-1.01876	0.493541	3.85467e-07	8.854e-06	SYNGR3	16	1989660	1994275	+	3420	protein_coding	synaptogyrin 3 [Source:HGNC Symbol;Acc:HGNC:11501]	-	246	297	256	421	359	486	3.55256	5.32481	4.63079	8.51036	9.26936	9.54158
ENSG00000149212	131.749	171.977	148.053	414.154	243.634	431.917	150.593	363.235	-1.27484	0.413272	3.89223e-07	8.90873e-06	SESN3	11	95165513	95232541	-	10573	protein_coding	sestrin 3 [Source:HGNC Symbol;Acc:HGNC:23060]	-	175	184	157	393	181	422	0.817471	1.06707	0.918634	2.56972	1.51169	2.67994
ENSG00000172164	121.962	134.59	171.629	333.009	277.285	307.05	142.727	305.781	-1.10325	0.465465	3.93783e-07	8.97351e-06	SNTB1	8	120535745	120813273	-	6868	protein_coding	syntrophin beta 1 [Source:HGNC Symbol;Acc:HGNC:11168]	-	162	144	182	316	206	300	1.16498	1.2856	1.63939	3.18089	2.64861	2.93293
ENSG00000272695	93.3537	75.7071	86.7574	27.3995	8.07626	21.4935	85.2727	18.9898	2.14114	4.41111	4.02995e-07	9.16449e-06	GAS6-DT	13	113864168	113866833	+	1952	lincRNA	GAS6 divergent transcript [Source:HGNC Symbol;Acc:HGNC:43694]	-	124	81	92	26	6	21	3.13743	2.54436	2.91574	0.920843	0.271427	0.722353
ENSG00000115758	7667.8	4464.85	5259.2	2631.41	3311.27	2634.49	5797.28	2859.05	1.02029	2.02832	4.13121e-07	9.38268e-06	ODC1	2	10439968	10448504	-	2968	protein_coding	ornithine decarboxylase 1 [Source:HGNC Symbol;Acc:HGNC:8109]	-	10185	4777	5577	2497	2460	2574	169.484	98.6882	116.246	58.163	73.1902	58.2311
ENSG00000152049	508.928	871.099	807.221	1371.03	1903.31	1411.41	729.083	1561.91	-1.09963	0.466636	4.23135e-07	9.57315e-06	KCNE4	2	223051814	223198399	+	4124	protein_coding	potassium voltage-gated channel subfamily E regulatory subunit 4 [Source:HGNC Symbol;Acc:HGNC:6244]	-	676	932	856	1301	1414	1379	8.09581	13.8571	12.8409	21.8097	30.277	22.452
ENSG00000232653	115.939	30.8436	67.8971	11.5921	0	9.2115	71.56	6.93453	3.32068	9.99135	4.24944e-07	9.60177e-06	GOLGA8N	15	32593456	32607310	+	7602	protein_coding	golgin A8 family member N [Source:HGNC Symbol;Acc:HGNC:44405]	-	154	33	72	11	0	9	1.00052	0.266171	0.58593	0.100036	0	0.0794922
ENSG00000155816	247.689	159.826	192.375	82.1985	74.0324	82.9035	199.963	79.7115	1.32686	2.50857	4.36142e-07	9.8422e-06	FMN2	1	240014348	240475189	+	9691	protein_coding	formin 2 [Source:HGNC Symbol;Acc:HGNC:14074]	-	329	171	204	78	55	81	1.67672	1.08194	1.30228	0.55644	0.501159	0.561211
ENSG00000224596	157.346	100.008	114.105	48.4761	32.305	34.799	123.82	38.5267	1.68135	3.20729	4.48836e-07	1.01028e-05	ZMIZ1-AS1	10	78943328	79067895	-	4427	antisense	ZMIZ1 antisense RNA 1 [Source:HGNC Symbol;Acc:HGNC:27433]	-	209	107	121	46	24	34	2.33168	1.482	1.6909	0.718357	0.478722	0.515679
ENSG00000102230	195.742	216.84	248.013	94.8445	91.531	106.444	220.198	97.6065	1.17005	2.2502	4.6635e-07	1.04696e-05	PCYT1B	X	24558087	24672677	-	5555	protein_coding	phosphate cytidylyltransferase 1, choline, beta [Source:HGNC Symbol;Acc:HGNC:8755]	-	260	232	263	90	68	104	2.31165	2.56081	2.92896	1.12008	1.08095	1.25707
ENSG00000087076	243.924	325.26	283.848	535.344	786.089	502.538	284.344	607.991	-1.09554	0.467961	4.66912e-07	1.04696e-05	HSD17B14	19	48813017	48836678	-	1281	protein_coding	hydroxysteroid 17-beta dehydrogenase 14 [Source:HGNC Symbol;Acc:HGNC:23238]	-	324	348	301	508	584	491	12.4919	16.6573	14.5365	27.4162	40.2574	25.7361
ENSG00000123643	144.548	97.2041	102.789	33.7225	34.9971	40.94	114.847	36.5532	1.65237	3.1435	4.77057e-07	1.06637e-05	SLC36A1	5	151437046	151492381	+	6980	protein_coding	solute carrier family 36 member 1 [Source:HGNC Symbol;Acc:HGNC:18761]	-	192	104	109	32	26	40	1.35856	0.913591	0.966078	0.316947	0.328927	0.384782
ENSG00000107816	880.085	1260.85	1188.2	2061.29	3060.9	1850.49	1109.71	2324.23	-1.06644	0.477495	4.77382e-07	1.06637e-05	LZTS2	10	100996618	101007836	+	6547	protein_coding	leucine zipper tumor suppressor 2 [Source:HGNC Symbol;Acc:HGNC:29381]	-	1169	1349	1260	1956	2274	1808	8.8187	12.6341	11.9061	20.6547	30.6711	18.5424
ENSG00000148677	57.2168	26.1703	35.8346	5.26914	1.34604	1.0235	39.7406	2.54623	3.93797	15.3266	4.87122e-07	1.08538e-05	ANKRD1	10	90912096	90921276	-	1979	protein_coding	ankyrin repeat domain 1 [Source:HGNC Symbol;Acc:HGNC:15819]	-	76	28	38	5	1	1	1.89671	0.867533	1.1879	0.174669	0.0446206	0.0339285
ENSG00000172794	190.472	243.01	264.044	109.598	86.1468	103.373	232.509	99.7061	1.21551	2.32223	4.96154e-07	1.10272e-05	RAB37	17	74670578	74747335	+	5074	protein_coding	RAB37, member RAS oncogene family [Source:HGNC Symbol;Acc:HGNC:30268]	-	253	260	280	104	64	101	2.46265	3.14193	3.41388	1.41702	1.11381	1.33654
ENSG00000132481	193.483	315.913	305.537	649.158	485.922	639.687	271.645	591.589	-1.12669	0.457966	5.27823e-07	1.1711e-05	TRIM47	17	75874161	75878575	-	3142	protein_coding	tripartite motif containing 47 [Source:HGNC Symbol;Acc:HGNC:19020]	-	257	338	324	616	361	625	4.0398	6.59606	6.3794	13.554	10.1457	13.3562
ENSG00000186998	862.016	1358.99	1141.99	2028.62	2830.73	1970.24	1121	2276.53	-1.02212	0.492392	5.28246e-07	1.1711e-05	EMID1	22	29205851	29259597	+	4899	protein_coding	EMI domain containing 1 [Source:HGNC Symbol;Acc:HGNC:18036]	-	1145	1454	1211	1925	2103	1925	11.5433	18.1983	15.2925	27.1654	37.9065	26.3836
ENSG00000160588	63.9925	64.4912	75.4412	8.43062	16.1525	19.4465	67.975	14.6765	2.21403	4.6397	5.29063e-07	1.17144e-05	MPZL3	11	118226690	118252350	-	3968	protein_coding	myelin protein zero like 3 [Source:HGNC Symbol;Acc:HGNC:27279]	-	85	69	80	8	12	19	1.05799	1.06623	1.24727	0.139383	0.267049	0.321508
ENSG00000177076	76.791	49.5367	74.4982	17.9151	13.4604	11.2585	66.942	14.2113	2.23606	4.71108	5.32682e-07	1.17797e-05	ACER2	9	19409059	19452020	+	2238	protein_coding	alkaline ceramidase 2 [Source:HGNC Symbol;Acc:HGNC:23675]	-	102	53	79	17	10	11	2.25098	1.45208	2.18378	0.525147	0.394568	0.330022
ENSG00000204262	6240.4	8571.72	7904.36	12790.3	20898.7	12845.9	7572.16	15511.6	-1.03453	0.488174	5.33456e-07	1.17821e-05	COL5A2	2	189031896	189225312	-	7453	protein_coding	collagen type V alpha 2 chain [Source:HGNC Symbol;Acc:HGNC:2210]	-	8289	9171	8382	12137	15526	12551	54.9292	75.45	69.5757	112.583	183.954	113.073
ENSG00000164638	292.107	463.589	430.015	992.706	629.948	1044.99	395.237	889.216	-1.17254	0.443638	5.35033e-07	1.18022e-05	SLC29A4	7	5274369	5306870	+	5811	protein_coding	solute carrier family 29 member 4 [Source:HGNC Symbol;Acc:HGNC:23097]	-	388	496	456	942	468	1021	3.29772	5.23365	4.85462	11.2071	7.11175	11.7974
ENSG00000174403	102.388	57.014	62.239	11.5921	22.8827	8.188	73.8803	14.2209	2.41259	5.3243	5.38216e-07	1.18428e-05	MIR1-1HG-AS1	20	62544343	62551526	-	3397	antisense	MIR1-1HG antisense RNA 1 [Source:HGNC Symbol;Acc:HGNC:26393]	-	136	61	66	11	17	8	1.97731	1.10105	1.20196	0.223867	0.441911	0.158126
ENSG00000242779	252.958	178.519	233.868	82.1985	37.6892	98.2559	221.782	72.7146	1.59733	3.02584	5.4454e-07	1.1967e-05	ZNF702P	19	52968251	53037898	-	4769	transcribed_processed_pseudogene	zinc finger protein 702, pseudogene [Source:HGNC Symbol;Acc:HGNC:25775]	-	336	191	248	78	28	96	3.47972	2.45573	3.21711	1.13073	0.518456	1.35162
ENSG00000042832	63.2396	45.7981	71.6692	7.37679	10.7683	15.3525	60.2356	11.1659	2.42753	5.3797	5.55225e-07	1.21564e-05	TG	8	132866958	133134903	+	11132	protein_coding	thyroglobulin [Source:HGNC Symbol;Acc:HGNC:11764]	-	84	49	76	7	8	15	0.372682	0.269896	0.422359	0.0434727	0.0634598	0.0904749
ENSG00000187554	70.7681	54.21	34.8916	9.48445	2.69209	9.2115	53.2899	7.12934	2.86687	7.29482	5.58866e-07	1.2221e-05	TLR5	1	223109406	223143282	-	7765	protein_coding	toll like receptor 5 [Source:HGNC Symbol;Acc:HGNC:11851]	-	94	58	37	9	2	9	0.597887	0.457995	0.294782	0.0801296	0.0227442	0.0778236
ENSG00000198795	103.141	108.42	90.5295	284.533	168.255	318.308	100.697	257.032	-1.35542	0.390822	5.60582e-07	1.22433e-05	ZNF521	18	25061926	25352190	-	6223	protein_coding	zinc finger protein 521 [Source:HGNC Symbol;Acc:HGNC:24605]	zf-C2H2	137	116	96	270	125	311	1.08731	1.14296	0.954361	2.99955	1.77375	3.3556
ENSG00000158234	31.6198	36.4516	39.6066	114.867	137.296	83.927	35.8927	112.03	-1.64133	0.320562	5.98916e-07	1.30161e-05	FAIM	3	138608606	138633376	+	4072	protein_coding	Fas apoptotic inhibitory molecule [Source:HGNC Symbol;Acc:HGNC:18703]	-	42	39	42	109	102	82	0.509418	0.58726	0.638091	1.85059	2.21194	1.35212
ENSG00000137878	79.8024	79.4457	83.9284	25.2919	20.1907	23.5405	81.0588	23.0077	1.81026	3.50706	6.1926e-07	1.33921e-05	GCOM1	15	57591908	57714745	+	10302	protein_coding	GRINL1A complex locus 1 [Source:HGNC Symbol;Acc:HGNC:26424]	-	106	85	89	24	15	23	0.508179	0.505908	0.534453	0.161058	0.128573	0.149905
ENSG00000153132	140.031	85.9883	72.6122	21.0766	17.4986	33.7755	99.5437	24.1169	2.03617	4.10156	6.20013e-07	1.33921e-05	CLGN	4	140388455	140427968	-	3127	protein_coding	calmegin [Source:HGNC Symbol;Acc:HGNC:2060]	-	186	92	77	20	13	33	2.93777	1.80399	1.52337	0.442175	0.367111	0.708592
ENSG00000265972	4699.31	9755.93	7927.93	14449	16631.7	16864.2	7461.06	15981.6	-1.09908	0.466814	6.53629e-07	1.40666e-05	TXNIP	1	145992435	145996600	-	3625	protein_coding	thioredoxin interacting protein [Source:HGNC Symbol;Acc:HGNC:16952]	-	6242	10438	8407	13711	12356	16477	85.0449	176.556	143.474	261.489	300.99	305.197
ENSG00000138080	2708.01	3724.6	3340.16	5589.5	9534.03	5509.5	3257.59	6877.67	-1.078	0.473684	6.65126e-07	1.42618e-05	EMILIN1	2	27078567	27086408	+	3958	protein_coding	elastin microfibril interfacer 1 [Source:HGNC Symbol;Acc:HGNC:19880]	-	3597	3985	3542	5304	7083	5383	44.8846	61.7343	55.3623	92.6445	158.024	91.3185
ENSG00000162337	1011.08	2260	1930.35	3575.64	4583.28	3795.14	1733.81	3984.68	-1.20089	0.435006	6.9023e-07	1.47285e-05	LRP5	11	68312609	68449275	+	6164	protein_coding	LDL receptor related protein 5 [Source:HGNC Symbol;Acc:HGNC:6697]	-	1343	2418	2047	3393	3405	3708	10.7608	24.0529	20.5445	38.0551	48.7794	40.3912
ENSG00000078098	121.209	154.218	122.592	301.395	288.053	247.687	132.673	279.045	-1.07353	0.475155	6.96654e-07	1.48401e-05	FAP	2	162170684	162245151	-	7003	protein_coding	fibroblast activation protein alpha [Source:HGNC Symbol;Acc:HGNC:3590]	-	161	165	130	286	214	242	1.13547	1.44469	1.14842	2.82341	2.69843	2.32029
ENSG00000103148	261.24	415.922	365.89	699.741	776.667	625.358	347.684	700.589	-1.01207	0.495833	6.97143e-07	1.48401e-05	NPRL3	16	84271	138860	-	6609	protein_coding	NPR3 like, GATOR1 complex subunit [Source:HGNC Symbol;Acc:HGNC:14124]	-	347	445	388	664	577	611	2.59314	4.12856	3.63193	6.94583	7.70942	6.20748
ENSG00000095713	4.51712	2.80397	2.82905	26.3457	56.5338	27.6345	3.38338	36.838	-3.41558	0.093715	7.17552e-07	1.52562e-05	CRTAC1	10	97865000	98030828	-	3553	protein_coding	cartilage acidic protein 1 [Source:HGNC Symbol;Acc:HGNC:14882]	-	6	3	3	25	42	27	0.0834043	0.0517726	0.0522357	0.486448	1.04384	0.510245
ENSG00000078070	386.966	311.24	357.403	200.227	154.795	166.83	351.87	173.951	1.01466	2.02042	7.24553e-07	1.53865e-05	MCCC1	3	183015218	183116075	-	4321	protein_coding	methylcrotonoyl-CoA carboxylase 1 [Source:HGNC Symbol;Acc:HGNC:6936]	-	514	333	379	190	115	163	5.87505	4.72535	5.42621	3.03991	2.35015	2.53287
ENSG00000165490	411.81	289.743	272.531	155.966	123.836	153.525	324.695	144.442	1.16724	2.24582	7.29081e-07	1.54641e-05	DDIAS	11	82899975	82958277	+	5339	protein_coding	DNA damage induced apoptosis suppressor [Source:HGNC Symbol;Acc:HGNC:26351]	-	547	310	289	148	92	150	5.06011	3.56021	3.34872	1.91643	1.52163	1.88643
ENSG00000107821	121.962	181.323	210.292	315.094	658.215	400.188	171.193	457.833	-1.41935	0.373881	7.57444e-07	1.59506e-05	KAZALD1	10	101061841	101068131	+	3613	protein_coding	Kazal type serine peptidase inhibitor domain 1 [Source:HGNC Symbol;Acc:HGNC:25460]	-	162	194	223	299	489	391	2.21452	3.29236	3.81837	5.72131	11.9515	7.26639
ENSG00000119699	15.0571	31.7783	36.7776	119.083	75.3784	123.843	27.871	106.101	-1.94514	0.259689	7.703e-07	1.61967e-05	TGFB3	14	75958099	75982991	-	4914	protein_coding	transforming growth factor beta 3 [Source:HGNC Symbol;Acc:HGNC:11769]	-	20	34	39	113	56	121	0.201014	0.424246	0.490988	1.58977	1.00632	1.65333
ENSG00000104147	214.563	200.016	217.837	98.006	72.6863	105.42	210.805	92.0376	1.1885	2.27916	7.70963e-07	1.61967e-05	OIP5	15	41309268	41332621	-	1236	protein_coding	Opa interacting protein 5 [Source:HGNC Symbol;Acc:HGNC:20300]	-	285	214	231	93	54	103	11.3883	10.6162	11.562	5.20183	3.85795	5.59537
ENSG00000185619	719.727	807.542	695.002	360.409	279.977	465.692	740.757	368.693	1.00318	2.00442	7.77907e-07	1.63231e-05	PCGF3	4	705748	770640	+	7425	protein_coding	polycomb group ring finger 3 [Source:HGNC Symbol;Acc:HGNC:10066]	-	956	864	737	342	208	455	6.35907	7.13495	6.14062	3.18436	2.47371	4.11458
ENSG00000049246	134.761	117.767	165.971	62.1758	34.9971	45.034	139.499	47.4023	1.54767	2.92344	8.20555e-07	1.7096e-05	PER3	1	7784320	7845177	+	8099	protein_coding	period circadian regulator 3 [Source:HGNC Symbol;Acc:HGNC:8847]	-	179	126	176	59	26	44	1.09158	0.953923	1.34438	0.503631	0.283481	0.36478
ENSG00000180229	141.536	106.551	87.7004	45.3146	25.5748	20.47	111.929	30.4531	1.87573	3.66987	8.24064e-07	1.71421e-05	HERC2P3	15	20379495	20506180	-	9413	transcribed_unprocessed_pseudogene	hect domain and RLD 2 pseudogene 3 [Source:HGNC Symbol;Acc:HGNC:4871]	-	188	114	93	43	19	20	0.986421	0.742593	0.611218	0.315815	0.178241	0.142663
ENSG00000124074	118.951	100.943	96.1876	207.604	399.775	224.146	105.36	277.175	-1.38935	0.381736	8.24707e-07	1.71421e-05	ENKD1	16	67662945	67667265	-	2679	protein_coding	enkurin domain containing 1 [Source:HGNC Symbol;Acc:HGNC:25246]	-	158	108	102	197	297	219	2.91284	2.47187	2.35542	5.08377	9.78961	5.48885
ENSG00000106003	232.631	103.747	162.199	45.3146	44.4194	64.4805	166.192	51.4048	1.69098	3.22876	8.92892e-07	1.8494e-05	LFNG	7	2512529	2529177	+	3418	protein_coding	LFNG O-fucosylpeptide 3-beta-N-acetylglucosaminyltransferase [Source:HGNC Symbol;Acc:HGNC:6560]	-	309	111	172	43	33	63	4.46497	1.99125	3.11313	0.869738	0.852557	1.2376
ENSG00000197822	118.198	107.485	118.82	42.1531	32.305	46.0575	114.834	40.1719	1.50658	2.84135	8.9541e-07	1.85027e-05	OCLN	5	69492292	69558104	+	6761	protein_coding	occludin [Source:HGNC Symbol;Acc:HGNC:8104]	-	157	115	126	40	24	45	1.14689	1.04294	1.15292	0.409017	0.31346	0.446901
ENSG00000163064	52.6997	53.2754	72.6122	160.182	153.449	137.149	59.5291	150.26	-1.3385	0.395432	8.99594e-07	1.85674e-05	EN1	2	118842171	118847678	-	2886	protein_coding	engrailed homeobox 1 [Source:HGNC Symbol;Acc:HGNC:3342]	Homeobox	70	57	77	152	114	134	1.19794	1.21102	1.65058	3.64116	3.48811	3.11759
ENSG00000128268	76.0381	58.8833	67.8971	164.397	168.255	151.478	67.6062	161.377	-1.25095	0.420172	9.02887e-07	1.86136e-05	MGAT3	22	39457344	39492194	+	5457	protein_coding	mannosyl (beta-1,4-)-glycoprotein beta-1,4-N-acetylglucosaminyltransferase [Source:HGNC Symbol;Acc:HGNC:7046]	-	101	63	72	156	125	148	0.914113	0.707881	0.816244	1.97634	2.02273	1.82103
ENSG00000280721	301.141	220.579	277.247	128.567	125.182	74.7155	266.322	109.488	1.28755	2.44113	9.215e-07	1.8953e-05	LINC01943	2	87439523	87459044	-	1475	lincRNA	long intergenic non-protein coding RNA 1943 [Source:HGNC Symbol;Acc:HGNC:52767]	-	400	236	294	122	93	73	13.3937	9.81056	12.331	5.71821	5.56766	3.32308
ENSG00000183978	177.673	219.644	191.432	386.755	551.878	335.708	196.25	424.78	-1.11222	0.462581	1.02339e-06	2.09024e-05	COA3	17	42795147	42798704	-	1922	protein_coding	cytochrome c oxidase assembly factor 3 [Source:HGNC Symbol;Acc:HGNC:24990]	-	236	235	203	367	410	328	6.06445	7.49702	6.53407	13.2009	18.837	11.4586
ENSG00000001460	394.495	390.686	440.388	150.697	118.452	245.64	408.523	171.596	1.24541	2.37085	1.0729e-06	2.18631e-05	STPG1	1	24356999	24416934	-	8511	protein_coding	sperm tail PG-rich repeat containing 1 [Source:HGNC Symbol;Acc:HGNC:28070]	-	524	418	467	143	88	240	3.04077	3.01141	3.39451	1.16158	0.913027	1.89339
ENSG00000163017	71.521	145.806	140.509	308.771	247.672	381.765	119.279	312.736	-1.39733	0.37963	1.17591e-06	2.37723e-05	ACTG2	2	73892314	73919865	+	3811	protein_coding	actin, gamma 2, smooth muscle, enteric [Source:HGNC Symbol;Acc:HGNC:145]	-	95	156	149	293	184	373	1.23117	2.50992	2.41874	5.31521	4.26344	6.57173
ENSG00000189052	54.9582	29.909	31.1195	2.10766	1.34604	6.141	38.6622	3.19823	3.55041	11.716	1.20023e-06	2.41511e-05	CGB5	19	49043884	49045311	+	841	protein_coding	chorionic gonadotropin subunit beta 5 [Source:HGNC Symbol;Acc:HGNC:16452]	-	73	32	33	2	1	6	4.28706	2.33307	2.4275	0.164409	0.104999	0.479033
ENSG00000100344	139.278	131.786	159.37	38.9916	44.4194	69.598	143.478	51.003	1.48584	2.80081	1.20934e-06	2.43067e-05	PNPLA3	22	43923739	43964488	+	3232	protein_coding	patatin like phospholipase domain containing 3 [Source:HGNC Symbol;Acc:HGNC:18590]	-	185	141	169	37	33	68	2.82705	2.67499	3.23487	0.791448	0.901621	1.41269
ENSG00000126500	164.875	168.238	177.287	72.7141	43.0734	79.833	170.133	65.2068	1.37139	2.5872	1.21854e-06	2.44637e-05	FLRT1	11	64103188	64119173	+	3949	protein_coding	fibronectin leucine rich transmembrane protein 1 [Source:HGNC Symbol;Acc:HGNC:3760]	-	219	180	188	69	32	78	2.73898	2.79486	2.94518	1.20796	0.715557	1.32623
ENSG00000241749	158.099	171.977	189.546	50.5837	65.9561	86.9975	173.207	67.8458	1.3493	2.54789	1.25151e-06	2.49606e-05	RPSAP52	12	65758020	65826997	-	2035	transcribed_processed_pseudogene	ribosomal protein SA pseudogene 52 [Source:HGNC Symbol;Acc:HGNC:35752]	-	210	184	201	48	49	85	5.09668	5.54405	6.11045	1.63068	2.12624	2.80456
ENSG00000177542	219.833	360.777	345.144	607.005	881.658	568.042	308.585	685.568	-1.15211	0.449966	1.25178e-06	2.49606e-05	SLC25A22	11	790475	798333	-	4647	protein_coding	solute carrier family 25 member 22 [Source:HGNC Symbol;Acc:HGNC:19954]	-	292	386	366	576	655	555	3.10343	5.09317	4.87248	8.56923	12.4466	8.01919
ENSG00000148204	31.6198	25.2357	24.5184	75.8756	141.335	76.7625	27.1246	97.9909	-1.8411	0.279108	1.26654e-06	2.51801e-05	CRB2	9	123356170	123380324	+	6349	protein_coding	crumbs 2, cell polarity complex component [Source:HGNC Symbol;Acc:HGNC:18688]	-	42	27	26	72	105	75	0.326721	0.260755	0.253343	0.784006	1.46038	0.79317
ENSG00000179855	27.1027	34.5822	24.5184	85.36	96.9151	86.9975	28.7344	89.7575	-1.64324	0.320136	1.26707e-06	2.51801e-05	GIPC3	19	3585553	3593541	+	4348	protein_coding	GIPC PDZ domain containing family member 3 [Source:HGNC Symbol;Acc:HGNC:18183]	-	36	37	26	81	72	85	0.408927	0.521778	0.369935	1.28792	1.46226	1.31262
ENSG00000175084	33.1255	61.6872	51.8658	128.567	148.065	133.055	48.8929	136.562	-1.48865	0.356345	1.28207e-06	2.54495e-05	DES	2	219418377	219426739	+	2464	protein_coding	desmin [Source:HGNC Symbol;Acc:HGNC:2770]	-	44	66	55	122	110	130	0.881951	1.64239	1.3809	3.42303	3.94215	3.54252
ENSG00000237686	52.6997	19.6278	47.1508	3.16148	1.34604	5.1175	39.8261	3.20834	3.59089	12.0494	1.28598e-06	2.54986e-05	AL109615.3	6	43995723	44074652	-	2296	antisense	uncharacterized LOC101929705 [Source:NCBI gene;Acc:101929705]	-	70	21	50	3	1	5	1.50577	0.560817	1.34722	0.090332	0.03846	0.14622
ENSG00000172543	80.5552	27.105	34.8916	3.16148	1.34604	8.188	47.5173	4.23184	3.44572	10.896	1.32132e-06	2.61154e-05	CTSW	11	65879809	65883741	+	1719	protein_coding	cathepsin W [Source:HGNC Symbol;Acc:HGNC:2546]	-	107	29	37	3	1	8	3.07426	1.03442	1.33158	0.120653	0.0513695	0.312481
ENSG00000177303	100.129	165.434	215.008	373.055	411.889	362.319	160.19	382.421	-1.25904	0.417821	1.3479e-06	2.65473e-05	CASKIN2	17	75500261	75515583	-	5823	protein_coding	CASK interacting protein 2 [Source:HGNC Symbol;Acc:HGNC:18200]	-	133	177	228	354	306	354	1.12807	1.8638	2.42231	4.20289	4.64041	4.08194
ENSG00000242802	243.924	341.149	287.62	559.582	1012.22	506.632	290.898	692.813	-1.25087	0.420196	1.35314e-06	2.66209e-05	AP5Z1	7	4775615	4794395	+	8396	protein_coding	adaptor related protein complex 5 subunit zeta 1 [Source:HGNC Symbol;Acc:HGNC:22197]	-	324	365	305	531	752	495	1.90592	2.6656	2.24734	4.37234	7.9091	3.95861
ENSG00000269821	54.9582	47.6674	34.8916	9.48445	6.73022	2.047	45.8391	6.08722	2.92666	7.60348	1.37787e-06	2.6987e-05	KCNQ1OT1	11	2608328	2699994	-	91667	antisense	KCNQ1 opposite strand/antisense transcript 1 [Source:HGNC Symbol;Acc:HGNC:6295]	-	73	51	37	9	5	2	0.0393317	0.0341139	0.0249707	0.00678768	0.00481658	0.00146496
ENSG00000110711	455.476	668.279	551.664	949.499	1507.57	997.912	558.473	1151.66	-1.04383	0.485038	1.40007e-06	2.73307e-05	AIP	11	67483041	67491103	+	1640	protein_coding	aryl hydrocarbon receptor interacting protein [Source:HGNC Symbol;Acc:HGNC:358]	-	605	715	585	901	1120	975	18.2198	26.7323	22.0675	37.9816	60.3053	39.9182
ENSG00000111206	326.738	487.89	550.721	1102.3	713.403	1197.49	455.116	1004.4	-1.14447	0.452355	1.42643e-06	2.78145e-05	FOXM1	12	2857681	2877155	-	4899	protein_coding	forkhead box M1 [Source:HGNC Symbol;Acc:HGNC:3818]	Fork	434	522	584	1046	530	1170	4.37537	6.53337	7.37474	14.761	9.55323	16.0357
ENSG00000170954	194.989	156.087	161.256	85.36	37.6892	57.316	170.777	60.1217	1.49652	2.82161	1.50719e-06	2.92923e-05	ZNF415	19	53107879	53133077	-	3780	protein_coding	zinc finger protein 415 [Source:HGNC Symbol;Acc:HGNC:20636]	zf-C2H2	259	167	171	81	28	56	3.38408	2.70894	2.79863	1.48144	0.654106	0.994733
ENSG00000225783	177.673	129.917	128.25	69.5526	39.0353	36.846	145.28	48.478	1.57999	2.98968	1.51212e-06	2.93558e-05	MIAT	22	26646428	26676475	+	11829	lincRNA	myocardial infarction associated transcript [Source:HGNC Symbol;Acc:HGNC:33425]	-	236	139	136	66	29	36	0.985363	0.720511	0.711266	0.385734	0.216487	0.204345
ENSG00000156804	1743.61	3759.18	3075.17	6246.04	5388.21	7027.35	2859.32	6220.53	-1.12176	0.459534	1.51989e-06	2.94418e-05	FBXO32	8	123497889	123541206	-	7395	protein_coding	F-box protein 32 [Source:HGNC Symbol;Acc:HGNC:16731]	-	2316	4022	3261	5927	4003	6866	15.468	33.3486	27.2806	55.4101	47.8001	62.3413
ENSG00000137449	106.152	136.46	156.541	261.349	281.323	292.721	133.051	278.464	-1.06924	0.476569	1.56826e-06	3.0279e-05	CPEB2	4	15002674	15070153	+	7177	protein_coding	cytoplasmic polyadenylation element binding protein 2 [Source:HGNC Symbol;Acc:HGNC:21745]	-	141	146	166	248	209	286	0.970306	1.24734	1.43089	2.38892	2.57149	2.67567
ENSG00000140464	1074.32	1859.96	1615.39	2725.2	3647.78	2727.63	1516.56	3033.53	-1.00043	0.499853	1.6547e-06	3.17397e-05	PML	15	73994673	74047812	+	12657	protein_coding	promyelocytic leukemia [Source:HGNC Symbol;Acc:HGNC:9113]	-	1427	1990	1713	2586	2710	2665	5.56834	9.64043	8.37275	14.125	18.9069	14.1376
ENSG00000103528	27.8555	51.406	47.1508	134.89	119.798	111.561	42.1375	122.083	-1.54394	0.342948	1.69378e-06	3.24541e-05	SYT17	16	19167971	19268334	+	7538	protein_coding	synaptotagmin 17 [Source:HGNC Symbol;Acc:HGNC:24119]	-	37	55	50	128	89	109	0.242425	0.447384	0.410351	1.17394	1.04259	0.970913
ENSG00000082126	94.1066	71.9685	86.7574	26.3457	28.2669	11.2585	84.2775	21.957	1.95684	3.88211	1.70922e-06	3.27143e-05	MPP4	2	201644870	201698694	-	4924	protein_coding	membrane palmitoylated protein 4 [Source:HGNC Symbol;Acc:HGNC:13680]	-	125	77	92	25	21	11	1.25379	0.958841	1.15588	0.351006	0.376602	0.149998
ENSG00000065717	51.194	83.1843	82.9854	207.604	160.179	175.018	72.4546	180.934	-1.32824	0.398254	1.76474e-06	3.37038e-05	TLE2	19	2997638	3047635	-	4038	protein_coding	transducin like enhancer of split 2 [Source:HGNC Symbol;Acc:HGNC:11838]	-	68	89	88	197	119	171	0.831716	1.35144	1.34821	3.37281	2.60233	2.84341
ENSG00000058335	62.4868	50.4714	63.182	13.6998	4.03813	15.3525	58.7134	11.0301	2.37703	5.19466	1.81445e-06	3.45412e-05	RASGRF1	15	78959947	79090773	-	9929	protein_coding	Ras protein specific guanine nucleotide releasing factor 1 [Source:HGNC Symbol;Acc:HGNC:9875]	-	83	54	67	13	3	15	0.412862	0.333474	0.417456	0.0905169	0.0266807	0.101437
ENSG00000279453	73.7796	79.4457	72.6122	163.343	149.411	238.475	75.2791	183.743	-1.29105	0.408653	1.82548e-06	3.46763e-05	Z99129.4	6	122436789	122439223	-	2435	TEC	TEC	-	98	85	77	155	111	233	1.98774	2.14039	1.95629	4.40073	4.02537	6.42491
ENSG00000273841	1054.75	1099.15	1061.84	537.452	275.939	620.241	1071.91	477.877	1.16241	2.23831	1.85905e-06	3.51729e-05	TAF9	5	69364743	69370013	-	2577	protein_coding	TATA-box binding protein associated factor 9 [Source:HGNC Symbol;Acc:HGNC:11542]	-	1401	1176	1126	510	205	606	26.8507	27.9812	27.0312	13.6819	7.02459	15.7895
ENSG00000149256	45.1712	72.9031	60.353	173.882	117.106	190.371	59.4758	160.453	-1.44096	0.368322	1.96828e-06	3.70301e-05	TENM4	11	78652831	79440948	-	16330	protein_coding	teneurin transmembrane protein 4 [Source:HGNC Symbol;Acc:HGNC:29945]	-	60	78	64	165	87	186	0.181467	0.292875	0.242457	0.698538	0.470451	0.764781
ENSG00000179598	213.057	349.561	276.304	101.167	137.296	126.914	279.641	121.793	1.20024	2.29778	1.97645e-06	3.71443e-05	PLD6	17	17200995	17206315	-	2560	protein_coding	phospholipase D family member 6 [Source:HGNC Symbol;Acc:HGNC:30447]	-	283	374	293	96	102	124	5.45983	8.95789	7.08058	2.59253	3.51837	3.25231
ENSG00000141968	63.9925	14.9545	27.3474	1.05383	0	0	35.4315	0.351276	6.45446	87.6976	1.98949e-06	3.73369e-05	VAV1	19	6772714	6857366	+	4305	protein_coding	vav guanine nucleotide exchange factor 1 [Source:HGNC Symbol;Acc:HGNC:12657]	-	85	16	29	1	0	0	0.975165	0.227888	0.416741	0.016059	0	0
ENSG00000184371	10108.6	25899.3	20804.8	39638.7	49705.3	42918.4	18937.6	44087.5	-1.21916	0.429534	2.02406e-06	3.79178e-05	CSF1	1	109910242	109930992	+	5418	protein_coding	colony stimulating factor 1 [Source:HGNC Symbol;Acc:HGNC:2432]	-	13427	27710	22062	37614	36927	41933	122.397	313.597	251.911	479.957	601.848	519.669
ENSG00000172197	50.4411	37.3862	39.6066	8.43062	6.73022	2.047	42.478	5.73595	2.90715	7.50135	2.07746e-06	3.88357e-05	MBOAT1	6	20102145	20212399	-	1794	protein_coding	membrane bound O-acyltransferase domain containing 1 [Source:HGNC Symbol;Acc:HGNC:21579]	-	67	40	42	8	5	2	1.84453	1.36714	1.44833	0.30829	0.24611	0.0748545
ENSG00000167925	192.73	259.834	215.008	432.069	654.177	375.624	222.524	487.29	-1.12945	0.45709	2.13762e-06	3.99181e-05	GHDC	17	42188799	42194532	-	4019	protein_coding	GH3 domain containing [Source:HGNC Symbol;Acc:HGNC:24438]	-	256	278	228	410	486	367	3.14597	4.24132	3.5096	7.05274	10.6782	6.13138
ENSG00000184990	315.445	468.262	356.46	718.71	1417.38	652.993	380.056	929.696	-1.28968	0.409041	2.40283e-06	4.44007e-05	SIVA1	14	104753100	104768494	+	4776	protein_coding	SIVA1 apoptosis inducing factor [Source:HGNC Symbol;Acc:HGNC:17712]	-	419	501	378	682	1053	638	4.33293	6.43202	4.89631	9.87216	19.4691	8.96946
ENSG00000125844	2663.59	4361.1	4254.89	6375.66	9807.27	6734.63	3759.86	7639.19	-1.02278	0.492166	2.45405e-06	4.52524e-05	RRBP1	20	17613678	17682295	-	6980	protein_coding	ribosome binding protein 1 [Source:HGNC Symbol;Acc:HGNC:10448]	-	3538	4666	4512	6050	7286	6580	25.0343	40.9886	39.9903	59.9228	92.1755	63.2966
ENSG00000117594	129.491	59.8179	109.39	22.1304	22.8827	34.799	99.5661	26.604	1.9	3.73213	2.48231e-06	4.5678e-05	HSD11B1	1	209686178	209734950	+	1513	protein_coding	hydroxysteroid 11-beta dehydrogenase 1 [Source:HGNC Symbol;Acc:HGNC:5208]	-	172	64	116	21	17	34	5.61464	2.59367	4.74308	0.959561	0.992183	1.50886
ENSG00000123689	444.183	478.543	487.539	1974.87	5194.38	1459.51	470.089	2876.25	-2.61305	0.163454	2.52262e-06	4.63715e-05	G0S2	1	209675420	209676388	+	866	protein_coding	G0/G1 switch 2 [Source:HGNC Symbol;Acc:HGNC:30229]	-	590	512	517	1874	3859	1426	33.6486	36.2515	36.9329	149.604	393.494	110.563
ENSG00000104177	430.632	328.999	368.719	220.25	185.754	148.407	376.116	184.804	1.02678	2.03747	2.56569e-06	4.70652e-05	MYEF2	15	48134631	48178517	-	14067	protein_coding	myelin expression factor 2 [Source:HGNC Symbol;Acc:HGNC:17940]	Others	572	352	391	209	138	145	2.00829	1.53432	1.71956	1.02716	0.866282	0.692112
ENSG00000136244	687.354	624.35	688.401	1480.63	889.735	1681.61	666.702	1350.66	-1.01956	0.493266	2.66226e-06	4.86345e-05	IL6	7	22725884	22732002	+	2069	protein_coding	interleukin 6 [Source:HGNC Symbol;Acc:HGNC:6018]	-	913	668	730	1405	661	1643	21.7943	19.7966	21.8275	46.947	28.2113	53.3196
ENSG00000099864	26.3498	38.3209	20.7463	111.706	92.877	75.739	28.4723	93.4406	-1.71611	0.304368	2.70601e-06	4.93315e-05	PALM	19	708939	748329	+	4908	protein_coding	paralemmin [Source:HGNC Symbol;Acc:HGNC:8594]	-	35	41	22	106	69	74	0.352205	0.512216	0.277306	1.49312	1.24144	1.01237
ENSG00000158006	90.3423	65.4259	99.9596	216.035	176.332	192.418	85.2426	194.928	-1.19368	0.437185	2.77153e-06	5.04739e-05	PAFAH2	1	25959767	25998157	-	3835	protein_coding	platelet activating factor acetylhydrolase 2 [Source:HGNC Symbol;Acc:HGNC:8579]	-	120	70	106	205	131	188	1.54543	1.1192	1.70994	3.69556	3.01639	3.29157
ENSG00000171291	130.996	119.636	105.618	55.8529	29.613	36.846	118.75	40.7706	1.53363	2.89514	2.93216e-06	5.29619e-05	ZNF439	19	11848726	11883750	+	5207	protein_coding	zinc finger protein 439 [Source:HGNC Symbol;Acc:HGNC:20873]	zf-C2H2	174	128	112	53	22	36	1.65042	1.50729	1.33067	0.703688	0.373093	0.464221
ENSG00000159445	143.795	112.159	142.395	57.9605	13.4604	35.8225	132.783	35.7478	1.87539	3.66901	2.93708e-06	5.29966e-05	THEM4	1	151873584	151909808	-	4390	protein_coding	thioesterase superfamily member 4 [Source:HGNC Symbol;Acc:HGNC:17947]	-	191	120	151	55	10	35	2.14883	1.67606	2.12791	0.866144	0.201149	0.53532
ENSG00000197375	250.7	247.684	277.247	124.352	102.299	147.384	258.543	124.678	1.04626	2.06517	3.00396e-06	5.39826e-05	SLC22A5	5	132369752	132395614	+	12788	protein_coding	solute carrier family 22 member 5 [Source:HGNC Symbol;Acc:HGNC:10969]	-	333	265	294	118	76	144	1.2861	1.27062	1.42228	0.637928	0.524798	0.756084
ENSG00000180667	509.681	433.68	409.269	281.372	160.179	201.629	450.877	214.394	1.06918	2.09824	3.05038e-06	5.47053e-05	YOD1	1	207043849	207052980	-	6521	protein_coding	YOD1 deubiquitinase [Source:HGNC Symbol;Acc:HGNC:25035]	-	677	464	434	267	119	197	5.12751	4.36292	4.11734	2.83067	1.61144	2.02844
ENSG00000185664	9.03423	11.2159	14.1452	59.0143	47.1115	48.1045	11.4651	51.4101	-2.17595	0.221296	3.08374e-06	5.51356e-05	PMEL	12	55954105	55973317	-	3901	protein_coding	premelanosome protein [Source:HGNC Symbol;Acc:HGNC:10880]	-	12	12	15	56	35	47	0.151928	0.188616	0.237879	0.99244	0.792271	0.808969
ENSG00000213918	140.031	124.309	145.224	53.7452	63.264	52.1985	136.521	56.4026	1.28074	2.42964	3.11686e-06	5.5615e-05	DNASE1	16	3611728	3680143	+	13801	protein_coding	deoxyribonuclease 1 [Source:HGNC Symbol;Acc:HGNC:2956]	-	186	133	154	51	47	51	0.665633	0.590901	0.690322	0.255477	0.300725	0.248125
ENSG00000165572	147.559	155.153	117.877	261.349	382.276	262.016	140.196	301.88	-1.10231	0.465769	3.18167e-06	5.65997e-05	KBTBD6	13	41127569	41132746	-	5178	protein_coding	kelch repeat and BTB domain containing 6 [Source:HGNC Symbol;Acc:HGNC:25340]	-	196	166	125	248	284	256	1.8695	1.96571	1.49345	3.31117	4.84326	3.31962
ENSG00000101187	397.506	259.834	308.366	161.236	126.528	165.807	321.902	151.19	1.08823	2.12613	3.29613e-06	5.84003e-05	SLCO4A1	20	62642445	62685785	+	4051	protein_coding	solute carrier organic anion transporter family member 4A1 [Source:HGNC Symbol;Acc:HGNC:10953]	-	528	278	327	153	94	162	6.43731	4.20781	4.99375	2.61109	2.04902	2.68511
ENSG00000154175	76.0381	65.4259	68.8401	21.0766	0	10.235	70.1014	10.4372	2.70572	6.52381	3.31859e-06	5.87395e-05	ABI3BP	3	100749156	100993515	-	10978	protein_coding	ABI family member 3 binding protein [Source:HGNC Symbol;Acc:HGNC:17265]	-	101	70	73	20	0	10	0.454392	0.390975	0.411378	0.12595	0	0.0611627
ENSG00000214706	401.27	632.762	596.929	988.49	1990.8	944.69	543.654	1307.99	-1.26628	0.41573	3.41098e-06	5.99537e-05	IFRD2	3	50287732	50292918	-	3712	protein_coding	interferon related developmental regulator 2 [Source:HGNC Symbol;Acc:HGNC:5457]	-	533	677	633	938	1479	923	7.09172	11.1829	10.5496	17.4698	35.1837	16.6957
ENSG00000143499	112.928	62.6219	66.9541	165.451	254.402	210.841	80.8346	210.231	-1.3699	0.386917	3.50513e-06	6.13475e-05	SMYD2	1	214281102	214337131	+	4889	protein_coding	SET and MYND domain containing 2 [Source:HGNC Symbol;Acc:HGNC:20982]	-	150	67	71	157	189	206	1.51532	0.840289	0.89842	2.2201	3.41368	2.82916
ENSG00000143543	76.0381	117.767	100.903	192.85	261.132	211.864	98.2358	221.949	-1.17761	0.442085	3.68902e-06	6.42647e-05	JTB	1	153974269	153977688	-	1496	protein_coding	jumping translocation breakpoint [Source:HGNC Symbol;Acc:HGNC:6201]	-	101	126	107	183	194	207	3.33443	5.16432	4.4248	8.45691	11.4512	9.29071
ENSG00000078902	470.533	725.292	582.784	962.145	1529.11	1077.74	592.87	1189.66	-1.00463	0.498399	3.73897e-06	6.49425e-05	TOLLIP	11	1274371	1309654	-	5983	protein_coding	toll interacting protein [Source:HGNC Symbol;Acc:HGNC:16476]	-	625	776	618	913	1136	1053	5.15933	7.95274	6.39015	10.5498	16.7664	11.8173
ENSG00000270885	11.2928	33.6476	40.5497	103.275	114.414	100.303	28.4967	105.997	-1.90899	0.266279	3.80654e-06	6.59862e-05	RASL10B	17	35731649	35743521	+	3502	protein_coding	RAS like family 10 member B [Source:HGNC Symbol;Acc:HGNC:30295]	-	15	36	43	98	85	98	0.211547	0.630319	0.759615	1.93465	2.14331	1.87897
ENSG00000135439	48.1826	35.5169	36.7776	96.9521	113.068	115.655	40.159	108.558	-1.42795	0.371659	3.86893e-06	6.68054e-05	AGAP2	12	57723761	57742157	-	6728	protein_coding	ArfGAP with GTPase domain, ankyrin repeat and PH domain 2 [Source:HGNC Symbol;Acc:HGNC:16921]	-	64	38	39	92	84	113	0.469815	0.346315	0.358608	0.945353	1.10249	1.12772
ENSG00000274419	30.867	31.7783	26.4044	2.10766	1.34604	3.0705	29.6832	2.17473	3.73627	13.3269	3.92943e-06	6.76514e-05	TBC1D3D	17	38003976	38014902	+	2116	protein_coding	TBC1 domain family member 3D [Source:HGNC Symbol;Acc:HGNC:28944]	-	41	34	28	2	1	3	0.956975	0.985229	0.818622	0.0653441	0.0417317	0.0951953
ENSG00000135124	712.951	596.31	775.159	373.055	181.716	374.601	694.807	309.791	1.16122	2.23647	4.05779e-06	6.95754e-05	P2RX4	12	121209857	121234106	+	8159	protein_coding	purinergic receptor P2X 4 [Source:HGNC Symbol;Acc:HGNC:8535]	-	947	638	822	354	135	366	5.73252	4.79466	6.2327	2.99957	1.46109	3.012
ENSG00000142541	9719.33	13333.8	12162.1	19145.9	37370.2	19027.9	11738.4	25181.3	-1.10108	0.466167	4.18779e-06	7.1541e-05	RPL13A	19	49487554	49492308	+	2369	protein_coding	ribosomal protein L13a [Source:HGNC Symbol;Acc:HGNC:10304]	-	12910	14266	12897	18168	27763	18591	269.15	369.242	336.794	530.193	1034.86	526.924
ENSG00000149257	1911.49	4004.06	3479.73	5815.02	7146.14	6460.33	3131.76	6473.83	-1.04788	0.483678	4.25211e-06	7.24994e-05	SERPINH1	11	75562056	75572783	+	6281	protein_coding	serpin family H member 1 [Source:HGNC Symbol;Acc:HGNC:1546]	-	2539	4284	3690	5518	5309	6312	19.9649	41.821	36.3445	60.7358	74.6389	67.4758
ENSG00000141026	100.129	128.048	111.276	212.873	222.097	262.016	113.151	232.329	-1.04123	0.485913	4.27924e-06	7.28214e-05	MED9	17	17476986	17493226	+	5998	protein_coding	mediator complex subunit 9 [Source:HGNC Symbol;Acc:HGNC:25487]	-	133	137	118	202	165	256	1.09516	1.40052	1.21707	2.32829	2.42918	2.86579
ENSG00000163389	268.016	185.996	222.552	116.975	88.8389	102.35	225.521	102.721	1.13258	2.1925	4.34104e-06	7.37671e-05	POGLUT1	3	119468938	119494708	+	7097	protein_coding	protein O-glucosyltransferase 1 [Source:HGNC Symbol;Acc:HGNC:22954]	-	356	199	236	111	66	100	2.47747	1.7193	2.05721	1.08129	0.821203	0.946096
ENSG00000110987	227.361	221.513	226.324	119.083	74.0324	114.632	225.066	102.582	1.12542	2.18165	4.35272e-06	7.38582e-05	BCL7A	12	122019422	122062044	+	6565	protein_coding	BCL tumor suppressor 7A [Source:HGNC Symbol;Acc:HGNC:1004]	-	302	237	240	113	55	112	2.27198	2.21354	2.26161	1.18997	0.739792	1.1455
ENSG00000112855	189.719	195.343	242.355	380.432	559.954	354.131	209.139	431.506	-1.04321	0.485246	4.41446e-06	7.46982e-05	HARS2	5	140691426	140699318	+	3736	protein_coding	histidyl-tRNA synthetase 2, mitochondrial [Source:HGNC Symbol;Acc:HGNC:4817]	-	252	209	257	361	416	346	3.33139	3.43015	4.25567	6.68024	9.83259	6.21841
ENSG00000140511	269.521	357.973	358.346	559.582	965.113	570.089	328.613	698.262	-1.08656	0.470883	4.45458e-06	7.52249e-05	HAPLN3	15	88877288	88895626	-	3524	protein_coding	hyaluronan and proteoglycan link protein 3 [Source:HGNC Symbol;Acc:HGNC:21446]	-	358	383	380	531	717	557	5.01741	6.66403	6.67097	10.4172	17.9666	10.6128
ENSG00000114200	194.989	131.786	177.287	83.2524	40.3813	62.4335	168.021	62.0224	1.42908	2.69276	4.52044e-06	7.61912e-05	BCHE	3	165772904	165837472	-	3082	protein_coding	butyrylcholinesterase [Source:HGNC Symbol;Acc:HGNC:983]	-	259	141	188	79	30	61	4.15049	2.80518	3.77369	1.77209	0.859548	1.32895
ENSG00000148053	20.327	23.3664	20.7463	91.683	71.3403	57.316	21.4799	73.4464	-1.77561	0.292071	4.53965e-06	7.6442e-05	NTRK2	9	84668551	85027070	+	20363	protein_coding	neurotrophic receptor tyrosine kinase 2 [Source:HGNC Symbol;Acc:HGNC:8032]	-	27	25	22	87	53	56	0.0654869	0.0752787	0.0668378	0.295372	0.229835	0.184653
ENSG00000160094	29.3613	38.3209	45.2647	102.221	110.376	97.2324	37.649	103.276	-1.46121	0.363189	4.69978e-06	7.89125e-05	ZNF362	1	33256545	33300719	+	3331	protein_coding	zinc finger protein 362 [Source:HGNC Symbol;Acc:HGNC:18079]	zf-C2H2	39	41	48	97	82	95	0.578259	0.754715	0.891472	2.01321	2.17381	1.91496
ENSG00000150281	102.388	114.028	95.2446	47.4222	28.2669	31.7285	103.887	35.8059	1.52856	2.88498	4.78607e-06	8.02317e-05	CTF1	16	30896607	30903560	+	1664	protein_coding	cardiotrophin 1 [Source:HGNC Symbol;Acc:HGNC:2499]	-	136	122	101	45	21	31	4.03662	4.49553	3.75499	1.86961	1.11442	1.25089
ENSG00000168542	0.752853	3.73862	8.48714	30.561	53.8417	31.7285	4.3262	38.7104	-3.19878	0.108911	4.78744e-06	8.02317e-05	COL3A1	2	188974320	189012746	+	6811	protein_coding	collagen type III alpha 1 chain [Source:HGNC Symbol;Acc:HGNC:2201]	-	1	4	9	29	40	31	0.0072514	0.03601	0.0817472	0.29436	0.518598	0.305605
ENSG00000244586	127.985	216.84	170.686	327.74	570.722	326.496	171.837	408.32	-1.24831	0.420941	4.94923e-06	8.25512e-05	WNT5A-AS1	3	55487699	55488308	+	500	antisense	WNT5A antisense RNA 1 [Source:HGNC Symbol;Acc:HGNC:40616]	-	170	232	181	311	424	319	16.7923	28.4506	22.3949	43.0014	74.882	42.8382
ENSG00000164692	8492.93	12201.9	10980.5	39763	98626	34415.2	10558.4	57601.4	-2.44771	0.183302	5.01927e-06	8.35614e-05	COL1A2	7	94394561	94431232	+	11156	protein_coding	collagen type I alpha 2 chain [Source:HGNC Symbol;Acc:HGNC:2198]	-	11281	13055	11644	37732	73271	33625	49.9426	71.7534	64.5706	233.826	579.97	202.378
ENSG00000168672	201.764	201.886	200.862	80.0909	117.106	82.9035	201.504	93.3667	1.11819	2.17074	5.04669e-06	8.38597e-05	FAM84B	8	126552442	126558393	-	5404	protein_coding	family with sequence similarity 84 member B [Source:HGNC Symbol;Acc:HGNC:24166]	-	268	216	213	76	87	81	2.44936	2.45083	2.4384	0.972278	1.42163	1.00642
ENSG00000092931	398.259	293.482	279.133	170.72	169.601	122.82	323.624	154.38	1.07211	2.10251	5.09152e-06	8.4525e-05	MFSD11	17	76735865	76781449	+	6587	protein_coding	major facilitator superfamily domain containing 11 [Source:HGNC Symbol;Acc:HGNC:25458]	-	529	314	296	162	126	120	3.96644	2.92291	2.78	1.70028	1.68914	1.22322
ENSG00000163888	4.51712	6.54259	5.65809	28.4533	53.8417	30.705	5.5726	37.6667	-2.75807	0.147821	5.13877e-06	8.51492e-05	CAMK2N2	3	184259213	184261463	-	1362	protein_coding	calcium/calmodulin dependent protein kinase II inhibitor 2 [Source:HGNC Symbol;Acc:HGNC:24197]	-	6	7	6	27	40	30	0.217574	0.315134	0.272531	1.3705	2.59337	1.47895
ENSG00000120685	385.461	402.836	405.497	230.788	129.22	214.935	397.931	191.648	1.04778	2.06734	5.14979e-06	8.52518e-05	PROSER1	13	39009866	39038076	-	7315	protein_coding	proline and serine rich 1 [Source:HGNC Symbol;Acc:HGNC:20291]	-	512	431	430	219	96	210	3.45691	3.61274	3.6366	2.06977	1.15888	1.92759
ENSG00000142655	179.179	306.567	232.925	452.092	714.749	434.987	239.557	533.943	-1.15621	0.448689	5.23684e-06	8.66115e-05	PEX14	1	10472288	10630758	+	2995	protein_coding	peroxisomal biogenesis factor 14 [Source:HGNC Symbol;Acc:HGNC:8856]	-	238	328	247	429	531	425	3.92476	6.71508	5.10201	9.90267	15.6559	9.52801
ENSG00000147421	225.103	185.062	221.609	112.76	74.0324	100.303	210.591	95.6983	1.13176	2.19126	5.31158e-06	8.76833e-05	HMBOX1	8	28890394	29064764	+	6634	protein_coding	homeobox containing 1 [Source:HGNC Symbol;Acc:HGNC:26137]	Homeobox	299	198	235	107	55	98	2.22602	1.83005	2.19146	1.11507	0.732097	0.991884
ENSG00000134339	44.4183	23.3664	25.4614	1.05383	0	1.0235	31.082	0.692442	5.39276	42.013	5.61239e-06	9.23898e-05	SAA2	11	18239223	18248643	-	2227	protein_coding	serum amyloid A2 [Source:HGNC Symbol;Acc:HGNC:10514]	-	59	25	27	1	0	1	1.30847	0.688325	0.750041	0.0310436	0	0.0301502
ENSG00000236552	515.704	654.259	622.39	938.96	1806.39	1025.55	597.451	1256.97	-1.07228	0.475566	5.78999e-06	9.50474e-05	RPL13AP5	10	96750288	96750899	+	612	processed_pseudogene	ribosomal protein L13a pseudogene 5 [Source:HGNC Symbol;Acc:HGNC:23736]	-	685	700	660	891	1342	1002	55.2805	70.1327	66.7166	100.651	193.634	109.933
ENSG00000198746	65.4982	36.4516	66.9541	133.836	191.138	132.031	56.3013	152.335	-1.42916	0.371346	5.94519e-06	9.72334e-05	GPATCH3	1	26890488	26900466	-	2225	protein_coding	G-patch domain containing 3 [Source:HGNC Symbol;Acc:HGNC:25720]	-	87	39	71	127	142	129	1.93118	1.07475	1.9741	3.94608	5.6356	3.89287
ENSG00000111341	26.3498	52.3407	49.0368	121.19	183.062	94.162	42.5758	132.805	-1.64442	0.319875	6.03267e-06	9.82281e-05	MGP	12	14881181	14885926	-	2639	protein_coding	matrix Gla protein [Source:HGNC Symbol;Acc:HGNC:7060]	-	35	56	52	115	136	92	0.65503	1.30114	1.219	3.01266	4.55073	2.34077
ENSG00000223705	207.787	178.519	181.059	101.167	86.1468	61.41	189.122	82.9081	1.19282	2.28599	6.03384e-06	9.82281e-05	NSUN5P1	7	75410322	75416787	+	4822	transcribed_unprocessed_pseudogene	NOP2/Sun RNA methyltransferase family member 5 pseudogene 1 [Source:HGNC Symbol;Acc:HGNC:19146]	-	276	191	192	96	64	60	2.82693	2.42873	2.46329	1.37637	1.17202	0.835476
ENSG00000164604	146.053	65.4259	75.4412	27.3995	17.4986	30.705	95.6402	25.201	1.91658	3.77526	6.15625e-06	9.98524e-05	GPR85	7	113078331	113087778	-	7396	protein_coding	G protein-coupled receptor 85 [Source:HGNC Symbol;Acc:HGNC:4536]	-	194	70	80	26	13	30	1.2955	0.58033	0.669167	0.243035	0.155213	0.272354
ENSG00000213030	82.0609	47.6674	69.7831	5.26914	18.8446	18.423	66.5038	14.1789	2.24523	4.74114	6.17597e-06	0.00010008	CGB8	19	49047638	49049106	-	882	protein_coding	chorionic gonadotropin subunit beta 8 [Source:HGNC Symbol;Acc:HGNC:16453]	-	109	51	74	5	14	18	6.10366	3.54548	5.19044	0.391916	1.40165	1.37029
ENSG00000119673	79.0495	92.5309	86.7574	179.151	518.227	156.595	86.1126	284.658	-1.72149	0.303235	6.20669e-06	0.00010032	ACOT2	14	73567620	73575658	+	2393	protein_coding	acyl-CoA thioesterase 2 [Source:HGNC Symbol;Acc:HGNC:18431]	-	105	99	92	170	385	153	2.1671	2.53668	2.37841	4.91132	14.2069	4.29298
ENSG00000272734	80.5552	73.8378	72.6122	31.6148	9.4223	13.3055	75.6684	18.1142	2.04415	4.12429	6.20782e-06	0.00010032	ADIRF-AS1	10	86965345	86971311	-	5748	processed_transcript	ADIRF antisense RNA 1 [Source:HGNC Symbol;Acc:HGNC:45127]	-	107	79	77	30	7	13	0.919389	0.842722	0.828734	0.360825	0.107538	0.151858
ENSG00000115297	115.186	128.982	126.364	236.057	436.118	219.029	123.511	297.068	-1.26272	0.416757	6.2234e-06	0.00010048	TLX2	2	74513463	74517147	+	2775	protein_coding	T cell leukemia homeobox 2 [Source:HGNC Symbol;Acc:HGNC:5057]	Homeobox	153	138	134	224	324	214	2.72308	3.04923	2.98733	5.58055	10.3101	5.17799
ENSG00000084636	1362.66	1520.68	1337.2	2516.54	4362.53	2009.13	1406.85	2962.73	-1.07392	0.475027	6.49218e-06	0.000104342	COL16A1	1	31652247	31704319	-	9269	protein_coding	collagen type XVI alpha 1 chain [Source:HGNC Symbol;Acc:HGNC:2193]	-	1810	1627	1418	2388	3241	1963	9.64447	10.7629	9.46422	17.8112	30.8765	14.2199
ENSG00000019991	326.738	740.247	581.841	1151.83	1057.99	1398.1	549.609	1202.64	-1.13151	0.456439	6.68799e-06	0.000106905	HGF	7	81699008	81770438	-	9817	protein_coding	hepatocyte growth factor [Source:HGNC Symbol;Acc:HGNC:4893]	-	434	792	617	1093	786	1366	2.18345	4.94675	3.88819	7.69721	7.0701	9.34291
ENSG00000167685	375.673	364.516	349.859	582.767	1115.87	613.076	363.349	770.571	-1.0823	0.472276	6.93779e-06	0.000110697	ZNF444	19	56132599	56160893	+	7239	protein_coding	zinc finger protein 444 [Source:HGNC Symbol;Acc:HGNC:16052]	zf-C2H2	499	390	371	553	829	599	3.40451	3.30339	3.17056	5.28127	10.1125	5.55595
ENSG00000267519	161.863	123.374	168.8	77.9832	22.8827	31.7285	151.346	44.1982	1.76471	3.39805	7.02481e-06	0.000111581	AC020916.1	19	13823880	13842928	-	19049	antisense	novel transcript	-	215	132	179	74	17	31	0.557441	0.424889	0.581329	0.268566	0.0788058	0.10927
ENSG00000125611	85.8252	142.068	141.452	237.111	289.399	275.321	123.115	267.277	-1.12219	0.459395	7.04772e-06	0.000111844	CHCHD5	2	112584240	112589275	+	3759	protein_coding	coiled-coil-helix-coiled-coil-helix domain containing 5 [Source:HGNC Symbol;Acc:HGNC:17840]	-	114	152	150	225	215	269	1.49784	2.47939	2.46865	4.13811	5.05066	4.80496
ENSG00000167617	101.635	130.852	96.1876	230.788	535.725	190.371	109.558	318.961	-1.53844	0.344256	7.08556e-06	0.000112344	CDC42EP5	19	54465026	54473264	-	903	protein_coding	CDC42 effector protein 5 [Source:HGNC Symbol;Acc:HGNC:17408]	-	135	140	102	219	398	186	7.38378	9.50636	6.98801	16.7667	38.9204	13.8304
ENSG00000102802	51.9468	29.909	38.6636	122.244	86.1468	137.149	40.1731	115.18	-1.51652	0.349528	7.36033e-06	0.000116179	MEDAG	13	30906191	30925572	+	2374	protein_coding	mesenteric estrogen dependent adipogenesis [Source:HGNC Symbol;Acc:HGNC:25926]	-	69	32	41	116	64	134	1.43549	0.826501	1.06843	3.37808	2.38057	3.78996
ENSG00000152910	21.0799	24.301	9.43015	66.3911	76.7245	64.4805	18.2704	69.1987	-1.91345	0.265456	7.48929e-06	0.000118011	CNTNAP4	16	76277278	76559238	+	6482	protein_coding	contactin associated protein like 4 [Source:HGNC Symbol;Acc:HGNC:18747]	-	28	26	10	63	57	63	0.213345	0.245945	0.0954404	0.671929	0.776511	0.652592
ENSG00000180447	24.8441	9.34655	15.0882	57.9605	88.8389	58.3395	16.4263	68.3796	-2.03615	0.243814	7.67693e-06	0.000120744	GAS1	9	86944363	86947189	-	2827	protein_coding	growth arrest specific 1 [Source:HGNC Symbol;Acc:HGNC:4165]	-	33	10	16	55	66	57	0.576528	0.216894	0.350135	1.34502	2.06158	1.35381
ENSG00000135426	57.9697	48.6021	36.7776	10.5383	6.73022	11.2585	47.7831	9.509	2.31421	4.97332	7.8139e-06	0.000122571	TESPA1	12	54948018	54984746	-	5025	protein_coding	thymocyte expressed, positive selection associated 1 [Source:HGNC Symbol;Acc:HGNC:29109]	-	77	52	39	10	5	11	0.75681	0.634514	0.480142	0.13758	0.0878649	0.146983
ENSG00000227471	60.2282	100.008	62.239	160.182	192.484	173.995	74.1584	175.554	-1.24549	0.421766	7.87215e-06	0.000123371	AKR1B15	7	134549136	134579875	+	3325	protein_coding	aldo-keto reductase family 1 member B15 [Source:HGNC Symbol;Acc:HGNC:37281]	-	80	107	66	152	143	170	1.18831	1.97318	1.22799	3.16041	3.79775	3.43295
ENSG00000015592	21.0799	13.0852	16.9743	0	0	0	17.0464	0	6.35731	81.9862	7.87891e-06	0.000123371	STMN4	8	27235323	27258420	-	3294	protein_coding	stathmin 4 [Source:HGNC Symbol;Acc:HGNC:16078]	-	28	14	18	0	0	0	0.419824	0.260602	0.338057	0	0	0
ENSG00000125458	91.0952	85.0536	86.7574	183.366	197.868	163.76	87.6354	181.665	-1.04873	0.483394	8.47867e-06	0.000132176	NT5C	17	75130225	75131795	-	1571	protein_coding	5', 3'-nucleotidase, cytosolic [Source:HGNC Symbol;Acc:HGNC:17144]	-	121	91	92	174	147	160	3.80401	3.55172	3.62287	7.65711	8.26271	6.83839
ENSG00000178115	17.3156	18.6931	14.1452	0	0	0	16.718	0	6.32718	80.2919	8.60704e-06	0.000133822	GOLGA8Q	15	30552078	30562501	+	2137	protein_coding	golgin A8 family member Q [Source:HGNC Symbol;Acc:HGNC:44408]	-	23	20	15	0	0	0	0.531564	0.573851	0.434238	0	0	0
ENSG00000135378	86.578	89.7269	69.7831	199.173	154.795	178.089	82.0294	177.352	-1.11329	0.462237	8.80213e-06	0.000136375	PRRG4	11	32829943	32858123	+	5530	protein_coding	proline rich and Gla domain 4 [Source:HGNC Symbol;Acc:HGNC:30799]	-	115	96	74	189	115	174	1.02708	1.06444	0.827843	2.36281	1.83635	2.11268
ENSG00000088387	366.639	221.513	283.848	136.998	122.49	151.478	290.667	136.988	1.08469	2.12092	8.92002e-06	0.000137959	DOCK9	13	98793429	99086625	-	14816	protein_coding	dedicator of cytokinesis 9 [Source:HGNC Symbol;Acc:HGNC:14132]	-	487	237	301	130	91	148	1.62342	0.980825	1.25683	0.606603	0.542365	0.670719
ENSG00000223403	82.8138	30.8436	59.41	11.5921	6.73022	14.329	57.6891	10.8838	2.39007	5.24184	8.95029e-06	0.000138232	MEG9	14	101064151	101072937	+	3212	lincRNA	maternally expressed 9 [Source:HGNC Symbol;Acc:HGNC:43874]	-	110	33	63	11	5	14	1.69141	0.629959	1.21341	0.23676	0.13746	0.292659
ENSG00000140465	141.536	98.1388	161.256	52.6914	26.9209	57.316	133.644	45.6427	1.53681	2.90153	9.30789e-06	0.00014308	CYP1A1	15	74719542	74725610	-	3435	protein_coding	cytochrome P450 family 1 subfamily A member 1 [Source:HGNC Symbol;Acc:HGNC:2595]	-	188	105	171	50	20	56	2.70311	1.87429	3.07972	1.00632	0.514144	1.09464
ENSG00000160113	435.902	683.233	542.234	979.006	1709.48	894.539	553.79	1194.34	-1.10834	0.463827	9.32915e-06	0.000143158	NR2F6	19	17231883	17245940	-	2676	protein_coding	nuclear receptor subfamily 2 group F member 6 [Source:HGNC Symbol;Acc:HGNC:7977]	RXR-like	579	731	575	929	1270	874	10.6862	16.7496	13.293	24.0006	41.9082	21.9298
ENSG00000197405	87.3309	160.761	117.877	49.5299	26.9209	45.034	121.99	40.4949	1.57703	2.98355	9.43394e-06	0.00014464	C5AR1	19	47290023	47322066	+	2951	protein_coding	complement C5a receptor 1 [Source:HGNC Symbol;Acc:HGNC:1338]	-	116	172	125	47	20	44	1.94143	3.57382	2.62049	1.10108	0.59847	1.00114
ENSG00000168970	75.2853	30.8436	61.296	15.8074	2.69209	1.0235	55.8083	6.50767	3.07916	8.45123	9.59839e-06	0.000147034	JMJD7-PLA2G4B	15	41828095	41848155	+	7862	protein_coding	JMJD7-PLA2G4B readthrough [Source:HGNC Symbol;Acc:HGNC:34449]	-	100	33	65	15	2	1	0.628202	0.257368	0.511472	0.131902	0.0224636	0.00854038
ENSG00000139269	222.092	444.896	270.645	101.167	92.877	168.877	312.544	120.974	1.36378	2.57358	9.77928e-06	0.000149286	INHBE	12	57452323	57459280	+	3015	protein_coding	inhibin subunit beta E [Source:HGNC Symbol;Acc:HGNC:24029]	-	295	476	287	96	69	165	4.83245	9.68041	5.88892	2.20128	2.02089	3.67457
ENSG00000242086	130.244	124.309	118.82	64.2835	25.5748	38.893	124.458	42.9171	1.52354	2.87496	1.01022e-05	0.000153551	MUC20-OT1	3	195658062	195739964	+	17599	lincRNA	MUC20 overlapping transcript [Source:HGNC Symbol;Acc:HGNC:53807]	-	173	133	126	61	19	38	0.485501	0.46338	0.442919	0.239626	0.0953339	0.144979
ENSG00000175591	72.2739	81.315	99.9596	31.6148	21.5367	29.6815	84.5162	27.611	1.60193	3.0355	1.0186e-05	0.000154691	P2RY2	11	73218298	73236352	+	2861	protein_coding	purinergic receptor P2Y2 [Source:HGNC Symbol;Acc:HGNC:8541]	-	96	87	106	30	16	29	1.65724	1.86456	2.29208	0.724929	0.493837	0.680597
ENSG00000100191	74.5324	33.6476	33.0055	10.5383	1.34604	7.1645	47.0618	6.3496	2.85204	7.22022	1.02009e-05	0.000154785	SLC5A4	22	32218476	32255341	-	2030	protein_coding	solute carrier family 5 member 4 [Source:HGNC Symbol;Acc:HGNC:11039]	-	99	36	35	10	1	7	2.40864	1.08738	1.06663	0.340562	0.0434996	0.231533
ENSG00000182700	130.244	120.571	87.7004	205.496	270.555	236.428	112.838	237.493	-1.0687	0.476749	1.03915e-05	0.000157002	IGIP	5	140125935	140129392	+	3458	protein_coding	IgA inducing protein [Source:HGNC Symbol;Acc:HGNC:33847]	-	173	129	93	195	201	231	2.47089	2.28738	1.66379	3.89854	5.13278	4.48536
ENSG00000164509	410.305	280.397	387.579	194.958	111.722	188.324	359.427	165.001	1.1182	2.17076	1.08722e-05	0.000163425	IL31RA	5	55851379	55922853	+	4576	protein_coding	interleukin 31 receptor A [Source:HGNC Symbol;Acc:HGNC:18969]	-	545	300	411	185	83	184	5.88224	4.01984	5.55645	2.79497	1.60167	2.69986
ENSG00000260027	67.7567	62.6219	57.5239	127.513	161.525	136.125	62.6342	141.721	-1.1729	0.443528	1.12559e-05	0.000168475	HOXB7	17	48607227	48633572	-	1528	protein_coding	homeobox B7 [Source:HGNC Symbol;Acc:HGNC:5118]	Homeobox	90	67	61	121	120	133	2.90905	2.6886	2.46972	5.47462	6.93489	5.84438
ENSG00000185338	142.289	141.133	112.219	54.799	64.6101	45.034	131.88	54.8144	1.27497	2.41994	1.16013e-05	0.000173351	SOCS1	16	11254405	11256200	-	1796	protein_coding	suppressor of cytokine signaling 1 [Source:HGNC Symbol;Acc:HGNC:19383]	-	189	151	119	52	48	44	5.19742	5.15519	4.09904	2.00165	2.36002	1.64496
ENSG00000139190	124.221	80.3804	87.7004	43.2069	24.2288	27.6345	97.4338	31.6901	1.61494	3.06299	1.19814e-05	0.000177678	VAMP1	12	6462237	6470987	-	3580	protein_coding	vesicle associated membrane protein 1 [Source:HGNC Symbol;Acc:HGNC:12642]	-	165	86	93	41	18	27	2.27632	1.47295	1.60709	0.791759	0.443988	0.506397
ENSG00000169744	76.791	83.1843	118.82	276.103	139.989	288.627	92.9317	234.906	-1.34419	0.393875	1.26469e-05	0.000186762	LDB2	4	16501541	16898809	-	5586	protein_coding	LIM domain binding 2 [Source:HGNC Symbol;Acc:HGNC:6533]	-	102	89	126	262	104	282	0.901845	0.976929	1.39544	3.24259	1.64405	3.38968
ENSG00000188511	112.928	139.264	116.934	57.9605	45.7655	49.128	123.042	50.9513	1.26709	2.40675	1.28521e-05	0.000189632	C22orf34	22	49414524	49657542	-	6769	lincRNA	chromosome 22 open reading frame 34 [Source:HGNC Symbol;Acc:HGNC:28010]	-	150	149	124	55	34	48	1.09446	1.3497	1.13328	0.561733	0.443543	0.476131
ENSG00000165323	30.867	15.8891	26.4044	1.05383	0	0	24.3868	0.351276	5.91238	60.2289	1.29174e-05	0.000190279	FAT3	11	92352096	92896470	+	19280	protein_coding	FAT atypical cadherin 3 [Source:HGNC Symbol;Acc:HGNC:23112]	-	41	17	28	1	0	0	0.105029	0.054065	0.0898447	0.00358579	0	0
ENSG00000132768	121.962	343.018	264.044	484.761	857.43	551.666	243.008	631.286	-1.37862	0.384587	1.31992e-05	0.000193782	DPH2	1	43970000	43973369	+	2930	protein_coding	DPH2 homolog [Source:HGNC Symbol;Acc:HGNC:3004]	-	162	367	280	460	637	539	2.73074	7.6802	5.91196	10.8538	19.1979	12.3518
ENSG00000178449	139.278	216.84	200.862	318.256	479.191	352.084	185.66	383.177	-1.04587	0.484353	1.32212e-05	0.000193944	COX14	12	50111979	50120457	+	1073	protein_coding	cytochrome c oxidase assembly factor COX14 [Source:HGNC Symbol;Acc:HGNC:28216]	-	185	232	213	302	356	344	8.51539	13.2575	12.2806	19.458	29.2976	21.5263
ENSG00000104998	76.0381	106.551	109.39	191.797	258.44	185.253	97.3262	211.83	-1.1228	0.459202	1.32924e-05	0.000194794	IL27RA	19	14031748	14053216	+	2962	protein_coding	interleukin 27 receptor subunit alpha [Source:HGNC Symbol;Acc:HGNC:17290]	-	101	114	116	182	192	181	1.6841	2.3599	2.42278	4.24794	5.72398	4.10302
ENSG00000197343	1179.72	948.675	944.901	584.874	298.822	601.818	1024.43	495.171	1.04636	2.06532	1.34252e-05	0.000196121	ZNF655	7	99558406	99576453	+	8401	protein_coding	zinc finger protein 655 [Source:HGNC Symbol;Acc:HGNC:30899]	zf-C2H2	1567	1015	1002	555	222	588	9.21235	7.40814	7.37867	4.56724	2.33348	4.69955
ENSG00000135929	159.605	396.294	310.252	625.974	798.204	573.16	288.717	665.779	-1.20701	0.433166	1.40829e-05	0.000204544	CYP27A1	2	218781749	218815293	+	2983	protein_coding	cytochrome P450 family 27 subfamily A member 1 [Source:HGNC Symbol;Acc:HGNC:2605]	-	212	424	329	594	593	560	3.51006	8.71538	6.82313	13.7666	17.5543	12.6051
ENSG00000124171	146.806	197.212	133.908	74.8218	67.3022	67.551	159.309	69.8916	1.18673	2.27636	1.43179e-05	0.000207275	PARD6B	20	50731544	50756795	+	4726	protein_coding	par-6 family cell polarity regulator beta [Source:HGNC Symbol;Acc:HGNC:16245]	-	195	211	142	71	50	66	2.03786	2.73755	1.85881	1.03862	0.934239	0.937692
ENSG00000132563	72.2739	112.159	103.732	217.088	176.332	225.17	96.0547	206.197	-1.10912	0.463575	1.48068e-05	0.000213826	REEP2	5	138439017	138446969	+	3284	protein_coding	receptor accessory protein 2 [Source:HGNC Symbol;Acc:HGNC:17975]	-	96	120	110	206	131	220	1.44378	2.24054	2.0722	4.33667	3.52249	4.49811
ENSG00000164283	109.164	14.9545	43.3787	8.43062	0	7.1645	55.8323	5.19837	3.38149	10.4215	1.48865e-05	0.000214802	ESM1	5	54977864	55022671	-	2695	protein_coding	endothelial cell specific molecule 1 [Source:HGNC Symbol;Acc:HGNC:3466]	-	145	16	46	8	0	7	2.65731	0.364028	1.05594	0.205222	0	0.174401
ENSG00000170962	231.126	248.618	235.754	125.405	86.1468	137.149	238.499	116.234	1.0292	2.04089	1.49655e-05	0.000215765	PDGFD	11	103907186	104164379	-	4266	protein_coding	platelet derived growth factor D [Source:HGNC Symbol;Acc:HGNC:30620]	-	307	266	250	119	64	134	3.55427	3.82327	3.62544	1.92849	1.32477	2.10908
ENSG00000162711	93.3537	38.3209	62.239	7.37679	8.07626	22.517	64.6379	12.6567	2.33698	5.05242	1.61457e-05	0.000231275	NLRP3	1	247416156	247449108	+	4757	protein_coding	NLR family pyrin domain containing 3 [Source:HGNC Symbol;Acc:HGNC:16400]	-	124	41	66	7	6	22	1.28742	0.528475	0.858326	0.101732	0.111378	0.310527
ENSG00000143127	0.752853	5.60793	2.82905	41.0993	14.8065	36.846	3.06328	30.9172	-3.38346	0.0958248	1.62143e-05	0.000231875	ITGA10	1	145891208	145910189	-	6320	protein_coding	integrin subunit alpha 10 [Source:HGNC Symbol;Acc:HGNC:6135]	-	1	6	3	39	11	36	0.00781476	0.0582114	0.029366	0.426618	0.153694	0.382468
ENSG00000115008	1440.21	809.411	960.933	550.098	399.775	633.546	1070.18	527.806	1.0188	2.02623	1.64631e-05	0.000235052	IL1A	2	112773915	112784590	-	2124	protein_coding	interleukin 1 alpha [Source:HGNC Symbol;Acc:HGNC:5991]	-	1913	866	1019	522	297	619	44.4829	24.9998	29.6798	16.9906	12.3476	19.568
ENSG00000127311	171.65	112.159	155.598	70.6064	59.2259	55.269	146.469	61.7004	1.24817	2.3754	1.66857e-05	0.000237845	HELB	12	66302545	66347645	+	13796	protein_coding	DNA helicase B [Source:HGNC Symbol;Acc:HGNC:17196]	-	228	120	165	67	44	54	0.816233	0.533337	0.739898	0.335748	0.281631	0.262815
ENSG00000166396	36.8898	20.5624	23.5754	2.10766	2.69209	2.047	27.0092	2.28225	3.58459	11.9969	1.74039e-05	0.00024649	SERPINB7	18	63752935	63805376	+	2637	protein_coding	serpin family B member 7 [Source:HGNC Symbol;Acc:HGNC:13902]	-	49	22	25	2	2	2	0.917737	0.511548	0.586504	0.0524339	0.0669733	0.0509249
ENSG00000120915	28.6084	27.105	58.467	6.32297	4.03813	6.141	38.0601	5.5007	2.77058	6.8238	1.75082e-05	0.00024757	EPHX2	8	27490779	27545564	+	4473	protein_coding	epoxide hydrolase 2 [Source:HGNC Symbol;Acc:HGNC:3402]	-	38	29	62	6	3	6	0.419582	0.397533	0.8575	0.0927351	0.0592248	0.0900663
ENSG00000007516	123.468	98.1388	101.846	45.3146	47.1115	36.846	107.817	43.0907	1.32959	2.51331	1.7647e-05	0.000249332	BAIAP3	16	1333601	1349441	+	6146	protein_coding	BAI1 associated protein 3 [Source:HGNC Symbol;Acc:HGNC:948]	-	164	105	108	43	35	36	1.3179	1.04754	1.08711	0.483691	0.502872	0.393296
ENSG00000267080	69.2624	48.6021	55.6379	16.8612	12.1144	17.3995	57.8341	15.4584	1.89456	3.71809	1.79182e-05	0.000252759	ASB16-AS1	17	44175973	44186717	-	2460	antisense	ASB16 antisense RNA 1 [Source:HGNC Symbol;Acc:HGNC:25442]	-	92	52	59	16	9	17	1.84708	1.29611	1.48374	0.449652	0.323064	0.464006
ENSG00000102931	42.1597	27.105	27.3474	79.0371	130.566	80.8565	32.2041	96.8199	-1.57393	0.335893	1.84184e-05	0.000259212	ARL2BP	16	57245098	57253635	+	2155	protein_coding	ADP ribosylation factor like GTPase 2 binding protein [Source:HGNC Symbol;Acc:HGNC:17146]	-	56	29	29	75	97	79	1.28343	0.825134	0.832515	2.40606	3.97472	2.46144
ENSG00000180185	105.399	120.571	118.82	197.066	297.476	212.888	114.93	235.81	-1.03442	0.488213	1.84877e-05	0.000259962	FAHD1	16	1826941	1840207	+	3039	protein_coding	fumarylacetoacetate hydrolase domain containing 1 [Source:HGNC Symbol;Acc:HGNC:14169]	-	140	129	126	187	221	208	2.27525	2.60275	2.56496	4.25405	6.4216	4.59561
ENSG00000171033	112.175	51.406	81.0993	16.8612	33.6511	14.329	81.5601	21.6138	1.94169	3.84155	1.85155e-05	0.000260146	PKIA	8	78516139	78605267	+	4216	protein_coding	cAMP-dependent protein kinase inhibitor alpha [Source:HGNC Symbol;Acc:HGNC:9017]	-	149	55	86	16	25	14	1.74549	0.799901	1.26194	0.262368	0.523626	0.222965
ENSG00000138378	91.848	74.7724	94.3015	30.561	30.959	33.7755	86.974	31.7652	1.45245	2.73672	1.86278e-05	0.000261515	STAT4	2	191029576	191151596	-	4785	protein_coding	signal transducer and activator of transcription 4 [Source:HGNC Symbol;Acc:HGNC:11365]	STAT	122	80	100	29	23	33	1.25925	1.02514	1.29288	0.418994	0.424451	0.463065
ENSG00000186767	263.498	195.343	220.666	126.459	99.6072	111.561	226.502	112.543	1.00757	2.01053	1.86904e-05	0.000262186	SPIN4	X	63347228	63351344	-	4117	protein_coding	spindlin family member 4 [Source:HGNC Symbol;Acc:HGNC:27040]	-	350	209	234	120	74	109	4.19875	3.11272	3.51622	2.01508	1.5872	1.77769
ENSG00000112414	67.7567	34.5822	41.4927	10.5383	9.4223	10.235	47.9439	10.0652	2.25346	4.76826	1.87206e-05	0.000262401	ADGRG6	6	142301854	142446266	+	8473	protein_coding	adhesion G protein-coupled receptor G6 [Source:HGNC Symbol;Acc:HGNC:13841]	-	90	37	44	10	7	10	0.524611	0.267756	0.32126	0.0815934	0.0729529	0.0792452
ENSG00000179362	42.9126	11.2159	33.0055	0	1.34604	3.0705	29.0447	1.47218	4.28847	19.5416	1.88586e-05	0.000263916	HMGN2P46	15	45511136	45586290	+	3091	transcribed_processed_pseudogene	high mobility group nucleosomal binding domain 2 pseudogene 46 [Source:HGNC Symbol;Acc:HGNC:26817]	-	57	12	35	0	1	3	0.910769	0.238043	0.700504	0	0.0285682	0.0651677
ENSG00000204172	72.2739	57.9486	82.9854	30.561	9.4223	9.2115	71.0693	16.3983	2.10064	4.289	1.89285e-05	0.000264541	AGAP9	10	47501854	47523638	-	2387	protein_coding	ArfGAP with GTPase domain, ankyrin repeat and PH domain 9 [Source:HGNC Symbol;Acc:HGNC:23463]	-	96	62	88	29	7	9	1.98633	1.59262	2.28072	0.839919	0.258957	0.253163
ENSG00000188015	249.947	313.11	324.397	140.159	74.0324	168.877	295.818	127.69	1.20305	2.30225	1.91348e-05	0.000266936	S100A3	1	153547329	153549372	-	955	protein_coding	S100 calcium binding protein A3 [Source:HGNC Symbol;Acc:HGNC:10493]	-	332	335	344	133	55	165	17.1699	21.5088	22.2842	9.62809	5.08558	11.6009
ENSG00000163347	505.164	348.626	405.497	228.681	129.22	236.428	419.762	198.11	1.07887	2.11237	1.9135e-05	0.000266936	CLDN1	3	190305701	190322475	-	3663	protein_coding	claudin 1 [Source:HGNC Symbol;Acc:HGNC:2032]	-	671	373	430	217	96	231	9.04728	6.24376	7.26228	4.09557	2.31428	4.23433
ENSG00000126562	77.5438	29.909	59.41	15.8074	0	6.141	55.6209	7.31614	2.88519	7.38804	1.94612e-05	0.000270846	WNK4	17	42780678	42796936	+	5089	protein_coding	WNK lysine deficient protein kinase 4 [Source:HGNC Symbol;Acc:HGNC:14544]	-	103	32	63	15	0	6	0.999625	0.38556	0.76586	0.203775	0	0.0791642
ENSG00000158246	85.8252	64.4912	66.0111	15.8074	32.305	13.3055	72.1092	20.4726	1.84536	3.59342	1.95321e-05	0.000271617	TENT5B	1	27005020	27012836	-	2368	protein_coding	terminal nucleotidyltransferase 5B [Source:HGNC Symbol;Acc:HGNC:28273]	-	114	69	70	15	24	13	2.37769	1.78666	1.82876	0.437927	0.894975	0.368614
ENSG00000166171	171.65	109.355	160.313	266.618	507.458	266.11	147.106	346.729	-1.23201	0.425724	1.98737e-05	0.000276151	DPCD	10	101570560	101609668	+	1718	protein_coding	deleted in primary ciliary dyskinesia homolog (mouse) [Source:HGNC Symbol;Acc:HGNC:24542]	-	228	117	170	253	377	260	6.55457	4.17577	6.12163	10.181	19.3776	10.1616
ENSG00000223547	380.191	211.232	238.583	130.675	134.604	116.679	276.669	127.319	1.12361	2.17892	2.06011e-05	0.000286032	ZNF844	19	12064699	12081565	+	6620	protein_coding	zinc finger protein 844 [Source:HGNC Symbol;Acc:HGNC:25932]	zf-C2H2	505	226	253	124	100	114	3.76761	2.09327	2.36431	1.29496	1.3339	1.15626
ENSG00000180596	54.9582	38.3209	75.4412	16.8612	0	8.188	56.2401	8.34975	2.70763	6.53247	2.14974e-05	0.000297541	HIST1H2BC	6	26114873	26123926	-	834	protein_coding	histone cluster 1 H2B family member c [Source:HGNC Symbol;Acc:HGNC:4757]	-	73	41	80	16	0	8	4.32304	3.01434	5.93424	1.32631	0	0.644071
ENSG00000272841	14.3042	21.4971	19.8033	75.8756	56.5338	54.2455	18.5349	62.2183	-1.75683	0.295898	2.21631e-05	0.000306034	AL139393.2	6	160990318	160992342	-	2025	antisense	novel transcript, antisense to MAP3K4	-	19	23	21	72	42	53	0.463405	0.696429	0.641557	2.4581	1.8315	1.75736
ENSG00000138604	1057.76	750.528	874.175	497.407	244.98	521.985	894.154	421.457	1.08246	2.11764	2.22696e-05	0.000307265	GLCE	15	69160584	69272217	+	6630	protein_coding	glucuronic acid epimerase [Source:HGNC Symbol;Acc:HGNC:17855]	-	1405	803	927	472	182	510	10.4663	7.42636	8.64983	4.92176	2.42404	5.16496
ENSG00000110799	72.2739	56.0793	32.0625	11.5921	8.07626	15.3525	53.4719	11.6736	2.18278	4.54026	2.5814e-05	0.00035204	VWF	12	5948874	6124770	-	10391	protein_coding	von Willebrand factor [Source:HGNC Symbol;Acc:HGNC:12726]	-	96	60	34	11	6	15	0.456296	0.354053	0.202424	0.0731859	0.0509889	0.0969268
ENSG00000277072	98.6237	114.963	103.732	38.9916	51.1497	39.9165	105.773	43.3526	1.29354	2.45129	2.59516e-05	0.000353599	STAG3L2	7	74882163	74890610	-	2694	transcribed_unprocessed_pseudogene	stromal antigen 3-like 2 (pseudogene) [Source:HGNC Symbol;Acc:HGNC:33886]	-	131	123	110	37	38	39	2.40163	2.79951	2.52602	0.949503	1.24557	0.972024
ENSG00000272405	149.065	63.5566	123.535	37.9378	28.2669	42.987	112.052	36.3972	1.61728	3.06796	2.59684e-05	0.000353599	AL365181.3	1	156641666	156644887	-	3222	antisense	novel transcript, antisense to BCAN	-	198	68	131	36	21	42	3.03509	1.29407	2.51528	0.772448	0.57554	0.875254
ENSG00000237988	21.8327	39.2555	39.6066	81.1447	104.991	95.1854	33.565	93.7739	-1.48997	0.356019	2.60861e-05	0.000354927	OR2I1P	6	29550407	29557721	+	5365	protein_coding	olfactory receptor family 2 subfamily I member 1 pseudogene [Source:HGNC Symbol;Acc:HGNC:8258]	-	29	42	42	77	78	93	0.266969	0.480014	0.484307	0.992232	1.28383	1.16392
ENSG00000121552	38.3955	74.7724	54.6949	15.8074	5.38417	15.3525	55.9543	12.1814	2.16885	4.49666	2.61537e-05	0.000355573	CSTA	3	122325244	122341972	+	1373	protein_coding	cystatin A [Source:HGNC Symbol;Acc:HGNC:2481]	-	51	80	58	15	4	15	1.83456	3.57267	2.61336	0.755288	0.257259	0.733552
ENSG00000134955	108.411	84.119	75.4412	34.7763	36.3432	17.3995	89.3237	29.5063	1.61115	3.05495	2.62904e-05	0.000357156	SLC37A2	11	125063067	125090312	+	6371	protein_coding	solute carrier family 37 member 2 [Source:HGNC Symbol;Acc:HGNC:20644]	-	144	90	80	33	27	17	1.11632	0.866181	0.776826	0.358095	0.374229	0.179164
ENSG00000160298	250.7	175.715	198.976	84.3062	125.182	72.6685	208.464	94.0522	1.15888	2.23284	2.673e-05	0.000362571	C21orf58	21	46300181	46323875	-	5315	protein_coding	chromosome 21 open reading frame 58 [Source:HGNC Symbol;Acc:HGNC:1300]	-	333	188	211	80	93	71	3.09438	2.16885	2.45596	1.04059	1.54512	0.896944
ENSG00000277586	35.3841	34.5822	28.2905	88.5215	76.7245	93.1385	32.7523	86.1281	-1.39476	0.380309	2.74798e-05	0.000371883	NEFL	8	24950955	24957110	-	4329	protein_coding	neurofilament light [Source:HGNC Symbol;Acc:HGNC:7739]	-	47	37	30	84	57	91	0.53622	0.524069	0.428721	1.34148	1.1627	1.41144
ENSG00000234155	93.3537	51.406	75.4412	18.9689	8.07626	28.658	73.4003	18.5677	1.96091	3.89306	2.83217e-05	0.000382104	LINC02535	6	85387219	85390186	-	2513	lincRNA	long intergenic non-protein coding RNA 2535 [Source:HGNC Symbol;Acc:HGNC:53569]	-	124	55	80	18	6	28	2.43703	1.34197	1.96942	0.49519	0.210834	0.748128
ENSG00000140451	204.023	200.016	193.318	89.5753	111.722	44.0105	199.119	81.7691	1.2938	2.45172	2.88185e-05	0.000388214	PIF1	15	64815632	64825668	-	4656	protein_coding	PIF1 5'-to-3' DNA helicase [Source:HGNC Symbol;Acc:HGNC:26220]	-	271	214	205	85	83	43	2.87468	2.81822	2.72384	1.26211	1.57415	0.620106
ENSG00000196177	171.65	118.701	139.566	74.8218	56.5338	54.2455	143.306	61.867	1.21171	2.31612	2.92813e-05	0.000393247	ACADSB	10	123008979	123058311	+	6255	protein_coding	acyl-CoA dehydrogenase short/branched chain [Source:HGNC Symbol;Acc:HGNC:91]	-	228	127	148	71	42	53	1.80028	1.24495	1.46378	0.784735	0.59293	0.56893
ENSG00000196406	22.5856	43.9288	27.3474	3.16148	1.34604	6.141	31.2873	3.54951	3.08989	8.51428	2.94538e-05	0.000394663	SPANXD	X	141697411	141698739	-	682	protein_coding	SPANX family member D [Source:HGNC Symbol;Acc:HGNC:14332]	-	30	47	29	3	1	6	2.17255	4.22559	2.6306	0.304109	0.129478	0.590714
ENSG00000099800	370.403	401.902	460.192	656.535	1179.13	632.523	410.832	822.73	-1.0005	0.499827	2.9635e-05	0.00039679	TIMM13	19	2425624	2427894	-	1973	protein_coding	translocase of inner mitochondrial membrane 13 [Source:HGNC Symbol;Acc:HGNC:11816]	-	492	430	488	623	876	618	12.316	13.3633	15.3015	21.83	39.2065	21.0316
ENSG00000186007	82.8138	81.315	85.8144	28.4533	39.0353	21.4935	83.3144	29.6607	1.50485	2.83795	2.99231e-05	0.000399551	LEMD1	1	205381378	205457091	-	2199	protein_coding	LEM domain containing 1 [Source:HGNC Symbol;Acc:HGNC:18725]	-	110	87	91	27	29	21	2.47059	2.42587	2.5601	0.848849	1.16454	0.641216
ENSG00000196549	145.301	104.681	114.105	59.0143	47.1115	46.0575	121.362	50.7278	1.25875	2.39288	2.99544e-05	0.000399551	MME	3	155024124	155183729	+	9620	protein_coding	membrane metalloendopeptidase [Source:HGNC Symbol;Acc:HGNC:7154]	-	193	112	121	56	35	45	0.990865	0.713866	0.778129	0.402444	0.321273	0.314085
ENSG00000139618	212.304	114.028	154.655	63.2297	21.5367	70.6215	160.329	51.7959	1.61786	3.06919	3.01364e-05	0.000401372	BRCA2	13	32315474	32400266	+	12273	protein_coding	BRCA2, DNA repair associated [Source:HGNC Symbol;Acc:HGNC:1101]	-	282	122	164	60	16	69	1.13483	0.609513	0.826674	0.337981	0.11512	0.377493
ENSG00000187867	51.9468	118.701	112.219	207.604	358.048	185.253	94.289	250.302	-1.41036	0.376217	3.24142e-05	0.000428796	PALM3	19	14053365	14059159	-	2533	protein_coding	paralemmin 3 [Source:HGNC Symbol;Acc:HGNC:33274]	-	69	127	119	197	266	181	1.34538	3.07427	2.90638	5.37679	9.27317	4.79793
ENSG00000186166	175.415	102.812	106.561	50.5837	59.2259	35.8225	128.262	48.544	1.41288	2.66268	3.24653e-05	0.00042915	CCDC84	11	118998142	119015791	+	5105	protein_coding	coiled-coil domain containing 84 [Source:HGNC Symbol;Acc:HGNC:30460]	-	233	110	113	48	44	35	2.2542	1.32121	1.36938	0.650036	0.761094	0.460344
ENSG00000241697	2.25856	2.80397	2.82905	25.2919	26.9209	19.4465	2.63052	23.8864	-3.18864	0.109679	3.28481e-05	0.000433561	TMEFF1	9	100473113	100577636	+	2611	protein_coding	transmembrane protein with EGF like and two follistatin like domains 1 [Source:HGNC Symbol;Acc:HGNC:11866]	-	3	3	3	24	20	19	0.0567475	0.0704512	0.0710814	0.635472	0.676402	0.488604
ENSG00000158125	53.4525	12.1505	16.9743	2.10766	0	1.0235	27.5258	1.04372	4.64713	25.0568	3.28885e-05	0.000433769	XDH	2	31334321	31414715	-	6037	protein_coding	xanthine dehydrogenase [Source:HGNC Symbol;Acc:HGNC:12805]	-	71	13	18	2	0	1	0.580858	0.132037	0.184456	0.0229034	0	0.0111222
ENSG00000267280	23.3384	27.105	24.5184	63.2297	92.877	64.4805	24.9873	73.529	-1.55351	0.34068	3.32066e-05	0.000437638	TBX2-AS1	17	61393456	61411555	-	1206	antisense	TBX2 antisense RNA 1 [Source:HGNC Symbol;Acc:HGNC:50355]	-	31	29	26	60	69	63	1.26954	1.47443	1.33373	3.43951	5.05223	3.50755
ENSG00000121680	176.92	161.695	176.344	327.74	469.769	250.757	171.653	349.422	-1.02163	0.492559	3.34482e-05	0.00043985	PEX16	11	45909669	45918812	-	3013	protein_coding	peroxisomal biogenesis factor 16 [Source:HGNC Symbol;Acc:HGNC:8857]	-	235	173	187	311	349	245	3.85213	3.52063	3.83958	7.13597	10.2284	5.4598
ENSG00000236609	27.1027	9.34655	16.9743	59.0143	88.8389	55.269	17.8078	67.7074	-1.90645	0.266748	3.42598e-05	0.000449503	ZNF853	7	6615617	6624290	+	3857	protein_coding	zinc finger protein 853 [Source:HGNC Symbol;Acc:HGNC:21767]	zf-C2H2	36	10	18	56	66	54	0.460983	0.158973	0.288712	1.00376	1.51104	0.940057
ENSG00000275131	232.631	205.624	196.147	131.728	78.0705	56.2925	211.468	88.6971	1.25241	2.3824	3.59419e-05	0.000468093	AC241952.1	1	120489860	120701289	-	9444	transcribed_unprocessed_pseudogene	phosphodiesterase 4D interacting protein-like [Source:NCBI gene;Acc:100996724]	-	309	220	208	125	58	55	1.61598	1.42837	1.36254	0.915053	0.542317	0.391036
ENSG00000172020	36.1369	15.8891	30.1765	74.8218	104.991	74.7155	27.4009	84.8429	-1.61807	0.325772	3.64847e-05	0.000474462	GAP43	3	115623324	115721490	+	2087	protein_coding	growth associated protein 43 [Source:HGNC Symbol;Acc:HGNC:4140]	-	48	17	32	71	78	73	1.13593	0.49946	0.948569	2.35195	3.3003	2.34861
ENSG00000170498	39.1483	13.0852	25.4614	2.10766	0	0	25.8983	0.702552	5.13008	35.0192	3.66855e-05	0.000476372	KISS1	1	204190341	204196486	-	709	protein_coding	KiSS-1 metastasis suppressor [Source:HGNC Symbol;Acc:HGNC:6341]	-	52	14	27	2	0	0	3.62234	1.21075	2.35591	0.195018	0	0
ENSG00000101638	146.053	99.0735	95.2446	200.227	275.939	231.311	113.457	235.826	-1.04859	0.483441	3.84257e-05	0.00049714	ST8SIA5	18	46667821	46759257	-	15789	protein_coding	ST8 alpha-N-acetyl-neuraminide alpha-2,8-sialyltransferase 5 [Source:HGNC Symbol;Acc:HGNC:17827]	-	194	106	101	190	205	226	0.606847	0.411647	0.395738	0.831938	1.14652	0.96109
ENSG00000248049	56.4639	66.3605	64.125	20.0227	22.8827	16.376	62.3165	19.7605	1.66433	3.16966	3.86647e-05	0.000499865	UBA6-AS1	4	67701280	68080952	+	5575	antisense	UBA6 antisense RNA 1 (head to head) [Source:HGNC Symbol;Acc:HGNC:49083]	-	75	71	68	19	17	16	0.664429	0.780886	0.75458	0.235614	0.269269	0.192702
ENSG00000136696	40.654	32.7129	51.8658	10.5383	0	8.188	41.7443	6.24209	2.68652	6.43758	3.87738e-05	0.000500909	IL36B	2	113022091	113052867	-	1869	protein_coding	interleukin 36 beta [Source:HGNC Symbol;Acc:HGNC:15564]	-	54	35	55	10	0	8	1.42698	1.14824	1.82052	0.369899	0	0.287403
ENSG00000172548	23.3384	29.909	37.7206	60.0682	111.722	95.1854	30.3227	88.9917	-1.55561	0.340185	3.88037e-05	0.000500928	NIPAL4	5	157460019	157474717	+	4208	protein_coding	NIPA like domain containing 4 [Source:HGNC Symbol;Acc:HGNC:28018]	-	31	32	40	57	83	93	0.363847	0.466282	0.588065	0.936464	1.74174	1.48394
ENSG00000123364	130.996	147.676	165.028	73.7679	71.3403	65.504	147.9	70.2041	1.07422	2.10559	4.01702e-05	0.000516149	HOXC13	12	53938765	53946544	+	2423	protein_coding	homeobox C13 [Source:HGNC Symbol;Acc:HGNC:5125]	Homeobox	174	158	175	70	53	64	3.54673	3.99832	4.46813	1.99727	1.93154	1.77352
ENSG00000131080	67.7567	55.1447	60.353	15.8074	13.4604	24.564	61.0848	17.9439	1.75491	3.37504	4.03092e-05	0.000517336	EDA2R	X	66595637	66639298	-	3579	protein_coding	ectodysplasin A2 receptor [Source:HGNC Symbol;Acc:HGNC:17756]	-	90	59	64	15	10	24	1.24198	1.0108	1.10627	0.289749	0.246729	0.450256
ENSG00000233822	103.894	58.8833	78.2703	24.238	13.4604	33.7755	80.3491	23.8246	1.73842	3.33668	4.06233e-05	0.00052061	HIST1H2BN	6	27837760	27865798	+	5477	protein_coding	histone cluster 1 H2B family member n [Source:HGNC Symbol;Acc:HGNC:4749]	-	138	63	83	23	10	33	1.24443	0.705297	0.937512	0.29032	0.161227	0.404558
ENSG00000169258	103.141	120.571	108.447	180.205	335.165	205.723	110.719	240.364	-1.1147	0.461788	4.23507e-05	0.000540783	GPRIN1	5	176595802	176610133	-	4211	protein_coding	G protein regulated inducer of neurite outgrowth 1 [Source:HGNC Symbol;Acc:HGNC:24835]	-	137	129	115	171	249	201	1.60682	1.87836	1.68948	2.80739	5.2215	3.20495
ENSG00000143434	70.0153	56.0793	58.467	143.321	191.138	104.397	61.5205	146.285	-1.24165	0.422888	4.27307e-05	0.000544667	SEMA6C	1	151131685	151146664	-	5809	protein_coding	semaphorin 6C [Source:HGNC Symbol;Acc:HGNC:10740]	-	93	60	62	136	142	102	0.790704	0.633321	0.660285	1.61856	2.15858	1.17899
ENSG00000198467	261.24	335.541	277.247	559.582	1234.32	388.93	291.343	727.611	-1.31892	0.400836	4.3216e-05	0.000549843	TPM2	9	35681992	35690121	-	3248	protein_coding	tropomyosin 2 [Source:HGNC Symbol;Acc:HGNC:12011]	-	347	359	294	531	917	380	5.2765	6.77723	5.5998	11.3024	24.9307	7.85557
ENSG00000165124	93.3537	35.5169	47.1508	9.48445	20.1907	9.2115	58.6738	12.9622	2.2091	4.62386	4.38716e-05	0.000557381	SVEP1	9	110365251	110579880	-	14190	protein_coding	sushi, von Willebrand factor type A, EGF and pentraxin domain containing 1 [Source:HGNC Symbol;Acc:HGNC:15985]	-	124	38	50	9	15	9	0.43159	0.164201	0.217986	0.0438482	0.0933449	0.0425863
ENSG00000246640	44.4183	39.2555	36.7776	9.48445	9.4223	8.188	40.1505	9.03158	2.15717	4.46038	4.40122e-05	0.000558765	PICART1	17	50050349	50055739	-	2533	lincRNA	p53-inducible cancer-associated RNA transcript 1 [Source:NCBI gene;Acc:284080]	-	59	42	39	9	7	8	1.1504	1.01669	0.952513	0.24564	0.244031	0.212063
ENSG00000235098	0.752853	2.80397	0	15.8074	33.6511	15.3525	1.18561	21.6037	-4.20164	0.0543477	4.41061e-05	0.000559555	ANKRD65	1	1418420	1421769	-	2644	protein_coding	ankyrin repeat domain 65 [Source:HGNC Symbol;Acc:HGNC:42950]	-	1	3	0	15	25	15	0.0186797	0.0695719	0	0.392213	0.834949	0.380925
ENSG00000181634	79.0495	30.8436	29.2335	10.5383	2.69209	9.2115	46.3755	7.48062	2.60573	6.08699	4.42746e-05	0.000561288	TNFSF15	9	114784635	114806126	-	7889	protein_coding	TNF superfamily member 15 [Source:HGNC Symbol;Acc:HGNC:11931]	-	105	33	31	10	2	9	0.657355	0.256487	0.243098	0.0876335	0.0223867	0.0766003
ENSG00000178038	134.008	78.511	94.3015	18.9689	49.8036	8.188	102.273	25.6535	2.02548	4.07127	4.48182e-05	0.000567772	ALS2CL	3	46668997	46693704	-	9057	protein_coding	ALS2 C-terminal like [Source:HGNC Symbol;Acc:HGNC:20605]	-	178	84	100	18	37	8	0.970662	0.568681	0.683057	0.137398	0.360744	0.0593083
ENSG00000234771	56.4639	33.6476	32.0625	11.5921	6.73022	2.047	40.7247	6.78977	2.59236	6.03086	4.57517e-05	0.000577113	SLC25A25-AS1	9	128108581	128118693	-	6391	antisense	SLC25A25 antisense RNA 1 [Source:HGNC Symbol;Acc:HGNC:27844]	-	75	36	34	11	5	2	0.579595	0.345388	0.329118	0.118991	0.0690848	0.0210122
ENSG00000242028	82.0609	65.4259	77.3273	32.6687	22.8827	22.517	74.938	26.0228	1.52256	2.87301	4.60923e-05	0.000580579	HYPK	15	43796142	43803043	+	6393	protein_coding	huntingtin interacting protein K [Source:HGNC Symbol;Acc:HGNC:18418]	-	109	70	82	31	17	22	0.842082	0.671378	0.793506	0.335235	0.234815	0.231062
ENSG00000168309	307.164	288.808	297.993	191.797	91.531	145.337	297.988	142.888	1.05372	2.07588	4.62368e-05	0.000581984	FAM107A	3	58564117	58627610	-	5321	protein_coding	family with sequence similarity 107 member A [Source:HGNC Symbol;Acc:HGNC:30827]	-	408	309	316	182	68	142	3.78704	3.56073	3.67397	2.36467	1.12849	1.79186
ENSG00000163083	133.255	113.093	122.592	48.4761	68.6482	34.799	122.98	50.6411	1.2942	2.4524	4.68946e-05	0.000589003	INHBB	2	120346143	120351808	+	3204	protein_coding	inhibin subunit beta B [Source:HGNC Symbol;Acc:HGNC:6067]	-	177	121	130	46	51	34	2.72843	2.31562	2.51011	0.992561	1.40559	0.712519
ENSG00000102003	7.52853	13.0852	4.71508	32.6687	57.8799	34.799	8.44293	41.7825	-2.30366	0.202548	4.7053e-05	0.000590153	SYP	X	49187804	49200259	-	5215	protein_coding	synaptophysin [Source:HGNC Symbol;Acc:HGNC:11506]	-	10	14	5	31	43	34	0.0947061	0.164607	0.059314	0.41096	0.728108	0.437759
ENSG00000174307	862.769	900.073	860.03	1337.31	3130.9	1278.35	874.291	1915.52	-1.13069	0.456698	4.77674e-05	0.000598687	PHLDA3	1	201464383	201469237	-	3138	protein_coding	pleckstrin homology like domain family A member 3 [Source:HGNC Symbol;Acc:HGNC:8934]	-	1146	963	912	1269	2326	1249	18.037	18.8169	17.9797	27.9577	65.4543	26.7251
ENSG00000099937	101.635	27.105	39.6066	15.8074	4.03813	8.188	56.1156	9.34451	2.56862	5.93243	4.82987e-05	0.000603631	SERPIND1	22	20773879	20787720	+	2553	protein_coding	serpin family D member 1 [Source:HGNC Symbol;Acc:HGNC:4838]	-	135	29	42	15	3	8	2.61165	0.6965	1.01775	0.406193	0.103765	0.210402
ENSG00000099365	98.6237	67.2952	82.9854	35.8301	22.8827	29.6815	82.9681	29.4648	1.48675	2.80257	4.91874e-05	0.000613435	STX1B	16	30989256	31010661	-	5229	protein_coding	syntaxin 1B [Source:HGNC Symbol;Acc:HGNC:18539]	-	131	72	88	34	17	29	1.23733	0.844283	1.04113	0.449523	0.287086	0.372383
ENSG00000162892	202.517	128.982	123.535	68.4988	49.8036	72.6685	151.678	63.657	1.2491	2.37693	4.93248e-05	0.000614714	IL24	1	206897443	206904139	+	1979	protein_coding	interleukin 24 [Source:HGNC Symbol;Acc:HGNC:11346]	-	269	138	131	65	37	71	6.71334	4.2757	4.09512	2.2707	1.65096	2.40892
ENSG00000145242	33.8784	43.9288	40.5497	83.2524	90.1849	122.82	39.4523	98.7524	-1.3298	0.397822	4.9927e-05	0.000621484	EPHA5	4	65319563	65670495	-	9833	protein_coding	EPH receptor A5 [Source:HGNC Symbol;Acc:HGNC:3389]	-	45	47	43	79	67	120	0.226026	0.29308	0.270535	0.555435	0.601687	0.819418
ENSG00000103056	33.1255	45.7981	47.1508	5.26914	9.4223	12.282	42.0248	8.99115	2.22213	4.66581	4.99385e-05	0.000621484	SMPD3	16	68358325	68448688	-	7166	protein_coding	sphingomyelin phosphodiesterase 3 [Source:HGNC Symbol;Acc:HGNC:14240]	-	44	49	50	5	7	12	0.303255	0.419269	0.431653	0.0482375	0.0862587	0.112438
ENSG00000234444	191.977	154.218	191.432	104.329	51.1497	80.8565	179.209	78.7783	1.17706	2.26116	5.11586e-05	0.000634432	ZNF736	7	64307459	64354860	+	9409	protein_coding	zinc finger protein 736 [Source:HGNC Symbol;Acc:HGNC:32467]	zf-C2H2	255	165	203	99	38	79	1.33853	1.07526	1.33473	0.727418	0.356633	0.563759
ENSG00000166348	144.548	123.374	148.996	75.8756	30.959	57.316	138.973	54.7169	1.33233	2.51808	5.12333e-05	0.000634911	USP54	10	73497538	73625953	-	9498	protein_coding	ubiquitin specific peptidase 54 [Source:HGNC Symbol;Acc:HGNC:23513]	-	192	132	158	72	23	56	0.998393	0.852149	1.02912	0.524074	0.213834	0.395882
ENSG00000214900	79.8024	47.6674	61.296	21.0766	9.4223	21.4935	62.9219	17.3308	1.84216	3.58545	5.24555e-05	0.000648691	LINC01588	14	49927571	50092643	-	14763	lincRNA	long intergenic non-protein coding RNA 1588 [Source:HGNC Symbol;Acc:HGNC:27503]	-	106	51	65	20	7	21	0.35462	0.211821	0.272383	0.0936585	0.0418702	0.0955113
ENSG00000205364	41.4069	21.4971	32.0625	90.6292	126.528	65.504	31.6555	94.2204	-1.56058	0.339015	5.37731e-05	0.000663126	MT1M	16	56632233	56633986	+	942	protein_coding	metallothionein 1M [Source:HGNC Symbol;Acc:HGNC:14296]	-	55	23	34	86	94	64	2.88366	1.4971	2.2329	6.3116	8.81168	4.56183
ENSG00000269388	12.0456	19.6278	16.9743	43.2069	135.95	37.8695	16.2159	72.3423	-2.15411	0.224672	5.56107e-05	0.000682396	AC018755.3	19	51594561	51606150	+	1472	transcribed_processed_pseudogene	putative ATP-binding domain-containing protein 3-like protein (ABP3L) pseudogene	-	16	21	18	41	101	37	0.53684	0.874753	0.756495	1.92561	6.05892	1.68773
ENSG00000160183	51.194	31.7783	53.7519	15.8074	5.38417	7.1645	45.5747	9.45203	2.25048	4.75842	5.69645e-05	0.000696641	TMPRSS3	21	42371837	42396846	-	5713	protein_coding	transmembrane serine protease 3 [Source:HGNC Symbol;Acc:HGNC:11877]	-	68	34	57	15	4	7	0.587864	0.364912	0.617237	0.181518	0.0618269	0.0822705
ENSG00000285744	81.3081	55.1447	66.9541	24.238	24.2288	19.4465	67.8023	22.6378	1.58931	3.00906	5.77156e-05	0.000704849	AC083837.2	8	78805293	78956082	+	2921	bidirectional_promoter_lncRNA	novel transcript	-	108	59	71	23	18	19	1.8261	1.2385	1.50372	0.544363	0.544155	0.436749
ENSG00000174951	146.053	158.891	147.11	63.2297	90.1849	61.41	150.685	71.6082	1.08219	2.11724	5.99119e-05	0.000729149	FUT1	19	48748011	48755390	-	4343	protein_coding	fucosyltransferase 1 (H blood group) [Source:HGNC Symbol;Acc:HGNC:4012]	-	194	170	156	60	67	60	2.2062	2.40012	2.22216	0.95511	1.36228	0.927623
ENSG00000261438	3.76426	1.86931	4.71508	30.561	21.5367	24.564	3.44955	25.5539	-2.88793	0.135097	6.03213e-05	0.000731864	AL157394.1	10	89015836	89017059	+	1224	sense_overlapping	novel transcript, overlapping FAS	-	5	2	5	29	16	24	0.201753	0.10019	0.252714	1.63798	1.1543	1.31656
ENSG00000185640	43.6655	14.0198	19.8033	3.16148	0	2.047	25.8295	1.73616	3.8265	14.187	6.03424e-05	0.000731864	KRT79	12	52821410	52834295	-	2542	protein_coding	keratin 79 [Source:HGNC Symbol;Acc:HGNC:28930]	-	58	15	21	3	0	2	1.1269	0.361818	0.511075	0.0815902	0	0.052828
ENSG00000227706	18.0685	4.67328	19.8033	0	0	0	14.1817	0	6.09163	68.1966	6.08885e-05	0.000737241	AL713998.1	6	67887646	67889339	-	1605	lincRNA	novel transcript	-	24	5	21	0	0	0	0.738531	0.191016	0.809442	0	0	0
ENSG00000166004	332.761	260.769	297.05	183.366	82.1087	147.384	296.86	137.62	1.10261	2.14742	6.09111e-05	0.000737241	CEP295	11	93661639	93730358	+	9495	protein_coding	centrosomal protein 295 [Source:HGNC Symbol;Acc:HGNC:29366]	-	442	279	315	174	61	144	2.29911	1.8017	2.05238	1.26691	0.567305	1.0183
ENSG00000274750	108.411	47.6674	66.0111	23.1842	16.1525	25.5875	74.0298	21.6414	1.76833	3.40659	6.11185e-05	0.000739245	HIST1H3E	6	26224199	26227473	+	2679	protein_coding	histone cluster 1 H3 family member e [Source:HGNC Symbol;Acc:HGNC:4769]	-	144	51	70	22	12	25	2.65474	1.16727	1.61647	0.56773	0.39554	0.626581
ENSG00000155792	21.0799	59.8179	58.467	152.805	107.683	134.078	46.4549	131.522	-1.51333	0.350303	6.21153e-05	0.000749759	DEPTOR	8	119873717	120050913	+	2622	protein_coding	DEP domain containing MTOR interacting protein [Source:HGNC Symbol;Acc:HGNC:22953]	-	28	64	62	145	80	131	0.527421	1.49665	1.46285	3.8232	2.69426	3.35466
ENSG00000138395	67.7567	45.7981	48.0938	13.6998	17.4986	15.3525	53.8829	15.5169	1.80601	3.49675	6.27401e-05	0.000756267	CDK15	2	201790461	201895550	+	6141	protein_coding	cyclin dependent kinase 15 [Source:HGNC Symbol;Acc:HGNC:14434]	-	90	49	51	13	13	15	0.723829	0.48925	0.513774	0.146351	0.186933	0.164007
ENSG00000160255	319.21	185.062	228.21	85.36	152.103	67.551	244.16	101.671	1.27501	2.42001	6.36041e-05	0.000764072	ITGB2	21	44885953	44931989	-	6797	protein_coding	integrin subunit beta 2 [Source:HGNC Symbol;Acc:HGNC:6155]	-	424	198	242	81	113	66	3.08092	1.78617	2.20262	0.823872	1.46806	0.651984
ENSG00000173272	484.837	555.185	546.006	820.932	1811.77	771.719	528.676	1134.81	-1.10081	0.466254	6.37046e-05	0.000764758	MZT2A	2	131464900	131492743	-	4093	protein_coding	mitotic spindle organizing protein 2A [Source:HGNC Symbol;Acc:HGNC:33187]	-	644	594	579	779	1346	754	7.77099	8.89854	8.75141	13.1579	29.0392	12.3691
ENSG00000188760	26.3498	45.7981	55.6379	91.683	214.021	90.068	42.5953	131.924	-1.63138	0.322779	6.44378e-05	0.00077251	TMEM198	2	219543663	219550595	+	2578	protein_coding	transmembrane protein 198 [Source:HGNC Symbol;Acc:HGNC:33704]	-	35	49	59	87	159	88	0.670529	1.16543	1.41583	2.33307	5.44623	2.29197
ENSG00000176170	1007.32	936.525	888.321	1511.19	3118.78	1291.66	944.054	1973.88	-1.0631	0.478602	6.46525e-05	0.000774031	SPHK1	17	76376584	76387860	+	4416	protein_coding	sphingosine kinase 1 [Source:HGNC Symbol;Acc:HGNC:11240]	-	1338	1002	942	1434	2317	1262	14.9644	13.9127	13.1966	22.4498	46.3317	19.1885
ENSG00000174353	105.399	86.9229	89.5865	49.5299	17.4986	27.6345	93.9696	31.5543	1.56068	2.94994	6.59955e-05	0.000789039	STAG3L3	7	72969696	73005922	-	3644	transcribed_unprocessed_pseudogene	stromal antigen 3-like 3 (pseudogene) [Source:HGNC Symbol;Acc:HGNC:33845]	-	140	93	95	47	13	27	1.8975	1.56487	1.61282	0.891685	0.315026	0.497503
ENSG00000196456	97.118	128.048	102.789	163.343	343.241	222.099	109.318	242.895	-1.14908	0.450912	7.31705e-05	0.000861401	ZNF775	7	150379335	150398631	+	2385	protein_coding	zinc finger protein 775 [Source:HGNC Symbol;Acc:HGNC:28501]	zf-C2H2	129	137	109	155	255	217	2.67137	3.52214	2.82735	4.49299	9.44133	6.10916
ENSG00000088726	38.3955	28.9743	27.3474	3.16148	9.4223	2.047	31.5724	4.87693	2.76078	6.77761	7.41256e-05	0.000872063	TMEM40	3	12733525	12769457	-	3562	protein_coding	transmembrane protein 40 [Source:HGNC Symbol;Acc:HGNC:25620]	-	51	31	29	3	7	2	0.707145	0.533632	0.503669	0.0582263	0.173534	0.0377004
ENSG00000204650	148.312	151.414	154.655	82.1985	53.8417	79.833	151.46	71.9577	1.06476	2.09182	7.52728e-05	0.000883792	LINC02210	17	45620328	45655156	+	15578	transcribed_unitary_pseudogene	long intergenic non-protein coding RNA 2210 [Source:HGNC Symbol;Acc:HGNC:26327]	-	197	162	164	78	40	78	0.624578	0.637643	0.651289	0.346158	0.226741	0.336196
ENSG00000168528	4268.67	3421.77	3973.87	1282.51	475.153	1444.16	3888.1	1067.27	1.86466	3.64183	7.59797e-05	0.000889724	SERINC2	1	31409565	31434680	+	3549	protein_coding	serine incorporator 2 [Source:HGNC Symbol;Acc:HGNC:23231]	-	5670	3661	4214	1217	353	1411	78.9059	63.251	73.4564	23.707	8.78315	26.6951
ENSG00000172058	52.6997	83.1843	4.71508	6.32297	2.69209	5.1175	46.8664	4.71085	3.29514	9.81605	7.67182e-05	0.000896587	SERF1A	5	70900665	70918530	+	3285	protein_coding	small EDRK-rich factor 1A [Source:HGNC Symbol;Acc:HGNC:10755]	-	70	89	5	6	2	5	1.05243	1.66123	0.0941621	0.126272	0.0537621	0.102199
ENSG00000112303	43.6655	30.8436	33.0055	7.37679	6.73022	8.188	35.8382	7.43167	2.26659	4.81183	7.76667e-05	0.000906897	VNN2	6	132743870	132763459	-	2633	protein_coding	vanin 2 [Source:HGNC Symbol;Acc:HGNC:12706]	-	58	33	35	7	5	8	1.08795	0.768488	0.822353	0.183797	0.167688	0.204009
ENSG00000237523	97.8708	75.7071	76.3842	32.6687	29.613	34.799	83.3207	32.3602	1.36305	2.57228	7.77032e-05	0.000906897	LINC00857	10	80207710	80219657	+	2171	lincRNA	long intergenic non-protein coding RNA 857 [Source:HGNC Symbol;Acc:HGNC:45114]	-	130	81	81	31	22	34	2.95744	2.2877	2.30816	0.987174	0.894838	1.05155
ENSG00000160446	134.008	191.604	131.079	326.687	379.584	221.076	152.23	309.116	-1.02075	0.492859	7.94533e-05	0.000924876	ZDHHC12	9	128720869	128724127	-	2597	protein_coding	zinc finger DHHC-type containing 12 [Source:HGNC Symbol;Acc:HGNC:19159]	-	178	205	139	310	282	216	3.38517	4.84012	3.31119	8.25243	9.58868	5.5846
ENSG00000246922	34.6312	23.3664	28.2905	5.26914	0	5.1175	28.7627	3.46221	2.9889	7.93866	7.98631e-05	0.000928422	UBAP1L	15	65092770	65115197	-	8536	protein_coding	ubiquitin associated protein 1 like [Source:HGNC Symbol;Acc:HGNC:40028]	-	46	25	30	5	0	5	0.266156	0.179581	0.217424	0.0404956	0	0.0393302
ENSG00000167702	115.186	139.264	132.022	212.873	348.625	214.935	128.824	258.811	-1.00371	0.498716	8.25537e-05	0.00095467	KIFC2	8	144466043	144474202	+	4447	protein_coding	kinesin family member C2 [Source:HGNC Symbol;Acc:HGNC:29530]	-	153	149	140	202	259	210	1.69925	2.05444	1.94761	3.14034	5.14297	3.17075
ENSG00000101188	88.0838	25.2357	37.7206	2.10766	14.8065	8.188	50.3467	8.36738	2.62792	6.18135	8.27667e-05	0.000956252	NTSR1	20	62708837	62762771	+	4237	protein_coding	neurotensin receptor 1 [Source:HGNC Symbol;Acc:HGNC:8039]	-	117	27	40	2	11	8	1.36383	0.390732	0.58404	0.0326335	0.229253	0.126777
ENSG00000152402	12.0456	22.4317	15.0882	72.7141	36.3432	65.504	16.5219	58.1871	-1.83137	0.280998	8.2799e-05	0.000956252	GUCY1A2	11	106674012	107018524	-	16361	protein_coding	guanylate cyclase 1 soluble subunit alpha 2 [Source:HGNC Symbol;Acc:HGNC:4684]	-	16	24	16	69	27	64	0.0482995	0.0899447	0.0604995	0.291562	0.145725	0.262652
ENSG00000224321	30.1141	11.2159	32.0625	3.16148	0	2.047	24.4642	1.73616	3.74361	13.3948	8.53999e-05	0.000980516	RPL12P14	1	15792796	15793285	+	490	processed_pseudogene	ribosomal protein L12 pseudogene 14 [Source:HGNC Symbol;Acc:HGNC:36495]	-	40	12	34	3	0	2	4.03178	1.50162	4.29264	0.42327	0	0.274059
ENSG00000160951	10.5399	10.2812	13.2022	37.9378	92.877	26.611	11.3411	52.4753	-2.20141	0.217426	8.5709e-05	0.000982785	PTGER1	19	14472466	14475362	-	1421	protein_coding	prostaglandin E receptor 1 [Source:HGNC Symbol;Acc:HGNC:9593]	-	14	11	14	36	69	26	0.486594	0.474649	0.609502	1.75146	4.28782	1.22854
ENSG00000139998	44.4183	44.8635	48.0938	124.352	82.1087	111.561	45.7918	106.007	-1.21646	0.430336	8.6635e-05	0.000992758	RAB15	14	64945814	64973226	-	5015	protein_coding	RAB15, member RAS oncogene family [Source:HGNC Symbol;Acc:HGNC:20150]	-	59	48	51	118	61	109	0.58105	0.586873	0.62913	1.62668	1.07409	1.45937
ENSG00000140459	79.0495	38.3209	59.41	20.0227	2.69209	15.3525	58.9268	12.6891	2.18578	4.54973	8.68535e-05	0.000994617	CYP11A1	15	74337759	74367740	-	3491	protein_coding	cytochrome P450 family 11 subfamily A member 1 [Source:HGNC Symbol;Acc:HGNC:2590]	-	105	41	63	19	2	15	1.4855	0.720125	1.11643	0.376267	0.0505897	0.288504
ENSG00000105997	166.38	121.505	146.167	77.9832	43.0734	69.598	144.684	63.5515	1.17846	2.26335	8.95072e-05	0.00102169	HOXA3	7	27106184	27152581	-	4306	protein_coding	homeobox A3 [Source:HGNC Symbol;Acc:HGNC:5104]	Homeobox	221	130	155	74	32	68	2.53484	1.85116	2.22689	1.18809	0.656232	1.06034
ENSG00000177483	52.6997	43.9288	50.9228	15.8074	10.7683	15.3525	49.1838	13.9761	1.80387	3.49156	9.03975e-05	0.00102861	RBM44	2	237798389	237842808	+	6049	protein_coding	RNA binding motif protein 44 [Source:HGNC Symbol;Acc:HGNC:24756]	-	70	47	54	15	8	15	0.57154	0.476418	0.55227	0.171435	0.116785	0.166501
ENSG00000149474	178.426	124.309	156.541	245.542	426.696	264.063	153.092	312.1	-1.02216	0.492379	9.14317e-05	0.00103829	KAT14	20	18138118	18188387	+	4251	protein_coding	lysine acetyltransferase 14 [Source:HGNC Symbol;Acc:HGNC:15904]	-	237	133	166	233	317	258	2.75353	1.91838	2.41578	3.78928	6.58491	4.0751
ENSG00000062582	15.0571	21.4971	28.2905	84.3062	69.9943	48.1045	21.6149	67.4683	-1.65039	0.318554	9.29204e-05	0.00105181	MRPS24	7	43866558	43869893	-	2613	protein_coding	mitochondrial ribosomal protein S24 [Source:HGNC Symbol;Acc:HGNC:14510]	-	20	23	30	80	52	47	0.378027	0.539712	0.710269	2.11662	1.7573	1.20773
ENSG00000167851	33.1255	14.9545	17.9173	1.05383	2.69209	1.0235	21.9991	1.5898	3.85723	14.4925	9.50696e-05	0.00107407	CD300A	17	74466399	74484796	+	2703	protein_coding	CD300a molecule [Source:HGNC Symbol;Acc:HGNC:19319]	-	44	16	19	1	2	1	0.803969	0.362951	0.434859	0.0255768	0.065338	0.0248407
ENSG00000233223	57.2168	54.21	46.2078	94.8445	298.822	95.1854	52.5449	162.951	-1.6253	0.324144	9.53252e-05	0.00107607	AC016876.1	17	7581964	7584072	-	1058	antisense	uncharacterized LOC100996842 [Source:NCBI gene;Acc:100996842]	-	76	58	49	90	222	93	3.54781	3.36137	2.86518	5.88097	18.5289	5.90211
ENSG00000173531	33.8784	37.3862	38.6636	11.5921	6.73022	4.094	36.6427	7.47211	2.29032	4.89166	9.56579e-05	0.00107864	MST1	3	49683947	49689501	-	5084	protein_coding	macrophage stimulating 1 [Source:HGNC Symbol;Acc:HGNC:7380]	-	45	40	41	11	5	4	0.437159	0.482423	0.498907	0.149582	0.0868452	0.052828
ENSG00000261786	115.939	69.1645	85.8144	42.1531	10.7683	28.658	90.3061	27.1931	1.71447	3.28176	9.6783e-05	0.00108924	AC006058.1	3	44117299	44122365	+	5067	lincRNA	novel transcript	-	154	74	91	40	8	28	1.50107	0.895478	1.11105	0.545759	0.139419	0.371037
ENSG00000197653	48.9354	57.9486	84.8714	24.238	13.4604	20.47	63.9185	19.3895	1.70458	3.25933	9.76591e-05	0.0010977	DNAH10	12	123762188	123936206	+	16720	protein_coding	dynein axonemal heavy chain 10 [Source:HGNC Symbol;Acc:HGNC:2941]	-	65	62	90	23	10	20	0.192004	0.227368	0.333003	0.0951007	0.0528135	0.0803163
ENSG00000237437	36.1369	32.7129	28.2905	6.32297	6.73022	6.141	32.3801	6.39806	2.34468	5.07949	9.94356e-05	0.00111341	ASS1P12	9	32945996	32947222	+	1227	processed_pseudogene	argininosuccinate synthetase 1 pseudogene 12 [Source:HGNC Symbol;Acc:HGNC:762]	-	48	35	30	6	5	6	1.9321	1.74903	1.51258	0.338064	0.359838	0.328335
ENSG00000095794	246.936	190.67	204.634	112.76	75.3784	128.961	214.08	105.7	1.01189	2.01656	0.000103078	0.00114765	CREM	10	35126791	35212958	+	5699	protein_coding	cAMP responsive element modulator [Source:HGNC Symbol;Acc:HGNC:2352]	TF_bZIP	328	204	217	107	56	126	2.84255	2.19485	2.3556	1.29801	0.867703	1.48451
ENSG00000108700	2.25856	0.934655	0	16.8612	17.4986	20.47	1.0644	18.2766	-4.02154	0.0615737	0.000105376	0.00116954	CCL8	17	34319036	34321402	+	1261	protein_coding	C-C motif chemokine ligand 8 [Source:HGNC Symbol;Acc:HGNC:10635]	-	3	1	0	16	13	20	0.1175	0.0486249	0	0.877197	0.910353	1.06494
ENSG00000257242	36.1369	36.4516	20.7463	7.37679	4.03813	4.094	31.1116	5.16964	2.57966	5.97799	0.000105561	0.00117085	LINC01619	12	91984976	92142914	-	3642	processed_transcript	long intergenic non-protein coding RNA 1619 [Source:HGNC Symbol;Acc:HGNC:27409]	-	48	39	22	7	3	4	0.650929	0.656597	0.373701	0.132877	0.0727383	0.0737446
ENSG00000196584	268.016	132.721	142.395	71.6603	64.6101	91.0915	181.044	75.7873	1.25587	2.38811	0.00010662	0.0011789	XRCC2	7	152644779	152676165	-	4853	protein_coding	X-ray repair cross complementing 2 [Source:HGNC Symbol;Acc:HGNC:12829]	-	356	142	151	68	48	89	3.62303	1.79412	1.9249	0.968703	0.873399	1.23137
ENSG00000183671	58.7225	51.406	68.8401	18.9689	17.4986	22.517	59.6562	19.6615	1.59496	3.02086	0.000106867	0.00118089	GPR1	2	206175316	206218047	-	2834	protein_coding	G protein-coupled receptor 1 [Source:HGNC Symbol;Acc:HGNC:4463]	-	78	55	73	18	13	22	1.35934	1.18997	1.59354	0.439101	0.405065	0.521234
ENSG00000168032	255.97	159.826	190.489	109.598	64.6101	105.42	202.095	93.2095	1.11115	2.16018	0.000108199	0.00119113	ENTPD3	3	40387156	40428744	+	3614	protein_coding	ectonucleoside triphosphate diphosphohydrolase 3 [Source:HGNC Symbol;Acc:HGNC:3365]	-	340	171	202	104	48	103	4.64647	2.90123	3.45784	1.98947	1.17283	1.91364
ENSG00000231106	41.4069	33.6476	32.0625	10.5383	4.03813	7.1645	35.7057	7.24697	2.27774	4.84917	0.000108806	0.00119632	LINC01436	21	36005338	36007838	+	1048	lincRNA	long intergenic non-protein coding RNA 1436 [Source:HGNC Symbol;Acc:HGNC:50754]	-	55	36	34	10	3	7	2.59199	2.10628	2.00705	0.659676	0.252779	0.448484
ENSG00000172350	7.52853	9.34655	21.6894	40.0454	61.918	50.1515	12.8548	50.705	-1.99085	0.25159	0.000109256	0.00120052	ABCG4	11	119149012	119162653	+	6271	protein_coding	ATP binding cassette subfamily G member 4 [Source:HGNC Symbol;Acc:HGNC:13884]	-	10	10	23	38	46	49	0.0787582	0.0977771	0.226899	0.418927	0.647743	0.52465
ENSG00000074660	124.974	85.0536	101.846	46.3684	49.8036	34.799	103.958	43.657	1.26025	2.39537	0.000111098	0.00121622	SCARF1	17	1633858	1645747	-	4961	protein_coding	scavenger receptor class F member 1 [Source:HGNC Symbol;Acc:HGNC:16820]	-	166	91	108	44	37	34	1.65261	1.12472	1.34678	0.613162	0.658588	0.460172
ENSG00000128262	52.6997	47.6674	40.5497	12.6459	0	13.3055	46.9723	8.65047	2.39446	5.2578	0.000112516	0.00122794	POM121L9P	22	24251828	24265525	+	5137	transcribed_unprocessed_pseudogene	POM121 transmembrane nucleoporin like 9, pseudogene [Source:HGNC Symbol;Acc:HGNC:30080]	-	70	51	43	12	0	13	0.673009	0.608744	0.517845	0.161497	0	0.16992
ENSG00000143545	438.16	384.143	393.237	660.75	1531.8	545.525	405.18	912.691	-1.16961	0.444543	0.00011289	0.00123126	RAB13	1	153981617	153986358	-	2751	protein_coding	RAB13, member RAS oncogene family [Source:HGNC Symbol;Acc:HGNC:9762]	-	582	411	417	627	1138	533	10.4488	9.16063	9.37749	15.7568	36.5286	13.0091
ENSG00000247596	900.412	1199.16	1060.89	1500.65	3404.14	1572.1	1053.49	2158.96	-1.03463	0.48814	0.00011352	0.00123583	TWF2	3	52228610	52239260	-	1824	protein_coding	twinfilin actin binding protein 2 [Source:HGNC Symbol;Acc:HGNC:9621]	-	1196	1283	1125	1424	2529	1536	32.3846	43.1296	38.1565	53.9731	122.435	56.5427
ENSG00000160781	105.399	66.3605	94.3015	42.1531	29.613	12.282	88.6871	28.016	1.6679	3.17752	0.000117909	0.00127653	PAQR6	1	156243321	156248117	-	2439	protein_coding	progestin and adipoQ receptor family member 6 [Source:HGNC Symbol;Acc:HGNC:30132]	-	140	71	100	40	22	12	2.83497	1.78493	2.53647	1.13381	0.796512	0.330354
ENSG00000159307	119.704	194.408	203.691	87.4677	57.8799	85.974	172.601	77.1072	1.15316	2.22401	0.00012059	0.00130156	SCUBE1	22	43197283	43343388	-	12135	protein_coding	signal peptide, CUB domain and EGF like domain containing 1 [Source:HGNC Symbol;Acc:HGNC:13441]	-	159	208	216	83	43	84	0.647127	1.05099	1.10117	0.472858	0.312903	0.464782
ENSG00000184226	48.9354	24.301	44.3217	10.5383	6.73022	8.188	39.1861	8.4855	2.19945	4.59303	0.000123826	0.00133079	PCDH9	13	66302834	67230445	-	30944	protein_coding	protocadherin 9 [Source:HGNC Symbol;Acc:HGNC:8661]	-	65	26	47	10	5	8	0.103746	0.0515194	0.0939643	0.0223417	0.0142684	0.017359
ENSG00000273142	81.3081	46.7328	57.5239	24.238	2.69209	15.3525	61.8549	14.0942	2.10557	4.30367	0.000124626	0.00133809	AC073335.2	7	66902857	66906297	+	3441	lincRNA	novel transcript	-	108	50	61	23	2	15	1.55014	0.890962	1.0967	0.462099	0.0513248	0.292696
ENSG00000174600	45.924	41.1248	54.6949	119.083	95.5691	101.326	47.2479	105.326	-1.15935	0.447713	0.000124656	0.00133809	CMKLR1	12	108288044	108339341	-	5690	protein_coding	chemerin chemokine-like receptor 1 [Source:HGNC Symbol;Acc:HGNC:2121]	-	61	44	58	113	71	99	0.529481	0.474148	0.630604	1.37296	1.10186	1.16824
ENSG00000243449	97.8708	92.5309	66.0111	139.105	425.35	150.454	85.4709	238.303	-1.47314	0.360197	0.000125676	0.00134657	C4orf48	4	2041993	2043970	+	540	protein_coding	chromosome 4 open reading frame 48 [Source:HGNC Symbol;Acc:HGNC:34437]	-	130	99	70	132	316	147	11.89	11.2413	8.01947	16.8994	51.6743	18.2782
ENSG00000100068	143.795	135.525	178.23	88.5215	64.6101	68.5745	152.517	73.902	1.04076	2.05732	0.000126514	0.00135473	LRP5L	22	25351418	25405377	-	4687	protein_coding	LDL receptor related protein 5 like [Source:HGNC Symbol;Acc:HGNC:25323]	-	191	145	189	84	48	67	2.01266	1.89691	2.49464	1.23901	0.904332	0.95982
ENSG00000171786	44.4183	47.6674	44.3217	7.37679	10.7683	17.3995	45.4691	11.8482	1.93251	3.8172	0.000127097	0.00135971	NHLH1	1	160367067	160372848	+	2563	protein_coding	nescient helix-loop-helix 1 [Source:HGNC Symbol;Acc:HGNC:7817]	bHLH	59	51	47	7	8	17	1.13694	1.2201	1.13446	0.188817	0.275628	0.445359
ENSG00000175445	18.8213	24.301	20.7463	47.4222	78.0705	62.4335	21.2896	62.6421	-1.55561	0.340184	0.000127153	0.00135971	LPL	8	19901717	19967259	+	4383	protein_coding	lipoprotein lipase [Source:HGNC Symbol;Acc:HGNC:6677]	-	25	26	22	45	58	61	0.281709	0.363727	0.310522	0.709795	1.16853	0.934477
ENSG00000178860	8.28138	14.9545	22.6324	35.8301	68.6482	65.504	15.2894	56.6608	-1.90128	0.267706	0.000127419	0.00136112	MSC	8	71841549	71844468	-	2113	protein_coding	musculin [Source:HGNC Symbol;Acc:HGNC:7321]	bHLH	11	16	24	34	51	64	0.257114	0.464295	0.702673	1.11243	2.13134	2.03372
ENSG00000234420	190.472	72.9031	84.8714	53.7452	22.8827	31.7285	116.082	36.1188	1.67937	3.20287	0.000130992	0.00139421	ZNF37BP	10	42513510	42552822	-	10256	transcribed_processed_pseudogene	zinc finger protein 37B, pseudogene [Source:HGNC Symbol;Acc:HGNC:13103]	-	253	78	90	51	17	31	1.21836	0.466327	0.542882	0.343783	0.14637	0.202952
ENSG00000168010	552.594	355.169	403.611	224.465	266.517	105.42	437.124	198.801	1.14173	2.20645	0.000132481	0.00140837	ATG16L2	11	72814308	72843674	+	8617	protein_coding	autophagy related 16 like 2 [Source:HGNC Symbol;Acc:HGNC:25464]	-	734	380	428	213	198	103	4.207	2.70397	3.07276	1.7089	2.02904	0.802585
ENSG00000180263	147.559	116.832	114.105	46.3684	34.9971	74.7155	126.165	52.027	1.26841	2.40896	0.000133334	0.00141573	FGD6	12	95076749	95217482	-	10044	protein_coding	FYVE, RhoGEF and PH domain containing 6 [Source:HGNC Symbol;Acc:HGNC:21740]	-	196	125	121	44	26	73	0.963789	0.763093	0.745281	0.302857	0.228585	0.488007
ENSG00000173818	134.761	142.068	126.364	237.111	421.312	197.535	134.397	285.319	-1.08159	0.472508	0.00013394	0.00142046	ENDOV	17	80415165	80438086	+	7253	protein_coding	endonuclease V [Source:HGNC Symbol;Acc:HGNC:26640]	-	179	152	134	225	313	193	1.2189	1.28499	1.14295	2.14465	3.81073	1.78669
ENSG00000198563	724.244	536.492	616.732	464.738	244.98	211.864	625.823	307.194	1.02559	2.03579	0.000134454	0.0014242	DDX39B	6	31530219	31542448	-	7007	protein_coding	DExD-box helicase 39B [Source:HGNC Symbol;Acc:HGNC:13917]	-	962	574	654	441	182	207	6.78071	5.02289	5.77413	4.35109	2.29362	1.98357
ENSG00000173641	9.78708	11.2159	16.0313	40.0454	49.8036	41.9635	12.3447	43.9375	-1.83705	0.279893	0.000135229	0.00143068	HSPB7	1	16014028	16019594	-	3910	protein_coding	heat shock protein family B (small) member 7 [Source:HGNC Symbol;Acc:HGNC:5249]	-	13	12	17	38	37	41	0.16421	0.188182	0.268976	0.671891	0.835616	0.704072
ENSG00000116017	247.689	176.65	169.743	80.0909	107.683	109.514	198.027	99.0963	1.0032	2.00443	0.000140205	0.00148156	ARID3A	19	925781	975934	+	7210	protein_coding	AT-rich interaction domain 3A [Source:HGNC Symbol;Acc:HGNC:3031]	ARID	329	189	180	76	80	107	2.25368	1.60731	1.54447	0.728736	0.979797	0.996457
ENSG00000179869	59.4754	43.9288	45.2647	6.32297	6.73022	21.4935	49.5563	11.5156	2.08448	4.24123	0.000140708	0.00148598	ABCA13	7	48171458	48647496	+	19074	protein_coding	ATP binding cassette subfamily A member 13 [Source:HGNC Symbol;Acc:HGNC:14638]	-	79	47	48	6	5	21	0.204559	0.151088	0.155683	0.0217471	0.0231478	0.0739244
ENSG00000188186	450.959	489.759	515.829	721.872	1511.61	692.909	485.516	975.463	-1.00516	0.498214	0.000141858	0.0014948	LAMTOR4	7	100148907	100155944	+	1936	protein_coding	late endosomal/lysosomal adaptor, MAPK and MTOR activator 4 [Source:HGNC Symbol;Acc:HGNC:33772]	-	599	524	547	685	1123	677	15.2811	16.5959	17.4793	24.4612	51.2219	23.4797
ENSG00000161677	179.932	259.834	279.133	363.57	732.248	397.118	239.633	497.645	-1.05343	0.48182	0.000141882	0.0014948	JOSD2	19	50505998	50511353	-	1514	protein_coding	Josephin domain containing 2 [Source:HGNC Symbol;Acc:HGNC:28853]	-	239	278	296	345	544	388	7.79659	11.2588	12.095	15.7538	31.7289	17.2074
ENSG00000214021	100.129	62.6219	101.846	42.1531	10.7683	28.658	88.199	27.1931	1.67937	3.20287	0.000147236	0.00154568	TTLL3	3	9808086	9855138	+	10365	protein_coding	tubulin tyrosine ligase like 3 [Source:HGNC Symbol;Acc:HGNC:24483]	-	133	67	108	40	8	28	0.633745	0.396351	0.644608	0.266798	0.0681557	0.181384
ENSG00000198088	20.327	23.3664	15.0882	1.05383	0	2.047	19.5939	1.03361	4.15107	17.7663	0.000150064	0.00156976	NUP62CL	X	107123427	107206433	-	1867	protein_coding	nucleoporin 62 C-terminal like [Source:HGNC Symbol;Acc:HGNC:25960]	-	27	25	16	1	0	2	0.714253	0.82105	0.530172	0.0370295	0	0.0719276
ENSG00000170365	30.867	53.2754	59.41	141.213	87.4928	121.796	47.8508	116.834	-1.29927	0.406332	0.000152859	0.00159615	SMAD1	4	145481194	145558079	+	6058	protein_coding	SMAD family member 1 [Source:HGNC Symbol;Acc:HGNC:6767]	MH1	41	57	63	134	65	119	0.334262	0.576925	0.643358	1.52921	0.94747	1.31895
ENSG00000120279	49.6883	81.315	89.5865	7.37679	10.7683	35.8225	73.5299	17.9892	2.01229	4.03422	0.000155481	0.00162161	MYCT1	6	152697895	152724567	+	3030	protein_coding	MYC target 1 [Source:HGNC Symbol;Acc:HGNC:23172]	-	66	87	95	7	8	35	1.07581	1.76056	1.93965	0.159716	0.233147	0.775596
ENSG00000203926	3.01141	37.3862	4.71508	0	0	0	15.0376	0	6.16912	71.9599	0.000155783	0.00162381	SPANXA2	X	141589435	141590772	+	691	protein_coding	SPANX family member A2 [Source:HGNC Symbol;Acc:HGNC:14328]	-	4	40	5	0	0	0	0.2859	3.54941	0.447644	0	0	0
ENSG00000054392	117.445	71.9685	101.846	36.884	45.7655	37.8695	97.0864	40.173	1.28098	2.43004	0.000157108	0.00163569	HHAT	1	210328252	210676296	+	6641	protein_coding	hedgehog acyltransferase [Source:HGNC Symbol;Acc:HGNC:18270]	-	156	77	108	35	34	37	1.16018	0.710937	1.00608	0.364357	0.452092	0.374092
ENSG00000143674	155.84	170.107	201.805	100.114	60.572	96.2089	175.918	85.6315	1.02903	2.04066	0.000160819	0.00167224	MAP3K21	1	233327768	233385148	+	7916	protein_coding	mitogen-activated protein kinase kinase kinase 21 [Source:HGNC Symbol;Acc:HGNC:29798]	-	207	182	214	95	45	94	1.29151	1.40974	1.67244	0.829679	0.501982	0.797319
ENSG00000092051	34.6312	44.8635	40.5497	96.9521	86.1468	90.068	40.0148	91.0556	-1.19136	0.437891	0.000160903	0.00167224	JPH4	14	23568035	23578800	-	5307	protein_coding	junctophilin 4 [Source:HGNC Symbol;Acc:HGNC:20156]	-	46	48	43	92	64	88	0.428096	0.554582	0.501257	1.19848	1.06491	1.11338
ENSG00000143502	28.6084	22.4317	35.8346	7.37679	0	4.094	28.9582	3.8236	2.86005	7.26039	0.000162293	0.00168469	SUSD4	1	223220819	223364202	-	4710	protein_coding	sushi domain containing 4 [Source:HGNC Symbol;Acc:HGNC:25470]	-	38	24	38	7	0	4	0.39847	0.312438	0.499119	0.102747	0	0.0570229
ENSG00000272645	54.9582	54.21	47.1508	14.7536	0	16.376	52.1063	10.3765	2.28566	4.87586	0.000165135	0.00171161	GTF2IP20	1	223951394	223992594	-	4145	transcribed_unprocessed_pseudogene	general transcription factor IIi pseudogene 20 [Source:HGNC Symbol;Acc:HGNC:51732]	-	73	58	50	14	0	16	0.869823	0.85798	0.746254	0.233505	0	0.259182
ENSG00000158825	67.7567	57.014	51.8658	11.5921	18.8446	25.5875	58.8789	18.6747	1.65717	3.15397	0.000170614	0.00176173	CDA	1	20588948	20618908	+	963	protein_coding	cytidine deaminase [Source:HGNC Symbol;Acc:HGNC:1712]	-	90	61	55	11	14	25	4.61582	3.88398	3.53328	0.789693	1.28376	1.74311
ENSG00000184156	410.305	229.925	248.013	174.935	138.642	129.984	296.081	147.854	1.00333	2.00462	0.000176723	0.00181316	KCNQ3	8	132120858	132481019	-	12646	protein_coding	potassium voltage-gated channel subfamily Q member 3 [Source:HGNC Symbol;Acc:HGNC:6297]	-	545	246	263	166	103	127	2.12851	1.19277	1.2866	0.907501	0.719226	0.674312
ENSG00000204923	119.704	104.681	103.732	36.884	47.1115	61.41	109.372	48.4685	1.17329	2.25525	0.000181979	0.00185844	FBXO48	2	68459419	68467258	-	5666	protein_coding	F-box protein 48 [Source:HGNC Symbol;Acc:HGNC:33857]	-	159	112	110	35	35	60	1.38597	1.21204	1.20104	0.427055	0.545473	0.711025
ENSG00000258754	13.5513	16.8238	9.43015	37.9378	37.6892	68.5745	13.2684	48.0672	-1.86069	0.275344	0.000182267	0.00185923	LINC01579	15	93718542	94070820	-	6795	lincRNA	long intergenic non-protein coding RNA 1579 [Source:HGNC Symbol;Acc:HGNC:27519]	-	18	18	10	36	28	67	0.130832	0.162427	0.0910441	0.366273	0.363873	0.662057
ENSG00000197903	373.415	274.789	369.662	140.159	56.5338	214.935	339.289	137.209	1.29917	2.46088	0.000186142	0.00189126	HIST1H2BK	6	27146418	27146798	-	381	protein_coding	histone cluster 1 H2B family member k [Source:HGNC Symbol;Acc:HGNC:13954]	-	496	294	392	133	42	210	64.2968	47.3147	63.6506	24.1334	9.73433	37.0088
ENSG00000221978	1059.26	823.431	921.326	708.172	345.933	247.687	934.674	433.931	1.10641	2.15308	0.00018695	0.00189494	CCNL2	1	1385711	1399328	-	6850	protein_coding	cyclin L2 [Source:HGNC Symbol;Acc:HGNC:20570]	-	1407	881	977	672	257	242	10.1446	7.88605	8.82359	6.7822	3.31302	2.37211
ENSG00000073282	63.2396	94.4002	83.9284	236.057	103.645	220.052	80.5227	186.585	-1.21999	0.429286	0.000189042	0.00191506	TP63	3	189631416	189897279	+	7454	protein_coding	tumor protein p63 [Source:HGNC Symbol;Acc:HGNC:15979]	P53	84	101	89	224	77	215	0.556573	0.830818	0.738655	2.07755	0.912185	1.93669
ENSG00000176244	102.388	71.9685	72.6122	29.5072	41.7273	24.564	82.3229	31.9328	1.38217	2.60661	0.000192755	0.00194597	ACBD7	10	15077523	15088776	-	1498	protein_coding	acyl-CoA binding domain containing 7 [Source:HGNC Symbol;Acc:HGNC:17715]	-	136	77	77	28	31	24	4.48394	3.15176	3.17995	1.29223	1.82739	1.07575
ENSG00000166292	80.5552	77.5764	95.2446	212.873	111.722	221.076	84.4587	181.89	-1.11257	0.462469	0.000193989	0.00195395	TMEM100	17	55719627	55732121	-	2906	protein_coding	transmembrane protein 100 [Source:HGNC Symbol;Acc:HGNC:25607]	-	107	83	101	202	83	216	1.81853	1.75128	2.15014	4.8056	2.52211	4.99078
ENSG00000103044	29.3613	32.7129	31.1195	127.513	48.4576	85.974	31.0646	87.3149	-1.49865	0.353885	0.000194811	0.00196111	HAS3	16	69105564	69118719	+	5289	protein_coding	hyaluronan synthase 3 [Source:HGNC Symbol;Acc:HGNC:4820]	-	39	35	33	121	36	84	0.364186	0.405759	0.385995	1.58163	0.60105	1.06639
ENSG00000008735	46.6769	42.0595	32.0625	145.428	115.76	60.3865	40.2663	107.191	-1.40745	0.376977	0.000196053	0.00197025	MAPK8IP2	22	50600685	50613981	+	5901	protein_coding	mitogen-activated protein kinase 8 interacting protein 2 [Source:HGNC Symbol;Acc:HGNC:6883]	-	62	45	34	138	86	59	0.518918	0.467585	0.356447	1.61676	1.28693	0.671331
ENSG00000183605	97.8708	96.2695	70.7262	145.428	239.596	162.736	88.2888	182.587	-1.04173	0.485745	0.000196576	0.00197437	SFXN4	10	119140767	119165667	-	1868	protein_coding	sideroflexin 4 [Source:HGNC Symbol;Acc:HGNC:16088]	-	130	103	75	138	178	159	3.43715	3.38092	2.48385	5.10733	8.41443	5.71519
ENSG00000133169	162.616	93.4655	119.763	233.95	415.927	192.418	125.282	280.765	-1.15747	0.448299	0.000197492	0.0019802	BEX1	X	103062651	103064240	-	864	protein_coding	brain expressed X-linked 1 [Source:HGNC Symbol;Acc:HGNC:1036]	-	216	100	127	222	309	188	12.3473	7.09676	9.0935	17.7636	31.581	14.6101
ENSG00000144668	18.8213	25.2357	27.3474	62.1758	51.1497	85.974	23.8015	66.4331	-1.49243	0.355413	0.000199466	0.00199754	ITGA9	3	37452115	37823514	+	8277	protein_coding	integrin subunit alpha 9 [Source:HGNC Symbol;Acc:HGNC:6145]	-	25	27	29	59	38	84	0.149176	0.200016	0.216754	0.4928	0.405408	0.681422
ENSG00000108602	26.3498	51.406	56.5809	98.006	100.953	129.984	44.7789	109.648	-1.30258	0.405402	0.000201429	0.0020094	ALDH3A1	17	19737984	19748943	-	3918	protein_coding	aldehyde dehydrogenase 3 family member A1 [Source:HGNC Symbol;Acc:HGNC:405]	-	35	55	60	93	75	127	0.441201	0.86074	0.947388	1.64101	1.69036	2.17645
ENSG00000156234	3.01141	5.60793	6.60111	25.2919	24.2288	31.7285	5.07348	27.083	-2.43916	0.184391	0.00020224	0.0020152	CXCL13	4	77511753	77611834	+	1431	protein_coding	C-X-C motif chemokine ligand 13 [Source:HGNC Symbol;Acc:HGNC:10639]	-	4	6	7	24	18	31	0.138055	0.25709	0.302621	1.15948	1.11075	1.45456
ENSG00000137142	7.52853	10.2812	2.82905	42.1531	61.918	14.329	6.87959	39.4667	-2.50806	0.175792	0.000204642	0.00203339	IGFBPL1	9	38408994	38424447	-	1093	protein_coding	insulin like growth factor binding protein like 1 [Source:HGNC Symbol;Acc:HGNC:20081]	-	10	11	3	40	46	14	0.451869	0.617087	0.169802	2.53007	3.71637	0.860039
ENSG00000165495	45.1712	53.2754	47.1508	99.0598	96.9151	114.632	48.5324	103.536	-1.09669	0.467589	0.000204821	0.00203403	PKNOX2	11	125164687	125433389	+	6538	protein_coding	PBX/knotted 1 homeobox 2 [Source:HGNC Symbol;Acc:HGNC:16714]	Homeobox	60	57	50	94	72	112	0.453251	0.534569	0.473115	0.993974	0.972454	1.15023
ENSG00000144339	27.8555	51.406	32.0625	8.43062	10.7683	6.141	37.108	8.44665	2.14875	4.43444	0.000207915	0.00205666	TMEFF2	2	191949043	192195709	-	6632	protein_coding	transmembrane protein with EGF like and two follistatin like domains 2 [Source:HGNC Symbol;Acc:HGNC:11867]	-	37	55	34	8	8	6	0.275543	0.508501	0.317158	0.0833945	0.106519	0.0607459
ENSG00000179085	198.753	300.959	307.423	382.539	831.855	455.457	269.045	556.617	-1.04807	0.483615	0.000208225	0.00205857	DPM3	1	155139891	155140595	-	622	protein_coding	dolichyl-phosphate mannosyltransferase subunit 3 [Source:HGNC Symbol;Acc:HGNC:3007]	-	264	322	326	363	618	445	20.9626	31.7424	32.4241	40.3467	87.7364	48.0374
ENSG00000203326	114.434	91.5962	87.7004	47.4222	40.3813	42.987	97.9101	43.5968	1.16691	2.24531	0.00020922	0.00206629	ZNF525	19	53365693	53392217	+	7193	protein_coding	zinc finger protein 525 [Source:HGNC Symbol;Acc:HGNC:29423]	zf-C2H2	152	98	93	45	30	42	1.04368	0.835391	0.79986	0.432508	0.368292	0.392057
ENSG00000100629	124.974	87.8576	90.5295	52.6914	37.6892	39.9165	101.12	43.4324	1.21782	2.32595	0.000213609	0.00209653	CEP128	14	80476983	80959517	-	9400	protein_coding	centrosomal protein 128 [Source:HGNC Symbol;Acc:HGNC:20359]	-	166	94	96	50	28	39	0.872193	0.61316	0.631807	0.367734	0.263034	0.278578
ENSG00000072952	36.8898	57.014	81.0993	132.782	139.989	124.867	58.3344	132.546	-1.19073	0.438081	0.000215798	0.0021093	MRVI1	11	10573091	10693988	-	7700	protein_coding	murine retrovirus integration site 1 homolog [Source:HGNC Symbol;Acc:HGNC:7237]	-	49	61	86	126	104	122	0.314295	0.48575	0.690954	1.13128	1.19268	1.06385
ENSG00000137745	55.7111	37.3862	46.2078	9.48445	20.1907	4.094	46.435	11.2564	2.08636	4.24674	0.000216282	0.00211219	MMP13	11	102942995	102955734	-	2834	protein_coding	matrix metallopeptidase 13 [Source:HGNC Symbol;Acc:HGNC:7159]	-	74	40	49	9	15	4	1.28963	0.865434	1.06964	0.219551	0.467383	0.0947699
ENSG00000152926	81.3081	36.4516	52.8089	21.0766	17.4986	9.2115	56.8562	15.9289	1.8461	3.59527	0.000221135	0.00215248	ZNF117	7	64971776	65006684	-	10691	protein_coding	zinc finger protein 117 [Source:HGNC Symbol;Acc:HGNC:12897]	zf-C2H2	108	39	56	20	13	9	0.498928	0.223676	0.324049	0.129331	0.107376	0.0565242
ENSG00000100027	51.194	49.5367	49.9798	11.5921	20.1907	16.376	50.2368	16.0529	1.65876	3.15745	0.000222413	0.00216012	YPEL1	22	21697544	21735834	-	4713	protein_coding	yippee like 1 [Source:HGNC Symbol;Acc:HGNC:12845]	-	68	53	53	11	15	16	0.712597	0.689529	0.695696	0.161357	0.281045	0.227946
ENSG00000189252	14.3042	16.8238	15.0882	1.05383	0	0	15.4054	0.351276	5.24613	37.9526	0.000223539	0.00216747	SPANXN3	X	143508735	143517475	-	590	protein_coding	SPANX family member N3 [Source:HGNC Symbol;Acc:HGNC:33176]	-	19	18	16	1	0	0	1.5905	1.87066	1.67768	0.117176	0	0
ENSG00000163554	52.6997	38.3209	42.4357	15.8074	13.4604	8.188	44.4854	12.4853	1.84161	3.58409	0.000226745	0.00219253	SPTA1	1	158610706	158686715	-	10106	protein_coding	spectrin alpha, erythrocytic 1 [Source:HGNC Symbol;Acc:HGNC:11272]	-	70	41	45	15	10	8	0.342099	0.248759	0.27547	0.102613	0.087378	0.0531521
ENSG00000133401	291.354	243.945	231.039	148.59	67.3022	148.407	255.446	121.433	1.06532	2.09264	0.000228503	0.00220349	PDZD2	5	31639410	32110931	+	15642	protein_coding	PDZ domain containing 2 [Source:HGNC Symbol;Acc:HGNC:18486]	-	387	261	245	141	50	145	1.22194	1.02311	0.968981	0.623188	0.282266	0.622423
ENSG00000171408	11.2928	7.47724	8.48714	30.561	39.0353	37.8695	9.08572	35.8219	-1.96716	0.255755	0.000229133	0.00220836	PDE7B	6	135851696	136195574	+	5946	protein_coding	phosphodiesterase 7B [Source:HGNC Symbol;Acc:HGNC:8792]	-	15	8	9	29	29	37	0.124594	0.0824972	0.0936395	0.337183	0.43068	0.417818
ENSG00000166473	43.6655	37.3862	31.1195	7.37679	10.7683	10.235	37.3904	9.46004	1.99235	3.97884	0.000229943	0.00221254	PKD1L2	16	81100875	81220370	-	18637	polymorphic_pseudogene	polycystin 1 like 2 (gene/pseudogene) [Source:HGNC Symbol;Acc:HGNC:21715]	-	58	40	33	7	8	10	0.153704	0.131601	0.109542	0.0259665	0.0379049	0.0360275
ENSG00000189221	215.316	128.048	212.178	64.2835	98.2612	99.2794	185.181	87.2747	1.08916	2.1275	0.000233906	0.00224456	MAOA	X	43654907	43746824	+	5528	protein_coding	monoamine oxidase A [Source:HGNC Symbol;Acc:HGNC:6833]	-	286	137	225	61	73	97	2.55523	1.51959	2.518	0.762876	1.1661	1.17819
ENSG00000254991	15.8099	23.3664	18.8603	0	0	3.0705	19.3455	1.0235	4.13693	17.5929	0.000238935	0.0022866	AC124276.1	11	12066929	12073014	+	899	lincRNA	novel transcript	-	21	25	20	0	0	3	1.1537	1.70512	1.3763	0	0	0.224064
ENSG00000212724	30.867	10.2812	28.2905	3.16148	0	3.0705	23.1462	2.07733	3.40901	10.6222	0.000239478	0.00228931	KRTAP2-3	17	41059240	41060114	-	875	protein_coding	keratin associated protein 2-3 [Source:HGNC Symbol;Acc:HGNC:18906]	-	41	11	30	3	0	3	2.31424	0.77083	2.12107	0.237031	0	0.23021
ENSG00000170537	104.647	79.4457	104.675	35.8301	20.1907	53.222	96.2556	36.4143	1.3871	2.61552	0.000243725	0.00232488	TMC7	16	18983934	19063942	+	5638	protein_coding	transmembrane channel like 7 [Source:HGNC Symbol;Acc:HGNC:23000]	-	139	85	111	34	15	52	1.21765	0.924417	1.21798	0.416913	0.234935	0.619282
ENSG00000120658	37.6426	57.014	45.2647	110.652	126.528	81.88	46.6404	106.353	-1.1899	0.438332	0.000248701	0.00236978	ENOX1	13	43213518	43786908	-	3101	protein_coding	ecto-NOX disulfide-thiol exchanger 1 [Source:HGNC Symbol;Acc:HGNC:25474]	-	50	61	48	105	94	80	0.796344	1.20615	0.957593	2.34088	2.67675	1.7322
ENSG00000103174	63.9925	94.4002	75.4412	149.644	201.907	128.961	77.9446	160.17	-1.03809	0.486973	0.000258189	0.00244828	NAGPA	16	5024844	5034141	-	5484	protein_coding	N-acetylglucosamine-1-phosphodiester alpha-N-acetylglucosaminidase [Source:HGNC Symbol;Acc:HGNC:17378]	-	85	101	80	142	150	126	0.765515	1.12927	0.902472	1.79012	2.41532	1.54271
ENSG00000175265	31.6198	33.6476	7.54412	4.21531	1.34604	1.0235	24.2705	2.19495	3.4484	10.9162	0.00026076	0.00246798	GOLGA8A	15	34379068	34437466	-	6750	protein_coding	golgin A8 family member A [Source:HGNC Symbol;Acc:HGNC:31972]	-	42	36	8	4	1	1	0.307311	0.327019	0.0733209	0.0409683	0.0130821	0.00994733
ENSG00000087253	85.0723	106.551	96.1876	183.366	293.437	137.149	95.9369	204.651	-1.08946	0.469937	0.000265966	0.00251124	LPCAT2	16	55508998	55586670	+	7439	protein_coding	lysophosphatidylcholine acyltransferase 2 [Source:HGNC Symbol;Acc:HGNC:26032]	-	113	114	102	174	218	134	0.750233	0.939646	0.848256	1.61706	2.58776	1.20948
ENSG00000255921	42.9126	25.2357	27.3474	8.43062	1.34604	7.1645	31.8319	5.64705	2.45532	5.48437	0.000269903	0.0025389	AC026310.2	12	24949163	24960158	+	728	antisense	novel transcript, antisense to BCAT1	-	57	27	29	8	1	7	3.86702	2.27408	2.46438	0.759715	0.121297	0.64562
ENSG00000135736	202.517	245.814	215.951	344.602	819.74	307.05	221.427	490.464	-1.14489	0.452224	0.000271969	0.0025529	CCDC102A	16	57512178	57536599	-	2582	protein_coding	coiled-coil domain containing 102A [Source:HGNC Symbol;Acc:HGNC:28097]	-	269	263	229	327	609	300	5.14551	6.24559	5.48682	8.75555	20.8278	7.80145
ENSG00000161281	20.327	34.5822	34.8916	77.9832	64.6101	84.9505	29.9336	75.8479	-1.35369	0.391289	0.0002807	0.00262267	COX7A1	19	36150922	36152869	-	1006	protein_coding	cytochrome c oxidase subunit 7A1 [Source:HGNC Symbol;Acc:HGNC:2287]	-	27	37	37	74	48	83	1.32556	2.25516	2.27533	5.08541	4.21332	5.53975
ENSG00000198924	127.985	93.4655	76.3842	43.2069	21.5367	49.128	99.2782	37.9572	1.37544	2.59448	0.000281553	0.00262887	DCLRE1A	10	113834725	113854383	-	4600	protein_coding	DNA cross-link repair 1A [Source:HGNC Symbol;Acc:HGNC:17660]	-	170	100	81	41	16	48	1.82525	1.33296	1.08935	0.616195	0.307145	0.700638
ENSG00000225177	47.4297	73.8378	70.7262	114.867	134.604	148.407	63.9979	132.626	-1.05702	0.480625	0.000282385	0.00263525	FLJ46906	6	138692548	138697288	+	1220	antisense	uncharacterized LOC441172 [Source:NCBI gene;Acc:441172]	-	63	79	75	109	100	145	2.55043	3.97046	3.80314	6.17673	7.23805	7.98028
ENSG00000266852	134.761	124.309	153.712	48.4761	16.1525	79.833	137.594	48.1538	1.49876	2.82599	0.000283508	0.00264293	MIR4482	10	104268336	104268405	-	70	miRNA	microRNA 4482 [Source:HGNC Symbol;Acc:HGNC:41792]	-	179	133	163	46	12	78	126.295	116.5	144.056	45.4309	15.1379	74.8181
ENSG00000019582	45.924	64.4912	66.0111	152.805	84.8007	160.689	58.8088	132.765	-1.18445	0.439992	0.000283822	0.00264306	CD74	5	150401637	150412929	-	3184	protein_coding	CD74 molecule [Source:HGNC Symbol;Acc:HGNC:1697]	-	61	69	70	145	63	157	0.946214	1.32877	1.36009	3.14838	1.74723	3.31083
ENSG00000160062	63.9925	71.9685	54.6949	142.267	129.22	111.561	63.5519	127.683	-1.00571	0.498024	0.000285692	0.00265487	ZBTB8A	1	32539427	32605939	+	7075	protein_coding	zinc finger and BTB domain containing 8A [Source:HGNC Symbol;Acc:HGNC:24172]	ZBTB	85	77	58	135	96	109	0.593369	0.667326	0.507157	1.31917	1.19819	1.03445
ENSG00000114654	20.327	25.2357	26.4044	50.5837	92.877	57.316	23.989	66.9256	-1.47707	0.359216	0.000287162	0.00266572	EFCC1	3	129001629	129040742	+	2945	protein_coding	EF-hand and coiled-coil domain containing 1 [Source:HGNC Symbol;Acc:HGNC:25692]	-	27	27	28	48	69	56	0.452805	0.56215	0.588185	1.1268	2.06893	1.27677
ENSG00000255346	27.8555	9.34655	25.4614	1.05383	2.69209	2.047	20.8878	1.93097	3.46766	11.0629	0.000287739	0.00266884	NOX5	15	68930525	69062743	+	12511	protein_coding	NADPH oxidase 5 [Source:HGNC Symbol;Acc:HGNC:14874]	-	37	10	27	1	2	2	0.146064	0.0490097	0.13351	0.00552586	0.0141163	0.0107337
ENSG00000198947	102.388	112.159	101.846	36.884	41.7273	62.4335	105.464	47.0149	1.15994	2.23448	0.0002878	0.00266884	DMD	X	31097677	33339441	-	18910	protein_coding	dystrophin [Source:HGNC Symbol;Acc:HGNC:2928]	-	136	120	108	35	31	61	0.355206	0.389102	0.353324	0.127958	0.144761	0.216595
ENSG00000140600	73.0267	48.6021	37.7206	1.05383	20.1907	12.282	53.1165	11.1755	2.28178	4.86277	0.000288666	0.00267407	SH3GL3	15	83447228	83618743	+	3363	protein_coding	SH3 domain containing GRB2 like 3, endophilin A3 [Source:HGNC Symbol;Acc:HGNC:10832]	-	97	52	40	1	15	12	1.42455	0.948092	0.735825	0.0205573	0.393864	0.239588
ENSG00000106483	5.26997	11.2159	16.0313	49.5299	32.305	42.987	10.839	41.6073	-1.96355	0.256397	0.000290453	0.00268691	SFRP4	7	37905932	38025695	-	3606	protein_coding	secreted frizzled related protein 4 [Source:HGNC Symbol;Acc:HGNC:10778]	-	7	12	17	47	24	42	0.0958749	0.204047	0.291652	0.901082	0.587715	0.782048
ENSG00000263345	13.5513	12.1505	18.8603	1.05383	0	0	14.8541	0.351276	5.19322	36.5861	0.000295262	0.00272515	AC006435.2	17	2375061	2379306	-	1234	antisense	novel transcript, antisense to SGSM2	-	18	13	20	1	0	0	0.720427	0.645955	1.00267	0.0560244	0	0
ENSG00000173209	333.514	245.814	270.645	179.151	142.681	64.4805	283.324	128.771	1.1408	2.20504	0.000295699	0.00272775	AHSA2P	2	61177418	61191203	+	9083	transcribed_unitary_pseudogene	activator of HSP90 ATPase homolog 2, pseudogene [Source:HGNC Symbol;Acc:HGNC:20437]	-	443	263	287	170	106	63	2.40883	1.77542	1.95476	1.29393	1.03052	0.465716
ENSG00000156869	95.6123	116.832	130.136	60.0682	28.2669	56.2925	114.193	48.2092	1.22908	2.34417	0.000296754	0.00273606	FRRS1	1	99708632	99766631	-	3958	protein_coding	ferric chelate reductase 1 [Source:HGNC Symbol;Acc:HGNC:27622]	-	127	125	138	57	21	55	1.58475	1.93646	2.15697	0.995614	0.468517	0.933033
ENSG00000168243	103.894	90.6616	78.2703	27.3995	44.4194	44.0105	90.9418	38.6098	1.2429	2.36674	0.000298762	0.0027517	GNG4	1	235547687	235650754	-	5401	protein_coding	G protein subunit gamma 4 [Source:HGNC Symbol;Acc:HGNC:4407]	-	138	97	83	26	33	43	1.26194	1.10121	0.950704	0.332806	0.539537	0.53457
ENSG00000180626	21.8327	14.0198	20.7463	3.16148	0	0	18.8663	1.05383	4.0931	17.0665	0.000304341	0.0027987	ZNF594	17	5179536	5191883	-	5314	protein_coding	zinc finger protein 594 [Source:HGNC Symbol;Acc:HGNC:29392]	zf-C2H2	29	15	22	3	0	0	0.269531	0.173079	0.256119	0.0390294	0	0
ENSG00000147234	51.9468	62.6219	46.2078	120.136	92.877	124.867	53.5922	112.627	-1.07582	0.4744	0.000305768	0.00280844	FRMPD3	X	107522450	107605251	+	9158	protein_coding	FERM and PDZ domain containing 3 [Source:HGNC Symbol;Acc:HGNC:29382]	-	69	67	49	114	69	122	0.372118	0.448588	0.331007	0.86059	0.665319	0.894477
ENSG00000178096	100.129	100.008	132.022	194.958	317.666	165.807	110.72	226.144	-1.02702	0.490724	0.00031085	0.00284965	BOLA1	1	149887890	149900798	+	1461	protein_coding	bolA family member 1 [Source:HGNC Symbol;Acc:HGNC:24263]	-	133	107	140	185	236	162	4.49608	4.49063	5.92815	8.75414	14.2641	7.44517
ENSG00000196208	59.4754	126.178	128.25	219.196	218.059	212.888	104.635	216.714	-1.05625	0.480881	0.0003159	0.00289143	GREB1	2	11482341	11642788	+	12361	protein_coding	growth regulating estrogen receptor binding 1 [Source:HGNC Symbol;Acc:HGNC:24885]	-	79	135	136	208	162	208	0.31565	0.66966	0.680654	1.16333	1.15729	1.12985
ENSG00000183971	30.1141	77.5764	32.0625	112.76	158.833	99.2794	46.5843	123.624	-1.4104	0.376207	0.000316599	0.00289633	NPW	16	2009926	2020755	+	1168	protein_coding	neuropeptide W [Source:HGNC Symbol;Acc:HGNC:30509]	-	40	83	34	107	118	97	1.69141	4.35722	1.80085	6.33334	8.92115	5.57621
ENSG00000157766	4.51712	3.73862	7.54412	21.0766	16.1525	54.2455	5.26662	30.4915	-2.54836	0.17095	0.000319961	0.00291877	ACAN	15	88803442	88875354	+	10909	protein_coding	aggrecan [Source:HGNC Symbol;Acc:HGNC:319]	-	6	4	8	20	12	53	0.0271643	0.0224827	0.0453677	0.126747	0.0971355	0.326213
ENSG00000125144	15.8099	24.301	13.2022	57.9605	65.9561	39.9165	17.7711	54.611	-1.61822	0.325737	0.000321833	0.00293069	MT1G	16	56666731	56668065	-	750	protein_coding	metallothionein 1G [Source:HGNC Symbol;Acc:HGNC:7399]	-	21	26	14	55	49	39	1.3829	2.12562	1.1548	5.06983	5.76921	3.49151
ENSG00000257732	106.905	99.0735	103.732	47.4222	32.305	58.3395	103.237	46.0223	1.15434	2.22583	0.000322122	0.00293166	AC089983.1	12	104262314	104280722	-	701	antisense	novel transcript, antisense to TXNRD1	-	142	106	110	45	24	57	10.0047	9.27175	9.70769	4.43799	3.02326	5.45968
ENSG00000170653	76.0381	95.3348	108.447	183.366	135.95	245.64	93.2732	188.319	-1.02074	0.492863	0.000324903	0.00294937	ATF7	12	53507856	53626410	-	7980	protein_coding	activating transcription factor 7 [Source:HGNC Symbol;Acc:HGNC:792]	TF_bZIP	101	102	115	174	101	240	0.625102	0.783739	0.891531	1.50743	1.11764	2.01938
ENSG00000260404	97.118	87.8576	78.2703	37.9378	4.03813	32.752	87.7486	24.9093	1.7936	3.46678	0.000327985	0.00297123	AC110079.1	4	118591773	118633729	+	4422	transcribed_unprocessed_pseudogene	uncharacterized LOC729218 [Source:NCBI gene;Acc:729218]	-	129	94	83	36	3	32	1.4408	1.30342	1.16118	0.562828	0.0599079	0.485894
ENSG00000236255	60.9811	55.1447	58.467	28.4533	17.4986	13.3055	58.1976	19.7525	1.55622	2.94083	0.000331144	0.00299831	AC009404.1	2	117833937	117841658	+	4058	lincRNA	novel transcript	-	81	59	62	27	13	13	0.985838	0.891485	0.945194	0.459985	0.282887	0.2151
ENSG00000206149	146.053	120.571	151.825	91.683	45.7655	51.175	139.483	62.8745	1.14305	2.20848	0.000334273	0.00302044	HERC2P9	15	28589492	28685264	+	8310	transcribed_unprocessed_pseudogene	hect domain and RLD 2 pseudogene 9 [Source:HGNC Symbol;Acc:HGNC:30495]	-	194	129	161	87	34	50	1.15301	0.951837	1.19858	0.723786	0.361293	0.403998
ENSG00000134121	30.1141	24.301	10.3732	55.8529	72.6863	66.5275	21.5961	65.0222	-1.57698	0.335183	0.000341684	0.00308267	CHL1	3	196596	409417	+	11861	protein_coding	cell adhesion molecule L1 like [Source:HGNC Symbol;Acc:HGNC:1939]	-	40	26	11	53	54	65	0.16656	0.134408	0.0573737	0.30892	0.402026	0.367961
ENSG00000187123	174.662	147.676	123.535	80.0909	43.0734	82.9035	148.624	68.6892	1.10463	2.15044	0.000343808	0.00309708	LYPD6	2	149329985	149474148	+	5033	protein_coding	LY6/PLAUR domain containing 6 [Source:HGNC Symbol;Acc:HGNC:28751]	-	232	158	131	76	32	81	2.27664	1.92488	1.61022	1.04395	0.561442	1.08061
ENSG00000257354	91.848	50.4714	63.182	35.8301	12.1144	13.3055	68.5005	20.4167	1.73666	3.33262	0.000344428	0.00310108	AC048341.1	12	62602752	62622213	+	8693	lincRNA	novel transcript	-	122	54	67	34	9	13	0.693143	0.380889	0.476811	0.270397	0.0914228	0.100412
ENSG00000128683	35.3841	17.7585	16.0313	3.16148	4.03813	2.047	23.0579	3.0822	2.93343	7.63923	0.00034464	0.0031014	GAD1	2	170813213	170861151	+	8242	protein_coding	glutamate decarboxylase 1 [Source:HGNC Symbol;Acc:HGNC:4092]	-	47	19	17	3	3	2	0.281642	0.14135	0.127602	0.0251641	0.0321418	0.0162932
ENSG00000146858	67.7567	56.0793	72.6122	27.3995	29.613	15.3525	65.4827	24.1217	1.45242	2.73667	0.00035048	0.00314796	ZC3HAV1L	7	139025706	139036029	-	1753	protein_coding	zinc finger CCCH-type containing, antiviral 1 like [Source:HGNC Symbol;Acc:HGNC:22423]	-	90	60	77	26	22	15	2.53567	2.09867	2.71738	1.02538	1.10821	0.574539
ENSG00000161960	63.9925	56.0793	45.2647	17.9151	22.8827	17.3995	55.1122	19.3991	1.51772	2.86339	0.000354828	0.00318335	EIF4A1	17	7572706	7579005	+	5316	protein_coding	eukaryotic translation initiation factor 4A1 [Source:HGNC Symbol;Acc:HGNC:3282]	-	85	60	48	17	17	17	0.789708	0.692054	0.558596	0.221083	0.282388	0.214721
ENSG00000198286	18.8213	23.3664	16.0313	3.16148	0	2.047	19.4063	1.73616	3.40691	10.6067	0.00035991	0.00322239	CARD11	7	2906141	3043945	-	4707	protein_coding	caspase recruitment domain family member 11 [Source:HGNC Symbol;Acc:HGNC:16393]	-	25	25	17	3	0	2	0.262318	0.325664	0.223432	0.0440625	0	0.0285296
ENSG00000147082	37.6426	12.1505	20.7463	4.21531	0	3.0705	23.5132	2.4286	3.21483	9.28452	0.000360334	0.00322455	CCNB3	X	50202713	50351910	+	5408	protein_coding	cyclin B3 [Source:HGNC Symbol;Acc:HGNC:18709]	-	50	13	22	4	0	3	0.456631	0.147394	0.251668	0.0511347	0	0.0372473
ENSG00000279759	35.3841	15.8891	16.9743	3.16148	2.69209	3.0705	22.7492	2.97469	2.93525	7.64887	0.000361091	0.0032296	AC118344.2	19	40355842	40360606	+	4765	TEC	TEC	-	47	17	18	3	2	3	0.487155	0.218756	0.233696	0.0435262	0.0370637	0.0422735
ENSG00000121101	24.0913	12.1505	8.48714	0	0	1.0235	14.9096	0.341166	5.20631	36.9194	0.000370145	0.00329563	TEX14	17	58556678	58692055	-	5325	protein_coding	testis expressed 14, intercellular bridge forming factor [Source:HGNC Symbol;Acc:HGNC:11737]	-	32	13	9	0	0	1	0.296799	0.149692	0.10456	0	0	0.0126093
ENSG00000137691	57.2168	40.1902	43.3787	80.0909	129.22	106.444	46.9286	105.252	-1.15598	0.448762	0.000390469	0.00344875	CFAP300	11	102047443	102084560	+	2647	protein_coding	cilia and flagella associated protein 300 [Source:HGNC Symbol;Acc:HGNC:28188]	-	76	43	46	76	96	104	1.41805	0.996067	1.07509	1.98496	3.20257	2.63809
ENSG00000185453	146.806	144.872	130.136	230.788	598.989	184.23	140.605	338.002	-1.26127	0.417175	0.000392895	0.00346498	ZSWIM9	19	48170692	48197620	+	3751	protein_coding	zinc finger SWIM-type containing 9 [Source:HGNC Symbol;Acc:HGNC:34495]	-	195	155	138	219	445	180	2.56756	2.53372	2.27601	4.03635	10.476	3.22207
ENSG00000235217	15.8099	17.7585	16.0313	44.2608	47.1115	52.1985	16.5332	47.8569	-1.53551	0.344958	0.00039387	0.00347011	TSPY26P	20	32186477	32190527	-	4051	transcribed_processed_pseudogene	testis specific protein Y-linked 26, pseudogene [Source:HGNC Symbol;Acc:HGNC:16256]	-	21	19	17	42	35	51	0.256029	0.287584	0.259614	0.716769	0.762935	0.845314
ENSG00000186399	21.8327	5.60793	17.9173	1.05383	0	0	15.1193	0.351276	5.22415	37.3788	0.000397422	0.00349965	GOLGA8R	15	30403740	30414162	-	4433	protein_coding	golgin A8 family member R [Source:HGNC Symbol;Acc:HGNC:44407]	-	29	6	19	1	0	0	0.323097	0.0829903	0.265153	0.0155953	0	0
ENSG00000134259	198	227.121	208.406	110.652	47.1115	131.008	211.176	96.2571	1.12287	2.1778	0.000401558	0.00351906	NGF	1	115285918	115338236	-	1047	protein_coding	nerve growth factor [Source:HGNC Symbol;Acc:HGNC:7808]	-	263	243	221	105	35	128	12.4063	14.2309	13.0583	6.93321	2.95191	8.20868
ENSG00000187833	13.5513	14.0198	26.4044	1.05383	2.69209	0	17.9919	1.24864	3.95518	15.5106	0.000406919	0.00355843	C2orf78	2	73784189	73817147	+	3045	protein_coding	chromosome 2 open reading frame 78 [Source:HGNC Symbol;Acc:HGNC:34349]	-	18	15	28	1	2	0	0.291956	0.302049	0.568869	0.0227041	0.0579995	0
ENSG00000186862	124.974	121.505	117.877	74.8218	45.7655	56.2925	121.452	58.9599	1.03559	2.04995	0.000412995	0.00360441	PDZD7	10	101007683	101032295	-	6609	protein_coding	PDZ domain containing 7 [Source:HGNC Symbol;Acc:HGNC:26257]	-	166	130	125	71	34	55	1.24052	1.2061	1.17008	0.742702	0.454281	0.558775
ENSG00000127152	57.2168	47.6674	62.239	17.9151	6.73022	25.5875	55.7077	16.7443	1.70778	3.26658	0.000417477	0.00363669	BCL11B	14	99169287	99271524	-	7855	protein_coding	B cell CLL/lymphoma 11B [Source:HGNC Symbol;Acc:HGNC:13222]	zf-C2H2	76	51	66	17	5	25	0.477859	0.398105	0.519803	0.149622	0.0562089	0.2137
ENSG00000229619	0	0	0	4.21531	13.4604	9.2115	0	8.96241	-5.79609	0.0179971	0.000419748	0.00364851	MBNL1-AS1	3	152262616	152269555	-	6585	antisense	MBNL1 antisense RNA 1 [Source:HGNC Symbol;Acc:HGNC:44584]	-	0	0	0	4	10	9	0	0	0	0.0419949	0.134099	0.0917692
ENSG00000152229	61.7339	81.315	69.7831	162.289	98.2612	183.206	70.944	147.919	-1.06771	0.477076	0.000420141	0.00364851	PSTPIP2	18	45983536	46072272	-	4120	protein_coding	proline-serine-threonine phosphatase interacting protein 2 [Source:HGNC Symbol;Acc:HGNC:9581]	-	82	87	74	154	73	179	0.98299	1.29478	1.11116	2.58414	1.56461	2.9172
ENSG00000254486	45.1712	29.909	66.0111	16.8612	12.1144	11.2585	47.0304	13.4114	1.80592	3.49651	0.00042294	0.00366403	LINC02547	11	12030875	12061785	+	3308	lincRNA	long intergenic non-protein coding RNA 2547 [Source:HGNC Symbol;Acc:HGNC:53582]	-	60	32	70	16	9	11	0.895815	0.593142	1.3091	0.334385	0.240247	0.223274
ENSG00000168061	105.399	155.153	162.199	227.627	646.101	190.371	140.917	354.7	-1.3299	0.397797	0.000426989	0.00369186	SAC3D1	11	65040901	65044828	+	1772	protein_coding	SAC3 domain containing 1 [Source:HGNC Symbol;Acc:HGNC:30179]	-	140	166	172	216	480	186	3.90209	5.74405	6.0049	8.42718	23.9199	7.04789
ENSG00000257704	274.038	391.621	315.91	482.653	1172.4	447.269	327.19	700.775	-1.09738	0.467363	0.00042793	0.00369636	INAFM1	19	47274453	47275707	+	1255	protein_coding	InaF motif containing 1 [Source:HGNC Symbol;Acc:HGNC:27406]	-	364	419	335	458	871	437	14.3249	20.4712	16.5136	25.2298	61.2853	23.3802
ENSG00000167363	44.4183	67.2952	43.3787	127.513	111.722	94.162	51.6974	111.132	-1.10681	0.464321	0.00043169	0.00372702	FN3K	17	82735575	82751197	+	3872	protein_coding	fructosamine 3 kinase [Source:HGNC Symbol;Acc:HGNC:24822]	-	59	72	46	121	83	92	0.752574	1.14017	0.73496	2.16044	1.89289	1.59537
ENSG00000134548	49.6883	47.6674	49.0368	18.9689	4.03813	17.3995	48.7975	13.4688	1.8259	3.54529	0.00043293	0.0037359	SPX	12	21526307	21541249	+	7231	protein_coding	spexin hormone [Source:HGNC Symbol;Acc:HGNC:28139]	-	66	51	52	18	3	17	0.450794	0.43246	0.444883	0.172094	0.0366357	0.157856
ENSG00000182511	35.3841	73.8378	66.0111	135.944	166.909	99.2794	58.411	134.044	-1.20187	0.434711	0.000437715	0.00377351	FES	15	90883695	90895776	+	4237	protein_coding	FES proto-oncogene, tyrosine kinase [Source:HGNC Symbol;Acc:HGNC:3657]	-	47	79	70	129	124	97	0.547863	1.14325	1.02207	2.10486	2.58431	1.53718
ENSG00000167371	53.4525	47.6674	46.2078	22.1304	13.4604	12.282	49.1092	15.9576	1.61697	3.0673	0.000438204	0.00377587	PRRT2	16	29811382	29815892	+	3755	protein_coding	proline rich transmembrane protein 2 [Source:HGNC Symbol;Acc:HGNC:30500]	-	71	51	49	21	10	12	0.933858	0.832787	0.807286	0.386635	0.235164	0.214576
ENSG00000101104	82.0609	78.511	64.125	30.561	39.0353	15.3525	74.899	28.3163	1.42035	2.6765	0.000446451	0.00384131	PABPC1L	20	44910062	44959035	+	4984	protein_coding	poly(A) binding protein cytoplasmic 1 like [Source:HGNC Symbol;Acc:HGNC:15797]	-	109	84	68	29	29	15	1.08014	1.03342	0.844058	0.402265	0.513809	0.20208
ENSG00000072163	27.1027	31.7783	36.7776	66.3911	122.49	59.363	31.8862	82.748	-1.37123	0.386562	0.000471629	0.00403238	LIMS2	2	127638381	127681786	-	8487	protein_coding	LIM zinc finger domain containing 2 [Source:HGNC Symbol;Acc:HGNC:16084]	-	36	34	39	63	91	58	0.209498	0.24564	0.284284	0.51319	0.946823	0.458864
ENSG00000069011	916.974	1790.8	1525.8	3567.21	9473.45	3710.19	1411.19	5583.62	-1.9843	0.252735	0.000472981	0.00404003	PITX1	5	135027735	135034813	-	3511	protein_coding	paired like homeodomain 1 [Source:HGNC Symbol;Acc:HGNC:9004]	Homeobox	1218	1916	1618	3385	7038	3625	17.1336	33.461	28.5095	66.653	177.011	69.3246
ENSG00000105509	4.51712	5.60793	6.60111	24.238	25.5748	27.6345	5.57539	25.8158	-2.22076	0.214529	0.000485611	0.0041312	HAS1	19	51713112	51723994	-	2241	protein_coding	hyaluronan synthase 1 [Source:HGNC Symbol;Acc:HGNC:4818]	-	6	6	7	23	19	27	0.132234	0.164166	0.19324	0.709542	0.748675	0.808969
ENSG00000147231	149.818	132.721	122.592	35.8301	57.8799	86.9975	135.044	60.2358	1.16341	2.23986	0.000487296	0.00414026	CXorf57	X	106611930	106679442	+	4853	protein_coding	chromosome X open reading frame 57 [Source:HGNC Symbol;Acc:HGNC:25486]	-	199	142	130	34	43	85	2.02523	1.79412	1.6572	0.484352	0.78242	1.17603
ENSG00000143458	76.0381	62.6219	66.0111	25.2919	25.5748	32.752	68.2237	27.8729	1.28878	2.44322	0.000498796	0.00422229	GABPB2	1	151070578	151125542	+	9189	protein_coding	GA binding protein transcription factor subunit beta 2 [Source:HGNC Symbol;Acc:HGNC:28441]	-	101	67	70	24	19	32	0.542857	0.447075	0.471271	0.180566	0.182586	0.233825
ENSG00000119943	94.8594	69.1645	61.296	31.6148	21.5367	35.8225	75.1066	29.658	1.33263	2.51862	0.000502922	0.00425254	PYROXD2	10	98383565	98415184	-	3867	protein_coding	pyridine nucleotide-disulphide oxidoreductase domain 2 [Source:HGNC Symbol;Acc:HGNC:23517]	-	126	74	65	30	16	35	1.60927	1.17336	1.03987	0.536339	0.365365	0.607721
ENSG00000248187	19.5742	6.54259	4.71508	0	0	0	10.2773	0	5.63322	49.6328	0.000506187	0.00427811	AC078850.1	4	128567972	128570531	-	1623	lincRNA	novel transcript	-	26	7	5	0	0	0	0.791202	0.264456	0.190587	0	0	0
ENSG00000002016	103.894	106.551	98.0736	54.799	51.1497	46.0575	102.839	50.6687	1.02218	2.03099	0.000507471	0.00428485	RAD52	12	912077	990053	-	4190	protein_coding	RAD52 homolog, DNA repair protein [Source:HGNC Symbol;Acc:HGNC:9824]	-	138	114	104	52	38	45	1.62666	1.66826	1.53554	0.857988	0.80085	0.721122
ENSG00000150540	314.692	136.46	182.945	110.652	75.3784	105.42	211.366	97.1503	1.12013	2.17366	0.000509292	0.00429612	HNMT	2	137964020	138016364	+	4756	protein_coding	histamine N-methyltransferase [Source:HGNC Symbol;Acc:HGNC:5028]	-	418	146	194	105	56	103	4.34077	1.88228	2.52349	1.5263	1.03975	1.45414
ENSG00000087116	11.2928	14.9545	9.43015	31.6148	49.8036	38.893	11.8925	40.1038	-1.74993	0.297316	0.000510041	0.00430027	ADAMTS2	5	179110851	179345430	-	8726	protein_coding	ADAM metallopeptidase with thrombospondin type 1 motif 2 [Source:HGNC Symbol;Acc:HGNC:218]	-	15	16	10	30	37	38	0.0849002	0.112429	0.0708967	0.237683	0.374428	0.292401
ENSG00000141933	63.2396	80.3804	64.125	118.029	319.012	100.303	69.2483	179.115	-1.36598	0.387971	0.000521318	0.00437664	TPGS1	19	507497	519654	+	3642	protein_coding	tubulin polyglutamylase complex subunit 1 [Source:HGNC Symbol;Acc:HGNC:25058]	-	84	86	68	112	237	98	1.13913	1.44788	1.15508	2.12603	5.74632	1.80674
ENSG00000276710	86.578	91.5962	90.5295	51.6375	34.9971	34.799	89.5679	40.4779	1.1408	2.20503	0.000537771	0.00449816	CSPG4P10	15	82459472	82477258	+	7178	transcribed_unprocessed_pseudogene	chondroitin sulfate proteoglycan 4 pseudogene 10 [Source:HGNC Symbol;Acc:HGNC:48361]	-	115	98	96	49	26	34	0.791274	0.837137	0.827388	0.471938	0.319854	0.318043
ENSG00000086848	121.962	70.0991	104.675	49.5299	43.0734	38.893	98.912	43.8321	1.17674	2.26065	0.000537851	0.00449816	ALG9	11	111782195	111871581	-	8013	protein_coding	ALG9, alpha-1,2-mannosyltransferase [Source:HGNC Symbol;Acc:HGNC:15672]	-	162	75	111	47	32	38	0.99851	0.573905	0.856977	0.405504	0.352644	0.318419
ENSG00000075643	105.399	89.7269	76.3842	18.9689	57.8799	23.5405	90.5035	33.4631	1.45954	2.75021	0.000541281	0.00452058	MOCOS	18	36187519	36272157	+	6281	protein_coding	molybdenum cofactor sulfurase [Source:HGNC Symbol;Acc:HGNC:18234]	-	140	96	81	18	43	23	1.10086	0.937166	0.797806	0.198123	0.604535	0.245872
ENSG00000138346	175.415	124.309	118.82	81.1447	68.6482	59.363	139.515	69.7186	1.00382	2.0053	0.000542964	0.00453249	DNA2	10	68414064	68472121	-	4867	protein_coding	DNA replication helicase/nuclease 2 [Source:HGNC Symbol;Acc:HGNC:2939]	-	233	133	126	77	51	58	2.36443	1.67558	1.60159	1.09376	0.925317	0.80016
ENSG00000128000	82.0609	34.5822	47.1508	16.8612	5.38417	21.4935	54.598	14.5796	1.8839	3.69071	0.000544599	0.00454196	ZNF780B	19	40028260	40056209	-	9217	protein_coding	zinc finger protein 780B [Source:HGNC Symbol;Acc:HGNC:33109]	zf-C2H2	109	37	50	16	4	21	0.584076	0.246142	0.3356	0.120011	0.0383223	0.152982
ENSG00000206026	0	0	0	3.16148	29.613	1.0235	0	11.266	-6.11725	0.0144054	0.000551739	0.00459704	SMIM21	18	75409476	75427703	-	4009	protein_coding	small integral membrane protein 21 [Source:HGNC Symbol;Acc:HGNC:27598]	-	0	0	0	3	22	1	0	0	0	0.0517341	0.484583	0.0167484
ENSG00000197632	109.164	51.406	40.5497	30.561	6.73022	16.376	67.0398	17.8891	1.89127	3.70961	0.000558135	0.00464157	SERPINB2	18	63871692	63903890	+	2748	protein_coding	serpin family B member 2 [Source:HGNC Symbol;Acc:HGNC:8584]	-	145	55	43	29	5	16	2.60606	1.22721	0.968039	0.729581	0.16067	0.390943
ENSG00000145990	92.6009	91.5962	99.9596	49.5299	47.1115	39.9165	94.7189	45.5193	1.05871	2.08307	0.000573284	0.00474742	GFOD1	6	13357830	13487662	-	10686	protein_coding	glucose-fructose oxidoreductase domain containing 1 [Source:HGNC Symbol;Acc:HGNC:21096]	-	123	98	106	47	35	39	0.568489	0.562322	0.613666	0.304071	0.289224	0.245053
ENSG00000092758	440.419	673.886	564.866	1424.77	3311.27	1068.53	559.724	1934.86	-1.78933	0.289306	0.000582676	0.0048094	COL9A3	20	62816244	62841159	+	4841	protein_coding	collagen type IX alpha 3 chain [Source:HGNC Symbol;Acc:HGNC:2219]	-	585	721	599	1352	2460	1044	5.96834	9.13217	7.65479	19.3078	44.8726	14.4802
ENSG00000101333	127.985	86.9229	95.2446	56.9067	33.6511	49.128	103.384	46.5619	1.1443	2.21039	0.000608697	0.00498454	PLCB4	20	9068763	9481242	+	6900	protein_coding	phospholipase C beta 4 [Source:HGNC Symbol;Acc:HGNC:9059]	-	170	93	101	54	25	48	1.21684	0.826433	0.905552	0.541049	0.319943	0.467092
ENSG00000196876	60.9811	38.3209	36.7776	16.8612	10.7683	14.329	45.3598	13.9862	1.69137	3.22963	0.000610365	0.00499356	SCN8A	12	51590266	51812864	+	14935	protein_coding	sodium voltage-gated channel alpha subunit 8 [Source:HGNC Symbol;Acc:HGNC:10596]	-	81	41	39	16	8	14	0.267863	0.168327	0.161548	0.0740639	0.0473006	0.0629409
ENSG00000057704	96.3651	64.4912	67.8971	25.2919	29.613	38.893	76.2512	31.2659	1.28658	2.43949	0.000610857	0.00499527	TMCC3	12	94567124	94650562	-	6515	protein_coding	transmembrane and coiled-coil domain family 3 [Source:HGNC Symbol;Acc:HGNC:29199]	-	128	69	72	24	22	38	0.970349	0.649395	0.68369	0.254676	0.298188	0.391633
ENSG00000158023	58.7225	53.2754	68.8401	15.8074	1.34604	27.6345	60.2793	14.9293	1.98051	3.94632	0.000614506	0.00501814	WDR66	12	121917862	122003927	+	16115	protein_coding	WD repeat domain 66 [Source:HGNC Symbol;Acc:HGNC:28506]	-	78	57	73	15	1	27	0.239054	0.216879	0.280242	0.0643507	0.00547963	0.112498
ENSG00000183889	16.5628	30.8436	25.4614	2.10766	0	7.1645	24.2893	3.09072	2.90242	7.47681	0.000617869	0.00504093	PKD1P1	16	16317444	16350590	+	7897	protein_coding	polycystin 1, transient receptor potential channel interacting pseudogene 1 [Source:NCBI gene;Acc:339044]	-	22	33	27	2	0	7	0.137592	0.256228	0.211516	0.0175089	0	0.0595177
ENSG00000188783	17.3156	17.7585	18.8603	2.10766	0	3.0705	17.9781	1.72605	3.30036	9.85159	0.000631804	0.00514273	PRELP	1	203475828	203491352	+	5747	protein_coding	proline and arginine rich end leucine rich repeat protein [Source:HGNC Symbol;Acc:HGNC:9357]	-	23	19	20	2	0	3	0.19766	0.202715	0.215293	0.0240592	0	0.0350502
ENSG00000231672	14.3042	25.2357	16.9743	72.7141	56.5338	36.846	18.8381	55.3646	-1.56117	0.338876	0.000637039	0.00517104	DIRC3	2	217284019	217756593	-	4665	lincRNA	disrupted in renal carcinoma 3 [Source:HGNC Symbol;Acc:HGNC:17805]	-	19	27	18	69	42	36	0.201157	0.354884	0.238705	1.02256	0.795022	0.518157
ENSG00000173320	63.9925	30.8436	33.9486	12.6459	5.38417	15.3525	42.9282	11.1275	1.92864	3.80696	0.000640639	0.00519548	STOX2	4	183797692	184023526	+	11316	protein_coding	storkhead box 2 [Source:HGNC Symbol;Acc:HGNC:25450]	-	85	33	36	12	4	15	0.370987	0.178811	0.196812	0.0733129	0.0312139	0.0890038
ENSG00000154639	101.635	34.5822	41.4927	22.1304	10.7683	17.3995	59.2367	16.7661	1.81439	3.5171	0.000644047	0.00521831	CXADR	21	17512382	17593579	+	6682	protein_coding	CXADR, Ig-like cell adhesion molecule [Source:HGNC Symbol;Acc:HGNC:2559]	-	135	37	44	21	8	17	0.997837	0.339523	0.407369	0.217273	0.105722	0.170825
ENSG00000153531	106.152	71.0338	67.8971	29.5072	40.3813	34.799	81.6944	34.8958	1.23696	2.35701	0.000647908	0.00524719	ADPRHL1	13	113399610	113453524	-	10924	protein_coding	ADP-ribosylhydrolase like 1 [Source:HGNC Symbol;Acc:HGNC:21303]	-	141	76	72	28	30	34	0.637485	0.426585	0.407748	0.177202	0.242505	0.208981
ENSG00000183770	71.521	83.1843	76.3842	103.275	212.675	158.642	77.0299	158.197	-1.03471	0.488113	0.000650163	0.00526063	FOXL2	3	138944224	138947140	-	2917	protein_coding	forkhead box L2 [Source:HGNC Symbol;Acc:HGNC:1092]	Fork	95	89	81	98	158	155	1.60849	1.8708	1.71787	2.32264	4.78302	3.56784
ENSG00000232442	28.6084	43.9288	39.6066	79.0371	123.836	65.504	37.3813	89.459	-1.25746	0.418281	0.000666907	0.00536658	MHENCR	20	63627227	63628824	+	801	antisense	melanoma highly expressed competing endogenous lncRNA for miR-425 and miR-489 [Source:HGNC Symbol;Acc:HGNC:53110]	-	38	47	42	75	92	64	2.34306	3.59782	3.24383	6.47323	10.1423	5.36485
ENSG00000171056	87.3309	52.3407	61.296	27.3995	30.959	19.4465	66.9892	25.935	1.38166	2.60568	0.000668945	0.00538052	SOX7	8	10723768	10730512	-	3216	protein_coding	SRY-box 7 [Source:HGNC Symbol;Acc:HGNC:18196]	HMG	116	56	65	26	23	19	1.78145	1.06769	1.25037	0.55892	0.631529	0.396687
ENSG00000131435	16.5628	2.80397	10.3732	0	0	0	9.9133	0	5.57875	47.7936	0.000673315	0.00540828	PDLIM4	5	132257671	132273454	+	3192	protein_coding	PDZ and LIM domain 4 [Source:HGNC Symbol;Acc:HGNC:16501]	-	22	3	11	0	0	0	0.340402	0.0576278	0.213192	0	0	0
ENSG00000131650	10.5399	20.5624	14.1452	32.6687	98.2612	33.7755	15.0825	54.9018	-1.86077	0.275329	0.000687436	0.00550167	KREMEN2	16	2963944	2968383	+	2614	protein_coding	kringle containing transmembrane protein 2 [Source:HGNC Symbol;Acc:HGNC:18797]	-	14	22	15	31	73	33	0.264518	0.516049	0.354999	0.819876	2.46603	0.847654
ENSG00000235314	20.327	28.0397	31.1195	62.1758	146.719	38.893	26.4954	82.5958	-1.63593	0.321764	0.000695793	0.0055635	LINC00957	7	44039171	44042306	+	2703	lincRNA	long intergenic non-protein coding RNA 957 [Source:HGNC Symbol;Acc:HGNC:22332]	-	27	30	33	59	109	38	0.493344	0.680533	0.755282	1.50903	3.56092	0.943947
ENSG00000198691	102.388	97.2041	118.82	64.2835	47.1115	41.9635	106.137	51.1195	1.05141	2.07256	0.000698887	0.00557872	ABCA4	1	93992835	94121132	-	8530	protein_coding	ATP binding cassette subfamily A member 4 [Source:HGNC Symbol;Acc:HGNC:34]	-	136	104	126	61	35	41	0.787449	0.747581	0.913825	0.494394	0.362327	0.322734
ENSG00000276170	72.2739	68.2298	60.353	29.5072	14.8065	32.752	66.9522	25.6885	1.36528	2.57627	0.000706555	0.00562252	AC244153.1	17	38450394	38452444	-	1248	processed_transcript	uncharacterized LOC101929494 [Source:NCBI gene;Acc:101929494]	-	96	73	64	28	11	32	3.79917	3.58659	3.17254	1.55108	0.778323	1.72165
ENSG00000173926	42.9126	25.2357	54.6949	8.43062	17.4986	7.1645	40.9477	11.0312	1.92134	3.78775	0.000717245	0.00570032	MARCH3	5	126867714	127030808	-	5179	protein_coding	membrane associated ring-CH-type finger 3 [Source:HGNC Symbol;Acc:HGNC:28728]	-	57	27	58	8	13	7	0.543577	0.319663	0.692825	0.106791	0.221656	0.0907533
ENSG00000160097	27.8555	23.3664	28.2905	50.5837	76.7245	67.551	26.5041	64.9531	-1.28785	0.409562	0.000720698	0.00572117	FNDC5	1	32862268	32872482	-	3139	protein_coding	fibronectin type III domain containing 5 [Source:HGNC Symbol;Acc:HGNC:20240]	-	37	25	30	48	57	66	0.582161	0.48834	0.59125	1.05716	1.60349	1.41177
ENSG00000204514	87.3309	57.9486	71.6692	41.0993	18.8446	22.517	72.3162	27.487	1.38737	2.61601	0.000742413	0.00585667	ZNF814	19	57848731	57889074	-	12600	protein_coding	zinc finger protein 814 [Source:HGNC Symbol;Acc:HGNC:33258]	zf-C2H2	116	62	76	39	14	22	0.454695	0.301714	0.373151	0.213986	0.0981158	0.117236
ENSG00000126752	21.0799	13.0852	33.0055	1.05383	0	6.141	22.3902	2.39827	3.14906	8.87076	0.000744535	0.00586816	SSX1	X	48255317	48267444	+	1298	protein_coding	SSX family member 1 [Source:HGNC Symbol;Acc:HGNC:11335]	-	28	14	35	1	0	6	1.06541	0.661344	1.66815	0.053262	0	0.310375
ENSG00000164855	41.4069	21.4971	37.7206	8.43062	2.69209	11.2585	33.5415	7.4604	2.13668	4.3975	0.000749822	0.00590455	TMEM184A	7	1542235	1560821	-	7805	protein_coding	transmembrane protein 184A [Source:HGNC Symbol;Acc:HGNC:28797]	-	55	23	40	8	2	11	0.348034	0.180688	0.31705	0.0708613	0.0226276	0.0946302
ENSG00000198680	26.3498	32.7129	34.8916	70.6064	114.414	52.1985	31.3181	79.0729	-1.33202	0.397211	0.000751318	0.00591144	TUSC1	9	25676389	25678440	-	2052	protein_coding	tumor suppressor candidate 1 [Source:HGNC Symbol;Acc:HGNC:31010]	-	35	35	37	67	85	51	0.842409	1.04584	1.11549	2.2573	3.65783	1.66879
ENSG00000213462	46.6769	26.1703	41.4927	11.5921	2.69209	13.3055	38.1133	9.19656	2.01871	4.05221	0.000758471	0.00595672	ERV3-1	7	64990809	65006743	-	4574	protein_coding	endogenous retrovirus group 3 member 1, envelope [Source:HGNC Symbol;Acc:HGNC:3454]	-	62	28	44	11	2	13	0.669465	0.375349	0.595111	0.16626	0.0386114	0.190835
ENSG00000105991	146.053	111.224	128.25	59.0143	14.8065	70.6215	128.509	48.1474	1.40143	2.64163	0.000768078	0.00602412	HOXA1	7	27092993	27095996	-	2539	protein_coding	homeobox A1 [Source:HGNC Symbol;Acc:HGNC:5099]	Homeobox	194	119	136	56	11	69	3.77374	2.87381	3.31373	1.52482	0.382571	1.82472
ENSG00000249978	19.5742	9.34655	16.9743	1.05383	0	1.0235	15.2983	0.692442	4.37721	20.7813	0.000776742	0.00608667	TRGV7	7	38335041	38335514	-	353	TR_V_pseudogene	T cell receptor gamma variable 7 (pseudogene) [Source:HGNC Symbol;Acc:HGNC:12293]	-	26	10	18	1	0	1	3.63774	1.737	3.15456	0.195847	0	0.190211
ENSG00000136689	177.673	94.4002	163.142	69.5526	41.7273	83.927	145.072	65.069	1.14931	2.21808	0.000779402	0.0061048	IL1RN	2	113107214	113134016	+	3256	protein_coding	interleukin 1 receptor antagonist [Source:HGNC Symbol;Acc:HGNC:6000]	-	236	101	173	66	31	82	3.57981	1.902	3.28702	1.40137	0.840735	1.69098
ENSG00000189143	176.168	119.636	123.535	62.1758	34.9971	89.0445	139.779	62.0725	1.16172	2.23724	0.000792732	0.00619821	CLDN4	7	73799542	73832693	+	4702	protein_coding	claudin 4 [Source:HGNC Symbol;Acc:HGNC:2046]	-	234	128	131	59	26	87	2.45791	1.66917	1.72357	0.867484	0.488284	1.24236
ENSG00000115009	920.739	304.698	540.348	168.612	55.1878	168.877	588.595	130.893	2.16704	4.49101	0.000799113	0.00623704	CCL20	2	227805739	227817564	+	1594	protein_coding	C-C motif chemokine ligand 20 [Source:HGNC Symbol;Acc:HGNC:10619]	-	1223	326	573	160	41	165	37.894	12.5402	22.2386	6.93943	2.27131	6.95033
ENSG00000224934	16.5628	14.0198	22.6324	2.10766	0	3.0705	17.7383	1.72605	3.28184	9.72596	0.000801325	0.00625154	AL391684.1	10	99430919	99461743	+	6898	bidirectional_promoter_lncRNA	novel transcript	-	22	15	24	2	0	3	0.157519	0.133334	0.215243	0.0200447	0	0.0292017
ENSG00000186310	132.502	76.6417	75.4412	38.9916	36.3432	48.1045	94.8617	41.1464	1.20515	2.30561	0.000814401	0.00633954	NAP1L3	X	93670930	93673568	-	2639	protein_coding	nucleosome assembly protein 1 like 3 [Source:HGNC Symbol;Acc:HGNC:7639]	-	176	82	80	37	27	47	3.29386	1.90523	1.87539	0.969291	0.903454	1.19583
ENSG00000088340	353.088	228.056	263.101	211.819	94.223	71.645	281.415	125.896	1.1589	2.23287	0.000817502	0.00635527	FER1L4	20	35558737	35607562	-	9067	transcribed_unitary_pseudogene	fer-1 like family member 4, pseudogene [Source:HGNC Symbol;Acc:HGNC:15801]	-	469	244	279	201	70	70	2.55471	1.65006	1.90363	1.53258	0.681736	0.518376
ENSG00000103175	15.0571	50.4714	39.6066	72.7141	114.414	92.115	35.045	93.0809	-1.4173	0.374412	0.000834022	0.00645526	WFDC1	16	84294646	84329851	+	8785	protein_coding	WAP four-disulfide core domain 1 [Source:HGNC Symbol;Acc:HGNC:15466]	-	20	54	42	69	85	90	0.11244	0.3769	0.295766	0.542999	0.854395	0.687877
ENSG00000261008	18.0685	4.67328	16.9743	1.05383	0	0	13.2387	0.351276	5.03178	32.7126	0.000834877	0.00645747	LINC01572	16	72283301	72665009	-	4752	lincRNA	long intergenic non-protein coding RNA 1572 [Source:HGNC Symbol;Acc:HGNC:51385]	-	24	5	18	1	0	0	0.249441	0.064516	0.234335	0.0145484	0	0
ENSG00000162073	38.3955	36.4516	44.3217	119.083	67.3022	79.833	39.7229	88.7392	-1.16484	0.446012	0.000837715	0.00647532	PAQR4	16	2969245	2973489	+	2972	protein_coding	progestin and adipoQ receptor family member 4 [Source:HGNC Symbol;Acc:HGNC:26386]	-	51	39	47	113	50	78	0.847528	0.804618	0.978341	2.62858	1.4856	1.7622
ENSG00000007372	142.289	200.951	163.142	104.329	47.1115	93.1385	168.794	81.5263	1.03884	2.05457	0.000858066	0.0065922	PAX6	11	31784779	31818062	-	20812	protein_coding	paired box 6 [Source:HGNC Symbol;Acc:HGNC:8620]	PAX	189	215	173	99	35	91	0.448519	0.63343	0.514249	0.328862	0.148503	0.293588
ENSG00000250748	16.5628	8.4119	12.2592	0	0	1.0235	12.4113	0.341166	4.939	30.6752	0.000866729	0.00665007	AC025419.1	12	65466820	65642372	-	4293	lincRNA	uncharacterized LOC100507065 [Source:NCBI gene;Acc:100507065]	-	22	9	13	0	0	1	0.253101	0.128545	0.187337	0	0	0.0156404
ENSG00000255277	3.76426	5.60793	5.65809	22.1304	29.613	19.4465	5.0101	23.7299	-2.2497	0.210267	0.000867518	0.00665323	ABCC6P2	16	14820792	14824702	-	1077	transcribed_unprocessed_pseudogene	ATP binding cassette subfamily C member 6 pseudogene 2 [Source:HGNC Symbol;Acc:HGNC:33353]	-	5	6	6	21	22	19	0.229291	0.341593	0.344649	1.34802	1.8038	1.18454
ENSG00000255201	26.3498	9.34655	12.2592	2.10766	0	0	15.9852	0.702552	4.44112	21.7225	0.000883361	0.0067558	AC087623.1	8	38421889	38426096	+	534	antisense	novel transcript	-	35	10	13	2	0	0	3.23712	1.14824	1.50606	0.258929	0	0
ENSG00000133519	54.9582	70.0991	68.8401	25.2919	13.4604	33.7755	64.6325	24.1759	1.39814	2.63562	0.000892713	0.00680614	ZDHHC8P1	22	23390606	23402726	-	3269	transcribed_unprocessed_pseudogene	zinc finger DHHC-type containing 8 pseudogene 1 [Source:HGNC Symbol;Acc:HGNC:26461]	-	73	75	73	24	10	33	1.10291	1.40676	1.38149	0.507561	0.270126	0.677812
ENSG00000186462	93.3537	76.6417	72.6122	32.6687	47.1115	28.658	80.8692	36.1461	1.17626	2.2599	0.000895187	0.00682097	NAP1L2	X	73212299	73214848	-	2550	protein_coding	nucleosome assembly protein 1 like 2 [Source:HGNC Symbol;Acc:HGNC:7638]	-	124	82	77	31	35	28	2.40167	1.97173	1.86806	0.840453	1.21202	0.737272
ENSG00000230724	13.5513	22.4317	19.8033	3.16148	0	3.0705	18.5955	2.07733	3.08649	8.49426	0.000909428	0.00689672	LINC01001	11	127204	139612	-	3823	lincRNA	long intergenic non-protein coding RNA 1001 [Source:HGNC Symbol;Acc:HGNC:38540]	-	18	24	21	3	0	3	0.232542	0.384929	0.339826	0.0542512	0	0.0526899
ENSG00000089847	60.9811	40.1902	55.6379	15.8074	24.2288	17.3995	52.2697	19.1452	1.46349	2.75774	0.000913805	0.00692099	ANKRD24	19	4183354	4224814	+	4474	protein_coding	ankyrin repeat domain 24 [Source:HGNC Symbol;Acc:HGNC:29424]	-	81	43	59	15	18	17	0.894173	0.589314	0.815826	0.231786	0.35527	0.255131
ENSG00000203999	40.654	27.105	44.3217	11.5921	6.73022	13.3055	37.3603	10.5426	1.8072	3.49962	0.000916716	0.00693709	LINC01270	20	50292720	50314922	+	3014	lincRNA	long intergenic non-protein coding RNA 1270 [Source:HGNC Symbol;Acc:HGNC:27658]	-	54	29	47	11	5	13	0.884877	0.589968	0.964708	0.252314	0.14649	0.289608
ENSG00000197275	58.7225	32.7129	55.6379	16.8612	17.4986	16.376	49.0244	16.9119	1.53979	2.90752	0.000921656	0.00696849	RAD54B	8	94371960	94475109	-	5313	protein_coding	RAD54 homolog B [Source:HGNC Symbol;Acc:HGNC:17228]	-	78	35	59	16	13	16	0.725082	0.403926	0.686995	0.208196	0.216065	0.202204
ENSG00000156886	15.8099	4.67328	6.60111	0	0	0	9.0281	0	5.44521	43.5685	0.000930066	0.00702305	ITGAD	16	31393312	31426505	+	4411	protein_coding	integrin subunit alpha D [Source:HGNC Symbol;Acc:HGNC:6146]	-	21	5	7	0	0	0	0.235134	0.0695035	0.0981753	0	0	0
ENSG00000259527	24.0913	19.6278	15.0882	3.16148	2.69209	3.0705	19.6024	2.97469	2.71692	6.57468	0.000930739	0.00702513	LINC00052	15	87576929	87579866	+	1966	lincRNA	long intergenic non-protein coding RNA 52 [Source:HGNC Symbol;Acc:HGNC:26455]	-	32	21	16	3	2	3	0.803894	0.654952	0.503475	0.105494	0.0898314	0.102458
ENSG00000260765	12.7985	10.2812	3.77206	0	0	0	8.95059	0	5.42988	43.1079	0.000938114	0.00707475	CES1P2	16	55728115	55750111	+	1242	unprocessed_pseudogene	carboxylesterase 1 pseudogene 2 [Source:HGNC Symbol;Acc:HGNC:48928]	-	17	11	4	0	0	0	0.67602	0.543057	0.199241	0	0	0
ENSG00000226900	6.02282	10.2812	9.43015	0	0	0	8.57806	0	5.36076	41.0914	0.000962219	0.00723181	AL451069.1	10	132511626	132518191	-	634	lincRNA	novel transcript	-	8	11	10	0	0	0	0.623208	1.06384	0.97578	0	0	0
ENSG00000113555	73.7796	25.2357	63.182	14.7536	10.7683	22.517	54.0658	16.013	1.74511	3.35221	0.000963438	0.00723789	PCDH12	5	141943585	141969741	-	6820	protein_coding	protocadherin 12 [Source:HGNC Symbol;Acc:HGNC:8657]	-	98	27	67	14	8	22	0.709699	0.242747	0.607759	0.141917	0.103583	0.216595
ENSG00000115956	54.9582	38.3209	45.2647	68.4988	111.722	123.843	46.1813	101.355	-1.12855	0.457374	0.000970112	0.00727564	PLEK	2	68365173	68397453	+	3314	protein_coding	pleckstrin [Source:HGNC Symbol;Acc:HGNC:9070]	-	73	41	48	65	83	121	1.08793	0.758587	0.896045	1.35598	2.2116	2.45156
ENSG00000271755	31.6198	55.1447	47.1508	93.7906	114.414	80.8565	44.6384	96.3536	-1.11314	0.462288	0.000973736	0.00729971	AL031118.1	6	27404010	27406964	-	2955	lincRNA	novel transcript	-	42	59	50	89	85	79	0.701979	1.22425	1.04678	2.08221	2.54005	1.79506
ENSG00000197124	121.962	39.2555	60.353	29.5072	26.9209	19.4465	73.8569	25.2915	1.55425	2.93681	0.00100351	0.00748478	ZNF682	19	19997058	20039506	-	4968	protein_coding	zinc finger protein 682 [Source:HGNC Symbol;Acc:HGNC:28857]	zf-C2H2	162	42	64	28	20	19	1.61052	0.518372	0.796966	0.389644	0.355492	0.256792
ENSG00000160323	142.289	88.7923	108.447	75.8756	21.5367	31.7285	113.176	43.0469	1.38542	2.61248	0.0010092	0.00751442	ADAMTS13	9	133414358	133459402	+	5708	protein_coding	ADAM metallopeptidase with thrombospondin type 1 motif 13 [Source:HGNC Symbol;Acc:HGNC:1366]	-	189	95	115	72	16	31	1.63535	1.0205	1.24639	0.872048	0.247524	0.36466
ENSG00000121690	64.7453	55.1447	50.9228	31.6148	12.1144	16.376	56.9376	20.0351	1.49382	2.81634	0.00102136	0.00759224	DEPDC7	11	33015864	33033582	+	3326	protein_coding	DEP domain containing 7 [Source:HGNC Symbol;Acc:HGNC:29899]	-	86	59	54	30	9	16	1.27705	1.08769	1.00441	0.623578	0.238947	0.323004
ENSG00000167306	46.6769	34.5822	25.4614	15.8074	4.03813	5.1175	35.5735	8.32101	2.07773	4.22143	0.00102212	0.00759466	MYO5B	18	49822813	50195093	-	10488	protein_coding	myosin VB [Source:HGNC Symbol;Acc:HGNC:7603]	-	62	37	27	15	3	5	0.291965	0.216313	0.159262	0.0988759	0.0252587	0.0320101
ENSG00000213088	41.4069	50.4714	40.5497	82.1985	104.991	84.9505	44.1426	90.7135	-1.03704	0.487327	0.0010267	0.00762231	ACKR1	1	159203307	159206500	+	2374	protein_coding	atypical chemokine receptor 1 (Duffy blood group) [Source:HGNC Symbol;Acc:HGNC:4035]	-	55	54	43	78	78	83	1.14423	1.39472	1.12054	2.27146	2.90132	2.34751
ENSG00000278817	12.0456	53.2754	16.0313	4.21531	1.34604	6.141	27.1174	3.90078	2.75519	6.7514	0.00103507	0.0076651	AC007325.4	KI270734.1	131494	137392	+	1213	protein_coding	protein DGCR6 [Source:NCBI gene;Acc:102724770]	-	16	57	17	4	1	6	0.651466	2.8813	0.867021	0.227977	0.0727982	0.332124
ENSG00000264230	24.0913	7.47724	15.0882	0	0	2.047	15.5523	0.682333	4.41185	21.2863	0.00104498	0.00772552	ANXA8L1	10	46375627	46391784	+	2860	protein_coding	annexin A8 like 1 [Source:HGNC Symbol;Acc:HGNC:23334]	-	32	8	16	0	0	2	0.552607	0.171513	0.346095	0	0	0.0469542
ENSG00000235448	29.3613	22.4317	28.2905	4.21531	4.03813	9.2115	26.6945	5.82165	2.17725	4.52291	0.0010559	0.00778378	LURAP1L-AS1	9	12698554	12814345	-	1720	antisense	LURAP1L antisense RNA 1 [Source:HGNC Symbol;Acc:HGNC:49761]	-	39	24	30	4	3	9	1.11987	0.855572	1.07903	0.160777	0.154019	0.351337
ENSG00000124374	78.2967	55.1447	52.8089	33.7225	10.7683	20.47	62.0834	21.6536	1.50454	2.83734	0.00105764	0.00779297	PAIP2B	2	71182739	71227083	-	6279	protein_coding	poly(A) binding protein interacting protein 2B [Source:HGNC Symbol;Acc:HGNC:29200]	-	104	59	56	32	8	20	0.818041	0.57615	0.551746	0.352332	0.112507	0.21387
ENSG00000169126	11.2928	5.60793	8.48714	0	0	0	8.46262	0	5.34804	40.7306	0.00106712	0.00784377	ARMC4	10	27812164	27999048	-	4773	protein_coding	armadillo repeat containing 4 [Source:HGNC Symbol;Acc:HGNC:25583]	-	15	6	9	0	0	0	0.155214	0.0770786	0.116652	0	0	0
ENSG00000278493	11.2928	5.60793	8.48714	0	0	0	8.46262	0	5.34804	40.7306	0.00106712	0.00784377	AC039056.2	15	41908204	41908714	-	511	sense_intronic	novel transcript, sense intronic to EHD4	-	15	6	9	0	0	0	1.44978	0.719953	1.08959	0	0	0
ENSG00000073605	198.753	154.218	135.794	115.921	61.918	41.9635	162.922	73.2675	1.15223	2.22257	0.0010743	0.00788939	GSDMB	17	39904595	39919854	-	5905	protein_coding	gasdermin B [Source:HGNC Symbol;Acc:HGNC:23690]	-	264	165	144	110	46	41	2.20809	1.71332	1.50863	1.28785	0.687891	0.466202
ENSG00000140678	167.133	111.224	123.535	50.5837	90.1849	57.316	133.964	66.0282	1.03348	2.04696	0.00108056	0.00792544	ITGAX	16	31355134	31382997	+	7074	protein_coding	integrin subunit alpha X [Source:HGNC Symbol;Acc:HGNC:6152]	-	222	119	131	48	67	56	1.54996	1.03147	1.14564	0.469103	0.836356	0.531536
ENSG00000203709	26.3498	13.0852	23.5754	5.26914	0	3.0705	21.0035	2.77988	2.85799	7.25006	0.00108789	0.00797256	MIR29B2CHG	1	207801518	207879096	-	16425	lincRNA	MIR29B2 and MIR29C host gene [Source:HGNC Symbol;Acc:HGNC:32018]	-	35	14	25	5	0	3	0.105243	0.0522633	0.0941621	0.0210454	0	0.0122638
ENSG00000267321	48.1826	51.406	36.7776	89.5753	106.337	83.927	45.4554	93.2799	-1.03208	0.489004	0.0010978	0.00803188	LINC02001	17	35568109	35574843	+	1504	lincRNA	long intergenic non-protein coding RNA 2001 [Source:HGNC Symbol;Acc:HGNC:52836]	-	64	55	39	85	79	82	2.10167	2.24227	1.6042	3.90718	4.63832	3.6608
ENSG00000240350	48.1826	29.909	48.0938	8.43062	18.8446	12.282	42.0618	13.1857	1.69537	3.23859	0.00110246	0.00805259	AC017002.3	2	111491273	111570974	+	889	lincRNA	uncharacterized LOC105373557 [Source:NCBI gene;Acc:105373557]	-	64	32	51	8	14	12	3.55558	2.2071	3.54903	0.622129	1.39062	0.906337
ENSG00000209082	254.464	202.82	247.07	66.3911	6.73022	46.0575	234.785	39.7263	2.55675	5.88379	0.00111104	0.00809853	MT-TL1	MT	3230	3304	+	75	Mt_tRNA	mitochondrially encoded tRNA leucine 1 (UUA/G) [Source:HGNC Symbol;Acc:HGNC:7490]	-	338	217	262	63	5	45	222.581	177.408	216.113	58.0726	5.88695	40.2867
ENSG00000151150	63.2396	25.2357	28.2905	13.6998	10.7683	5.1175	38.9219	9.86187	1.9935	3.98201	0.00111384	0.00811555	ANK3	10	60026298	60733490	-	25614	protein_coding	ankyrin 3 [Source:HGNC Symbol;Acc:HGNC:494]	-	84	27	30	13	8	5	0.16197	0.0646339	0.0724578	0.0350879	0.02758	0.013107
ENSG00000214193	218.327	162.63	170.686	122.244	96.9151	49.128	183.881	89.429	1.0439	2.06179	0.00111469	0.00811846	SH3D21	1	36306387	36324886	+	4474	protein_coding	SH3 domain containing 21 [Source:HGNC Symbol;Acc:HGNC:26236]	-	290	174	181	116	72	48	3.20136	2.38466	2.50279	1.79248	1.42108	0.72037
ENSG00000279278	27.1027	21.4971	16.0313	6.32297	2.69209	1.0235	21.5437	3.34618	2.68298	6.42182	0.00111561	0.00812177	AC245060.6	22	22264601	22273020	+	8420	lincRNA	novel transcript	-	36	23	17	6	2	1	0.211165	0.16749	0.124905	0.0492642	0.0209749	0.0079744
ENSG00000167103	56.4639	41.1248	69.7831	30.561	4.03813	10.235	55.7906	14.9447	1.87742	3.67416	0.0011353	0.00823457	PIP5KL1	9	127920879	127930797	-	3341	protein_coding	phosphatidylinositol-4-phosphate 5-kinase like 1 [Source:HGNC Symbol;Acc:HGNC:28711]	-	75	44	74	29	3	10	1.10871	0.807514	1.37024	0.600086	0.0792914	0.200971
ENSG00000178700	170.898	93.4655	155.598	65.3373	87.4928	41.9635	139.987	64.9312	1.11909	2.1721	0.00114176	0.00827457	DHFR2	3	94047836	94063389	-	4659	protein_coding	dihydrofolate reductase 2 [Source:HGNC Symbol;Acc:HGNC:27309]	-	227	100	165	62	65	41	2.40639	1.31608	2.19095	0.920007	1.23198	0.590883
ENSG00000142910	14.3042	9.34655	11.3162	1.05383	0	0	11.6556	0.351276	4.84725	28.7852	0.00114374	0.00828556	TINAGL1	1	31576485	31587686	+	5281	protein_coding	tubulointerstitial nephritis antigen like 1 [Source:HGNC Symbol;Acc:HGNC:19168]	-	19	10	12	1	0	0	0.177693	0.116107	0.140574	0.0130911	0	0
ENSG00000204261	47.4297	59.8179	66.9541	142.267	72.6863	159.666	58.0672	124.873	-1.11404	0.461998	0.00115331	0.00833489	PSMB8-AS1	6	32844086	32846495	+	1951	lincRNA	PSMB8 antisense RNA 1 (head to head) [Source:HGNC Symbol;Acc:HGNC:39758]	-	63	64	71	135	54	156	1.59483	2.01139	2.25135	4.78375	2.44409	5.3688
ENSG00000162572	34.6312	28.9743	15.0882	8.43062	2.69209	4.094	26.2313	5.07223	2.35024	5.09908	0.00116285	0.00839296	SCNN1D	1	1280436	1292029	+	4025	protein_coding	sodium channel epithelial 1 delta subunit [Source:HGNC Symbol;Acc:HGNC:10601]	-	46	31	16	8	2	4	0.564449	0.472248	0.245921	0.137409	0.0438779	0.0667274
ENSG00000197978	109.164	91.5962	106.561	70.6064	26.9209	31.7285	102.44	43.0853	1.24052	2.36284	0.00116549	0.00840518	GOLGA6L9	15	82430018	82439153	+	6576	protein_coding	golgin A6 family-like 9 [Source:HGNC Symbol;Acc:HGNC:37229]	-	145	98	113	67	20	31	1.08903	0.913773	1.06306	0.704377	0.268565	0.316526
ENSG00000112541	26.3498	29.909	22.6324	69.5526	56.5338	58.3395	26.2971	61.4753	-1.22661	0.42732	0.00116773	0.00841787	PDE10A	6	165327287	165988078	-	22022	protein_coding	phosphodiesterase 10A [Source:HGNC Symbol;Acc:HGNC:8772]	-	35	32	24	66	42	57	0.0784953	0.0890978	0.0674211	0.207195	0.168412	0.173791
ENSG00000272068	94.1066	40.1902	66.9541	30.561	14.8065	26.611	67.0836	23.9928	1.474	2.77791	0.00118502	0.00852513	AL365181.2	1	156637783	156641004	-	3222	lincRNA	novel transcript	-	125	43	71	29	11	26	1.91609	0.818308	1.36325	0.622249	0.301473	0.541824
ENSG00000116663	29.3613	30.8436	36.7776	101.167	64.6101	58.3395	32.3275	74.7057	-1.21314	0.431329	0.00120005	0.00861919	FBXO6	1	11664124	11674354	+	1811	protein_coding	F-box protein 6 [Source:HGNC Symbol;Acc:HGNC:13585]	-	39	33	39	96	48	57	1.0636	1.1173	1.33226	3.66475	2.34048	2.11333
ENSG00000214176	106.905	88.7923	89.5865	54.799	43.0734	44.0105	95.0946	47.2943	1.00656	2.00911	0.0012084	0.00866578	PLEKHM1P1	17	64779259	64837154	-	8469	transcribed_unprocessed_pseudogene	pleckstrin homology and RUN domain containing M1 pseudogene 1 [Source:HGNC Symbol;Acc:HGNC:35411]	-	142	95	95	52	32	43	0.828111	0.687805	0.693957	0.424486	0.333656	0.340915
ENSG00000231948	10.5399	7.47724	6.60111	0	0	0	8.2061	0	5.30325	39.4856	0.00121507	0.00870578	HS1BP3-IT1	2	20590775	20592548	-	600	sense_intronic	HS1BP3 intronic transcript 1 [Source:HGNC Symbol;Acc:HGNC:41474]	-	14	8	7	0	0	0	1.15242	0.817547	0.721752	0	0	0
ENSG00000181938	80.5552	78.511	72.6122	33.7225	21.5367	45.034	77.2262	33.4311	1.19406	2.28796	0.00123844	0.00882662	GINS3	16	58295080	58406144	+	5105	protein_coding	GINS complex subunit 3 [Source:HGNC Symbol;Acc:HGNC:25851]	-	107	84	77	32	16	44	1.03519	1.00892	0.933117	0.433357	0.276762	0.578718
ENSG00000271503	1.50571	1.86931	0.943015	16.8612	16.1525	9.2115	1.43934	14.0751	-3.28214	0.102796	0.0012585	0.0089371	CCL5	17	35871491	35880793	-	1512	protein_coding	C-C motif chemokine ligand 5 [Source:HGNC Symbol;Acc:HGNC:10632]	-	2	2	1	16	12	9	0.0653297	0.0811058	0.0409157	0.731577	0.700827	0.399669
ENSG00000172687	91.0952	62.6219	69.7831	43.2069	26.9209	24.564	74.5001	31.5639	1.23737	2.35768	0.00126574	0.00897767	ZNF738	19	21358930	21379302	+	3905	protein_coding	zinc finger protein 738 [Source:HGNC Symbol;Acc:HGNC:32469]	-	121	67	74	41	20	24	1.53037	1.05203	1.17234	0.725863	0.452262	0.412668
ENSG00000228221	0	4.67328	0.943015	21.0766	22.8827	9.2115	1.8721	17.7236	-3.29002	0.102236	0.00128229	0.00906228	LINC00578	3	177441921	177752305	+	1234	lincRNA	long intergenic non-protein coding RNA 578 [Source:HGNC Symbol;Acc:HGNC:43807]	-	0	5	1	20	17	9	0	0.248444	0.0501333	1.12049	1.21651	0.489708
ENSG00000127328	91.848	85.9883	69.7831	42.1531	40.3813	35.8225	82.5398	39.4523	1.06812	2.0967	0.00129605	0.00912949	RAB3IP	12	69738681	69823204	+	12612	protein_coding	RAB3A interacting protein [Source:HGNC Symbol;Acc:HGNC:16508]	-	122	92	74	40	30	35	0.477758	0.447278	0.362985	0.219264	0.210048	0.186335
ENSG00000163534	31.6198	30.8436	37.7206	5.26914	10.7683	12.282	33.3947	9.43983	1.82733	3.5488	0.00129645	0.00912949	FCRL1	1	157794403	157820105	-	3935	protein_coding	Fc receptor like 1 [Source:HGNC Symbol;Acc:HGNC:18509]	-	42	33	40	5	8	12	0.527153	0.514213	0.628864	0.087845	0.179526	0.204761
ENSG00000050555	4.51712	13.0852	7.54412	0	0	0	8.38214	0	5.32602	40.1135	0.00129887	0.00913925	LAMC3	9	131009082	131094473	+	7594	protein_coding	laminin subunit gamma 3 [Source:HGNC Symbol;Acc:HGNC:6494]	-	6	14	8	0	0	0	0.0390223	0.11304	0.0651719	0	0	0
ENSG00000162066	22.5856	16.8238	22.6324	37.9378	57.8799	66.5275	20.6806	54.115	-1.3842	0.383103	0.00130342	0.00916394	AMDHD2	16	2520357	2531422	+	4366	protein_coding	amidohydrolase domain containing 2 [Source:HGNC Symbol;Acc:HGNC:24262]	-	30	18	24	36	43	65	0.339367	0.252792	0.34007	0.570047	0.869694	0.999631
ENSG00000105619	155.84	170.107	176.344	264.511	543.802	202.653	167.431	336.988	-1.00574	0.498014	0.00130918	0.00920076	TFPT	19	54107013	54115675	-	1240	protein_coding	TCF3 fusion partner [Source:HGNC Symbol;Acc:HGNC:13630]	-	207	182	187	251	404	198	8.24482	8.99961	9.32956	13.9941	28.7701	10.7215
ENSG00000152463	18.8213	14.9545	8.48714	1.05383	1.34604	0	14.0876	0.799957	4.21474	18.5679	0.00131343	0.00922694	OLAH	10	15032227	15073852	+	2364	protein_coding	oleoyl-ACP hydrolase [Source:HGNC Symbol;Acc:HGNC:25625]	-	25	16	9	1	1	0	0.522306	0.414998	0.235525	0.0292445	0.0373537	0
ENSG00000183023	53.4525	41.1248	54.6949	13.6998	8.07626	26.611	49.7574	16.129	1.60316	3.03807	0.00131961	0.0092593	SLC8A1	2	40097270	40611053	-	21922	protein_coding	solute carrier family 8 member A1 [Source:HGNC Symbol;Acc:HGNC:11068]	-	71	44	58	13	6	26	0.15996	0.123068	0.163678	0.0409973	0.0241687	0.0796349
ENSG00000126785	22.5856	59.8179	49.0368	107.49	91.531	100.303	43.8134	99.7748	-1.19807	0.435857	0.00132059	0.00926249	RHOJ	14	63204114	63293219	+	3793	protein_coding	ras homolog family member J [Source:HGNC Symbol;Acc:HGNC:688]	-	30	64	52	102	68	98	0.390635	1.0346	0.848129	1.85913	1.5831	1.73482
ENSG00000275216	7.52853	14.9545	23.5754	2.10766	0	1.0235	15.3528	1.04372	3.79586	13.8889	0.0013249	0.00927933	AL161431.1	13	109269634	109278512	+	5087	lincRNA	novel transcript	-	10	16	25	2	0	1	0.0970892	0.192856	0.304032	0.0271807	0	0.0131992
ENSG00000177548	61.7339	71.9685	40.5497	96.9521	211.329	94.162	58.084	134.148	-1.19999	0.435277	0.00133637	0.00933605	RABEP2	16	28904421	28936526	-	4566	protein_coding	rabaptin, RAB GTPase binding effector protein 2 [Source:HGNC Symbol;Acc:HGNC:24817]	-	82	77	43	92	157	92	0.886973	1.03402	0.582605	1.39298	3.0363	1.35289
ENSG00000274471	36.8898	14.0198	33.9486	7.37679	8.07626	2.047	28.2861	5.83335	2.30462	4.94038	0.00135925	0.00947634	AC242376.2	15	23309607	23314566	+	2173	transcribed_unprocessed_pseudogene	hect domain and RLD 2 (HERC2) pseudogene	-	49	15	36	7	6	2	1.1137	0.423258	1.02491	0.222705	0.243822	0.0617988
ENSG00000115290	36.8898	22.4317	33.9486	8.43062	2.69209	11.2585	31.09	7.4604	2.02673	4.07479	0.00139073	0.0096661	GRB14	2	164492812	164621848	-	2958	protein_coding	growth factor receptor bound protein 14 [Source:HGNC Symbol;Acc:HGNC:4565]	-	49	24	36	8	2	11	0.818145	0.497493	0.752914	0.186975	0.0597054	0.249692
ENSG00000148357	50.4411	56.0793	60.353	1.05383	26.9209	15.3525	55.6245	14.4424	1.97193	3.92292	0.00141114	0.00978635	HMCN2	9	130265882	130434123	+	20363	protein_coding	hemicentin 2 [Source:HGNC Symbol;Acc:HGNC:21293]	-	67	60	64	1	20	15	0.162505	0.180669	0.194437	0.00339508	0.0867301	0.0494606
ENSG00000166317	27.8555	9.34655	11.3162	1.05383	2.69209	1.0235	16.1728	1.5898	3.40998	10.6293	0.00143688	0.00994766	SYNPO2L	10	73644881	73663803	-	5147	protein_coding	synaptopodin 2 like [Source:HGNC Symbol;Acc:HGNC:23532]	-	37	10	12	1	2	1	0.355042	0.11913	0.144234	0.0134319	0.0343129	0.0130454
ENSG00000196730	52.6997	44.8635	71.6692	24.238	25.5748	16.376	56.4108	22.063	1.36106	2.56873	0.00145811	0.010071	DAPK1	9	87497228	87708633	+	8907	protein_coding	death associated protein kinase 1 [Source:HGNC Symbol;Acc:HGNC:2674]	-	70	48	76	23	19	16	0.38815	0.330433	0.527866	0.178521	0.188367	0.120614
ENSG00000113209	44.4183	57.9486	39.6066	74.8218	114.414	103.373	47.3245	97.5363	-1.04141	0.485852	0.00146251	0.0100921	PCDHB5	5	141135218	141138625	+	3408	protein_coding	protocadherin beta 5 [Source:HGNC Symbol;Acc:HGNC:8690]	-	59	62	42	71	85	101	0.855037	1.11549	0.762414	1.44029	2.20242	1.9899
ENSG00000049192	96.3651	30.8436	55.6379	18.9689	24.2288	19.4465	60.9489	20.8814	1.55662	2.94165	0.00146376	0.0100941	ADAMTS6	5	65148736	65481920	-	8567	protein_coding	ADAM metallopeptidase with thrombospondin type 1 motif 6 [Source:HGNC Symbol;Acc:HGNC:222]	-	128	33	59	18	18	19	0.737927	0.236189	0.426054	0.145257	0.185535	0.148914
ENSG00000162373	40.654	40.1902	43.3787	76.9294	87.4928	84.9505	41.4076	83.1242	-1.00473	0.498363	0.00146597	0.0101054	BEND5	1	48727523	48776969	-	2138	protein_coding	BEN domain containing 5 [Source:HGNC Symbol;Acc:HGNC:25668]	-	54	43	46	73	65	83	1.24744	1.2332	1.33104	2.36052	2.68465	2.60664
ENSG00000248538	22.5856	19.6278	22.6324	6.32297	4.03813	2.047	21.6152	4.13603	2.38859	5.23645	0.00151098	0.0103873	AC022784.1	8	9151695	9425524	+	17427	lincRNA	uncharacterized LOC101929128 [Source:NCBI gene;Acc:101929128]	-	30	21	24	6	3	2	0.085022	0.0738874	0.0851981	0.0238024	0.0152013	0.0077058
ENSG00000137463	109.164	66.3605	103.732	38.9916	43.0734	50.1515	93.0853	44.0722	1.0795	2.11331	0.00152523	0.010473	MGARP	4	139266163	139280338	-	1339	protein_coding	mitochondria localized glutamic acid rich protein [Source:HGNC Symbol;Acc:HGNC:29969]	-	145	71	110	37	32	49	5.34835	3.25126	5.08222	1.91035	2.11033	2.45712
ENSG00000152154	24.8441	33.6476	18.8603	9.48445	2.69209	0	25.784	4.05884	2.65573	6.30165	0.00153694	0.010537	TMEM178A	2	39664982	39717963	+	2470	protein_coding	transmembrane protein 178A [Source:HGNC Symbol;Acc:HGNC:28517]	-	33	36	20	9	2	0	0.659856	0.893675	0.500927	0.251905	0.0715014	0
ENSG00000187122	21.8327	6.54259	16.9743	0	1.34604	2.047	15.1165	1.13101	3.75206	13.4736	0.00156281	0.0106978	SLIT1	10	96998038	97185920	-	9103	protein_coding	slit guidance ligand 1 [Source:HGNC Symbol;Acc:HGNC:11085]	-	29	7	18	0	1	2	0.157342	0.0471506	0.122329	0	0.00970057	0.0147522
ENSG00000223749	57.9697	51.406	54.6949	26.3457	22.8827	6.141	54.6902	18.4565	1.57934	2.98834	0.00158079	0.0107916	MIR503HG	X	134543337	134546632	-	1678	lincRNA	MIR503 host gene [Source:HGNC Symbol;Acc:HGNC:28258]	-	77	55	58	25	17	6	2.26637	2.00976	2.13834	1.03001	0.89462	0.240087
ENSG00000206262	3.76426	5.60793	13.2022	35.8301	17.4986	39.9165	7.5248	31.0817	-2.07242	0.23776	0.00158251	0.0107992	FOXL2NB	3	138947234	138953451	+	4567	protein_coding	FOXL2 neighbor [Source:HGNC Symbol;Acc:HGNC:34428]	-	5	6	14	34	13	39	0.0540719	0.0805553	0.189644	0.514683	0.251359	0.573382
ENSG00000162105	6.02282	5.60793	12.2592	0	0	0	7.96332	0	5.25394	38.1588	0.00162059	0.0110164	SHANK2	11	70467856	71252577	-	18775	protein_coding	SH3 and multiple ankyrin repeat domains 2 [Source:HGNC Symbol;Acc:HGNC:14295]	-	8	6	13	0	0	0	0.0210447	0.019595	0.0428356	0	0	0
ENSG00000183128	14.3042	9.34655	17.9173	2.10766	0	0	13.856	0.702552	4.22881	18.7498	0.00162763	0.01106	CALHM3	10	103472804	103479240	-	1652	protein_coding	calcium homeostasis modulator 3 [Source:HGNC Symbol;Acc:HGNC:23458]	-	19	10	19	2	0	0	0.568036	0.371162	0.711516	0.0836974	0	0
ENSG00000162728	8.28138	9.34655	5.65809	0	0	0	7.76201	0	5.22067	37.2889	0.00167729	0.0113147	KCNJ9	1	160081570	160090563	+	4170	protein_coding	potassium voltage-gated channel subfamily J member 9 [Source:HGNC Symbol;Acc:HGNC:6270]	-	11	10	6	0	0	0	0.130283	0.147041	0.0890136	0	0	0
ENSG00000261150	18.0685	16.8238	26.4044	2.10766	6.73022	2.047	20.4322	3.62829	2.54895	5.85208	0.00169049	0.011395	EPPK1	8	143857324	143878464	-	16002	protein_coding	epiplakin 1 [Source:HGNC Symbol;Acc:HGNC:15577]	-	24	18	28	2	5	2	0.0740746	0.0689719	0.108249	0.00864068	0.0275916	0.00839201
ENSG00000213988	59.4754	36.4516	39.6066	14.7536	6.73022	21.4935	45.1779	14.3258	1.63676	3.10967	0.00171948	0.0115287	ZNF90	19	20077994	20127076	+	5017	protein_coding	zinc finger protein 90 [Source:HGNC Symbol;Acc:HGNC:13165]	zf-C2H2	79	39	42	14	5	21	0.777706	0.476644	0.517901	0.192919	0.088005	0.281051
ENSG00000270055	119.704	106.551	93.3585	62.1758	60.572	29.6815	106.538	50.8098	1.07658	2.10902	0.00172085	0.0115336	AC127502.2	15	30487963	30490313	+	2351	sense_intronic	novel transcript	-	159	114	99	59	45	29	3.34023	2.97321	2.6051	1.73497	1.69021	0.828239
ENSG00000284906	54.9582	29.909	33.0055	11.5921	17.4986	7.1645	39.2909	12.0851	1.72806	3.31283	0.00172205	0.0115372	AC091057.6	15	30624548	30685606	+	2297	protein_coding	Rho GTPase-activating protein 11B [Source:UniProtKB/Swiss-Prot;Acc:Q3KRB8]	-	73	32	35	11	13	7	1.56962	0.854207	0.942645	0.331073	0.499763	0.20462
ENSG00000137726	27.1027	13.0852	18.8603	4.21531	0	4.094	19.6827	2.76977	2.76914	6.81699	0.0017295	0.0115783	FXYD6	11	117836976	117877486	-	5137	protein_coding	FXYD domain containing ion transport regulator 6 [Source:HGNC Symbol;Acc:HGNC:4030]	-	36	14	20	4	0	4	0.346119	0.167106	0.240858	0.0538322	0	0.052283
ENSG00000107147	13.5513	8.4119	10.3732	1.05383	0	0	10.7788	0.351276	4.73479	26.6264	0.00174029	0.0116241	KCNT1	9	135702185	135795508	+	12183	protein_coding	potassium sodium-activated channel subfamily T member 1 [Source:HGNC Symbol;Acc:HGNC:18865]	-	18	9	11	1	0	0	0.0729711	0.0452962	0.0558573	0.00567463	0	0
ENSG00000273802	40.654	17.7585	19.8033	7.37679	0	6.141	26.0719	4.50593	2.48553	5.60042	0.00174542	0.0116522	HIST1H2BG	6	26215159	26216692	-	1534	protein_coding	histone cluster 1 H2B family member g [Source:HGNC Symbol;Acc:HGNC:4746]	-	54	19	21	7	0	6	1.7386	0.759455	0.846906	0.315475	0	0.262625
ENSG00000169245	3.76426	1.86931	1.88603	15.8074	14.8065	18.423	2.50653	16.3456	-2.68036	0.156002	0.00175409	0.011703	CXCL10	4	76021117	76023497	-	1176	protein_coding	C-X-C motif chemokine ligand 10 [Source:HGNC Symbol;Acc:HGNC:10637]	-	5	2	2	15	11	18	0.209988	0.104279	0.105212	0.881812	0.825975	1.02772
ENSG00000162344	16.5628	38.3209	33.0055	8.43062	0	8.188	29.2964	5.53954	2.34922	5.09548	0.00177757	0.0118418	FGF19	11	69698232	69704642	-	2447	protein_coding	fibroblast growth factor 19 [Source:HGNC Symbol;Acc:HGNC:3675]	-	22	41	35	8	0	8	0.444039	1.02736	0.884862	0.226021	0	0.219516
ENSG00000235385	21.8327	17.7585	9.43015	2.10766	0	3.0705	16.3404	1.72605	3.17208	9.01348	0.0018091	0.012011	LINC02154	X	13266048	13303452	-	1557	lincRNA	long intergenic non-protein coding RNA 2154 [Source:HGNC Symbol;Acc:HGNC:53015]	-	29	19	10	2	0	3	0.919903	0.748237	0.397331	0.0888042	0	0.129373
ENSG00000237596	22.5856	14.0198	24.5184	2.10766	6.73022	2.047	20.3746	3.62829	2.54728	5.84532	0.00181501	0.0120366	AL138828.1	6	135991936	136225751	-	6585	antisense	novel transcript	-	30	15	26	2	5	2	0.225008	0.139672	0.244264	0.0209974	0.0670495	0.0203932
ENSG00000265190	6.02282	9.34655	7.54412	0	0	0	7.63783	0	5.19424	36.612	0.00182072	0.0120609	ANXA8	10	47460162	47484158	-	4955	protein_coding	annexin A8 [Source:HGNC Symbol;Acc:HGNC:546]	-	8	10	8	0	0	0	0.0797405	0.123746	0.0998821	0	0	0
ENSG00000125434	88.0838	70.0991	71.6692	32.6687	16.1525	46.0575	76.6174	31.6262	1.26058	2.39592	0.00182675	0.0120914	SLC25A35	17	8287763	8295343	-	3897	protein_coding	solute carrier family 25 member 35 [Source:HGNC Symbol;Acc:HGNC:31921]	-	117	75	76	31	12	45	1.48282	1.18006	1.20649	0.54995	0.271915	0.77534
ENSG00000147036	55.7111	69.1645	70.7262	35.8301	16.1525	28.658	65.2006	26.8802	1.26111	2.3968	0.00184162	0.0121401	LANCL3	X	37571569	37684463	+	10298	protein_coding	LanC like 3 [Source:HGNC Symbol;Acc:HGNC:24767]	-	74	74	75	34	12	28	0.354904	0.440608	0.450557	0.228254	0.102899	0.182564
ENSG00000114646	12.7985	10.2812	15.0882	28.4533	56.5338	32.752	12.7226	39.2464	-1.61588	0.326265	0.00184641	0.0121657	CSPG5	3	47562239	47580792	-	4366	protein_coding	chondroitin sulfate proteoglycan 5 [Source:HGNC Symbol;Acc:HGNC:2467]	-	17	11	16	27	42	32	0.192308	0.154484	0.226714	0.427535	0.849468	0.492126
ENSG00000144395	68.5096	26.1703	41.4927	15.8074	2.69209	17.3995	45.3909	11.9663	1.89784	3.72655	0.00185675	0.0122124	CCDC150	2	196639554	196763490	+	9683	protein_coding	coiled-coil domain containing 150 [Source:HGNC Symbol;Acc:HGNC:26834]	-	91	28	44	15	2	17	0.464156	0.177305	0.281115	0.107096	0.018239	0.117882
ENSG00000232593	64.7453	64.4912	57.5239	33.7225	28.2669	15.3525	62.2535	25.7806	1.27795	2.42495	0.00187448	0.0123107	KANTR	X	53094145	53170914	+	9927	protein_coding	KDM5C adjacent transcript [Source:HGNC Symbol;Acc:HGNC:49510]	-	86	69	61	32	21	15	0.427871	0.426192	0.380148	0.222856	0.186803	0.101457
ENSG00000149506	79.0495	74.7724	83.9284	40.0454	5.38417	35.8225	79.2501	27.084	1.52701	2.88189	0.00188687	0.0123822	ZP1	11	60867562	60875693	+	2436	protein_coding	zona pellucida glycoprotein 1 [Source:HGNC Symbol;Acc:HGNC:13187]	-	105	80	89	38	4	35	2.12885	2.01366	2.26024	1.07845	0.144999	0.964719
ENSG00000229647	48.9354	32.7129	23.5754	0	16.1525	4.094	35.0746	6.74884	2.43957	5.42481	0.00189355	0.0124083	MYOSLID	2	207239650	207245887	+	1204	lincRNA	myocardin-induced smooth muscle lncRNA, inducer of differentiation [Source:HGNC Symbol;Acc:HGNC:51821]	-	65	35	25	0	12	4	2.66636	1.78244	1.28456	0	0.880109	0.223071
ENSG00000198556	54.9582	32.7129	36.7776	14.7536	16.1525	12.282	41.4829	14.396	1.53794	2.9038	0.00190359	0.0124602	ZNF789	7	99472841	99503650	+	6683	protein_coding	zinc finger protein 789 [Source:HGNC Symbol;Acc:HGNC:27801]	zf-C2H2	73	35	39	14	12	12	0.539491	0.321122	0.361023	0.144827	0.158559	0.120565
ENSG00000080854	64.7453	71.0338	94.3015	40.0454	9.4223	35.8225	76.6936	28.4301	1.41006	2.65749	0.00191469	0.0125235	IGSF9B	11	133908564	133956985	-	5753	protein_coding	immunoglobulin superfamily member 9B [Source:HGNC Symbol;Acc:HGNC:32326]	-	86	76	100	38	7	35	0.738306	0.810015	1.07534	0.456648	0.107445	0.408492
ENSG00000026751	13.5513	11.2159	18.8603	0	0	3.0705	14.5425	1.0235	3.73353	13.3016	0.00191791	0.01254	SLAMF7	1	160739057	160754821	+	4833	protein_coding	SLAM family member 7 [Source:HGNC Symbol;Acc:HGNC:21394]	-	18	12	20	0	0	3	0.183945	0.152243	0.256009	0	0	0.0416787
ENSG00000133624	124.974	70.0991	106.561	44.2608	63.264	25.5875	100.544	44.3708	1.19508	2.28957	0.00194189	0.0126733	ZNF767P	7	149547154	149624752	-	4012	transcribed_unprocessed_pseudogene	zinc finger family member 767, pseudogene [Source:HGNC Symbol;Acc:HGNC:21884]	-	166	75	113	42	47	25	2.04352	1.14624	1.74244	0.723736	1.03447	0.418398
ENSG00000165899	42.1597	17.7585	25.4614	9.48445	2.69209	7.1645	28.4599	6.44701	2.11837	4.34204	0.001949	0.012715	OTOGL	12	80099537	80380879	+	12278	protein_coding	otogelin like [Source:HGNC Symbol;Acc:HGNC:26901]	-	56	19	27	9	2	7	0.225265	0.0948855	0.136043	0.0506765	0.0143841	0.0382808
ENSG00000160013	145.301	100.008	82.9854	32.6687	76.7245	34.799	109.431	48.064	1.20524	2.30575	0.00195443	0.0127409	PTGIR	19	46620468	46625118	-	3546	protein_coding	prostaglandin I2 receptor [Source:HGNC Symbol;Acc:HGNC:9602]	-	193	107	88	31	57	34	2.68813	1.8502	1.53527	0.604387	1.41944	0.643799
ENSG00000164400	721.233	236.468	347.03	241.327	134.604	241.546	434.91	205.826	1.0781	2.11125	0.00197514	0.0128664	CSF2	5	132073790	132076170	+	787	protein_coding	colony stimulating factor 2 [Source:HGNC Symbol;Acc:HGNC:2434]	-	958	253	368	229	100	236	60.1206	19.7115	28.9277	20.1165	11.2204	20.1348
ENSG00000178538	57.2168	47.6674	45.2647	133.836	55.1878	146.36	50.0497	111.795	-1.16373	0.446356	0.00197982	0.0128779	CA8	8	60187347	60281412	-	5783	protein_coding	carbonic anhydrase 8 [Source:HGNC Symbol;Acc:HGNC:1382]	-	76	51	48	127	41	143	0.649072	0.540743	0.513487	1.51825	0.626055	1.66032
ENSG00000250571	115.186	82.2497	87.7004	45.3146	16.1525	56.2925	95.0455	39.2532	1.26074	2.39619	0.00199479	0.0129658	GLI4	8	143267433	143276931	+	3057	protein_coding	GLI family zinc finger 4 [Source:HGNC Symbol;Acc:HGNC:4320]	zf-C2H2	153	88	93	43	12	55	2.47189	1.76507	1.88204	0.972445	0.346631	1.20803
ENSG00000196511	70.0153	57.9486	74.4982	22.1304	29.613	37.8695	67.4874	29.8709	1.17483	2.25766	0.00202712	0.0131565	TPK1	7	144451941	144836395	-	8442	protein_coding	thiamin pyrophosphokinase 1 [Source:HGNC Symbol;Acc:HGNC:17358]	-	93	62	79	21	22	37	0.544089	0.450319	0.578926	0.171975	0.230122	0.294284
ENSG00000285804	17.3156	10.2812	13.2022	2.10766	0	1.0235	13.5997	1.04372	3.6297	12.3779	0.00204744	0.0132587	AC093218.1	5	72095855	72108000	-	2641	antisense	uncharacterized LOC105379028 [Source:NCBI gene;Acc:105379028]	-	23	11	14	2	0	1	0.430122	0.255387	0.327945	0.0523545	0	0.0254239
ENSG00000243302	75.2853	102.812	102.789	48.4761	2.69209	34.799	93.6287	28.6557	1.68819	3.22252	0.00204885	0.0132587	AC018638.4	7	128651185	128652334	+	1150	processed_pseudogene	novel pseudogene	-	100	110	109	46	2	34	4.29472	5.86501	5.86368	2.76536	0.153573	1.98514
ENSG00000127241	42.9126	27.105	37.7206	12.6459	14.8065	6.141	35.9127	11.1978	1.7015	3.25239	0.00212871	0.013715	MASP1	3	187217285	187292022	-	13161	protein_coding	mannan binding lectin serine peptidase 1 [Source:HGNC Symbol;Acc:HGNC:6901]	-	57	29	40	12	11	6	0.213904	0.135109	0.188024	0.0630354	0.0738049	0.0306106
ENSG00000174564	31.6198	42.0595	44.3217	17.9151	13.4604	7.1645	39.3337	12.8467	1.61612	3.06549	0.00213191	0.0137306	IL20RB	3	136946230	137011085	+	2473	protein_coding	interleukin 20 receptor subunit beta [Source:HGNC Symbol;Acc:HGNC:6004]	-	42	45	47	17	10	7	0.838798	1.11574	1.17575	0.475244	0.357073	0.190057
ENSG00000284693	8.28138	3.73862	10.3732	24.238	25.5748	33.7755	7.46439	27.8628	-1.89888	0.268152	0.00214541	0.0138025	AL928921.2	1	9425094	9440564	-	2623	lincRNA	uncharacterized LOC100506022 [Source:NCBI gene;Acc:100506022]	-	11	4	11	23	19	33	0.207122	0.0935052	0.259439	0.606208	0.639642	0.844745
ENSG00000153558	39.9012	43.9288	39.6066	14.7536	5.38417	19.4465	41.1455	13.1947	1.61255	3.05793	0.00216581	0.0139134	FBXL2	3	33277025	33403662	+	7664	protein_coding	F-box and leucine rich repeat protein 2 [Source:HGNC Symbol;Acc:HGNC:13598]	-	53	47	42	14	4	19	0.341549	0.376025	0.339028	0.126289	0.0460878	0.166459
ENSG00000254363	13.5513	0.934655	11.3162	0	0	0	8.60073	0	5.37234	41.4223	0.00221044	0.0141579	AC011379.2	5	140157319	140173051	+	6140	processed_transcript	uncharacterized LOC101929719 [Source:NCBI gene;Acc:101929719]	-	18	1	12	0	0	0	0.144789	0.00998632	0.120908	0	0	0
ENSG00000158106	48.1826	30.8436	33.9486	16.8612	8.07626	11.2585	37.6582	12.0653	1.63119	3.09769	0.00221557	0.0141763	RHPN1	8	143368887	143384220	+	4172	protein_coding	rhophilin Rho GTPase binding protein 1 [Source:HGNC Symbol;Acc:HGNC:19973]	-	64	33	36	16	6	11	0.757649	0.485002	0.533826	0.265135	0.126996	0.177035
ENSG00000171236	65.4982	60.7526	52.8089	27.3995	2.69209	25.5875	59.6865	18.5597	1.65869	3.1573	0.00224523	0.0143256	LRG1	19	4536409	4540474	-	3133	protein_coding	leucine rich alpha-2-glycoprotein 1 [Source:HGNC Symbol;Acc:HGNC:29480]	-	87	65	56	26	2	25	1.37149	1.27212	1.10578	0.573727	0.0563704	0.535784
ENSG00000123560	15.0571	13.0852	24.5184	33.7225	56.5338	52.1985	17.5535	47.4849	-1.43685	0.369373	0.00224541	0.0143256	PLP1	X	103773718	103792619	+	6078	protein_coding	proteolipid protein 1 [Source:HGNC Symbol;Acc:HGNC:9086]	-	20	14	26	32	42	51	0.162518	0.141235	0.264639	0.363983	0.610197	0.563404
ENSG00000119723	41.4069	50.4714	51.8658	5.26914	24.2288	18.423	47.9147	15.9736	1.6025	3.0367	0.00225139	0.0143482	COQ6	14	73949926	73963670	+	6686	protein_coding	coenzyme Q6, monooxygenase [Source:HGNC Symbol;Acc:HGNC:20233]	-	55	54	55	5	18	18	0.406283	0.495224	0.508906	0.0517006	0.237732	0.180766
ENSG00000144834	168.639	115.897	136.737	88.5215	25.5748	73.692	140.424	62.5961	1.15475	2.22645	0.00227121	0.0144521	TAGLN3	3	111998664	112013887	+	1791	protein_coding	transgelin 3 [Source:HGNC Symbol;Acc:HGNC:29868]	-	224	124	145	84	19	72	6.1771	4.24522	5.00857	3.24247	0.936784	2.69927
ENSG00000267480	3.76426	6.54259	8.48714	17.9151	45.7655	17.3995	6.26466	27.0267	-2.11152	0.231402	0.00227426	0.0144627	AP001542.3	18	12031178	12032181	-	527	antisense	novel transcript, antisense IMPA2	-	5	7	9	17	34	17	0.468589	0.814444	1.05651	2.23013	5.69705	2.16595
ENSG00000272908	15.0571	3.73862	4.71508	0	0	0	7.83692	0	5.24251	37.8577	0.00227582	0.0144657	AC006033.2	7	38326070	38329643	-	1968	lincRNA	novel transcript	-	20	4	5	0	0	0	0.501923	0.124626	0.157176	0	0	0
ENSG00000184368	68.5096	46.7328	48.0938	18.9689	1.34604	25.5875	54.4454	15.3008	1.80262	3.48852	0.00229692	0.0145648	MAP7D2	X	20006713	20116917	-	4376	protein_coding	MAP7 domain containing 2 [Source:HGNC Symbol;Acc:HGNC:25899]	-	91	50	51	18	1	25	1.02706	0.700594	0.720998	0.284372	0.0201792	0.383595
ENSG00000149328	0.752853	4.67328	9.43015	9.48445	40.3813	32.752	4.95209	27.5392	-2.49977	0.176805	0.00230189	0.0145858	GLB1L2	11	134331874	134378341	+	7280	protein_coding	galactosidase beta 1 like 2 [Source:HGNC Symbol;Acc:HGNC:25129]	-	1	5	10	9	30	32	0.00678424	0.0421127	0.0849787	0.0854679	0.363891	0.29514
ENSG00000214826	39.1483	51.406	41.4927	21.0766	16.1525	11.2585	44.0157	16.1625	1.44531	2.72322	0.00230427	0.0145956	DDX12P	12	9418673	9448229	-	2947	unprocessed_pseudogene	DEAD/H-box helicase 12, pseudogene [Source:HGNC Symbol;Acc:HGNC:2737]	-	52	55	44	20	12	11	0.871476	1.14434	0.923664	0.469183	0.359569	0.250624
ENSG00000261716	79.8024	36.4516	35.8346	18.9689	21.5367	12.282	50.6962	17.5959	1.54258	2.91315	0.00232881	0.0147089	HIST2H2BC	1	149844498	149850937	-	6440	transcribed_unprocessed_pseudogene	histone cluster 2 H2B family member c (pseudogene) [Source:NCBI gene;Acc:337873]	-	106	39	38	18	16	12	0.812929	0.371324	0.365039	0.193232	0.219389	0.125114
ENSG00000113946	13.5513	3.73862	5.65809	0	0	0	7.64935	0	5.20639	36.9214	0.00234764	0.0148066	CLDN16	3	190322541	190412143	+	3583	protein_coding	claudin 16 [Source:HGNC Symbol;Acc:HGNC:2037]	-	18	4	6	0	0	0	0.248118	0.0684522	0.103597	0	0	0
ENSG00000189350	17.3156	12.1505	10.3732	2.10766	0	1.0235	13.2798	1.04372	3.5963	12.0947	0.00237611	0.0149434	TOGARAM2	2	28956611	29061373	+	19816	protein_coding	TOG array regulator of axonemal microtubules 2 [Source:HGNC Symbol;Acc:HGNC:33715]	-	23	13	11	2	0	1	0.057325	0.0402255	0.0343414	0.0069776	0	0.0033884
ENSG00000167136	118.198	114.028	115.048	162.289	410.543	149.431	115.758	240.755	-1.05115	0.482583	0.00239267	0.0150262	ENDOG	9	128818474	128822677	+	1172	protein_coding	endonuclease G [Source:HGNC Symbol;Acc:HGNC:3346]	-	157	122	122	154	305	146	6.61614	6.38273	6.43982	9.08417	22.9802	8.36441
ENSG00000259354	48.1826	18.6931	26.4044	10.5383	8.07626	6.141	31.0934	8.25184	1.92092	3.78664	0.00240344	0.0150777	AC025580.2	15	45448427	45513767	+	3886	antisense	novel transcript, antisense to SLC30A4	-	64	20	28	10	6	6	0.81341	0.315574	0.445755	0.177905	0.136342	0.103671
ENSG00000203761	45.1712	44.8635	56.5809	22.1304	16.1525	20.47	48.8718	19.5843	1.31	2.47941	0.00241129	0.0151108	MSTO2P	1	155745829	155750137	+	1709	unprocessed_pseudogene	misato family member 2, pseudogene [Source:HGNC Symbol;Acc:HGNC:26329]	-	60	48	60	21	12	20	1.73397	1.72216	2.17195	0.849511	0.620042	0.785775
ENSG00000227234	71.521	90.6616	94.3015	14.7536	61.918	20.47	85.4947	32.3805	1.4237	2.68273	0.00242142	0.0151358	SPANXB1	X	141002591	141003706	+	469	protein_coding	SPANX family member B1 [Source:HGNC Symbol;Acc:HGNC:14329]	-	95	97	100	14	46	20	10.0042	12.6816	13.1907	2.0637	8.66097	2.8633
ENSG00000285943	7.52853	7.47724	6.60111	0	0	0	7.20229	0	5.11238	34.5924	0.00242175	0.0151358	AC112128.1	3	113361901	113515151	-	6837	protein_coding	novel protein	-	10	8	7	0	0	0	0.0722382	0.0717461	0.0633394	0	0	0
ENSG00000196689	36.8898	24.301	17.9173	6.32297	2.69209	9.2115	26.3694	6.07552	2.09137	4.26152	0.00243465	0.0151925	TRPV1	17	3565444	3609411	-	5519	protein_coding	transient receptor potential cation channel subfamily V member 1 [Source:HGNC Symbol;Acc:HGNC:12716]	-	49	26	19	6	2	9	0.438499	0.28886	0.212978	0.0751593	0.0320001	0.109494
ENSG00000278922	3.76426	3.73862	1.88603	15.8074	16.1525	19.4465	3.12964	17.1355	-2.44359	0.183826	0.00243978	0.0152166	AC002310.6	16	30526918	30528294	+	1377	TEC	novel transcript	-	5	4	2	15	12	19	0.179336	0.178115	0.089854	0.753094	0.769536	0.926467
ENSG00000151876	33.8784	43.9288	30.1765	70.6064	72.6863	78.8095	35.9946	74.0341	-1.04242	0.485511	0.00244111	0.0152166	FBXO4	5	41925254	41941743	+	3014	protein_coding	F-box protein 4 [Source:HGNC Symbol;Acc:HGNC:13583]	-	45	47	32	67	54	77	0.737398	0.956156	0.656822	1.53682	1.58209	1.71537
ENSG00000232043	11.2928	10.2812	8.48714	0	0	1.0235	10.0204	0.341166	4.62808	24.7281	0.00245433	0.0152667	AL133230.1	20	50570975	50578041	-	4587	antisense	novel transcript, antisense to PTPN1	-	15	11	9	0	0	1	0.161508	0.147041	0.121382	0	0	0.014638
ENSG00000075891	5.26997	2.80397	4.71508	26.3457	17.4986	16.376	4.263	20.0734	-2.22721	0.213571	0.00247083	0.0153369	PAX2	10	100735603	100829941	+	6243	protein_coding	paired box 2 [Source:HGNC Symbol;Acc:HGNC:8616]	PAX	7	3	5	25	13	16	0.055378	0.0294647	0.0495471	0.276846	0.183879	0.172083
ENSG00000154856	14.3042	31.7783	37.7206	66.3911	49.8036	93.1385	27.9344	69.7777	-1.33642	0.396003	0.00249796	0.0154827	APCDD1	18	10454628	10489948	+	5943	protein_coding	APC down-regulated 1 [Source:HGNC Symbol;Acc:HGNC:15718]	-	19	34	40	63	37	91	0.157899	0.35079	0.416385	0.73287	0.549766	1.02812
ENSG00000177842	96.3651	39.2555	71.6692	27.3995	34.9971	21.4935	69.0966	27.9634	1.31814	2.49345	0.00253978	0.0156986	ZNF620	3	40477131	40518736	+	3783	protein_coding	zinc finger protein 620 [Source:HGNC Symbol;Acc:HGNC:28742]	zf-C2H2	128	42	76	26	26	21	1.67111	0.680749	1.24285	0.475148	0.606902	0.372729
ENSG00000183578	4.51712	13.0852	16.9743	26.3457	65.9561	29.6815	11.5255	40.6611	-1.82662	0.281924	0.00255166	0.0157665	TNFAIP8L3	15	51056598	51105276	-	2371	protein_coding	TNF alpha induced protein 8 like 3 [Source:HGNC Symbol;Acc:HGNC:20620]	-	6	14	18	25	49	29	0.124983	0.362052	0.469659	0.728955	1.82493	0.821252
ENSG00000263956	116.692	60.7526	82.0423	54.799	25.5748	31.7285	86.4957	37.3674	1.2056	2.30634	0.00266818	0.0163685	NBPF11	1	148102046	148152322	-	5947	protein_coding	NBPF member 11 [Source:HGNC Symbol;Acc:HGNC:31993]	-	155	65	87	52	19	31	1.28726	0.670177	0.905029	0.604502	0.282122	0.350005
ENSG00000162896	9.78708	8.4119	11.3162	1.05383	0	0	9.83839	0.351276	4.59987	24.2493	0.00269344	0.0164924	PIGR	1	206928518	206946466	-	4376	protein_coding	polymeric immunoglobulin receptor [Source:HGNC Symbol;Acc:HGNC:8968]	-	13	9	12	1	0	0	0.146723	0.126107	0.169647	0.0157985	0	0
ENSG00000272686	28.6084	28.0397	28.2905	52.6914	90.1849	51.175	28.3128	64.6838	-1.18318	0.440381	0.00272292	0.016653	AC006333.2	7	123749068	123751166	+	2099	antisense	novel transcript, antisense to WASL	-	38	30	30	50	67	50	0.894136	0.87636	0.884199	1.64683	2.81867	1.59944
ENSG00000046653	21.0799	42.9941	28.2905	79.0371	51.1497	80.8565	30.7882	70.3477	-1.20465	0.433875	0.00273875	0.0167369	GPM6B	X	13771031	13938638	-	5675	protein_coding	glycoprotein M6B [Source:HGNC Symbol;Acc:HGNC:4461]	-	28	46	30	75	38	79	0.243683	0.497011	0.327037	0.913666	0.591288	0.934698
ENSG00000086717	0.752853	4.67328	1.88603	17.9151	14.8065	14.329	2.43739	15.6835	-2.72199	0.151566	0.00281813	0.0171311	PPEF1	X	18675909	18827921	+	3513	protein_coding	protein phosphatase with EF-hand domain 1 [Source:HGNC Symbol;Acc:HGNC:9243]	-	1	5	2	17	11	14	0.014059	0.0872702	0.0352203	0.334551	0.276501	0.267584
ENSG00000100346	23.3384	14.0198	31.1195	8.43062	0	3.0705	22.8259	3.83371	2.52326	5.74878	0.00283256	0.017201	CACNA1I	22	39570753	39689737	+	10792	protein_coding	calcium voltage-gated channel subunit alpha1 I [Source:HGNC Symbol;Acc:HGNC:1396]	-	31	15	33	8	0	3	0.141871	0.0852243	0.18917	0.0512484	0	0.0186651
ENSG00000224660	64.7453	38.3209	37.7206	24.238	0	8.188	46.9289	10.8087	2.09053	4.25904	0.00286544	0.017341	SH3BP5-AS1	3	15254184	15264493	+	5733	antisense	SH3BP5 antisense RNA 1 [Source:HGNC Symbol;Acc:HGNC:44501]	-	86	41	40	23	0	8	0.740882	0.438506	0.431638	0.277356	0	0.0936954
ENSG00000223509	78.2967	91.5962	87.7004	47.4222	51.1497	22.517	85.8644	40.363	1.0981	2.14073	0.00292566	0.0176812	AC135983.2	15	32519848	32536926	-	2846	transcribed_processed_pseudogene	WAS protein homolog associated with actin, golgi membranes and microtubules (WHAMM) pseudogene	-	104	98	93	45	38	22	1.80481	2.11137	2.02157	1.09312	1.17904	0.519036
ENSG00000166676	29.3613	14.9545	30.1765	8.43062	5.38417	4.094	24.8307	5.9696	2.05548	4.15681	0.00294169	0.017772	TVP23A	16	10760919	10818794	-	5771	protein_coding	trans-golgi network vesicle protein 23 homolog A [Source:HGNC Symbol;Acc:HGNC:20398]	-	39	16	32	8	4	4	0.333769	0.169998	0.343036	0.0958365	0.0612055	0.0465392
ENSG00000250303	42.1597	52.3407	50.9228	26.3457	17.4986	13.3055	48.4744	19.0499	1.34356	2.53776	0.00299277	0.0180189	AP002884.1	11	112270749	112362534	+	5018	lincRNA	uncharacterized LOC283140 [Source:NCBI gene;Acc:283140]	-	56	56	54	25	13	13	0.551175	0.684276	0.66574	0.34443	0.228767	0.173949
ENSG00000131019	48.9354	70.0991	68.8401	18.9689	33.6511	29.6815	62.6249	27.4338	1.19602	2.29106	0.00299591	0.0180317	ULBP3	6	150063150	150069095	-	988	protein_coding	UL16 binding protein 3 [Source:HGNC Symbol;Acc:HGNC:14895]	-	65	75	73	18	25	29	3.24929	4.65456	4.57096	1.25953	2.23442	1.97084
ENSG00000248290	7.52853	6.54259	6.60111	12.6459	14.8065	66.5275	6.89074	31.3266	-2.19007	0.219141	0.00301541	0.018112	TNXA	6	32008614	32012472	-	2038	unprocessed_pseudogene	tenascin XA (pseudogene) [Source:HGNC Symbol;Acc:HGNC:11975]	-	10	7	7	12	11	65	0.242342	0.210605	0.212488	0.40707	0.476618	2.14151
ENSG00000128641	18.8213	20.5624	28.2905	3.16148	6.73022	6.141	22.5581	5.34423	2.08875	4.25379	0.00302412	0.0181519	MYO1B	2	191245185	191425389	+	9533	protein_coding	myosin IB [Source:HGNC Symbol;Acc:HGNC:7596]	-	25	22	30	3	5	6	0.129522	0.141503	0.194685	0.0217562	0.046315	0.0422602
ENSG00000186472	36.1369	30.8436	50.9228	7.37679	0	19.4465	39.3011	8.94109	2.09509	4.27252	0.00302522	0.0181524	PCLO	7	82754013	83162930	-	22873	protein_coding	piccolo presynaptic cytomatrix protein [Source:HGNC Symbol;Acc:HGNC:13406]	-	48	33	54	7	0	19	0.103646	0.0884636	0.146053	0.0211576	0	0.0557751
ENSG00000162241	68.5096	57.9486	66.9541	34.7763	29.613	26.611	64.4708	30.3334	1.08832	2.12626	0.00303241	0.0181893	SLC25A45	11	65375192	65383701	-	7855	protein_coding	solute carrier family 25 member 45 [Source:HGNC Symbol;Acc:HGNC:27442]	-	91	62	71	33	22	26	0.572173	0.483971	0.559182	0.290442	0.247319	0.222248
ENSG00000280744	70.0153	81.315	55.6379	25.2919	14.8065	44.0105	68.9894	28.0363	1.28208	2.43189	0.003037	0.0182107	LINC01173	2	234682668	234717764	+	331	lincRNA	long intergenic non-protein coding RNA 1173 [Source:HGNC Symbol;Acc:HGNC:49545]	-	93	87	59	24	11	43	13.8767	16.1163	11.0272	5.01274	2.93458	8.72269
ENSG00000157036	83.5666	73.8378	64.125	47.4222	13.4604	29.6815	73.8432	30.1881	1.27503	2.42004	0.00305754	0.0183213	EXOG	3	38496127	38542161	+	5223	protein_coding	exo/endonuclease G [Source:HGNC Symbol;Acc:HGNC:3347]	-	111	79	68	45	10	29	1.04963	0.92743	0.805434	0.595641	0.169068	0.37281
ENSG00000260912	62.4868	48.6021	42.4357	30.561	12.1144	14.329	51.1748	19.0015	1.4194	2.67474	0.00305992	0.0183294	AL158206.1	9	19453209	19455173	+	1965	sense_overlapping	novel transcript, overlapping ACER2	-	83	52	45	29	9	14	2.08616	1.62261	1.41674	1.0203	0.404447	0.478383
ENSG00000188672	67.7567	65.4259	61.296	33.7225	32.305	26.611	64.8262	30.8795	1.07327	2.1042	0.00306771	0.0183698	RHCE	1	25362249	25430192	-	2433	protein_coding	Rh blood group CcEe antigens [Source:HGNC Symbol;Acc:HGNC:10008]	-	90	70	65	32	24	26	1.82698	1.76413	1.65277	0.909285	0.871065	0.717532
ENSG00000261649	15.0571	4.67328	2.82905	0	0	0	7.51979	0	5.1835	36.3404	0.00307194	0.0183806	GOLGA6L7	15	28841833	28848675	-	2965	protein_coding	golgin A6 family like 7 [Source:HGNC Symbol;Acc:HGNC:37442]	-	20	5	3	0	0	0	0.333148	0.1034	0.0625947	0	0	0
ENSG00000101825	24.8441	21.4971	10.3732	45.3146	43.0734	59.363	18.9048	49.2503	-1.37491	0.385578	0.00307263	0.0183806	MXRA5	X	3308565	3346641	-	9793	protein_coding	matrix remodeling associated 5 [Source:HGNC Symbol;Acc:HGNC:7539]	-	33	23	11	43	32	58	0.16643	0.144008	0.0694893	0.30356	0.288546	0.39767
ENSG00000178229	76.0381	61.6872	60.353	30.561	28.2669	34.799	66.0261	31.209	1.07921	2.11289	0.00307412	0.0183832	ZNF543	19	57320509	57330776	+	3659	protein_coding	zinc finger protein 543 [Source:HGNC Symbol;Acc:HGNC:25281]	zf-C2H2	101	66	64	29	21	34	1.3633	1.106	1.08208	0.547933	0.506802	0.623917
ENSG00000228288	42.1597	70.0991	80.1563	26.3457	17.4986	34.799	64.1384	26.2144	1.27398	2.41827	0.00312115	0.0186077	PCAT6	1	202810954	202812156	+	890	antisense	prostate cancer associated transcript 6 [Source:HGNC Symbol;Acc:HGNC:43714]	-	56	75	85	25	13	34	3.10764	5.16708	5.9084	1.94197	1.28984	2.56507
ENSG00000009694	60.2282	69.1645	71.6692	46.3684	9.4223	12.282	67.0206	22.6909	1.54699	2.92207	0.00312273	0.0186109	TENM1	X	124375903	124963817	-	12896	protein_coding	teneurin transmembrane protein 1 [Source:HGNC Symbol;Acc:HGNC:8117]	-	80	74	76	44	7	12	0.306385	0.351844	0.364586	0.235879	0.0479319	0.0624793
ENSG00000181544	115.186	70.0991	74.4982	32.6687	55.1878	35.8225	86.5946	41.2263	1.08565	2.12234	0.00321185	0.0190072	FANCB	X	14835961	14873069	-	3593	protein_coding	FA complementation group B [Source:HGNC Symbol;Acc:HGNC:3583]	-	153	75	79	31	41	35	2.10313	1.27991	1.36023	0.596481	1.00765	0.654065
ENSG00000101306	18.0685	4.67328	7.54412	0	0	1.0235	10.0953	0.341166	4.64551	25.0286	0.00321536	0.0190216	MYLK2	20	31819308	31834689	+	2976	protein_coding	myosin light chain kinase 2 [Source:HGNC Symbol;Acc:HGNC:16243]	-	24	5	8	0	0	1	0.3983	0.103018	0.166302	0	0	0.022562
ENSG00000276248	17.3156	28.0397	36.7776	7.37679	6.73022	8.188	27.3776	7.43167	1.87041	3.65637	0.00322444	0.0190629	AL442125.1	13	113527260	113530621	+	3362	sense_intronic	novel transcript, sense intronic to TMCO3	-	23	30	39	7	5	8	0.33788	0.547139	0.717643	0.143944	0.131327	0.159773
ENSG00000233452	50.4411	10.2812	29.2335	6.32297	6.73022	8.188	29.9853	7.08039	2.08608	4.24591	0.00323169	0.0190862	STXBP5-AS1	6	146841901	147204614	-	6011	antisense	STXBP5 antisense RNA 1 [Source:HGNC Symbol;Acc:HGNC:44183]	-	67	11	31	6	5	8	0.550504	0.112207	0.319048	0.0690075	0.0734522	0.0893621
ENSG00000164520	26.3498	28.0397	12.2592	4.21531	6.73022	4.094	22.2162	5.01318	2.17085	4.5029	0.00328449	0.0193211	RAET1E	6	149883375	149898102	-	3004	protein_coding	retinoic acid early transcript 1E [Source:HGNC Symbol;Acc:HGNC:16793]	-	35	30	13	4	5	4	0.575441	0.612344	0.267722	0.092056	0.146978	0.0894067
ENSG00000179314	10.5399	17.7585	2.82905	1.05383	0	0	10.3758	0.351276	4.67722	25.5849	0.00328938	0.0193309	WSCD1	17	6057807	6124427	+	7136	protein_coding	WSC domain containing 1 [Source:HGNC Symbol;Acc:HGNC:29060]	-	14	19	3	1	0	0	0.096896	0.163257	0.026008	0.00968807	0	0
ENSG00000203392	47.4297	23.3664	29.2335	13.6998	1.34604	10.235	33.3432	8.42693	1.95257	3.87063	0.00334986	0.0196722	AC105020.1	15	75678548	75680752	+	2205	antisense	novel transcript, antisense to CSPG4	-	63	25	31	13	1	10	1.41112	0.695193	0.86975	0.407593	0.0400473	0.30451
ENSG00000177943	39.1483	53.2754	49.9798	16.8612	26.9209	6.141	47.4678	16.641	1.53616	2.90021	0.00338135	0.0198044	MAMDC4	9	136850943	136860799	+	5469	protein_coding	MAM domain containing 4 [Source:HGNC Symbol;Acc:HGNC:24083]	-	52	57	53	16	20	6	0.4696	0.639059	0.599528	0.202257	0.322926	0.0736637
ENSG00000203812	25.597	28.0397	30.1765	11.5921	2.69209	8.188	27.9377	7.49073	1.86572	3.6445	0.00343243	0.0200437	HIST2H2AA3	1	149842188	149842736	-	549	protein_coding	histone cluster 2 H2A family member a3 [Source:HGNC Symbol;Acc:HGNC:4736]	-	34	30	32	11	2	8	3.05872	3.3506	3.60594	1.3852	0.321691	0.978425
ENSG00000196296	50.4411	36.4516	39.6066	12.6459	22.8827	12.282	42.1664	15.9369	1.42685	2.68859	0.00345412	0.0201171	ATP2A1	16	28878405	28904509	+	4587	protein_coding	ATPase sarcoplasmic/endoplasmic reticulum Ca2+ transporting 1 [Source:HGNC Symbol;Acc:HGNC:811]	-	67	39	42	12	17	12	0.721404	0.521327	0.56645	0.180861	0.327267	0.175656
ENSG00000168676	21.0799	15.8891	19.8033	6.32297	2.69209	2.047	18.9241	3.68735	2.34817	5.09176	0.00348532	0.0202587	KCTD19	16	67289428	67326763	-	7383	protein_coding	potassium channel tetramerization domain containing 19 [Source:HGNC Symbol;Acc:HGNC:24753]	-	28	17	21	6	2	2	0.187309	0.141185	0.175966	0.0561837	0.023921	0.0181889
ENSG00000275910	14.3042	2.80397	4.71508	0	0	0	7.27441	0	5.13533	35.1471	0.00351918	0.0204018	AC138932.5	16	15015828	15016390	-	563	antisense	novel transcript, antisense to PDXDC1	-	19	3	5	0	0	0	1.66678	0.326728	0.549418	0	0	0
ENSG00000230330	18.0685	14.9545	16.9743	46.3684	36.3432	41.9635	16.6657	41.5584	-1.31856	0.400936	0.00353431	0.020476	HMGN2P3	16	26032539	26032811	-	273	processed_pseudogene	high mobility group nucleosomal binding domain 2 pseudogene 3 [Source:HGNC Symbol;Acc:HGNC:33566]	-	24	16	18	44	27	41	4.34191	3.59361	4.07898	11.1425	8.73339	10.084
ENSG00000230438	26.3498	2.80397	18.8603	3.16148	0	1.0235	16.0047	1.39499	3.46324	11.0291	0.00357512	0.0206785	SERPINB9P1	6	2854657	2881407	-	1460	lincRNA	serpin family B member 9 pseudogene 1 [Source:HGNC Symbol;Acc:HGNC:28590]	-	35	3	20	3	0	1	1.18399	0.125992	0.847458	0.142056	0	0.0459893
ENSG00000274290	20.327	14.0198	8.48714	2.10766	1.34604	2.047	14.278	1.83357	2.94746	7.71392	0.00360829	0.0208499	HIST1H2BE	6	26172059	26184655	+	2585	protein_coding	histone cluster 1 H2B family member e [Source:HGNC Symbol;Acc:HGNC:4753]	-	27	15	9	2	1	2	0.515865	0.355799	0.215389	0.0534886	0.0341602	0.0519493
ENSG00000126353	49.6883	19.6278	26.4044	15.8074	2.69209	2.047	31.9068	6.84883	2.20325	4.60517	0.00364532	0.0210363	CCR7	17	40553769	40565472	-	2508	protein_coding	C-C motif chemokine receptor 7 [Source:HGNC Symbol;Acc:HGNC:1608]	-	66	21	28	15	2	2	1.29972	0.513412	0.690672	0.413481	0.0704181	0.0535442
ENSG00000205583	133.255	68.2298	110.333	36.884	71.3403	39.9165	103.939	49.3802	1.08833	2.12627	0.00368567	0.0212344	STAG3L1	7	75359194	75395383	+	2094	transcribed_unprocessed_pseudogene	stromal antigen 3-like 1 (pseudogene) [Source:HGNC Symbol;Acc:HGNC:33852]	-	177	73	117	35	53	39	4.17474	2.13757	3.45661	1.15554	2.23502	1.25054
ENSG00000105877	47.4297	13.0852	24.5184	6.32297	8.07626	7.1645	28.3444	7.18791	1.99278	3.98004	0.00373399	0.0214707	DNAH11	7	21543215	21901839	+	15998	protein_coding	dynein axonemal heavy chain 11 [Source:HGNC Symbol;Acc:HGNC:2942]	-	63	14	26	6	6	7	0.194494	0.0536582	0.100542	0.0259285	0.0331182	0.0293794
ENSG00000184005	37.6426	33.6476	32.0625	11.5921	5.38417	16.376	34.4509	11.1174	1.60707	3.04633	0.00375896	0.0215792	ST6GALNAC3	1	76074719	76634601	+	7237	protein_coding	ST6 N-acetylgalactosaminide alpha-2,6-sialyltransferase 3 [Source:HGNC Symbol;Acc:HGNC:19343]	-	50	36	34	11	4	16	0.341227	0.305013	0.290644	0.105081	0.0488071	0.148447
ENSG00000186594	103.894	62.6219	71.6692	50.5837	25.5748	32.752	79.3949	36.3035	1.1235	2.17875	0.00377984	0.0216779	MIR22HG	17	1711493	1717174	-	2986	lincRNA	MIR22 host gene [Source:HGNC Symbol;Acc:HGNC:28219]	-	138	67	76	48	19	32	2.28256	1.37581	1.57458	1.11133	0.561882	0.719565
ENSG00000118971	42.9126	29.909	53.7519	7.37679	16.1525	20.47	42.1911	14.6664	1.52675	2.88136	0.00380363	0.0217802	CCND2	12	4273772	4305350	+	7157	protein_coding	cyclin D2 [Source:HGNC Symbol;Acc:HGNC:1583]	-	57	32	57	7	12	20	0.393347	0.274153	0.492703	0.0676175	0.148058	0.187633
ENSG00000092929	45.1712	16.8238	34.8916	5.26914	13.4604	9.2115	32.2955	9.31369	1.8183	3.52666	0.00380633	0.0217802	UNC13D	17	75827225	75844717	-	7752	protein_coding	unc-13 homolog D [Source:HGNC Symbol;Acc:HGNC:23147]	-	60	18	37	5	10	9	0.38227	0.142375	0.295277	0.0445911	0.113912	0.0779541
ENSG00000229771	76.0381	57.9486	59.41	38.9916	16.1525	28.658	64.4656	27.934	1.19382	2.28757	0.00382237	0.0218453	AL035665.1	20	40696499	40698616	-	1669	lincRNA	novel transcript	-	101	62	63	37	12	28	2.9888	2.27777	2.33521	1.53263	0.634902	1.12645
ENSG00000139044	76.791	65.4259	66.9541	38.9916	37.6892	24.564	69.7236	33.7483	1.05399	2.07626	0.00382546	0.0218472	B4GALNT3	12	460364	563509	+	6867	protein_coding	beta-1,4-N-acetyl-galactosaminyltransferase 3 [Source:HGNC Symbol;Acc:HGNC:24137]	-	102	70	71	37	28	24	0.733611	0.625036	0.639636	0.3725	0.360058	0.234668
ENSG00000272556	33.1255	7.47724	7.54412	1.05383	2.69209	2.047	16.049	1.93097	3.09063	8.51866	0.00383257	0.0218807	GTF2IP13	7	45769105	45815263	+	10334	transcribed_unprocessed_pseudogene	general transcription factor IIi pseudogene 13 [Source:HGNC Symbol;Acc:HGNC:51725]	-	44	8	8	1	2	2	0.210289	0.0474674	0.047892	0.00668996	0.01709	0.0129949
ENSG00000231412	9.78708	5.60793	4.71508	0	0	0	6.70336	0	5.01329	32.2961	0.00385195	0.0219843	AC005392.2	19	43329295	43331430	-	301	lincRNA	novel transcript	-	13	6	5	0	0	0	2.13309	1.22225	1.02765	0	0	0
ENSG00000243797	36.8898	18.6931	20.7463	10.5383	4.03813	4.094	25.4431	6.22347	2.02162	4.06041	0.00388274	0.0221314	AC004917.1	7	106372251	106770207	-	2082	sense_overlapping	novel transcript, sense overlapping CCDC71L	-	49	20	22	10	3	4	1.16238	0.589011	0.653707	0.332056	0.12724	0.129
ENSG00000263272	43.6655	27.105	40.5497	17.9151	12.1144	8.188	37.1067	12.7392	1.54442	2.91687	0.00391167	0.0222412	AC004148.2	17	5425139	5432876	-	1938	antisense	novel transcript, antisense to RPAIN	-	58	29	43	17	9	8	1.47811	0.917526	1.37264	0.606439	0.410082	0.27717
[truncated: 203 more rows]
