# Supplementary material for: Knockdown of the snoRNA-Jouvence Blocks the Proliferation and Leads to the Death of Human Primary Glioblastoma Cells
Source: Noncoding RNA. 2025 Jul 18;11(4):54. doi: 10.3390/ncrna11040054 (PMC12286020; doi:10.3390/ncrna11040054)
Supplement: Supplementary file 1 [file ncrna-11-00054-s001.zip › Suppl. Table-4-GO Down-Jaque Cabrera et al.xlsx]

## Sheet: sh_jouvssh_Control.down_GOenric
Category	GOID	Description	GeneRatio	BgRatio	pvalue	padj	geneID	geneName	Count
BP	GO:0043062	extracellular structure organization	47/563	354/14517	1.16738e-13	5.14814e-10	ENSG00000162692/ENSG00000116962/ENSG00000186340/ENSG00000146197/ENSG00000166033/ENSG00000148848/ENSG00000118785/ENSG00000130203/ENSG00000117122/ENSG00000131408/ENSG00000196611/ENSG00000115414/ENSG00000165029/ENSG00000157227/ENSG00000038427/ENSG00000090339/ENSG00000138061/ENSG00000187955/ENSG00000115884/ENSG00000142173/ENSG00000003402/ENSG00000138829/ENSG00000142156/ENSG00000164761/ENSG00000100979…	VCAM1/NID1/THBS2/SCUBE3/HTRA1/ADAM12/SPP1/APOE/MFAP2/NR1H2/MMP1/FN1/ABCA1/MMP14/VCAN/ICAM1/CYP1B1/COL14A1/SDC1/COL6A2/CFLAR/FBN2/COL6A1/TNFRSF11B/PLTP/A2M/CARMIL2/COL5A3/SPOCK2/COL5A2/FAP/KAZALD1/SERPINH1/COL3A1/COL1A2/COL16A1/ITGA10/LPL/HAS3/ITGA9/ACAN/HAS1/ADAMTS2/COL9A3/GPM6B/PECAM1/NDNF	47
BP	GO:0030198	extracellular matrix organization	41/563	312/14517	6.44497e-12	1.42112e-08	ENSG00000162692/ENSG00000116962/ENSG00000186340/ENSG00000146197/ENSG00000166033/ENSG00000148848/ENSG00000118785/ENSG00000117122/ENSG00000196611/ENSG00000115414/ENSG00000157227/ENSG00000038427/ENSG00000090339/ENSG00000138061/ENSG00000187955/ENSG00000142173/ENSG00000003402/ENSG00000138829/ENSG00000142156/ENSG00000164761/ENSG00000175899/ENSG00000159753/ENSG00000080573/ENSG00000107742/ENSG00000204262…	VCAM1/NID1/THBS2/SCUBE3/HTRA1/ADAM12/SPP1/MFAP2/MMP1/FN1/MMP14/VCAN/ICAM1/CYP1B1/COL14A1/COL6A2/CFLAR/FBN2/COL6A1/TNFRSF11B/A2M/CARMIL2/COL5A3/SPOCK2/COL5A2/FAP/KAZALD1/SERPINH1/COL3A1/COL1A2/COL16A1/ITGA10/HAS3/ITGA9/ACAN/HAS1/ADAMTS2/COL9A3/GPM6B/PECAM1/NDNF	41
BP	GO:0001525	angiogenesis	44/563	448/14517	1.38759e-08	1.64043e-05	ENSG00000133048/ENSG00000118503/ENSG00000185215/ENSG00000186340/ENSG00000171951/ENSG00000148848/ENSG00000114251/ENSG00000108691/ENSG00000100345/ENSG00000115414/ENSG00000141736/ENSG00000073756/ENSG00000157227/ENSG00000164683/ENSG00000138061/ENSG00000091879/ENSG00000006210/ENSG00000151617/ENSG00000112902/ENSG00000154188/ENSG00000091129/ENSG00000125266/ENSG00000136848/ENSG00000118257/ENSG00000113721…	CHI3L1/TNFAIP3/TNFAIP2/THBS2/SCG2/ADAM12/WNT5A/CCL2/MYH9/FN1/ERBB2/PTGS2/MMP14/HEY1/CYP1B1/ANGPT2/CX3CL1/EDNRA/SEMA5A/ANGPT1/NRCAM/EFNB2/DAB2IP/NRP2/PDGFRB/SOX18/VEGFB/SRF/NOV/FAP/PML/IL6/HGF/SPHK1/SMAD1/TMEM100/CXCL13/RHOJ/CXCL10/MEOX2/FZD8/NDNF/EREG/E2F2	44
BP	GO:0071674	mononuclear cell migration	14/563	55/14517	1.48792e-08	1.64043e-05	ENSG00000108691/ENSG00000158747/ENSG00000106538/ENSG00000006210/ENSG00000006606/ENSG00000108688/ENSG00000131981/ENSG00000136999/ENSG00000184371/ENSG00000136244/ENSG00000108700/ENSG00000174600/ENSG00000271503/ENSG00000169245	CCL2/NBL1/RARRES2/CX3CL1/CCL26/CCL7/LGALS3/NOV/CSF1/IL6/CCL8/CMKLR1/CCL5/CXCL10	14
BP	GO:0050900	leukocyte migration	36/563	340/14517	4.54101e-08	4.00517e-05	ENSG00000162692/ENSG00000171951/ENSG00000120889/ENSG00000114251/ENSG00000010810/ENSG00000108691/ENSG00000196611/ENSG00000100345/ENSG00000158747/ENSG00000115414/ENSG00000157227/ENSG00000106538/ENSG00000090339/ENSG00000115884/ENSG00000091879/ENSG00000006210/ENSG00000154188/ENSG00000163734/ENSG00000006606/ENSG00000173511/ENSG00000108688/ENSG00000138135/ENSG00000131981/ENSG00000049130/ENSG00000136999…	VCAM1/SCG2/TNFRSF10B/WNT5A/FYN/CCL2/MMP1/MYH9/NBL1/FN1/MMP14/RARRES2/ICAM1/SDC1/ANGPT2/CX3CL1/ANGPT1/CXCL3/CCL26/VEGFB/CCL7/CH25H/LGALS3/KITLG/NOV/CSF1/IL6/COL1A2/CCL8/CMKLR1/ITGA9/CXCL13/CD74/CCL5/CXCL10/PECAM1	36
BP	GO:0060326	cell chemotaxis	27/563	215/14517	7.22407e-08	5.30969e-05	ENSG00000162692/ENSG00000171951/ENSG00000114251/ENSG00000108691/ENSG00000158747/ENSG00000106538/ENSG00000006210/ENSG00000112902/ENSG00000163734/ENSG00000006606/ENSG00000113721/ENSG00000173511/ENSG00000108688/ENSG00000138135/ENSG00000131981/ENSG00000136999/ENSG00000184371/ENSG00000136244/ENSG00000019991/ENSG00000108700/ENSG00000143545/ENSG00000174600/ENSG00000144668/ENSG00000156234/ENSG00000019582…	VCAM1/SCG2/WNT5A/CCL2/NBL1/RARRES2/CX3CL1/SEMA5A/CXCL3/CCL26/PDGFRB/VEGFB/CCL7/CH25H/LGALS3/NOV/CSF1/IL6/HGF/CCL8/RAB13/CMKLR1/ITGA9/CXCL13/CD74/CCL5/CXCL10	27
BP	GO:0048245	eosinophil chemotaxis	8/563	17/14517	8.68915e-08	5.47417e-05	ENSG00000171951/ENSG00000108691/ENSG00000006210/ENSG00000006606/ENSG00000108688/ENSG00000131981/ENSG00000108700/ENSG00000271503	SCG2/CCL2/CX3CL1/CCL26/CCL7/LGALS3/CCL8/CCL5	8
BP	GO:0097529	myeloid leukocyte migration	21/563	144/14517	1.64587e-07	9.07284e-05	ENSG00000171951/ENSG00000108691/ENSG00000158747/ENSG00000157227/ENSG00000106538/ENSG00000006210/ENSG00000163734/ENSG00000006606/ENSG00000173511/ENSG00000108688/ENSG00000131981/ENSG00000136999/ENSG00000184371/ENSG00000136244/ENSG00000108700/ENSG00000174600/ENSG00000144668/ENSG00000019582/ENSG00000271503/ENSG00000169245/ENSG00000261371	SCG2/CCL2/NBL1/MMP14/RARRES2/CX3CL1/CXCL3/CCL26/VEGFB/CCL7/LGALS3/NOV/CSF1/IL6/CCL8/CMKLR1/ITGA9/CD74/CCL5/CXCL10/PECAM1	21
BP	GO:0030595	leukocyte chemotaxis	22/563	159/14517	2.15842e-07	9.91748e-05	ENSG00000171951/ENSG00000114251/ENSG00000108691/ENSG00000158747/ENSG00000106538/ENSG00000006210/ENSG00000163734/ENSG00000006606/ENSG00000173511/ENSG00000108688/ENSG00000138135/ENSG00000131981/ENSG00000136999/ENSG00000184371/ENSG00000136244/ENSG00000108700/ENSG00000174600/ENSG00000144668/ENSG00000156234/ENSG00000019582/ENSG00000271503/ENSG00000169245	SCG2/WNT5A/CCL2/NBL1/RARRES2/CX3CL1/CXCL3/CCL26/VEGFB/CCL7/CH25H/LGALS3/NOV/CSF1/IL6/CCL8/CMKLR1/ITGA9/CXCL13/CD74/CCL5/CXCL10	22
BP	GO:0002548	monocyte chemotaxis	11/563	40/14517	2.24886e-07	9.91748e-05	ENSG00000108691/ENSG00000158747/ENSG00000006210/ENSG00000006606/ENSG00000108688/ENSG00000131981/ENSG00000136999/ENSG00000136244/ENSG00000108700/ENSG00000271503/ENSG00000169245	CCL2/NBL1/CX3CL1/CCL26/CCL7/LGALS3/NOV/IL6/CCL8/CCL5/CXCL10	11
BP	GO:0030278	regulation of ossification	22/563	162/14517	3.00856e-07	0.000120616	ENSG00000164932/ENSG00000114251/ENSG00000134569/ENSG00000180694/ENSG00000138829/ENSG00000176887/ENSG00000172201/ENSG00000233608/ENSG00000183160/ENSG00000115461/ENSG00000125845/ENSG00000162337/ENSG00000119699/ENSG00000184371/ENSG00000136244/ENSG00000111341/ENSG00000019991/ENSG00000170365/ENSG00000073282/ENSG00000131650/ENSG00000046653/ENSG00000168646	CTHRC1/WNT5A/LRP4/TMEM64/FBN2/SOX11/ID4/TWIST2/TMEM119/IGFBP5/BMP2/LRP5/TGFB3/CSF1/IL6/MGP/HGF/SMAD1/TP63/KREMEN2/GPM6B/AXIN2	22
BP	GO:0050673	epithelial cell proliferation	33/563	330/14517	6.24818e-07	0.000214974	ENSG00000118503/ENSG00000054356/ENSG00000171951/ENSG00000166033/ENSG00000130203/ENSG00000114251/ENSG00000141736/ENSG00000157227/ENSG00000119138/ENSG00000168874/ENSG00000003402/ENSG00000112902/ENSG00000177030/ENSG00000176887/ENSG00000125266/ENSG00000136848/ENSG00000118257/ENSG00000126561/ENSG00000006606/ENSG00000173511/ENSG00000185650/ENSG00000164434/ENSG00000115461/ENSG00000125845/ENSG00000136999…	TNFAIP3/PTPRN/SCG2/HTRA1/APOE/WNT5A/ERBB2/MMP14/KLF9/ATOH8/CFLAR/SEMA5A/DEAF1/SOX11/EFNB2/DAB2IP/NRP2/STAT5A/CCL26/VEGFB/ZFP36L1/FABP7/IGFBP5/BMP2/NOV/IGFBP4/FAP/TP63/LIMS2/WFDC1/CCL5/PAX2/EREG	33
BP	GO:0072677	eosinophil migration	8/563	21/14517	6.33711e-07	0.000214974	ENSG00000171951/ENSG00000108691/ENSG00000006210/ENSG00000006606/ENSG00000108688/ENSG00000131981/ENSG00000108700/ENSG00000271503	SCG2/CCL2/CX3CL1/CCL26/CCL7/LGALS3/CCL8/CCL5	8
BP	GO:0001501	skeletal system development	40/563	446/14517	7.1433e-07	0.000225014	ENSG00000133048/ENSG00000003137/ENSG00000112559/ENSG00000116132/ENSG00000114251/ENSG00000112210/ENSG00000157227/ENSG00000038427/ENSG00000124766/ENSG00000128606/ENSG00000138829/ENSG00000177030/ENSG00000176887/ENSG00000164761/ENSG00000183160/ENSG00000172819/ENSG00000112658/ENSG00000178573/ENSG00000121039/ENSG00000125845/ENSG00000136999/ENSG00000125879/ENSG00000141753/ENSG00000204262/ENSG00000162337…	CHI3L1/CYP26B1/MDFI/PRRX1/WNT5A/RAB23/MMP14/VCAN/SOX4/LRRC17/FBN2/DEAF1/SOX11/TNFRSF11B/TMEM119/RARG/SRF/MAF/RDH10/BMP2/NOV/OTOR/IGFBP4/COL5A2/LRP5/TGFB3/EN1/SERPINH1/HAPLN3/COL3A1/COL1A2/MGP/HOXB7/CMKLR1/SMAD1/TP63/SFRP4/ACAN/PITX1/AXIN2	40
BP	GO:0002687	positive regulation of leukocyte migration	17/563	110/14517	1.07963e-06	0.000305594	ENSG00000114251/ENSG00000157227/ENSG00000106538/ENSG00000090339/ENSG00000163734/ENSG00000173511/ENSG00000108688/ENSG00000131981/ENSG00000049130/ENSG00000184371/ENSG00000136244/ENSG00000108700/ENSG00000174600/ENSG00000156234/ENSG00000019582/ENSG00000271503/ENSG00000169245	WNT5A/MMP14/RARRES2/ICAM1/CXCL3/VEGFB/CCL7/LGALS3/KITLG/CSF1/IL6/CCL8/CMKLR1/CXCL13/CD74/CCL5/CXCL10	17
BP	GO:0016101	diterpenoid metabolic process	14/563	76/14517	1.10873e-06	0.000305594	ENSG00000184254/ENSG00000003137/ENSG00000130203/ENSG00000106538/ENSG00000166426/ENSG00000138061/ENSG00000115884/ENSG00000165092/ENSG00000172572/ENSG00000128617/ENSG00000114115/ENSG00000198074/ENSG00000121039/ENSG00000175445	ALDH1A3/CYP26B1/APOE/RARRES2/CRABP1/CYP1B1/SDC1/ALDH1A1/PDE3A/OPN1SW/RBP1/AKR1B10/RDH10/LPL	14
BP	GO:0048247	lymphocyte chemotaxis	10/563	39/14517	1.63467e-06	0.000424052	ENSG00000114251/ENSG00000108691/ENSG00000006210/ENSG00000006606/ENSG00000108688/ENSG00000138135/ENSG00000108700/ENSG00000156234/ENSG00000271503/ENSG00000169245	WNT5A/CCL2/CX3CL1/CCL26/CCL7/CH25H/CCL8/CXCL13/CCL5/CXCL10	10
BP	GO:0043542	endothelial cell migration	22/563	181/14517	2.04228e-06	0.000490691	ENSG00000171951/ENSG00000130203/ENSG00000114251/ENSG00000100345/ENSG00000073756/ENSG00000138061/ENSG00000091879/ENSG00000168874/ENSG00000112902/ENSG00000154188/ENSG00000125266/ENSG00000136848/ENSG00000118257/ENSG00000126561/ENSG00000203883/ENSG00000112658/ENSG00000136999/ENSG00000078098/ENSG00000143545/ENSG00000156234/ENSG00000126785/ENSG00000106511	SCG2/APOE/WNT5A/MYH9/PTGS2/CYP1B1/ANGPT2/ATOH8/SEMA5A/ANGPT1/EFNB2/DAB2IP/NRP2/STAT5A/SOX18/SRF/NOV/FAP/RAB13/CXCL13/RHOJ/MEOX2	22
BP	GO:0002685	regulation of leukocyte migration	20/563	154/14517	2.11409e-06	0.000490691	ENSG00000114251/ENSG00000108691/ENSG00000158747/ENSG00000157227/ENSG00000106538/ENSG00000090339/ENSG00000163734/ENSG00000173511/ENSG00000108688/ENSG00000131981/ENSG00000049130/ENSG00000136999/ENSG00000184371/ENSG00000136244/ENSG00000108700/ENSG00000174600/ENSG00000156234/ENSG00000019582/ENSG00000271503/ENSG00000169245	WNT5A/CCL2/NBL1/MMP14/RARRES2/ICAM1/CXCL3/VEGFB/CCL7/LGALS3/KITLG/NOV/CSF1/IL6/CCL8/CMKLR1/CXCL13/CD74/CCL5/CXCL10	20
BP	GO:0001523	retinoid metabolic process	13/563	70/14517	2.43478e-06	0.00053687	ENSG00000184254/ENSG00000003137/ENSG00000130203/ENSG00000106538/ENSG00000166426/ENSG00000138061/ENSG00000115884/ENSG00000165092/ENSG00000128617/ENSG00000114115/ENSG00000198074/ENSG00000121039/ENSG00000175445	ALDH1A3/CYP26B1/APOE/RARRES2/CRABP1/CYP1B1/SDC1/ALDH1A1/OPN1SW/RBP1/AKR1B10/RDH10/LPL	13
BP	GO:0002688	regulation of leukocyte chemotaxis	15/563	93/14517	2.6694e-06	0.000560574	ENSG00000114251/ENSG00000108691/ENSG00000158747/ENSG00000106538/ENSG00000163734/ENSG00000173511/ENSG00000108688/ENSG00000136999/ENSG00000184371/ENSG00000136244/ENSG00000174600/ENSG00000156234/ENSG00000019582/ENSG00000271503/ENSG00000169245	WNT5A/CCL2/NBL1/RARRES2/CXCL3/VEGFB/CCL7/NOV/CSF1/IL6/CMKLR1/CXCL13/CD74/CCL5/CXCL10	15
BP	GO:0050920	regulation of chemotaxis	21/563	171/14517	2.94512e-06	0.000590364	ENSG00000171951/ENSG00000114251/ENSG00000108691/ENSG00000158747/ENSG00000106538/ENSG00000091879/ENSG00000112902/ENSG00000163734/ENSG00000125266/ENSG00000006606/ENSG00000113721/ENSG00000173511/ENSG00000108688/ENSG00000136999/ENSG00000184371/ENSG00000136244/ENSG00000174600/ENSG00000156234/ENSG00000019582/ENSG00000271503/ENSG00000169245	SCG2/WNT5A/CCL2/NBL1/RARRES2/ANGPT2/SEMA5A/CXCL3/EFNB2/CCL26/PDGFRB/VEGFB/CCL7/NOV/CSF1/IL6/CMKLR1/CXCL13/CD74/CCL5/CXCL10	21
BP	GO:0048048	embryonic eye morphogenesis	9/563	33/14517	3.11808e-06	0.000597857	ENSG00000184254/ENSG00000117122/ENSG00000114251/ENSG00000138829/ENSG00000176887/ENSG00000172819/ENSG00000121068/ENSG00000183770/ENSG00000075891	ALDH1A3/MFAP2/WNT5A/FBN2/SOX11/RARG/TBX2/FOXL2/PAX2	9
BP	GO:0060070	canonical Wnt signaling pathway	29/563	292/14517	3.44418e-06	0.000632868	ENSG00000162407/ENSG00000109320/ENSG00000164932/ENSG00000130203/ENSG00000114251/ENSG00000146122/ENSG00000124766/ENSG00000185269/ENSG00000187147/ENSG00000134569/ENSG00000095739/ENSG00000115884/ENSG00000150764/ENSG00000180694/ENSG00000122870/ENSG00000140807/ENSG00000136848/ENSG00000172819/ENSG00000125845/ENSG00000141753/ENSG00000107816/ENSG00000162337/ENSG00000065717/ENSG00000188760/ENSG00000106483…	PLPP3/NFKB1/CTHRC1/APOE/WNT5A/DAAM2/SOX4/NOTUM/RNF220/LRP4/BAMBI/SDC1/DIXDC1/TMEM64/BICC1/NKD1/DAB2IP/RARG/BMP2/IGFBP4/LZTS2/LRP5/TLE2/TMEM198/SFRP4/KREMEN2/FZD8/AXIN2/IGFBP2	29
BP	GO:1901342	regulation of vasculature development	28/563	277/14517	3.60891e-06	0.000636612	ENSG00000133048/ENSG00000118503/ENSG00000186340/ENSG00000148848/ENSG00000114251/ENSG00000141736/ENSG00000073756/ENSG00000164683/ENSG00000138061/ENSG00000091879/ENSG00000006210/ENSG00000003402/ENSG00000112902/ENSG00000125266/ENSG00000136848/ENSG00000173511/ENSG00000150593/ENSG00000140464/ENSG00000136244/ENSG00000019991/ENSG00000176170/ENSG00000170365/ENSG00000166292/ENSG00000156234/ENSG00000126785…	CHI3L1/TNFAIP3/THBS2/ADAM12/WNT5A/ERBB2/PTGS2/HEY1/CYP1B1/ANGPT2/CX3CL1/CFLAR/SEMA5A/EFNB2/DAB2IP/VEGFB/PDCD4/PML/IL6/HGF/SPHK1/SMAD1/TMEM100/CXCL13/RHOJ/CXCL10/MEOX2/E2F2	28
BP	GO:0045778	positive regulation of ossification	13/563	73/14517	3.97788e-06	0.000660381	ENSG00000164932/ENSG00000114251/ENSG00000138829/ENSG00000176887/ENSG00000172201/ENSG00000183160/ENSG00000125845/ENSG00000119699/ENSG00000136244/ENSG00000019991/ENSG00000170365/ENSG00000073282/ENSG00000046653	CTHRC1/WNT5A/FBN2/SOX11/ID4/TMEM119/BMP2/TGFB3/IL6/HGF/SMAD1/TP63/GPM6B	13
BP	GO:0043491	protein kinase B signaling	23/563	203/14517	4.04315e-06	0.000660381	ENSG00000133048/ENSG00000010810/ENSG00000108691/ENSG00000141736/ENSG00000112902/ENSG00000154188/ENSG00000113721/ENSG00000127946/ENSG00000185650/ENSG00000204673/ENSG00000049130/ENSG00000115461/ENSG00000090432/ENSG00000149212/ENSG00000148053/ENSG00000019991/ENSG00000174307/ENSG00000166292/ENSG00000271503/ENSG00000075891/ENSG00000183578/ENSG00000174808/ENSG00000124882	CHI3L1/FYN/CCL2/ERBB2/SEMA5A/ANGPT1/PDGFRB/HIP1/ZFP36L1/AKT1S1/KITLG/IGFBP5/MUL1/SESN3/NTRK2/HGF/PHLDA3/TMEM100/CCL5/PAX2/TNFAIP8L3/BTC/EREG	23
BP	GO:0009636	response to toxic substance	37/563	428/14517	4.44295e-06	0.000684577	ENSG00000109846/ENSG00000118503/ENSG00000148180/ENSG00000162692/ENSG00000108578/ENSG00000161544/ENSG00000109320/ENSG00000169715/ENSG00000112096/ENSG00000130203/ENSG00000106546/ENSG00000157870/ENSG00000010810/ENSG00000073756/ENSG00000090339/ENSG00000138061/ENSG00000115884/ENSG00000150551/ENSG00000187193/ENSG00000170385/ENSG00000120694/ENSG00000113721/ENSG00000109189/ENSG00000108688/ENSG00000112658…	CRYAB/TNFAIP3/GSN/VCAM1/BLMH/CYGB/NFKB1/MT1E/SOD2/APOE/AHR/PRXL2B/FYN/PTGS2/ICAM1/CYP1B1/SDC1/LYPD1/MT1X/SLC30A1/HSPH1/PDGFRB/USP46/CCL7/SRF/PON2/ADRA1D/TXNIP/IL6/HGF/NEFL/MT1M/MT1G/CCL5/ENDOG/PAX2/ADORA2A	37
BP	GO:1904035	regulation of epithelial cell apoptotic process	12/563	63/14517	4.50175e-06	0.000684577	ENSG00000118503/ENSG00000148180/ENSG00000171951/ENSG00000090339/ENSG00000003402/ENSG00000112902/ENSG00000154188/ENSG00000185650/ENSG00000150593/ENSG00000136244/ENSG00000106483/ENSG00000173376	TNFAIP3/GSN/SCG2/ICAM1/CFLAR/SEMA5A/ANGPT1/ZFP36L1/PDCD4/IL6/SFRP4/NDNF	12
BP	GO:0006721	terpenoid metabolic process	14/563	86/14517	5.1252e-06	0.000706316	ENSG00000184254/ENSG00000003137/ENSG00000130203/ENSG00000106538/ENSG00000166426/ENSG00000138061/ENSG00000115884/ENSG00000165092/ENSG00000172572/ENSG00000128617/ENSG00000114115/ENSG00000198074/ENSG00000121039/ENSG00000175445	ALDH1A3/CYP26B1/APOE/RARRES2/CRABP1/CYP1B1/SDC1/ALDH1A1/PDE3A/OPN1SW/RBP1/AKR1B10/RDH10/LPL	14
BP	GO:0071621	granulocyte chemotaxis	14/563	86/14517	5.1252e-06	0.000706316	ENSG00000171951/ENSG00000108691/ENSG00000106538/ENSG00000006210/ENSG00000163734/ENSG00000006606/ENSG00000108688/ENSG00000131981/ENSG00000184371/ENSG00000108700/ENSG00000174600/ENSG00000144668/ENSG00000019582/ENSG00000271503	SCG2/CCL2/RARRES2/CX3CL1/CXCL3/CCL26/CCL7/LGALS3/CSF1/CCL8/CMKLR1/ITGA9/CD74/CCL5	14
BP	GO:1904019	epithelial cell apoptotic process	14/563	86/14517	5.1252e-06	0.000706316	ENSG00000118503/ENSG00000148180/ENSG00000171951/ENSG00000090339/ENSG00000003402/ENSG00000112902/ENSG00000154188/ENSG00000136848/ENSG00000185650/ENSG00000150593/ENSG00000136244/ENSG00000106483/ENSG00000173376/ENSG00000007968	TNFAIP3/GSN/SCG2/ICAM1/CFLAR/SEMA5A/ANGPT1/DAB2IP/ZFP36L1/PDCD4/IL6/SFRP4/NDNF/E2F2	14
BP	GO:0001503	ossification	31/563	332/14517	5.73621e-06	0.000766567	ENSG00000164932/ENSG00000118785/ENSG00000114251/ENSG00000073756/ENSG00000157227/ENSG00000038427/ENSG00000134569/ENSG00000180694/ENSG00000078804/ENSG00000138829/ENSG00000142156/ENSG00000176887/ENSG00000172201/ENSG00000233608/ENSG00000183160/ENSG00000115461/ENSG00000125845/ENSG00000204262/ENSG00000162337/ENSG00000107821/ENSG00000119699/ENSG00000184371/ENSG00000125844/ENSG00000136244/ENSG00000111341…	CTHRC1/SPP1/WNT5A/PTGS2/MMP14/VCAN/LRP4/TMEM64/TP53INP2/FBN2/COL6A1/SOX11/ID4/TWIST2/TMEM119/IGFBP5/BMP2/COL5A2/LRP5/KAZALD1/TGFB3/CSF1/RRBP1/IL6/MGP/HGF/SMAD1/TP63/KREMEN2/GPM6B/AXIN2	31
BP	GO:0097530	granulocyte migration	15/563	99/14517	5.93785e-06	0.000770174	ENSG00000171951/ENSG00000108691/ENSG00000106538/ENSG00000006210/ENSG00000163734/ENSG00000006606/ENSG00000108688/ENSG00000131981/ENSG00000184371/ENSG00000108700/ENSG00000174600/ENSG00000144668/ENSG00000019582/ENSG00000271503/ENSG00000261371	SCG2/CCL2/RARRES2/CX3CL1/CXCL3/CCL26/CCL7/LGALS3/CSF1/CCL8/CMKLR1/ITGA9/CD74/CCL5/PECAM1	15
BP	GO:2000147	positive regulation of cell motility	37/563	438/14517	7.53482e-06	0.000949388	ENSG00000103888/ENSG00000162407/ENSG00000112096/ENSG00000114251/ENSG00000115414/ENSG00000073756/ENSG00000157227/ENSG00000106538/ENSG00000122861/ENSG00000090339/ENSG00000168874/ENSG00000112902/ENSG00000154188/ENSG00000163734/ENSG00000136848/ENSG00000118257/ENSG00000126561/ENSG00000006606/ENSG00000113721/ENSG00000159753/ENSG00000107742/ENSG00000173511/ENSG00000108688/ENSG00000131981/ENSG00000049130…	CEMIP/PLPP3/SOD2/WNT5A/FN1/PTGS2/MMP14/RARRES2/PLAU/ICAM1/ATOH8/SEMA5A/ANGPT1/CXCL3/DAB2IP/NRP2/STAT5A/CCL26/PDGFRB/CARMIL2/SPOCK2/VEGFB/CCL7/LGALS3/KITLG/BMP2/CSF1/IL6/HGF/SPHK1/CCL8/CMKLR1/CXCL13/CD74/CCL5/RHOJ/CXCL10	37
BP	GO:0050921	positive regulation of chemotaxis	16/563	114/14517	8.06092e-06	0.000987463	ENSG00000171951/ENSG00000114251/ENSG00000106538/ENSG00000112902/ENSG00000163734/ENSG00000006606/ENSG00000113721/ENSG00000173511/ENSG00000108688/ENSG00000184371/ENSG00000136244/ENSG00000174600/ENSG00000156234/ENSG00000019582/ENSG00000271503/ENSG00000169245	SCG2/WNT5A/RARRES2/SEMA5A/CXCL3/CCL26/PDGFRB/VEGFB/CCL7/CSF1/IL6/CMKLR1/CXCL13/CD74/CCL5/CXCL10	16
BP	GO:0070371	ERK1 and ERK2 cascade	27/563	274/14517	8.6324e-06	0.00102889	ENSG00000133048/ENSG00000100234/ENSG00000204356/ENSG00000162545/ENSG00000108691/ENSG00000115414/ENSG00000141736/ENSG00000090339/ENSG00000117228/ENSG00000006210/ENSG00000152518/ENSG00000003402/ENSG00000120875/ENSG00000154188/ENSG00000136848/ENSG00000006606/ENSG00000113721/ENSG00000108688/ENSG00000185650/ENSG00000169220/ENSG00000125845/ENSG00000148053/ENSG00000145242/ENSG00000108700/ENSG00000019582…	CHI3L1/TIMP3/NELFE/CAMK2N1/CCL2/FN1/ERBB2/ICAM1/GBP1/CX3CL1/ZFP36L2/CFLAR/DUSP4/ANGPT1/DAB2IP/CCL26/PDGFRB/CCL7/ZFP36L1/RGS14/BMP2/NTRK2/EPHA5/CCL8/CD74/CCL5/TNFAIP8L3	27
BP	GO:0045667	regulation of osteoblast differentiation	15/563	103/14517	9.75893e-06	0.00111948	ENSG00000164932/ENSG00000180694/ENSG00000138829/ENSG00000176887/ENSG00000172201/ENSG00000233608/ENSG00000183160/ENSG00000115461/ENSG00000125845/ENSG00000162337/ENSG00000136244/ENSG00000019991/ENSG00000170365/ENSG00000073282/ENSG00000168646	CTHRC1/TMEM64/FBN2/SOX11/ID4/TWIST2/TMEM119/IGFBP5/BMP2/LRP5/IL6/HGF/SMAD1/TP63/AXIN2	15
BP	GO:0060828	regulation of canonical Wnt signaling pathway	25/563	245/14517	1.01385e-05	0.00111948	ENSG00000109320/ENSG00000164932/ENSG00000130203/ENSG00000114251/ENSG00000146122/ENSG00000124766/ENSG00000185269/ENSG00000187147/ENSG00000134569/ENSG00000095739/ENSG00000150764/ENSG00000180694/ENSG00000122870/ENSG00000140807/ENSG00000136848/ENSG00000125845/ENSG00000141753/ENSG00000107816/ENSG00000162337/ENSG00000065717/ENSG00000188760/ENSG00000106483/ENSG00000131650/ENSG00000168646/ENSG00000115457	NFKB1/CTHRC1/APOE/WNT5A/DAAM2/SOX4/NOTUM/RNF220/LRP4/BAMBI/DIXDC1/TMEM64/BICC1/NKD1/DAB2IP/BMP2/IGFBP4/LZTS2/LRP5/TLE2/TMEM198/SFRP4/KREMEN2/AXIN2/IGFBP2	25
BP	GO:0035909	aorta morphogenesis	8/563	29/14517	1.0154e-05	0.00111948	ENSG00000124766/ENSG00000164683/ENSG00000125266/ENSG00000113721/ENSG00000121068/ENSG00000112658/ENSG00000103148/ENSG00000168542	SOX4/HEY1/EFNB2/PDGFRB/TBX2/SRF/NPRL3/COL3A1	8
BP	GO:0030335	positive regulation of cell migration	36/563	427/14517	1.04558e-05	0.00112463	ENSG00000103888/ENSG00000162407/ENSG00000112096/ENSG00000114251/ENSG00000115414/ENSG00000073756/ENSG00000157227/ENSG00000106538/ENSG00000122861/ENSG00000090339/ENSG00000168874/ENSG00000112902/ENSG00000154188/ENSG00000163734/ENSG00000136848/ENSG00000118257/ENSG00000126561/ENSG00000006606/ENSG00000113721/ENSG00000159753/ENSG00000173511/ENSG00000108688/ENSG00000131981/ENSG00000049130/ENSG00000125845…	CEMIP/PLPP3/SOD2/WNT5A/FN1/PTGS2/MMP14/RARRES2/PLAU/ICAM1/ATOH8/SEMA5A/ANGPT1/CXCL3/DAB2IP/NRP2/STAT5A/CCL26/PDGFRB/CARMIL2/VEGFB/CCL7/LGALS3/KITLG/BMP2/CSF1/IL6/HGF/SPHK1/CCL8/CMKLR1/CXCL13/CD74/CCL5/RHOJ/CXCL10	36
BP	GO:0070098	chemokine-mediated signaling pathway	11/563	58/14517	1.17512e-05	0.00123387	ENSG00000108691/ENSG00000006210/ENSG00000163734/ENSG00000006606/ENSG00000108688/ENSG00000108700/ENSG00000174600/ENSG00000156234/ENSG00000213088/ENSG00000271503/ENSG00000169245	CCL2/CX3CL1/CXCL3/CCL26/CCL7/CCL8/CMKLR1/CXCL13/ACKR1/CCL5/CXCL10	11
BP	GO:0040017	positive regulation of locomotion	38/563	465/14517	1.21415e-05	0.00124153	ENSG00000103888/ENSG00000162407/ENSG00000171951/ENSG00000112096/ENSG00000114251/ENSG00000115414/ENSG00000073756/ENSG00000157227/ENSG00000106538/ENSG00000122861/ENSG00000090339/ENSG00000168874/ENSG00000112902/ENSG00000154188/ENSG00000163734/ENSG00000136848/ENSG00000118257/ENSG00000126561/ENSG00000006606/ENSG00000113721/ENSG00000159753/ENSG00000107742/ENSG00000173511/ENSG00000108688/ENSG00000131981…	CEMIP/PLPP3/SCG2/SOD2/WNT5A/FN1/PTGS2/MMP14/RARRES2/PLAU/ICAM1/ATOH8/SEMA5A/ANGPT1/CXCL3/DAB2IP/NRP2/STAT5A/CCL26/PDGFRB/CARMIL2/SPOCK2/VEGFB/CCL7/LGALS3/KITLG/BMP2/CSF1/IL6/HGF/SPHK1/CCL8/CMKLR1/CXCL13/CD74/CCL5/RHOJ/CXCL10	38
BP	GO:0045598	regulation of fat cell differentiation	15/563	105/14517	1.23872e-05	0.00124153	ENSG00000114251/ENSG00000140682/ENSG00000073756/ENSG00000106538/ENSG00000180694/ENSG00000152518/ENSG00000172201/ENSG00000185650/ENSG00000125845/ENSG00000162337/ENSG00000136244/ENSG00000102802/ENSG00000174600/ENSG00000160097/ENSG00000132522	WNT5A/TGFB1I1/PTGS2/RARRES2/TMEM64/ZFP36L2/ID4/ZFP36L1/BMP2/LRP5/IL6/MEDAG/CMKLR1/FNDC5/GPS2	15
BP	GO:0051272	positive regulation of cellular component movement	37/563	449/14517	1.31487e-05	0.00128857	ENSG00000103888/ENSG00000162407/ENSG00000112096/ENSG00000114251/ENSG00000115414/ENSG00000073756/ENSG00000157227/ENSG00000106538/ENSG00000122861/ENSG00000090339/ENSG00000168874/ENSG00000112902/ENSG00000154188/ENSG00000163734/ENSG00000136848/ENSG00000118257/ENSG00000126561/ENSG00000006606/ENSG00000113721/ENSG00000159753/ENSG00000107742/ENSG00000173511/ENSG00000108688/ENSG00000131981/ENSG00000049130…	CEMIP/PLPP3/SOD2/WNT5A/FN1/PTGS2/MMP14/RARRES2/PLAU/ICAM1/ATOH8/SEMA5A/ANGPT1/CXCL3/DAB2IP/NRP2/STAT5A/CCL26/PDGFRB/CARMIL2/SPOCK2/VEGFB/CCL7/LGALS3/KITLG/BMP2/CSF1/IL6/HGF/SPHK1/CCL8/CMKLR1/CXCL13/CD74/CCL5/RHOJ/CXCL10	37
BP	GO:0050678	regulation of epithelial cell proliferation	27/563	283/14517	1.5564e-05	0.00149211	ENSG00000118503/ENSG00000054356/ENSG00000171951/ENSG00000166033/ENSG00000130203/ENSG00000114251/ENSG00000141736/ENSG00000119138/ENSG00000168874/ENSG00000003402/ENSG00000112902/ENSG00000177030/ENSG00000176887/ENSG00000125266/ENSG00000136848/ENSG00000118257/ENSG00000126561/ENSG00000006606/ENSG00000173511/ENSG00000185650/ENSG00000125845/ENSG00000073282/ENSG00000072163/ENSG00000103175/ENSG00000271503…	TNFAIP3/PTPRN/SCG2/HTRA1/APOE/WNT5A/ERBB2/KLF9/ATOH8/CFLAR/SEMA5A/DEAF1/SOX11/EFNB2/DAB2IP/NRP2/STAT5A/CCL26/VEGFB/ZFP36L1/BMP2/TP63/LIMS2/WFDC1/CCL5/PAX2/EREG	27
BP	GO:0032963	collagen metabolic process	15/563	108/14517	1.75091e-05	0.00164287	ENSG00000161544/ENSG00000196611/ENSG00000157227/ENSG00000142173/ENSG00000142156/ENSG00000113721/ENSG00000080573/ENSG00000204262/ENSG00000078098/ENSG00000119699/ENSG00000136244/ENSG00000149257/ENSG00000168542/ENSG00000164692/ENSG00000087116	CYGB/MMP1/MMP14/COL6A2/COL6A1/PDGFRB/COL5A3/COL5A2/FAP/TGFB3/IL6/SERPINH1/COL3A1/COL1A2/ADAMTS2	15
BP	GO:0030111	regulation of Wnt signaling pathway	29/563	319/14517	1.90259e-05	0.00174801	ENSG00000162407/ENSG00000112559/ENSG00000109320/ENSG00000164932/ENSG00000130203/ENSG00000114251/ENSG00000106070/ENSG00000146122/ENSG00000124766/ENSG00000185269/ENSG00000187147/ENSG00000134569/ENSG00000095739/ENSG00000150764/ENSG00000180694/ENSG00000122870/ENSG00000140807/ENSG00000136848/ENSG00000125845/ENSG00000141753/ENSG00000107816/ENSG00000162337/ENSG00000065717/ENSG00000188760/ENSG00000106483…	PLPP3/MDFI/NFKB1/CTHRC1/APOE/WNT5A/GRB10/DAAM2/SOX4/NOTUM/RNF220/LRP4/BAMBI/DIXDC1/TMEM64/BICC1/NKD1/DAB2IP/BMP2/IGFBP4/LZTS2/LRP5/TLE2/TMEM198/SFRP4/KREMEN2/APCDD1/AXIN2/IGFBP2	29
BP	GO:0070372	regulation of ERK1 and ERK2 cascade	25/563	258/14517	2.46235e-05	0.00221402	ENSG00000133048/ENSG00000100234/ENSG00000204356/ENSG00000162545/ENSG00000108691/ENSG00000115414/ENSG00000141736/ENSG00000090339/ENSG00000117228/ENSG00000006210/ENSG00000003402/ENSG00000120875/ENSG00000154188/ENSG00000136848/ENSG00000006606/ENSG00000113721/ENSG00000108688/ENSG00000169220/ENSG00000125845/ENSG00000148053/ENSG00000145242/ENSG00000108700/ENSG00000019582/ENSG00000271503/ENSG00000183578	CHI3L1/TIMP3/NELFE/CAMK2N1/CCL2/FN1/ERBB2/ICAM1/GBP1/CX3CL1/CFLAR/DUSP4/ANGPT1/DAB2IP/CCL26/PDGFRB/CCL7/RGS14/BMP2/NTRK2/EPHA5/CCL8/CD74/CCL5/TNFAIP8L3	25
BP	GO:0002690	positive regulation of leukocyte chemotaxis	12/563	74/14517	2.51022e-05	0.00221402	ENSG00000114251/ENSG00000106538/ENSG00000163734/ENSG00000173511/ENSG00000108688/ENSG00000184371/ENSG00000136244/ENSG00000174600/ENSG00000156234/ENSG00000019582/ENSG00000271503/ENSG00000169245	WNT5A/RARRES2/CXCL3/VEGFB/CCL7/CSF1/IL6/CMKLR1/CXCL13/CD74/CCL5/CXCL10	12
BP	GO:0071675	regulation of mononuclear cell migration	8/563	33/14517	2.86385e-05	0.00247638	ENSG00000158747/ENSG00000106538/ENSG00000131981/ENSG00000136999/ENSG00000184371/ENSG00000174600/ENSG00000271503/ENSG00000169245	NBL1/RARRES2/LGALS3/NOV/CSF1/CMKLR1/CCL5/CXCL10	8
BP	GO:0060485	mesenchyme development	23/563	229/14517	2.9372e-05	0.00249097	ENSG00000107796/ENSG00000114251/ENSG00000196154/ENSG00000140682/ENSG00000164683/ENSG00000095739/ENSG00000151617/ENSG00000176887/ENSG00000136848/ENSG00000113721/ENSG00000185650/ENSG00000121068/ENSG00000049130/ENSG00000121039/ENSG00000125845/ENSG00000150593/ENSG00000119699/ENSG00000163017/ENSG00000148204/ENSG00000019991/ENSG00000166292/ENSG00000075891/ENSG00000168646	ACTA2/WNT5A/S100A4/TGFB1I1/HEY1/BAMBI/EDNRA/SOX11/DAB2IP/PDGFRB/ZFP36L1/TBX2/KITLG/RDH10/BMP2/PDCD4/TGFB3/ACTG2/CRB2/HGF/TMEM100/PAX2/AXIN2	23
BP	GO:0045669	positive regulation of osteoblast differentiation	10/563	53/14517	3.07455e-05	0.00255826	ENSG00000164932/ENSG00000138829/ENSG00000176887/ENSG00000172201/ENSG00000183160/ENSG00000125845/ENSG00000136244/ENSG00000019991/ENSG00000170365/ENSG00000073282	CTHRC1/FBN2/SOX11/ID4/TMEM119/BMP2/IL6/HGF/SMAD1/TP63	10
BP	GO:0006022	aminoglycan metabolic process	18/563	156/14517	3.49349e-05	0.00285302	ENSG00000133048/ENSG00000103888/ENSG00000109320/ENSG00000122863/ENSG00000125430/ENSG00000038427/ENSG00000115884/ENSG00000149541/ENSG00000235863/ENSG00000154188/ENSG00000113721/ENSG00000107742/ENSG00000019991/ENSG00000103044/ENSG00000157766/ENSG00000105509/ENSG00000114646/ENSG00000173376	CHI3L1/CEMIP/NFKB1/CHST3/HS3ST3B1/VCAN/SDC1/B3GAT3/B3GALT4/ANGPT1/PDGFRB/SPOCK2/HGF/HAS3/ACAN/HAS1/CSPG5/NDNF	18
BP	GO:1905517	macrophage migration	8/563	34/14517	3.619e-05	0.00290178	ENSG00000108691/ENSG00000157227/ENSG00000106538/ENSG00000006210/ENSG00000131981/ENSG00000184371/ENSG00000174600/ENSG00000271503	CCL2/MMP14/RARRES2/CX3CL1/LGALS3/CSF1/CMKLR1/CCL5	8
BP	GO:0032496	response to lipopolysaccharide	26/563	281/14517	3.78101e-05	0.00297754	ENSG00000184216/ENSG00000118503/ENSG00000162692/ENSG00000100906/ENSG00000120889/ENSG00000109320/ENSG00000026103/ENSG00000114251/ENSG00000131408/ENSG00000108691/ENSG00000073756/ENSG00000165029/ENSG00000090339/ENSG00000163734/ENSG00000164761/ENSG00000136848/ENSG00000159674/ENSG00000146072/ENSG00000150593/ENSG00000136244/ENSG00000187867/ENSG00000160951/ENSG00000156234/ENSG00000271503/ENSG00000169245…	IRAK1/TNFAIP3/VCAM1/NFKBIA/TNFRSF10B/NFKB1/FAS/WNT5A/NR1H2/CCL2/PTGS2/ABCA1/ICAM1/CXCL3/TNFRSF11B/DAB2IP/SPON2/TNFRSF21/PDCD4/IL6/PALM3/PTGER1/CXCL13/CCL5/CXCL10/CMPK2	26
BP	GO:1901623	regulation of lymphocyte chemotaxis	6/563	18/14517	4.12666e-05	0.00319273	ENSG00000114251/ENSG00000108691/ENSG00000108688/ENSG00000156234/ENSG00000271503/ENSG00000169245	WNT5A/CCL2/CCL7/CXCL13/CCL5/CXCL10	6
BP	GO:0001649	osteoblast differentiation	20/563	189/14517	4.6047e-05	0.00350116	ENSG00000164932/ENSG00000118785/ENSG00000038427/ENSG00000180694/ENSG00000078804/ENSG00000138829/ENSG00000142156/ENSG00000176887/ENSG00000172201/ENSG00000233608/ENSG00000183160/ENSG00000115461/ENSG00000125845/ENSG00000162337/ENSG00000125844/ENSG00000136244/ENSG00000019991/ENSG00000170365/ENSG00000073282/ENSG00000168646	CTHRC1/SPP1/VCAN/TMEM64/TP53INP2/FBN2/COL6A1/SOX11/ID4/TWIST2/TMEM119/IGFBP5/BMP2/LRP5/RRBP1/IL6/HGF/SMAD1/TP63/AXIN2	20
BP	GO:0006720	isoprenoid metabolic process	14/563	104/14517	4.73274e-05	0.00353752	ENSG00000184254/ENSG00000003137/ENSG00000130203/ENSG00000106538/ENSG00000166426/ENSG00000138061/ENSG00000115884/ENSG00000165092/ENSG00000172572/ENSG00000128617/ENSG00000114115/ENSG00000198074/ENSG00000121039/ENSG00000175445	ALDH1A3/CYP26B1/APOE/RARRES2/CRABP1/CYP1B1/SDC1/ALDH1A1/PDE3A/OPN1SW/RBP1/AKR1B10/RDH10/LPL	14
BP	GO:0022617	extracellular matrix disassembly	12/563	79/14517	4.91126e-05	0.00360978	ENSG00000116962/ENSG00000146197/ENSG00000166033/ENSG00000118785/ENSG00000196611/ENSG00000115414/ENSG00000157227/ENSG00000138829/ENSG00000175899/ENSG00000159753/ENSG00000078098/ENSG00000157766	NID1/SCUBE3/HTRA1/SPP1/MMP1/FN1/MMP14/FBN2/A2M/CARMIL2/FAP/ACAN	12
BP	GO:0090130	tissue migration	24/563	254/14517	5.34884e-05	0.003809	ENSG00000107796/ENSG00000171951/ENSG00000130203/ENSG00000114251/ENSG00000100345/ENSG00000073756/ENSG00000138061/ENSG00000091879/ENSG00000168874/ENSG00000112902/ENSG00000154188/ENSG00000125266/ENSG00000136848/ENSG00000118257/ENSG00000126561/ENSG00000203883/ENSG00000112658/ENSG00000136999/ENSG00000078098/ENSG00000163017/ENSG00000143545/ENSG00000156234/ENSG00000126785/ENSG00000106511	ACTA2/SCG2/APOE/WNT5A/MYH9/PTGS2/CYP1B1/ANGPT2/ATOH8/SEMA5A/ANGPT1/EFNB2/DAB2IP/NRP2/STAT5A/SOX18/SRF/NOV/FAP/ACTG2/RAB13/CXCL13/RHOJ/MEOX2	24
BP	GO:0010875	positive regulation of cholesterol efflux	5/563	12/14517	5.44143e-05	0.003809	ENSG00000100906/ENSG00000130203/ENSG00000131408/ENSG00000165029/ENSG00000100979	NFKBIA/APOE/NR1H2/ABCA1/PLTP	5
BP	GO:1905523	positive regulation of macrophage migration	5/563	12/14517	5.44143e-05	0.003809	ENSG00000157227/ENSG00000106538/ENSG00000184371/ENSG00000174600/ENSG00000271503	MMP14/RARRES2/CSF1/CMKLR1/CCL5	5
BP	GO:0035904	aorta development	9/563	46/14517	5.67904e-05	0.00391322	ENSG00000049323/ENSG00000124766/ENSG00000164683/ENSG00000125266/ENSG00000113721/ENSG00000121068/ENSG00000112658/ENSG00000103148/ENSG00000168542	LTBP1/SOX4/HEY1/EFNB2/PDGFRB/TBX2/SRF/NPRL3/COL3A1	9
BP	GO:0010874	regulation of cholesterol efflux	6/563	19/14517	5.83445e-05	0.00391582	ENSG00000100906/ENSG00000130203/ENSG00000131408/ENSG00000165029/ENSG00000100979/ENSG00000198911	NFKBIA/APOE/NR1H2/ABCA1/PLTP/SREBF2	6
BP	GO:0022612	gland morphogenesis	14/563	106/14517	5.86041e-05	0.00391582	ENSG00000118503/ENSG00000114251/ENSG00000003402/ENSG00000172201/ENSG00000172819/ENSG00000121068/ENSG00000115461/ENSG00000162337/ENSG00000119699/ENSG00000140464/ENSG00000184371/ENSG00000019991/ENSG00000073282/ENSG00000072163	TNFAIP3/WNT5A/CFLAR/ID4/RARG/TBX2/IGFBP5/LRP5/TGFB3/PML/CSF1/HGF/TP63/LIMS2	14
BP	GO:0006023	aminoglycan biosynthetic process	14/563	107/14517	6.50741e-05	0.00428323	ENSG00000103888/ENSG00000109320/ENSG00000122863/ENSG00000125430/ENSG00000038427/ENSG00000115884/ENSG00000149541/ENSG00000235863/ENSG00000154188/ENSG00000113721/ENSG00000103044/ENSG00000157766/ENSG00000105509/ENSG00000114646	CEMIP/NFKB1/CHST3/HS3ST3B1/VCAN/SDC1/B3GAT3/B3GALT4/ANGPT1/PDGFRB/HAS3/ACAN/HAS1/CSPG5	14
BP	GO:0071346	cellular response to interferon-gamma	17/563	149/14517	6.60729e-05	0.00428502	ENSG00000148180/ENSG00000162692/ENSG00000114251/ENSG00000131408/ENSG00000108691/ENSG00000162645/ENSG00000090339/ENSG00000117228/ENSG00000159840/ENSG00000006210/ENSG00000145349/ENSG00000006606/ENSG00000108688/ENSG00000140464/ENSG00000142541/ENSG00000108700/ENSG00000271503	GSN/VCAM1/WNT5A/NR1H2/CCL2/GBP2/ICAM1/GBP1/ZYX/CX3CL1/CAMK2D/CCL26/CCL7/PML/RPL13A/CCL8/CCL5	17
BP	GO:0048844	artery morphogenesis	10/563	58/14517	6.91263e-05	0.00441807	ENSG00000116132/ENSG00000130203/ENSG00000124766/ENSG00000164683/ENSG00000125266/ENSG00000113721/ENSG00000121068/ENSG00000112658/ENSG00000103148/ENSG00000168542	PRRX1/APOE/SOX4/HEY1/EFNB2/PDGFRB/TBX2/SRF/NPRL3/COL3A1	10
BP	GO:0051962	positive regulation of nervous system development	35/563	450/14517	7.37807e-05	0.00464819	ENSG00000186340/ENSG00000113657/ENSG00000130203/ENSG00000114251/ENSG00000139211/ENSG00000010810/ENSG00000158747/ENSG00000115414/ENSG00000177508/ENSG00000108960/ENSG00000158258/ENSG00000006210/ENSG00000003402/ENSG00000112902/ENSG00000091129/ENSG00000176887/ENSG00000136848/ENSG00000105245/ENSG00000124006/ENSG00000112658/ENSG00000169220/ENSG00000125845/ENSG00000090432/ENSG00000103528/ENSG00000149256…	THBS2/DPYSL3/APOE/WNT5A/AMIGO2/FYN/NBL1/FN1/IRX3/MMD/CLSTN2/CX3CL1/CFLAR/SEMA5A/NRCAM/SOX11/DAB2IP/NUMBL/OBSL1/SRF/RGS14/BMP2/MUL1/SYT17/TENM4/CSF1/NTRK2/HGF/NEFL/TWF2/FES/PAX2/SYT3/NDNF/BRINP1	35
BP	GO:0030178	negative regulation of Wnt signaling pathway	20/563	197/14517	8.26458e-05	0.00513335	ENSG00000112559/ENSG00000164932/ENSG00000130203/ENSG00000114251/ENSG00000106070/ENSG00000185269/ENSG00000134569/ENSG00000180694/ENSG00000122870/ENSG00000140807/ENSG00000136848/ENSG00000125845/ENSG00000141753/ENSG00000107816/ENSG00000065717/ENSG00000106483/ENSG00000131650/ENSG00000154856/ENSG00000168646/ENSG00000115457	MDFI/CTHRC1/APOE/WNT5A/GRB10/NOTUM/LRP4/TMEM64/BICC1/NKD1/DAB2IP/BMP2/IGFBP4/LZTS2/TLE2/SFRP4/KREMEN2/APCDD1/AXIN2/IGFBP2	20
BP	GO:0061687	detoxification of inorganic compound	5/563	13/14517	8.56079e-05	0.00517165	ENSG00000169715/ENSG00000187193/ENSG00000170385/ENSG00000205364/ENSG00000125144	MT1E/MT1X/SLC30A1/MT1M/MT1G	5
BP	GO:0097501	stress response to metal ion	5/563	13/14517	8.56079e-05	0.00517165	ENSG00000169715/ENSG00000187193/ENSG00000170385/ENSG00000205364/ENSG00000125144	MT1E/MT1X/SLC30A1/MT1M/MT1G	5
BP	GO:0019932	second-messenger-mediated signaling	25/563	280/14517	9.46376e-05	0.00554061	ENSG00000162692/ENSG00000130203/ENSG00000106546/ENSG00000145362/ENSG00000171867/ENSG00000165029/ENSG00000108551/ENSG00000117228/ENSG00000127955/ENSG00000145349/ENSG00000172572/ENSG00000173598/ENSG00000213722/ENSG00000171873/ENSG00000145242/ENSG00000176170/ENSG00000160951/ENSG00000174600/ENSG00000092051/ENSG00000166292/ENSG00000115956/ENSG00000112541/ENSG00000169245/ENSG00000173376/ENSG00000128271	VCAM1/APOE/AHR/ANK2/PRNP/ABCA1/RASD1/GBP1/GNAI1/CAMK2D/PDE3A/NUDT4/DDAH2/ADRA1D/EPHA5/SPHK1/PTGER1/CMKLR1/JPH4/TMEM100/PLEK/PDE10A/CXCL10/NDNF/ADORA2A	25
BP	GO:0045600	positive regulation of fat cell differentiation	9/563	49/14517	9.54844e-05	0.00554061	ENSG00000073756/ENSG00000106538/ENSG00000180694/ENSG00000185650/ENSG00000125845/ENSG00000162337/ENSG00000102802/ENSG00000174600/ENSG00000160097	PTGS2/RARRES2/TMEM64/ZFP36L1/BMP2/LRP5/MEDAG/CMKLR1/FNDC5	9
BP	GO:0050918	positive chemotaxis	9/563	49/14517	9.54844e-05	0.00554061	ENSG00000171951/ENSG00000114251/ENSG00000091879/ENSG00000112902/ENSG00000154188/ENSG00000173511/ENSG00000131981/ENSG00000019991/ENSG00000271503	SCG2/WNT5A/ANGPT2/SEMA5A/ANGPT1/VEGFB/LGALS3/HGF/CCL5	9
BP	GO:0002237	response to molecule of bacterial origin	26/563	298/14517	0.000100878	0.00577757	ENSG00000184216/ENSG00000118503/ENSG00000162692/ENSG00000100906/ENSG00000120889/ENSG00000109320/ENSG00000026103/ENSG00000114251/ENSG00000131408/ENSG00000108691/ENSG00000073756/ENSG00000165029/ENSG00000090339/ENSG00000163734/ENSG00000164761/ENSG00000136848/ENSG00000159674/ENSG00000146072/ENSG00000150593/ENSG00000136244/ENSG00000187867/ENSG00000160951/ENSG00000156234/ENSG00000271503/ENSG00000169245…	IRAK1/TNFAIP3/VCAM1/NFKBIA/TNFRSF10B/NFKB1/FAS/WNT5A/NR1H2/CCL2/PTGS2/ABCA1/ICAM1/CXCL3/TNFRSF11B/DAB2IP/SPON2/TNFRSF21/PDCD4/IL6/PALM3/PTGER1/CXCL13/CCL5/CXCL10/CMPK2	26
BP	GO:0007423	sensory organ development	35/563	458/14517	0.000104708	0.00592004	ENSG00000204103/ENSG00000184254/ENSG00000109846/ENSG00000003137/ENSG00000116132/ENSG00000164932/ENSG00000117122/ENSG00000114251/ENSG00000112320/ENSG00000174343/ENSG00000138061/ENSG00000140807/ENSG00000131242/ENSG00000137936/ENSG00000138829/ENSG00000176887/ENSG00000131669/ENSG00000113721/ENSG00000172819/ENSG00000111678/ENSG00000040531/ENSG00000121068/ENSG00000112658/ENSG00000178573/ENSG00000121039…	MAFB/ALDH1A3/CRYAB/CYP26B1/PRRX1/CTHRC1/MFAP2/WNT5A/SOBP/CHRNA9/CYP1B1/NKD1/RAB11FIP4/BCAR3/FBN2/SOX11/NINJ1/PDGFRB/RARG/C12orf57/CTNS/TBX2/SRF/MAF/RDH10/BMP2/COL5A2/LRP5/TGFB3/NTRK2/FOXL2/RHOJ/PAX2/KCNK2/CDH23	35
BP	GO:0051235	maintenance of location	25/563	283/14517	0.000112166	0.00626143	ENSG00000103888/ENSG00000148180/ENSG00000112559/ENSG00000100906/ENSG00000109320/ENSG00000167004/ENSG00000130203/ENSG00000131408/ENSG00000145362/ENSG00000158747/ENSG00000049323/ENSG00000165029/ENSG00000124766/ENSG00000165632/ENSG00000138829/ENSG00000170385/ENSG00000145349/ENSG00000198911/ENSG00000140464/ENSG00000136244/ENSG00000102931/ENSG00000247596/ENSG00000175445/ENSG00000092051/ENSG00000169245	CEMIP/GSN/MDFI/NFKBIA/NFKB1/PDIA3/APOE/NR1H2/ANK2/NBL1/LTBP1/ABCA1/SOX4/TAF3/FBN2/SLC30A1/CAMK2D/SREBF2/PML/IL6/ARL2BP/TWF2/LPL/JPH4/CXCL10	25
BP	GO:0048592	eye morphogenesis	15/563	127/14517	0.000118535	0.00646821	ENSG00000184254/ENSG00000117122/ENSG00000114251/ENSG00000140807/ENSG00000137936/ENSG00000138829/ENSG00000176887/ENSG00000172819/ENSG00000111678/ENSG00000121068/ENSG00000204262/ENSG00000162337/ENSG00000148053/ENSG00000183770/ENSG00000075891	ALDH1A3/MFAP2/WNT5A/NKD1/BCAR3/FBN2/SOX11/RARG/C12orf57/TBX2/COL5A2/LRP5/NTRK2/FOXL2/PAX2	15
BP	GO:0048246	macrophage chemotaxis	7/563	30/14517	0.000118804	0.00646821	ENSG00000108691/ENSG00000106538/ENSG00000006210/ENSG00000131981/ENSG00000184371/ENSG00000174600/ENSG00000271503	CCL2/RARRES2/CX3CL1/LGALS3/CSF1/CMKLR1/CCL5	7
BP	GO:0030574	collagen catabolic process	10/563	62/14517	0.000123942	0.0065947	ENSG00000196611/ENSG00000157227/ENSG00000142173/ENSG00000142156/ENSG00000080573/ENSG00000204262/ENSG00000078098/ENSG00000168542/ENSG00000164692/ENSG00000087116	MMP1/MMP14/COL6A2/COL6A1/COL5A3/COL5A2/FAP/COL3A1/COL1A2/ADAMTS2	10
BP	GO:0034612	response to tumor necrosis factor	24/563	268/14517	0.000124118	0.0065947	ENSG00000133048/ENSG00000118503/ENSG00000162692/ENSG00000100906/ENSG00000120889/ENSG00000109320/ENSG00000026103/ENSG00000108691/ENSG00000073756/ENSG00000090339/ENSG00000127863/ENSG00000006210/ENSG00000152518/ENSG00000164761/ENSG00000136848/ENSG00000006606/ENSG00000108688/ENSG00000185650/ENSG00000179526/ENSG00000146072/ENSG00000176170/ENSG00000108700/ENSG00000271503/ENSG00000167136	CHI3L1/TNFAIP3/VCAM1/NFKBIA/TNFRSF10B/NFKB1/FAS/CCL2/PTGS2/ICAM1/TNFRSF19/CX3CL1/ZFP36L2/TNFRSF11B/DAB2IP/CCL26/CCL7/ZFP36L1/SHARPIN/TNFRSF21/SPHK1/CCL8/CCL5/ENDOG	24
BP	GO:0090596	sensory organ morphogenesis	21/563	219/14517	0.000125622	0.00659516	ENSG00000204103/ENSG00000184254/ENSG00000003137/ENSG00000116132/ENSG00000164932/ENSG00000117122/ENSG00000114251/ENSG00000112320/ENSG00000174343/ENSG00000140807/ENSG00000137936/ENSG00000138829/ENSG00000176887/ENSG00000172819/ENSG00000111678/ENSG00000121068/ENSG00000204262/ENSG00000162337/ENSG00000148053/ENSG00000183770/ENSG00000075891	MAFB/ALDH1A3/CYP26B1/PRRX1/CTHRC1/MFAP2/WNT5A/SOBP/CHRNA9/NKD1/BCAR3/FBN2/SOX11/RARG/C12orf57/TBX2/COL5A2/LRP5/NTRK2/FOXL2/PAX2	21
BP	GO:0045666	positive regulation of neuron differentiation	27/563	320/14517	0.000130727	0.00660655	ENSG00000113657/ENSG00000130203/ENSG00000114251/ENSG00000010810/ENSG00000158747/ENSG00000115414/ENSG00000177508/ENSG00000108960/ENSG00000006210/ENSG00000003402/ENSG00000112902/ENSG00000091129/ENSG00000176887/ENSG00000136848/ENSG00000124006/ENSG00000112658/ENSG00000125845/ENSG00000090432/ENSG00000103528/ENSG00000148053/ENSG00000019991/ENSG00000277586/ENSG00000247596/ENSG00000182511/ENSG00000213023…	DPYSL3/APOE/WNT5A/FYN/NBL1/FN1/IRX3/MMD/CX3CL1/CFLAR/SEMA5A/NRCAM/SOX11/DAB2IP/OBSL1/SRF/BMP2/MUL1/SYT17/NTRK2/HGF/NEFL/TWF2/FES/SYT3/NDNF/BRINP1	27
BP	GO:0002683	negative regulation of immune system process	29/563	355/14517	0.000131173	0.00660655	ENSG00000204103/ENSG00000118503/ENSG00000100906/ENSG00000166033/ENSG00000131408/ENSG00000166925/ENSG00000108691/ENSG00000158747/ENSG00000141736/ENSG00000171867/ENSG00000117228/ENSG00000128606/ENSG00000154188/ENSG00000176887/ENSG00000136848/ENSG00000175899/ENSG00000137507/ENSG00000131981/ENSG00000185650/ENSG00000049130/ENSG00000146072/ENSG00000090432/ENSG00000136999/ENSG00000119699/ENSG00000168542…	MAFB/TNFAIP3/NFKBIA/HTRA1/NR1H2/TSC22D4/CCL2/NBL1/ERBB2/PRNP/GBP1/LRRC17/ANGPT1/SOX11/DAB2IP/A2M/LRRC32/LGALS3/ZFP36L1/KITLG/TNFRSF21/MUL1/NOV/TGFB3/COL3A1/GPATCH3/IL27RA/CD74/ADORA2A	29
BP	GO:0051402	neuron apoptotic process	20/563	204/14517	0.000133814	0.00660655	ENSG00000112096/ENSG00000130203/ENSG00000010810/ENSG00000108691/ENSG00000164830/ENSG00000171867/ENSG00000154188/ENSG00000101057/ENSG00000111676/ENSG00000204673/ENSG00000146072/ENSG00000119699/ENSG00000163064/ENSG00000135439/ENSG00000148053/ENSG00000277586/ENSG00000073282/ENSG00000134121/ENSG00000173376/ENSG00000128271	SOD2/APOE/FYN/CCL2/OXR1/PRNP/ANGPT1/MYBL2/ATN1/AKT1S1/TNFRSF21/TGFB3/EN1/AGAP2/NTRK2/NEFL/TP63/CHL1/NDNF/ADORA2A	20
BP	GO:0071559	response to transforming growth factor beta	20/563	204/14517	0.000133814	0.00660655	ENSG00000166033/ENSG00000114251/ENSG00000010810/ENSG00000140682/ENSG00000049323/ENSG00000105185/ENSG00000095739/ENSG00000159840/ENSG00000152518/ENSG00000003402/ENSG00000138829/ENSG00000176887/ENSG00000172572/ENSG00000185650/ENSG00000119699/ENSG00000140464/ENSG00000168542/ENSG00000164692/ENSG00000170365/ENSG00000101825	HTRA1/WNT5A/FYN/TGFB1I1/LTBP1/PDCD5/BAMBI/ZYX/ZFP36L2/CFLAR/FBN2/SOX11/PDE3A/ZFP36L1/TGFB3/PML/COL3A1/COL1A2/SMAD1/MXRA5	20
BP	GO:0010469	regulation of signaling receptor activity	31/563	391/14517	0.000133923	0.00660655	ENSG00000171951/ENSG00000118785/ENSG00000114251/ENSG00000108691/ENSG00000158747/ENSG00000122861/ENSG00000006210/ENSG00000150551/ENSG00000157368/ENSG00000163734/ENSG00000164761/ENSG00000006606/ENSG00000173511/ENSG00000108688/ENSG00000049130/ENSG00000125845/ENSG00000136999/ENSG00000119699/ENSG00000184371/ENSG00000136244/ENSG00000019991/ENSG00000108700/ENSG00000008735/ENSG00000156234/ENSG00000160097…	SCG2/SPP1/WNT5A/CCL2/NBL1/PLAU/CX3CL1/LYPD1/IL34/CXCL3/TNFRSF11B/CCL26/VEGFB/CCL7/KITLG/BMP2/NOV/TGFB3/CSF1/IL6/HGF/CCL8/MAPK8IP2/CXCL13/FNDC5/CCL5/RABEP2/CXCL10/CSPG5/BTC/EREG	31
BP	GO:0001667	ameboidal-type cell migration	28/563	338/14517	0.000134828	0.00660655	ENSG00000171951/ENSG00000161544/ENSG00000130203/ENSG00000114251/ENSG00000100345/ENSG00000073756/ENSG00000138061/ENSG00000091879/ENSG00000168874/ENSG00000112902/ENSG00000154188/ENSG00000125266/ENSG00000136848/ENSG00000118257/ENSG00000126561/ENSG00000203883/ENSG00000112658/ENSG00000049130/ENSG00000136999/ENSG00000162337/ENSG00000078098/ENSG00000148204/ENSG00000140464/ENSG00000143545/ENSG00000156234…	SCG2/CYGB/APOE/WNT5A/MYH9/PTGS2/CYP1B1/ANGPT2/ATOH8/SEMA5A/ANGPT1/EFNB2/DAB2IP/NRP2/STAT5A/SOX18/SRF/KITLG/NOV/LRP5/FAP/CRB2/PML/RAB13/CXCL13/HAS1/RHOJ/MEOX2	28
BP	GO:0030203	glycosaminoglycan metabolic process	16/563	144/14517	0.000147146	0.00713093	ENSG00000103888/ENSG00000109320/ENSG00000122863/ENSG00000125430/ENSG00000038427/ENSG00000115884/ENSG00000149541/ENSG00000154188/ENSG00000113721/ENSG00000107742/ENSG00000019991/ENSG00000103044/ENSG00000157766/ENSG00000105509/ENSG00000114646/ENSG00000173376	CEMIP/NFKB1/CHST3/HS3ST3B1/VCAN/SDC1/B3GAT3/ANGPT1/PDGFRB/SPOCK2/HGF/HAS3/ACAN/HAS1/CSPG5/NDNF	16
BP	GO:0045765	regulation of angiogenesis	23/563	255/14517	0.000153569	0.00730149	ENSG00000133048/ENSG00000118503/ENSG00000186340/ENSG00000148848/ENSG00000114251/ENSG00000141736/ENSG00000073756/ENSG00000138061/ENSG00000091879/ENSG00000006210/ENSG00000112902/ENSG00000136848/ENSG00000173511/ENSG00000140464/ENSG00000136244/ENSG00000019991/ENSG00000176170/ENSG00000170365/ENSG00000156234/ENSG00000126785/ENSG00000169245/ENSG00000106511/ENSG00000007968	CHI3L1/TNFAIP3/THBS2/ADAM12/WNT5A/ERBB2/PTGS2/CYP1B1/ANGPT2/CX3CL1/SEMA5A/DAB2IP/VEGFB/PML/IL6/HGF/SPHK1/SMAD1/CXCL13/RHOJ/CXCL10/MEOX2/E2F2	23
BP	GO:0006024	glycosaminoglycan biosynthetic process	13/563	102/14517	0.000154411	0.00730149	ENSG00000103888/ENSG00000109320/ENSG00000122863/ENSG00000125430/ENSG00000038427/ENSG00000115884/ENSG00000149541/ENSG00000154188/ENSG00000113721/ENSG00000103044/ENSG00000157766/ENSG00000105509/ENSG00000114646	CEMIP/NFKB1/CHST3/HS3ST3B1/VCAN/SDC1/B3GAT3/ANGPT1/PDGFRB/HAS3/ACAN/HAS1/CSPG5	13
BP	GO:0071216	cellular response to biotic stimulus	18/563	175/14517	0.000156864	0.00730149	ENSG00000184216/ENSG00000118503/ENSG00000100906/ENSG00000109320/ENSG00000114251/ENSG00000131408/ENSG00000108691/ENSG00000165029/ENSG00000090339/ENSG00000136848/ENSG00000159674/ENSG00000150593/ENSG00000265972/ENSG00000136244/ENSG00000137142/ENSG00000271503/ENSG00000169245/ENSG00000134326	IRAK1/TNFAIP3/NFKBIA/NFKB1/WNT5A/NR1H2/CCL2/ABCA1/ICAM1/DAB2IP/SPON2/PDCD4/TXNIP/IL6/IGFBPL1/CCL5/CXCL10/CMPK2	18
BP	GO:0060840	artery development	11/563	76/14517	0.000157288	0.00730149	ENSG00000116132/ENSG00000130203/ENSG00000049323/ENSG00000124766/ENSG00000164683/ENSG00000125266/ENSG00000113721/ENSG00000121068/ENSG00000112658/ENSG00000103148/ENSG00000168542	PRRX1/APOE/LTBP1/SOX4/HEY1/EFNB2/PDGFRB/TBX2/SRF/NPRL3/COL3A1	11
BP	GO:0033344	cholesterol efflux	7/563	32/14517	0.00018363	0.00843551	ENSG00000100906/ENSG00000130203/ENSG00000131408/ENSG00000165029/ENSG00000100979/ENSG00000198911/ENSG00000172350	NFKBIA/APOE/NR1H2/ABCA1/PLTP/SREBF2/ABCG4	7
BP	GO:0072012	glomerulus vasculature development	6/563	23/14517	0.000190142	0.00864461	ENSG00000107796/ENSG00000091879/ENSG00000003402/ENSG00000154188/ENSG00000113721/ENSG00000261371	ACTA2/ANGPT2/CFLAR/ANGPT1/PDGFRB/PECAM1	6
BP	GO:0050679	positive regulation of epithelial cell proliferation	17/563	163/14517	0.000200554	0.00893657	ENSG00000118503/ENSG00000054356/ENSG00000171951/ENSG00000166033/ENSG00000114251/ENSG00000141736/ENSG00000003402/ENSG00000112902/ENSG00000176887/ENSG00000118257/ENSG00000126561/ENSG00000006606/ENSG00000173511/ENSG00000125845/ENSG00000073282/ENSG00000271503/ENSG00000075891	TNFAIP3/PTPRN/SCG2/HTRA1/WNT5A/ERBB2/CFLAR/SEMA5A/SOX11/NRP2/STAT5A/CCL26/VEGFB/BMP2/TP63/CCL5/PAX2	17
BP	GO:0050769	positive regulation of neurogenesis	31/563	400/14517	0.000201165	0.00893657	ENSG00000113657/ENSG00000130203/ENSG00000114251/ENSG00000010810/ENSG00000158747/ENSG00000115414/ENSG00000177508/ENSG00000108960/ENSG00000006210/ENSG00000003402/ENSG00000112902/ENSG00000091129/ENSG00000176887/ENSG00000136848/ENSG00000105245/ENSG00000124006/ENSG00000112658/ENSG00000169220/ENSG00000125845/ENSG00000090432/ENSG00000103528/ENSG00000149256/ENSG00000184371/ENSG00000148053/ENSG00000019991…	DPYSL3/APOE/WNT5A/FYN/NBL1/FN1/IRX3/MMD/CX3CL1/CFLAR/SEMA5A/NRCAM/SOX11/DAB2IP/NUMBL/OBSL1/SRF/RGS14/BMP2/MUL1/SYT17/TENM4/CSF1/NTRK2/HGF/NEFL/TWF2/FES/SYT3/NDNF/BRINP1	31
BP	GO:0071222	cellular response to lipopolysaccharide	16/563	148/14517	0.000202643	0.00893657	ENSG00000184216/ENSG00000118503/ENSG00000100906/ENSG00000109320/ENSG00000114251/ENSG00000131408/ENSG00000108691/ENSG00000165029/ENSG00000090339/ENSG00000136848/ENSG00000159674/ENSG00000150593/ENSG00000136244/ENSG00000271503/ENSG00000169245/ENSG00000134326	IRAK1/TNFAIP3/NFKBIA/NFKB1/WNT5A/NR1H2/CCL2/ABCA1/ICAM1/DAB2IP/SPON2/PDCD4/IL6/CCL5/CXCL10/CMPK2	16
BP	GO:1903510	mucopolysaccharide metabolic process	13/563	105/14517	0.000207338	0.00905308	ENSG00000103888/ENSG00000109320/ENSG00000122863/ENSG00000038427/ENSG00000149541/ENSG00000154188/ENSG00000107742/ENSG00000019991/ENSG00000103044/ENSG00000157766/ENSG00000105509/ENSG00000114646/ENSG00000173376	CEMIP/NFKB1/CHST3/VCAN/B3GAT3/ANGPT1/SPOCK2/HGF/HAS3/ACAN/HAS1/CSPG5/NDNF	13
BP	GO:0030199	collagen fibril organization	8/563	43/14517	0.000212555	0.00915471	ENSG00000138061/ENSG00000187955/ENSG00000080573/ENSG00000204262/ENSG00000149257/ENSG00000168542/ENSG00000164692/ENSG00000087116	CYP1B1/COL14A1/COL5A3/COL5A2/SERPINH1/COL3A1/COL1A2/ADAMTS2	8
BP	GO:0070997	neuron death	25/563	295/14517	0.000214828	0.00915471	ENSG00000112096/ENSG00000130203/ENSG00000114251/ENSG00000010810/ENSG00000108691/ENSG00000164830/ENSG00000171867/ENSG00000154188/ENSG00000125266/ENSG00000101057/ENSG00000111676/ENSG00000204673/ENSG00000146072/ENSG00000119699/ENSG00000163064/ENSG00000135439/ENSG00000148053/ENSG00000277586/ENSG00000073282/ENSG00000134121/ENSG00000271503/ENSG00000167136/ENSG00000106511/ENSG00000173376/ENSG00000128271	SOD2/APOE/WNT5A/FYN/CCL2/OXR1/PRNP/ANGPT1/EFNB2/MYBL2/ATN1/AKT1S1/TNFRSF21/TGFB3/EN1/AGAP2/NTRK2/NEFL/TP63/CHL1/CCL5/ENDOG/MEOX2/NDNF/ADORA2A	25
BP	GO:0090090	negative regulation of canonical Wnt signaling pathway	17/563	164/14517	0.000215893	0.00915471	ENSG00000164932/ENSG00000130203/ENSG00000114251/ENSG00000185269/ENSG00000134569/ENSG00000180694/ENSG00000122870/ENSG00000140807/ENSG00000136848/ENSG00000125845/ENSG00000141753/ENSG00000107816/ENSG00000065717/ENSG00000106483/ENSG00000131650/ENSG00000168646/ENSG00000115457	CTHRC1/APOE/WNT5A/NOTUM/LRP4/TMEM64/BICC1/NKD1/DAB2IP/BMP2/IGFBP4/LZTS2/TLE2/SFRP4/KREMEN2/AXIN2/IGFBP2	17
BP	GO:0043523	regulation of neuron apoptotic process	18/563	180/14517	0.000223494	0.00938674	ENSG00000112096/ENSG00000130203/ENSG00000010810/ENSG00000108691/ENSG00000164830/ENSG00000171867/ENSG00000154188/ENSG00000101057/ENSG00000204673/ENSG00000119699/ENSG00000163064/ENSG00000135439/ENSG00000148053/ENSG00000277586/ENSG00000073282/ENSG00000134121/ENSG00000173376/ENSG00000128271	SOD2/APOE/FYN/CCL2/OXR1/PRNP/ANGPT1/MYBL2/AKT1S1/TGFB3/EN1/AGAP2/NTRK2/NEFL/TP63/CHL1/NDNF/ADORA2A	18
BP	GO:0033002	muscle cell proliferation	17/563	165/14517	0.000232245	0.00966227	ENSG00000184216/ENSG00000118503/ENSG00000073756/ENSG00000003402/ENSG00000154188/ENSG00000113721/ENSG00000121068/ENSG00000115461/ENSG00000150593/ENSG00000136999/ENSG00000119699/ENSG00000149256/ENSG00000136244/ENSG00000170365/ENSG00000271503/ENSG00000082482/ENSG00000124882	IRAK1/TNFAIP3/PTGS2/CFLAR/ANGPT1/PDGFRB/TBX2/IGFBP5/PDCD4/NOV/TGFB3/TENM4/IL6/SMAD1/CCL5/KCNK2/EREG	17
BP	GO:1990266	neutrophil migration	11/563	80/14517	0.000250226	0.010313	ENSG00000108691/ENSG00000006210/ENSG00000163734/ENSG00000006606/ENSG00000108688/ENSG00000131981/ENSG00000108700/ENSG00000144668/ENSG00000019582/ENSG00000271503/ENSG00000261371	CCL2/CX3CL1/CXCL3/CCL26/CCL7/LGALS3/CCL8/ITGA9/CD74/CCL5/PECAM1	11
BP	GO:0010631	epithelial cell migration	22/563	247/14517	0.000253632	0.0103566	ENSG00000171951/ENSG00000130203/ENSG00000114251/ENSG00000100345/ENSG00000073756/ENSG00000138061/ENSG00000091879/ENSG00000168874/ENSG00000112902/ENSG00000154188/ENSG00000125266/ENSG00000136848/ENSG00000118257/ENSG00000126561/ENSG00000203883/ENSG00000112658/ENSG00000136999/ENSG00000078098/ENSG00000143545/ENSG00000156234/ENSG00000126785/ENSG00000106511	SCG2/APOE/WNT5A/MYH9/PTGS2/CYP1B1/ANGPT2/ATOH8/SEMA5A/ANGPT1/EFNB2/DAB2IP/NRP2/STAT5A/SOX18/SRF/NOV/FAP/RAB13/CXCL13/RHOJ/MEOX2	22
BP	GO:0032103	positive regulation of response to external stimulus	21/563	231/14517	0.000263641	0.0106666	ENSG00000100906/ENSG00000171951/ENSG00000114251/ENSG00000073756/ENSG00000106538/ENSG00000006210/ENSG00000112902/ENSG00000163734/ENSG00000006606/ENSG00000113721/ENSG00000173511/ENSG00000108688/ENSG00000150593/ENSG00000184371/ENSG00000136244/ENSG00000174600/ENSG00000175445/ENSG00000156234/ENSG00000019582/ENSG00000271503/ENSG00000169245	NFKBIA/SCG2/WNT5A/PTGS2/RARRES2/CX3CL1/SEMA5A/CXCL3/CCL26/PDGFRB/VEGFB/CCL7/PDCD4/CSF1/IL6/CMKLR1/LPL/CXCL13/CD74/CCL5/CXCL10	21
BP	GO:0034341	response to interferon-gamma	17/563	167/14517	0.000268207	0.010709	ENSG00000148180/ENSG00000162692/ENSG00000114251/ENSG00000131408/ENSG00000108691/ENSG00000162645/ENSG00000090339/ENSG00000117228/ENSG00000159840/ENSG00000006210/ENSG00000145349/ENSG00000006606/ENSG00000108688/ENSG00000140464/ENSG00000142541/ENSG00000108700/ENSG00000271503	GSN/VCAM1/WNT5A/NR1H2/CCL2/GBP2/ICAM1/GBP1/ZYX/CX3CL1/CAMK2D/CCL26/CCL7/PML/RPL13A/CCL8/CCL5	17
BP	GO:0072676	lymphocyte migration	10/563	68/14517	0.000272145	0.010709	ENSG00000114251/ENSG00000108691/ENSG00000006210/ENSG00000006606/ENSG00000108688/ENSG00000138135/ENSG00000108700/ENSG00000156234/ENSG00000271503/ENSG00000169245	WNT5A/CCL2/CX3CL1/CCL26/CCL7/CH25H/CCL8/CXCL13/CCL5/CXCL10	10
BP	GO:0032371	regulation of sterol transport	7/563	34/14517	0.000274402	0.010709	ENSG00000100906/ENSG00000109320/ENSG00000130203/ENSG00000131408/ENSG00000165029/ENSG00000100979/ENSG00000198911	NFKBIA/NFKB1/APOE/NR1H2/ABCA1/PLTP/SREBF2	7
BP	GO:0032374	regulation of cholesterol transport	7/563	34/14517	0.000274402	0.010709	ENSG00000100906/ENSG00000109320/ENSG00000130203/ENSG00000131408/ENSG00000165029/ENSG00000100979/ENSG00000198911	NFKBIA/NFKB1/APOE/NR1H2/ABCA1/PLTP/SREBF2	7
BP	GO:0032102	negative regulation of response to external stimulus	22/563	249/14517	0.000284071	0.0108935	ENSG00000118503/ENSG00000109320/ENSG00000166033/ENSG00000118785/ENSG00000130203/ENSG00000114251/ENSG00000108691/ENSG00000158747/ENSG00000122861/ENSG00000091879/ENSG00000112902/ENSG00000179526/ENSG00000164434/ENSG00000150593/ENSG00000090432/ENSG00000136999/ENSG00000078098/ENSG00000198746/ENSG00000019991/ENSG00000156234/ENSG00000103175/ENSG00000128271	TNFAIP3/NFKB1/HTRA1/SPP1/APOE/WNT5A/CCL2/NBL1/PLAU/ANGPT2/SEMA5A/SHARPIN/FABP7/PDCD4/MUL1/NOV/FAP/GPATCH3/HGF/CXCL13/WFDC1/ADORA2A	22
BP	GO:0090132	epithelium migration	22/563	249/14517	0.000284071	0.0108935	ENSG00000171951/ENSG00000130203/ENSG00000114251/ENSG00000100345/ENSG00000073756/ENSG00000138061/ENSG00000091879/ENSG00000168874/ENSG00000112902/ENSG00000154188/ENSG00000125266/ENSG00000136848/ENSG00000118257/ENSG00000126561/ENSG00000203883/ENSG00000112658/ENSG00000136999/ENSG00000078098/ENSG00000143545/ENSG00000156234/ENSG00000126785/ENSG00000106511	SCG2/APOE/WNT5A/MYH9/PTGS2/CYP1B1/ANGPT2/ATOH8/SEMA5A/ANGPT1/EFNB2/DAB2IP/NRP2/STAT5A/SOX18/SRF/NOV/FAP/RAB13/CXCL13/RHOJ/MEOX2	22
BP	GO:0061448	connective tissue development	20/563	216/14517	0.000288154	0.0109548	ENSG00000133048/ENSG00000116132/ENSG00000107796/ENSG00000114251/ENSG00000003402/ENSG00000172201/ENSG00000113721/ENSG00000172819/ENSG00000112658/ENSG00000178573/ENSG00000125845/ENSG00000136999/ENSG00000125879/ENSG00000162337/ENSG00000184371/ENSG00000149257/ENSG00000111341/ENSG00000170365/ENSG00000069011/ENSG00000168646	CHI3L1/PRRX1/ACTA2/WNT5A/CFLAR/ID4/PDGFRB/RARG/SRF/MAF/BMP2/NOV/OTOR/LRP5/CSF1/SERPINH1/MGP/SMAD1/PITX1/AXIN2	20
BP	GO:0071560	cellular response to transforming growth factor beta stimulus	19/563	200/14517	0.0002931	0.0109657	ENSG00000166033/ENSG00000114251/ENSG00000010810/ENSG00000140682/ENSG00000049323/ENSG00000105185/ENSG00000095739/ENSG00000159840/ENSG00000152518/ENSG00000003402/ENSG00000138829/ENSG00000176887/ENSG00000172572/ENSG00000185650/ENSG00000119699/ENSG00000140464/ENSG00000168542/ENSG00000164692/ENSG00000170365	HTRA1/WNT5A/FYN/TGFB1I1/LTBP1/PDCD5/BAMBI/ZYX/ZFP36L2/CFLAR/FBN2/SOX11/PDE3A/ZFP36L1/TGFB3/PML/COL3A1/COL1A2/SMAD1	19
BP	GO:0048762	mesenchymal cell differentiation	18/563	184/14517	0.000293412	0.0109657	ENSG00000114251/ENSG00000196154/ENSG00000140682/ENSG00000164683/ENSG00000095739/ENSG00000151617/ENSG00000176887/ENSG00000136848/ENSG00000049130/ENSG00000121039/ENSG00000125845/ENSG00000150593/ENSG00000119699/ENSG00000148204/ENSG00000019991/ENSG00000166292/ENSG00000075891/ENSG00000168646	WNT5A/S100A4/TGFB1I1/HEY1/BAMBI/EDNRA/SOX11/DAB2IP/KITLG/RDH10/BMP2/PDCD4/TGFB3/CRB2/HGF/TMEM100/PAX2/AXIN2	18
BP	GO:0051896	regulation of protein kinase B signaling	17/563	169/14517	0.000308909	0.011287	ENSG00000133048/ENSG00000010810/ENSG00000141736/ENSG00000112902/ENSG00000154188/ENSG00000113721/ENSG00000127946/ENSG00000049130/ENSG00000115461/ENSG00000090432/ENSG00000149212/ENSG00000148053/ENSG00000019991/ENSG00000174307/ENSG00000183578/ENSG00000174808/ENSG00000124882	CHI3L1/FYN/ERBB2/SEMA5A/ANGPT1/PDGFRB/HIP1/KITLG/IGFBP5/MUL1/SESN3/NTRK2/HGF/PHLDA3/TNFAIP8L3/BTC/EREG	17
BP	GO:0010743	regulation of macrophage derived foam cell differentiation	6/563	25/14517	0.000312249	0.011287	ENSG00000100906/ENSG00000109320/ENSG00000131408/ENSG00000165029/ENSG00000184371/ENSG00000175445	NFKBIA/NFKB1/NR1H2/ABCA1/CSF1/LPL	6
BP	GO:0061437	renal system vasculature development	6/563	25/14517	0.000312249	0.011287	ENSG00000107796/ENSG00000091879/ENSG00000003402/ENSG00000154188/ENSG00000113721/ENSG00000261371	ACTA2/ANGPT2/CFLAR/ANGPT1/PDGFRB/PECAM1	6
BP	GO:0061440	kidney vasculature development	6/563	25/14517	0.000312249	0.011287	ENSG00000107796/ENSG00000091879/ENSG00000003402/ENSG00000154188/ENSG00000113721/ENSG00000261371	ACTA2/ANGPT2/CFLAR/ANGPT1/PDGFRB/PECAM1	6
BP	GO:0071356	cellular response to tumor necrosis factor	22/563	251/14517	0.000317673	0.011371	ENSG00000133048/ENSG00000118503/ENSG00000162692/ENSG00000100906/ENSG00000120889/ENSG00000109320/ENSG00000026103/ENSG00000108691/ENSG00000090339/ENSG00000127863/ENSG00000006210/ENSG00000152518/ENSG00000164761/ENSG00000136848/ENSG00000006606/ENSG00000108688/ENSG00000185650/ENSG00000179526/ENSG00000146072/ENSG00000176170/ENSG00000108700/ENSG00000271503	CHI3L1/TNFAIP3/VCAM1/NFKBIA/TNFRSF10B/NFKB1/FAS/CCL2/ICAM1/TNFRSF19/CX3CL1/ZFP36L2/TNFRSF11B/DAB2IP/CCL26/CCL7/ZFP36L1/SHARPIN/TNFRSF21/SPHK1/CCL8/CCL5	22
BP	GO:0071219	cellular response to molecule of bacterial origin	16/563	154/14517	0.000319729	0.011371	ENSG00000184216/ENSG00000118503/ENSG00000100906/ENSG00000109320/ENSG00000114251/ENSG00000131408/ENSG00000108691/ENSG00000165029/ENSG00000090339/ENSG00000136848/ENSG00000159674/ENSG00000150593/ENSG00000136244/ENSG00000271503/ENSG00000169245/ENSG00000134326	IRAK1/TNFAIP3/NFKBIA/NFKB1/WNT5A/NR1H2/CCL2/ABCA1/ICAM1/DAB2IP/SPON2/PDCD4/IL6/CCL5/CXCL10/CMPK2	16
BP	GO:0031076	embryonic camera-type eye development	7/563	35/14517	0.000331669	0.0117013	ENSG00000184254/ENSG00000114251/ENSG00000176887/ENSG00000172819/ENSG00000121068/ENSG00000121039/ENSG00000075891	ALDH1A3/WNT5A/SOX11/RARG/TBX2/RDH10/PAX2	7
BP	GO:0001654	eye development	25/563	304/14517	0.000339565	0.0118848	ENSG00000184254/ENSG00000109846/ENSG00000117122/ENSG00000114251/ENSG00000138061/ENSG00000140807/ENSG00000131242/ENSG00000137936/ENSG00000138829/ENSG00000176887/ENSG00000131669/ENSG00000113721/ENSG00000172819/ENSG00000111678/ENSG00000040531/ENSG00000121068/ENSG00000112658/ENSG00000178573/ENSG00000121039/ENSG00000204262/ENSG00000162337/ENSG00000148053/ENSG00000183770/ENSG00000126785/ENSG00000075891	ALDH1A3/CRYAB/MFAP2/WNT5A/CYP1B1/NKD1/RAB11FIP4/BCAR3/FBN2/SOX11/NINJ1/PDGFRB/RARG/C12orf57/CTNS/TBX2/SRF/MAF/RDH10/COL5A2/LRP5/NTRK2/FOXL2/RHOJ/PAX2	25
BP	GO:0048146	positive regulation of fibroblast proliferation	8/563	46/14517	0.000345334	0.0119361	ENSG00000114251/ENSG00000115414/ENSG00000113721/ENSG00000140464/ENSG00000176170/ENSG00000019582/ENSG00000174808/ENSG00000124882	WNT5A/FN1/PDGFRB/PML/SPHK1/CD74/BTC/EREG	8
BP	GO:0030593	neutrophil chemotaxis	10/563	70/14517	0.000346445	0.0119361	ENSG00000108691/ENSG00000006210/ENSG00000163734/ENSG00000006606/ENSG00000108688/ENSG00000131981/ENSG00000108700/ENSG00000144668/ENSG00000019582/ENSG00000271503	CCL2/CX3CL1/CXCL3/CCL26/CCL7/LGALS3/CCL8/ITGA9/CD74/CCL5	10
BP	GO:0032373	positive regulation of sterol transport	5/563	17/14517	0.000361752	0.0122717	ENSG00000100906/ENSG00000130203/ENSG00000131408/ENSG00000165029/ENSG00000100979	NFKBIA/APOE/NR1H2/ABCA1/PLTP	5
BP	GO:0032376	positive regulation of cholesterol transport	5/563	17/14517	0.000361752	0.0122717	ENSG00000100906/ENSG00000130203/ENSG00000131408/ENSG00000165029/ENSG00000100979	NFKBIA/APOE/NR1H2/ABCA1/PLTP	5
BP	GO:0001655	urogenital system development	24/563	289/14517	0.000384733	0.0129517	ENSG00000116962/ENSG00000107796/ENSG00000114251/ENSG00000162849/ENSG00000177508/ENSG00000124766/ENSG00000134569/ENSG00000115884/ENSG00000091879/ENSG00000003402/ENSG00000154188/ENSG00000176887/ENSG00000125266/ENSG00000172201/ENSG00000113721/ENSG00000172819/ENSG00000121039/ENSG00000125845/ENSG00000107816/ENSG00000260027/ENSG00000170365/ENSG00000073282/ENSG00000075891/ENSG00000261371	NID1/ACTA2/WNT5A/KIF26B/IRX3/SOX4/LRP4/SDC1/ANGPT2/CFLAR/ANGPT1/SOX11/EFNB2/ID4/PDGFRB/RARG/RDH10/BMP2/LZTS2/HOXB7/SMAD1/TP63/PAX2/PECAM1	24
BP	GO:0033690	positive regulation of osteoblast proliferation	4/563	10/14517	0.000389938	0.0130226	ENSG00000164932/ENSG00000183160/ENSG00000125845/ENSG00000162337	CTHRC1/TMEM119/BMP2/LRP5	4
BP	GO:0090279	regulation of calcium ion import	6/563	26/14517	0.000392744	0.0130226	ENSG00000010810/ENSG00000108691/ENSG00000171867/ENSG00000170385/ENSG00000113721/ENSG00000131981	FYN/CCL2/PRNP/SLC30A1/PDGFRB/LGALS3	6
BP	GO:0072577	endothelial cell apoptotic process	8/563	47/14517	0.000402253	0.0132383	ENSG00000118503/ENSG00000171951/ENSG00000090339/ENSG00000112902/ENSG00000154188/ENSG00000136848/ENSG00000150593/ENSG00000173376	TNFAIP3/SCG2/ICAM1/SEMA5A/ANGPT1/DAB2IP/PDCD4/NDNF	8
BP	GO:0010720	positive regulation of cell development	33/563	454/14517	0.000407859	0.0133234	ENSG00000113657/ENSG00000130203/ENSG00000114251/ENSG00000010810/ENSG00000158747/ENSG00000115414/ENSG00000177508/ENSG00000108960/ENSG00000006210/ENSG00000003402/ENSG00000169750/ENSG00000112902/ENSG00000091129/ENSG00000176887/ENSG00000136848/ENSG00000172572/ENSG00000105245/ENSG00000124006/ENSG00000112658/ENSG00000169220/ENSG00000125845/ENSG00000090432/ENSG00000103528/ENSG00000149256/ENSG00000184371…	DPYSL3/APOE/WNT5A/FYN/NBL1/FN1/IRX3/MMD/CX3CL1/CFLAR/RAC3/SEMA5A/NRCAM/SOX11/DAB2IP/PDE3A/NUMBL/OBSL1/SRF/RGS14/BMP2/MUL1/SYT17/TENM4/CSF1/NTRK2/HGF/NEFL/TWF2/FES/SYT3/NDNF/BRINP1	33
BP	GO:1905954	positive regulation of lipid localization	9/563	59/14517	0.000413918	0.0134219	ENSG00000100906/ENSG00000109320/ENSG00000118785/ENSG00000130203/ENSG00000131408/ENSG00000165029/ENSG00000100979/ENSG00000198911/ENSG00000175445	NFKBIA/NFKB1/SPP1/APOE/NR1H2/ABCA1/PLTP/SREBF2/LPL	9
BP	GO:0007568	aging	22/563	257/14517	0.0004403	0.0141293	ENSG00000184216/ENSG00000109846/ENSG00000148180/ENSG00000162692/ENSG00000112096/ENSG00000171867/ENSG00000073756/ENSG00000090339/ENSG00000113721/ENSG00000121068/ENSG00000112658/ENSG00000115461/ENSG00000150593/ENSG00000119699/ENSG00000111206/ENSG00000140464/ENSG00000168542/ENSG00000073282/ENSG00000167136/ENSG00000151876/ENSG00000075891/ENSG00000115457	IRAK1/CRYAB/GSN/VCAM1/SOD2/PRNP/PTGS2/ICAM1/PDGFRB/TBX2/SRF/IGFBP5/PDCD4/TGFB3/FOXM1/PML/COL3A1/TP63/ENDOG/FBXO4/PAX2/IGFBP2	22
BP	GO:0043524	negative regulation of neuron apoptotic process	14/563	128/14517	0.000442141	0.0141293	ENSG00000112096/ENSG00000130203/ENSG00000010810/ENSG00000108691/ENSG00000164830/ENSG00000154188/ENSG00000119699/ENSG00000163064/ENSG00000135439/ENSG00000148053/ENSG00000277586/ENSG00000134121/ENSG00000173376/ENSG00000128271	SOD2/APOE/FYN/CCL2/OXR1/ANGPT1/TGFB3/EN1/AGAP2/NTRK2/NEFL/CHL1/NDNF/ADORA2A	14
BP	GO:0072001	renal system development	22/563	258/14517	0.000464326	0.0147315	ENSG00000116962/ENSG00000107796/ENSG00000114251/ENSG00000162849/ENSG00000177508/ENSG00000124766/ENSG00000134569/ENSG00000115884/ENSG00000091879/ENSG00000003402/ENSG00000154188/ENSG00000176887/ENSG00000125266/ENSG00000113721/ENSG00000121039/ENSG00000125845/ENSG00000107816/ENSG00000260027/ENSG00000170365/ENSG00000073282/ENSG00000075891/ENSG00000261371	NID1/ACTA2/WNT5A/KIF26B/IRX3/SOX4/LRP4/SDC1/ANGPT2/CFLAR/ANGPT1/SOX11/EFNB2/PDGFRB/RDH10/BMP2/LZTS2/HOXB7/SMAD1/TP63/PAX2/PECAM1	22
BP	GO:0010883	regulation of lipid storage	7/563	37/14517	0.000474823	0.0148508	ENSG00000100906/ENSG00000109320/ENSG00000131408/ENSG00000165029/ENSG00000198911/ENSG00000136244/ENSG00000175445	NFKBIA/NFKB1/NR1H2/ABCA1/SREBF2/IL6/LPL	7
BP	GO:1904036	negative regulation of epithelial cell apoptotic process	7/563	37/14517	0.000474823	0.0148508	ENSG00000118503/ENSG00000171951/ENSG00000090339/ENSG00000003402/ENSG00000112902/ENSG00000154188/ENSG00000173376	TNFAIP3/SCG2/ICAM1/CFLAR/SEMA5A/ANGPT1/NDNF	7
BP	GO:0010818	T cell chemotaxis	5/563	18/14517	0.000485015	0.0149575	ENSG00000114251/ENSG00000006606/ENSG00000156234/ENSG00000271503/ENSG00000169245	WNT5A/CCL26/CXCL13/CCL5/CXCL10	5
BP	GO:0033622	integrin activation	5/563	18/14517	0.000485015	0.0149575	ENSG00000115414/ENSG00000006210/ENSG00000084636/ENSG00000156234/ENSG00000115956	FN1/CX3CL1/COL16A1/CXCL13/PLEK	5
BP	GO:0048145	regulation of fibroblast proliferation	10/563	73/14517	0.000489059	0.0149774	ENSG00000114251/ENSG00000115414/ENSG00000136848/ENSG00000113721/ENSG00000140464/ENSG00000176170/ENSG00000019582/ENSG00000151876/ENSG00000174808/ENSG00000124882	WNT5A/FN1/DAB2IP/PDGFRB/PML/SPHK1/CD74/FBXO4/BTC/EREG	10
BP	GO:0097191	extrinsic apoptotic signaling pathway	19/563	209/14517	0.000509543	0.0154971	ENSG00000118503/ENSG00000100234/ENSG00000171951/ENSG00000120889/ENSG00000167004/ENSG00000026103/ENSG00000010810/ENSG00000090339/ENSG00000006210/ENSG00000003402/ENSG00000136848/ENSG00000131981/ENSG00000049130/ENSG00000196072/ENSG00000140464/ENSG00000184990/ENSG00000123689/ENSG00000019991/ENSG00000155792	TNFAIP3/TIMP3/SCG2/TNFRSF10B/PDIA3/FAS/FYN/ICAM1/CX3CL1/CFLAR/DAB2IP/LGALS3/KITLG/BLOC1S2/PML/SIVA1/G0S2/HGF/DEPTOR	19
BP	GO:0048562	embryonic organ morphogenesis	22/563	260/14517	0.000515832	0.0155771	ENSG00000204103/ENSG00000184254/ENSG00000112559/ENSG00000116132/ENSG00000164932/ENSG00000117122/ENSG00000114251/ENSG00000112320/ENSG00000157227/ENSG00000174343/ENSG00000138829/ENSG00000176887/ENSG00000203883/ENSG00000172819/ENSG00000121068/ENSG00000112658/ENSG00000121039/ENSG00000119699/ENSG00000148204/ENSG00000260027/ENSG00000183770/ENSG00000075891	MAFB/ALDH1A3/MDFI/PRRX1/CTHRC1/MFAP2/WNT5A/SOBP/MMP14/CHRNA9/FBN2/SOX11/SOX18/RARG/TBX2/SRF/RDH10/TGFB3/CRB2/HOXB7/FOXL2/PAX2	22
BP	GO:0070374	positive regulation of ERK1 and ERK2 cascade	18/563	193/14517	0.000523558	0.0155771	ENSG00000133048/ENSG00000204356/ENSG00000108691/ENSG00000141736/ENSG00000090339/ENSG00000006210/ENSG00000003402/ENSG00000154188/ENSG00000006606/ENSG00000113721/ENSG00000108688/ENSG00000125845/ENSG00000148053/ENSG00000145242/ENSG00000108700/ENSG00000019582/ENSG00000271503/ENSG00000183578	CHI3L1/NELFE/CCL2/ERBB2/ICAM1/CX3CL1/CFLAR/ANGPT1/CCL26/PDGFRB/CCL7/BMP2/NTRK2/EPHA5/CCL8/CD74/CCL5/TNFAIP8L3	18
BP	GO:0048736	appendage development	16/563	161/14517	0.000526303	0.0155771	ENSG00000003137/ENSG00000116132/ENSG00000114251/ENSG00000124766/ENSG00000134569/ENSG00000138829/ENSG00000176887/ENSG00000172819/ENSG00000121068/ENSG00000121039/ENSG00000162337/ENSG00000163064/ENSG00000073282/ENSG00000069011/ENSG00000131650/ENSG00000106511	CYP26B1/PRRX1/WNT5A/SOX4/LRP4/FBN2/SOX11/RARG/TBX2/RDH10/LRP5/EN1/TP63/PITX1/KREMEN2/MEOX2	16
BP	GO:0060173	limb development	16/563	161/14517	0.000526303	0.0155771	ENSG00000003137/ENSG00000116132/ENSG00000114251/ENSG00000124766/ENSG00000134569/ENSG00000138829/ENSG00000176887/ENSG00000172819/ENSG00000121068/ENSG00000121039/ENSG00000162337/ENSG00000163064/ENSG00000073282/ENSG00000069011/ENSG00000131650/ENSG00000106511	CYP26B1/PRRX1/WNT5A/SOX4/LRP4/FBN2/SOX11/RARG/TBX2/RDH10/LRP5/EN1/TP63/PITX1/KREMEN2/MEOX2	16
BP	GO:0071230	cellular response to amino acid stimulus	9/563	61/14517	0.000533329	0.0155922	ENSG00000010810/ENSG00000142156/ENSG00000149212/ENSG00000204262/ENSG00000148053/ENSG00000168542/ENSG00000164692/ENSG00000084636/ENSG00000188186	FYN/COL6A1/SESN3/COL5A2/NTRK2/COL3A1/COL1A2/COL16A1/LAMTOR4	9
BP	GO:0042060	wound healing	33/563	461/14517	0.000533881	0.0155922	ENSG00000118503/ENSG00000148180/ENSG00000130203/ENSG00000114251/ENSG00000010810/ENSG00000100345/ENSG00000115414/ENSG00000141736/ENSG00000122861/ENSG00000115884/ENSG00000006210/ENSG00000003402/ENSG00000166189/ENSG00000133424/ENSG00000131669/ENSG00000113721/ENSG00000175899/ENSG00000159753/ENSG00000112658/ENSG00000136999/ENSG00000078098/ENSG00000119699/ENSG00000136244/ENSG00000158006/ENSG00000168542…	TNFAIP3/GSN/APOE/WNT5A/FYN/MYH9/FN1/ERBB2/PLAU/SDC1/CX3CL1/CFLAR/HPS6/LARGE1/NINJ1/PDGFRB/A2M/CARMIL2/SRF/NOV/FAP/TGFB3/IL6/PAFAH2/COL3A1/COL1A2/GAP43/ITGA9/WFDC1/PLEK/NDNF/EREG/ADORA2A	33
BP	GO:0043010	camera-type eye development	22/563	261/14517	0.000543403	0.0157445	ENSG00000184254/ENSG00000109846/ENSG00000114251/ENSG00000138061/ENSG00000131242/ENSG00000137936/ENSG00000138829/ENSG00000176887/ENSG00000131669/ENSG00000113721/ENSG00000172819/ENSG00000111678/ENSG00000040531/ENSG00000121068/ENSG00000112658/ENSG00000178573/ENSG00000121039/ENSG00000162337/ENSG00000148053/ENSG00000183770/ENSG00000126785/ENSG00000075891	ALDH1A3/CRYAB/WNT5A/CYP1B1/RAB11FIP4/BCAR3/FBN2/SOX11/NINJ1/PDGFRB/RARG/C12orf57/CTNS/TBX2/SRF/MAF/RDH10/LRP5/NTRK2/FOXL2/RHOJ/PAX2	22
BP	GO:0048144	fibroblast proliferation	10/563	74/14517	0.000546239	0.0157445	ENSG00000114251/ENSG00000115414/ENSG00000136848/ENSG00000113721/ENSG00000140464/ENSG00000176170/ENSG00000019582/ENSG00000151876/ENSG00000174808/ENSG00000124882	WNT5A/FN1/DAB2IP/PDGFRB/PML/SPHK1/CD74/FBXO4/BTC/EREG	10
BP	GO:0045185	maintenance of protein location	12/563	102/14517	0.000577544	0.0163728	ENSG00000148180/ENSG00000112559/ENSG00000100906/ENSG00000167004/ENSG00000158747/ENSG00000049323/ENSG00000124766/ENSG00000165632/ENSG00000138829/ENSG00000140464/ENSG00000102931/ENSG00000247596	GSN/MDFI/NFKBIA/PDIA3/NBL1/LTBP1/SOX4/TAF3/FBN2/PML/ARL2BP/TWF2	12
BP	GO:2001236	regulation of extrinsic apoptotic signaling pathway	15/563	147/14517	0.000589777	0.0163728	ENSG00000118503/ENSG00000100234/ENSG00000171951/ENSG00000120889/ENSG00000167004/ENSG00000026103/ENSG00000010810/ENSG00000090339/ENSG00000006210/ENSG00000003402/ENSG00000131981/ENSG00000140464/ENSG00000123689/ENSG00000019991/ENSG00000155792	TNFAIP3/TIMP3/SCG2/TNFRSF10B/PDIA3/FAS/FYN/ICAM1/CX3CL1/CFLAR/LGALS3/PML/G0S2/HGF/DEPTOR	15
BP	GO:0010273	detoxification of copper ion	4/563	11/14517	0.000594024	0.0163728	ENSG00000169715/ENSG00000187193/ENSG00000205364/ENSG00000125144	MT1E/MT1X/MT1M/MT1G	4
BP	GO:0010759	positive regulation of macrophage chemotaxis	4/563	11/14517	0.000594024	0.0163728	ENSG00000106538/ENSG00000184371/ENSG00000174600/ENSG00000271503	RARRES2/CSF1/CMKLR1/CCL5	4
BP	GO:0010819	regulation of T cell chemotaxis	4/563	11/14517	0.000594024	0.0163728	ENSG00000114251/ENSG00000156234/ENSG00000271503/ENSG00000169245	WNT5A/CXCL13/CCL5/CXCL10	4
BP	GO:0060900	embryonic camera-type eye formation	4/563	11/14517	0.000594024	0.0163728	ENSG00000184254/ENSG00000114251/ENSG00000176887/ENSG00000075891	ALDH1A3/WNT5A/SOX11/PAX2	4
BP	GO:1990169	stress response to copper ion	4/563	11/14517	0.000594024	0.0163728	ENSG00000169715/ENSG00000187193/ENSG00000205364/ENSG00000125144	MT1E/MT1X/MT1M/MT1G	4
BP	GO:0042573	retinoic acid metabolic process	5/563	19/14517	0.000637398	0.0174592	ENSG00000184254/ENSG00000003137/ENSG00000166426/ENSG00000114115/ENSG00000121039	ALDH1A3/CYP26B1/CRABP1/RBP1/RDH10	5
BP	GO:0051384	response to glucocorticoid	13/563	119/14517	0.000708285	0.0192811	ENSG00000073756/ENSG00000090339/ENSG00000164683/ENSG00000119138/ENSG00000115884/ENSG00000152518/ENSG00000003402/ENSG00000176971/ENSG00000185650/ENSG00000156804/ENSG00000136244/ENSG00000277586/ENSG00000115457	PTGS2/ICAM1/HEY1/KLF9/SDC1/ZFP36L2/CFLAR/FIBIN/ZFP36L1/FBXO32/IL6/NEFL/IGFBP2	13
BP	GO:0016055	Wnt signaling pathway	33/563	469/14517	0.000719075	0.0194547	ENSG00000162407/ENSG00000112559/ENSG00000109320/ENSG00000164932/ENSG00000130203/ENSG00000114251/ENSG00000140682/ENSG00000106070/ENSG00000146122/ENSG00000124766/ENSG00000185269/ENSG00000187147/ENSG00000134569/ENSG00000095739/ENSG00000115884/ENSG00000150764/ENSG00000180694/ENSG00000122870/ENSG00000140807/ENSG00000136848/ENSG00000172819/ENSG00000125845/ENSG00000141753/ENSG00000107816/ENSG00000162337…	PLPP3/MDFI/NFKB1/CTHRC1/APOE/WNT5A/TGFB1I1/GRB10/DAAM2/SOX4/NOTUM/RNF220/LRP4/BAMBI/SDC1/DIXDC1/TMEM64/BICC1/NKD1/DAB2IP/RARG/BMP2/IGFBP4/LZTS2/LRP5/TLE2/TMEM198/SFRP4/KREMEN2/APCDD1/FZD8/AXIN2/IGFBP2	33
BP	GO:2000352	negative regulation of endothelial cell apoptotic process	6/563	29/14517	0.000734043	0.0197386	ENSG00000118503/ENSG00000171951/ENSG00000090339/ENSG00000112902/ENSG00000154188/ENSG00000173376	TNFAIP3/SCG2/ICAM1/SEMA5A/ANGPT1/NDNF	6
BP	GO:0034754	cellular hormone metabolic process	11/563	91/14517	0.00077028	0.0205336	ENSG00000184254/ENSG00000003137/ENSG00000118785/ENSG00000166426/ENSG00000138061/ENSG00000165092/ENSG00000114115/ENSG00000121039/ENSG00000125845/ENSG00000087076/ENSG00000227471	ALDH1A3/CYP26B1/SPP1/CRABP1/CYP1B1/ALDH1A1/RBP1/RDH10/BMP2/HSD17B14/AKR1B15	11
BP	GO:0198738	cell-cell signaling by wnt	33/563	471/14517	0.000773404	0.0205336	ENSG00000162407/ENSG00000112559/ENSG00000109320/ENSG00000164932/ENSG00000130203/ENSG00000114251/ENSG00000140682/ENSG00000106070/ENSG00000146122/ENSG00000124766/ENSG00000185269/ENSG00000187147/ENSG00000134569/ENSG00000095739/ENSG00000115884/ENSG00000150764/ENSG00000180694/ENSG00000122870/ENSG00000140807/ENSG00000136848/ENSG00000172819/ENSG00000125845/ENSG00000141753/ENSG00000107816/ENSG00000162337…	PLPP3/MDFI/NFKB1/CTHRC1/APOE/WNT5A/TGFB1I1/GRB10/DAAM2/SOX4/NOTUM/RNF220/LRP4/BAMBI/SDC1/DIXDC1/TMEM64/BICC1/NKD1/DAB2IP/RARG/BMP2/IGFBP4/LZTS2/LRP5/TLE2/TMEM198/SFRP4/KREMEN2/APCDD1/FZD8/AXIN2/IGFBP2	33
BP	GO:2000351	regulation of endothelial cell apoptotic process	7/563	40/14517	0.000777578	0.0205336	ENSG00000118503/ENSG00000171951/ENSG00000090339/ENSG00000112902/ENSG00000154188/ENSG00000150593/ENSG00000173376	TNFAIP3/SCG2/ICAM1/SEMA5A/ANGPT1/PDCD4/NDNF	7
BP	GO:0033627	cell adhesion mediated by integrin	8/563	52/14517	0.000812286	0.0213225	ENSG00000122861/ENSG00000090339/ENSG00000138061/ENSG00000169750/ENSG00000136999/ENSG00000084636/ENSG00000156234/ENSG00000271503	PLAU/ICAM1/CYP1B1/RAC3/NOV/COL16A1/CXCL13/CCL5	8
BP	GO:0006688	glycosphingolipid biosynthetic process	5/563	20/14517	0.000822987	0.0213492	ENSG00000111728/ENSG00000235863/ENSG00000128274/ENSG00000133424/ENSG00000101638	ST8SIA1/B3GALT4/A4GALT/LARGE1/ST8SIA5	5
BP	GO:0071280	cellular response to copper ion	5/563	20/14517	0.000822987	0.0213492	ENSG00000169715/ENSG00000171867/ENSG00000187193/ENSG00000205364/ENSG00000125144	MT1E/PRNP/MT1X/MT1M/MT1G	5
BP	GO:2001233	regulation of apoptotic signaling pathway	27/563	360/14517	0.000840469	0.0216752	ENSG00000118503/ENSG00000100234/ENSG00000148180/ENSG00000171951/ENSG00000120889/ENSG00000112096/ENSG00000167004/ENSG00000026103/ENSG00000010810/ENSG00000073756/ENSG00000105185/ENSG00000090339/ENSG00000006210/ENSG00000003402/ENSG00000136848/ENSG00000120694/ENSG00000148411/ENSG00000131981/ENSG00000090432/ENSG00000140464/ENSG00000123689/ENSG00000019991/ENSG00000155792/ENSG00000073282/ENSG00000008735…	TNFAIP3/TIMP3/GSN/SCG2/TNFRSF10B/SOD2/PDIA3/FAS/FYN/PTGS2/PDCD5/ICAM1/CX3CL1/CFLAR/DAB2IP/HSPH1/NACC2/LGALS3/MUL1/PML/G0S2/HGF/DEPTOR/TP63/MAPK8IP2/CD74/ADORA2A	27
BP	GO:0010885	regulation of cholesterol storage	4/563	12/14517	0.00086383	0.0219946	ENSG00000131408/ENSG00000165029/ENSG00000198911/ENSG00000175445	NR1H2/ABCA1/SREBF2/LPL	4
BP	GO:0010935	regulation of macrophage cytokine production	4/563	12/14517	0.00086383	0.0219946	ENSG00000114251/ENSG00000159674/ENSG00000119699/ENSG00000019582	WNT5A/SPON2/TGFB3/CD74	4
BP	GO:0035107	appendage morphogenesis	14/563	137/14517	0.000875864	0.0219946	ENSG00000003137/ENSG00000116132/ENSG00000114251/ENSG00000124766/ENSG00000134569/ENSG00000138829/ENSG00000176887/ENSG00000172819/ENSG00000121068/ENSG00000121039/ENSG00000162337/ENSG00000163064/ENSG00000073282/ENSG00000069011	CYP26B1/PRRX1/WNT5A/SOX4/LRP4/FBN2/SOX11/RARG/TBX2/RDH10/LRP5/EN1/TP63/PITX1	14
BP	GO:0035108	limb morphogenesis	14/563	137/14517	0.000875864	0.0219946	ENSG00000003137/ENSG00000116132/ENSG00000114251/ENSG00000124766/ENSG00000134569/ENSG00000138829/ENSG00000176887/ENSG00000172819/ENSG00000121068/ENSG00000121039/ENSG00000162337/ENSG00000163064/ENSG00000073282/ENSG00000069011	CYP26B1/PRRX1/WNT5A/SOX4/LRP4/FBN2/SOX11/RARG/TBX2/RDH10/LRP5/EN1/TP63/PITX1	14
BP	GO:0001662	behavioral fear response	6/563	30/14517	0.000887853	0.0219946	ENSG00000130203/ENSG00000150551/ENSG00000177030/ENSG00000109189/ENSG00000008735/ENSG00000078725	APOE/LYPD1/DEAF1/USP46/MAPK8IP2/BRINP1	6
BP	GO:0002209	behavioral defense response	6/563	30/14517	0.000887853	0.0219946	ENSG00000130203/ENSG00000150551/ENSG00000177030/ENSG00000109189/ENSG00000008735/ENSG00000078725	APOE/LYPD1/DEAF1/USP46/MAPK8IP2/BRINP1	6
BP	GO:0001837	epithelial to mesenchymal transition	13/563	122/14517	0.000896401	0.0219946	ENSG00000114251/ENSG00000196154/ENSG00000140682/ENSG00000164683/ENSG00000095739/ENSG00000136848/ENSG00000125845/ENSG00000150593/ENSG00000119699/ENSG00000148204/ENSG00000019991/ENSG00000166292/ENSG00000168646	WNT5A/S100A4/TGFB1I1/HEY1/BAMBI/DAB2IP/BMP2/PDCD4/TGFB3/CRB2/HGF/TMEM100/AXIN2	13
BP	GO:0051897	positive regulation of protein kinase B signaling	13/563	122/14517	0.000896401	0.0219946	ENSG00000133048/ENSG00000010810/ENSG00000141736/ENSG00000112902/ENSG00000154188/ENSG00000113721/ENSG00000127946/ENSG00000049130/ENSG00000115461/ENSG00000019991/ENSG00000183578/ENSG00000174808/ENSG00000124882	CHI3L1/FYN/ERBB2/SEMA5A/ANGPT1/PDGFRB/HIP1/KITLG/IGFBP5/HGF/TNFAIP8L3/BTC/EREG	13
BP	GO:0040013	negative regulation of locomotion	22/563	271/14517	0.000897738	0.0219946	ENSG00000161544/ENSG00000113657/ENSG00000130203/ENSG00000114251/ENSG00000108691/ENSG00000158747/ENSG00000138061/ENSG00000091879/ENSG00000166780/ENSG00000006210/ENSG00000112902/ENSG00000136848/ENSG00000120318/ENSG00000112658/ENSG00000115461/ENSG00000136999/ENSG00000140464/ENSG00000168542/ENSG00000156234/ENSG00000105509/ENSG00000106511/ENSG00000128271	CYGB/DPYSL3/APOE/WNT5A/CCL2/NBL1/CYP1B1/ANGPT2/C16orf45/CX3CL1/SEMA5A/DAB2IP/ARAP3/SRF/IGFBP5/NOV/PML/COL3A1/CXCL13/HAS1/MEOX2/ADORA2A	22
BP	GO:0050865	regulation of cell activation	31/563	437/14517	0.00090477	0.0220444	ENSG00000118503/ENSG00000148180/ENSG00000162692/ENSG00000003137/ENSG00000161544/ENSG00000130203/ENSG00000114251/ENSG00000106546/ENSG00000010810/ENSG00000108691/ENSG00000141736/ENSG00000171867/ENSG00000157227/ENSG00000076248/ENSG00000152518/ENSG00000176887/ENSG00000125266/ENSG00000120694/ENSG00000113721/ENSG00000137507/ENSG00000131981/ENSG00000185650/ENSG00000146072/ENSG00000136244/ENSG00000104998…	TNFAIP3/GSN/VCAM1/CYP26B1/CYGB/APOE/WNT5A/AHR/FYN/CCL2/ERBB2/PRNP/MMP14/UNG/ZFP36L2/SOX11/EFNB2/HSPH1/PDGFRB/LRRC32/LGALS3/ZFP36L1/TNFRSF21/IL6/IL27RA/CD74/FES/PLEK/CCL5/IGFBP2/ADORA2A	31
BP	GO:0008625	extrinsic apoptotic signaling pathway via death domain receptors	10/563	79/14517	0.000921535	0.0223295	ENSG00000118503/ENSG00000100234/ENSG00000120889/ENSG00000026103/ENSG00000090339/ENSG00000003402/ENSG00000136848/ENSG00000131981/ENSG00000196072/ENSG00000019991	TNFAIP3/TIMP3/TNFRSF10B/FAS/ICAM1/CFLAR/DAB2IP/LGALS3/BLOC1S2/HGF	10
BP	GO:0042063	gliogenesis	20/563	237/14517	0.000942436	0.0225694	ENSG00000148180/ENSG00000108691/ENSG00000141736/ENSG00000157227/ENSG00000146122/ENSG00000124766/ENSG00000166780/ENSG00000176887/ENSG00000136848/ENSG00000172201/ENSG00000125845/ENSG00000146072/ENSG00000149256/ENSG00000184371/ENSG00000148053/ENSG00000172020/ENSG00000123560/ENSG00000075891/ENSG00000154856/ENSG00000128271	GSN/CCL2/ERBB2/MMP14/DAAM2/SOX4/C16orf45/SOX11/DAB2IP/ID4/BMP2/TNFRSF21/TENM4/CSF1/NTRK2/GAP43/PLP1/PAX2/APCDD1/ADORA2A	20
BP	GO:0007178	transmembrane receptor protein serine/threonine kinase signaling pathway	23/563	290/14517	0.000950905	0.0225694	ENSG00000184216/ENSG00000166033/ENSG00000114251/ENSG00000140682/ENSG00000158747/ENSG00000049323/ENSG00000134569/ENSG00000095739/ENSG00000159840/ENSG00000168874/ENSG00000138829/ENSG00000176887/ENSG00000125845/ENSG00000150593/ENSG00000136999/ENSG00000119699/ENSG00000148204/ENSG00000140464/ENSG00000168542/ENSG00000164692/ENSG00000170365/ENSG00000166292/ENSG00000106483	IRAK1/HTRA1/WNT5A/TGFB1I1/NBL1/LTBP1/LRP4/BAMBI/ZYX/ATOH8/FBN2/SOX11/BMP2/PDCD4/NOV/TGFB3/CRB2/PML/COL3A1/COL1A2/SMAD1/TMEM100/SFRP4	23
BP	GO:1901136	carbohydrate derivative catabolic process	16/563	170/14517	0.000951907	0.0225694	ENSG00000133048/ENSG00000103888/ENSG00000038427/ENSG00000076248/ENSG00000115884/ENSG00000102032/ENSG00000172572/ENSG00000116661/ENSG00000173598/ENSG00000125458/ENSG00000171408/ENSG00000157766/ENSG00000112541/ENSG00000116663/ENSG00000162066/ENSG00000114646	CHI3L1/CEMIP/VCAN/UNG/SDC1/RENBP/PDE3A/FBXO2/NUDT4/NT5C/PDE7B/ACAN/PDE10A/FBXO6/AMDHD2/CSPG5	16
BP	GO:1904018	positive regulation of vasculature development	16/563	170/14517	0.000951907	0.0225694	ENSG00000133048/ENSG00000148848/ENSG00000114251/ENSG00000073756/ENSG00000138061/ENSG00000091879/ENSG00000006210/ENSG00000003402/ENSG00000112902/ENSG00000125266/ENSG00000173511/ENSG00000019991/ENSG00000176170/ENSG00000170365/ENSG00000166292/ENSG00000126785	CHI3L1/ADAM12/WNT5A/PTGS2/CYP1B1/ANGPT2/CX3CL1/CFLAR/SEMA5A/EFNB2/VEGFB/HGF/SPHK1/SMAD1/TMEM100/RHOJ	16
BP	GO:0071396	cellular response to lipid	34/563	498/14517	0.00101335	0.0238978	ENSG00000184216/ENSG00000118503/ENSG00000003137/ENSG00000100906/ENSG00000109320/ENSG00000118785/ENSG00000114251/ENSG00000131408/ENSG00000106546/ENSG00000140682/ENSG00000108691/ENSG00000165029/ENSG00000090339/ENSG00000164683/ENSG00000119138/ENSG00000152518/ENSG00000003402/ENSG00000127955/ENSG00000136848/ENSG00000172819/ENSG00000159674/ENSG00000185650/ENSG00000150593/ENSG00000156804/ENSG00000136244…	IRAK1/TNFAIP3/CYP26B1/NFKBIA/NFKB1/SPP1/WNT5A/NR1H2/AHR/TGFB1I1/CCL2/ABCA1/ICAM1/HEY1/KLF9/ZFP36L2/CFLAR/GNAI1/DAB2IP/RARG/SPON2/ZFP36L1/PDCD4/FBXO32/IL6/NR2F6/TWF2/TP63/CCL5/CXCL10/PAX2/CMPK2/PAGR1/BRINP1	34
BP	GO:0071347	cellular response to interleukin-1	15/563	155/14517	0.0010232	0.0240016	ENSG00000184216/ENSG00000133048/ENSG00000100906/ENSG00000109320/ENSG00000108691/ENSG00000090339/ENSG00000006210/ENSG00000136848/ENSG00000006606/ENSG00000108688/ENSG00000161011/ENSG00000136244/ENSG00000078902/ENSG00000108700/ENSG00000271503	IRAK1/CHI3L1/NFKBIA/NFKB1/CCL2/ICAM1/CX3CL1/DAB2IP/CCL26/CCL7/SQSTM1/IL6/TOLLIP/CCL8/CCL5	15
BP	GO:1905521	regulation of macrophage migration	5/563	21/14517	0.00104604	0.024217	ENSG00000157227/ENSG00000106538/ENSG00000184371/ENSG00000174600/ENSG00000271503	MMP14/RARRES2/CSF1/CMKLR1/CCL5	5
BP	GO:0050922	negative regulation of chemotaxis	7/563	42/14517	0.00105236	0.024217	ENSG00000114251/ENSG00000108691/ENSG00000158747/ENSG00000091879/ENSG00000112902/ENSG00000136999/ENSG00000156234	WNT5A/CCL2/NBL1/ANGPT2/SEMA5A/NOV/CXCL13	7
BP	GO:0072132	mesenchyme morphogenesis	7/563	42/14517	0.00105236	0.024217	ENSG00000107796/ENSG00000114251/ENSG00000164683/ENSG00000121068/ENSG00000125845/ENSG00000163017/ENSG00000166292	ACTA2/WNT5A/HEY1/TBX2/BMP2/ACTG2/TMEM100	7
BP	GO:0060560	developmental growth involved in morphogenesis	18/563	205/14517	0.00106126	0.024217	ENSG00000118785/ENSG00000130203/ENSG00000114251/ENSG00000115414/ENSG00000162849/ENSG00000140807/ENSG00000112902/ENSG00000091129/ENSG00000118257/ENSG00000172819/ENSG00000121068/ENSG00000112658/ENSG00000121039/ENSG00000090432/ENSG00000103528/ENSG00000184371/ENSG00000247596/ENSG00000213023	SPP1/APOE/WNT5A/FN1/KIF26B/NKD1/SEMA5A/NRCAM/NRP2/RARG/TBX2/SRF/RDH10/MUL1/SYT17/CSF1/TWF2/SYT3	18
BP	GO:0010742	macrophage derived foam cell differentiation	6/563	31/14517	0.00106533	0.024217	ENSG00000100906/ENSG00000109320/ENSG00000131408/ENSG00000165029/ENSG00000184371/ENSG00000175445	NFKBIA/NFKB1/NR1H2/ABCA1/CSF1/LPL	6
BP	GO:0090077	foam cell differentiation	6/563	31/14517	0.00106533	0.024217	ENSG00000100906/ENSG00000109320/ENSG00000131408/ENSG00000165029/ENSG00000184371/ENSG00000175445	NFKBIA/NFKB1/NR1H2/ABCA1/CSF1/LPL	6
BP	GO:1902041	regulation of extrinsic apoptotic signaling pathway via death domain receptors	8/563	55/14517	0.00118717	0.0268482	ENSG00000118503/ENSG00000100234/ENSG00000120889/ENSG00000026103/ENSG00000090339/ENSG00000003402/ENSG00000131981/ENSG00000019991	TNFAIP3/TIMP3/TNFRSF10B/FAS/ICAM1/CFLAR/LGALS3/HGF	8
BP	GO:0030213	hyaluronan biosynthetic process	4/563	13/14517	0.00120971	0.0270039	ENSG00000103888/ENSG00000109320/ENSG00000103044/ENSG00000105509	CEMIP/NFKB1/HAS3/HAS1	4
BP	GO:0030836	positive regulation of actin filament depolymerization	4/563	13/14517	0.00120971	0.0270039	ENSG00000112902/ENSG00000125868/ENSG00000159753/ENSG00000115956	SEMA5A/DSTN/CARMIL2/PLEK	4
BP	GO:0042110	T cell activation	27/563	369/14517	0.00121242	0.0270039	ENSG00000204103/ENSG00000148180/ENSG00000162692/ENSG00000003137/ENSG00000010810/ENSG00000108691/ENSG00000100345/ENSG00000141736/ENSG00000171867/ENSG00000124766/ENSG00000090339/ENSG00000152518/ENSG00000125266/ENSG00000120694/ENSG00000104856/ENSG00000137507/ENSG00000131981/ENSG00000185650/ENSG00000112658/ENSG00000100105/ENSG00000146072/ENSG00000136244/ENSG00000019582/ENSG00000271503/ENSG00000177283…	MAFB/GSN/VCAM1/CYP26B1/FYN/CCL2/MYH9/ERBB2/PRNP/SOX4/ICAM1/ZFP36L2/EFNB2/HSPH1/RELB/LRRC32/LGALS3/ZFP36L1/SRF/PATZ1/TNFRSF21/IL6/CD74/CCL5/FZD8/IGFBP2/ADORA2A	27
BP	GO:0070663	regulation of leukocyte proliferation	16/563	174/14517	0.00121911	0.0270164	ENSG00000118503/ENSG00000162692/ENSG00000106546/ENSG00000141736/ENSG00000171867/ENSG00000176887/ENSG00000137507/ENSG00000131981/ENSG00000049130/ENSG00000146072/ENSG00000184371/ENSG00000136244/ENSG00000108700/ENSG00000019582/ENSG00000271503/ENSG00000115457	TNFAIP3/VCAM1/AHR/ERBB2/PRNP/SOX11/LRRC32/LGALS3/KITLG/TNFRSF21/CSF1/IL6/CCL8/CD74/CCL5/IGFBP2	16
BP	GO:0031099	regeneration	15/563	158/14517	0.00124366	0.0271621	ENSG00000148180/ENSG00000100906/ENSG00000116132/ENSG00000118785/ENSG00000130203/ENSG00000134324/ENSG00000091879/ENSG00000003402/ENSG00000133424/ENSG00000131669/ENSG00000136999/ENSG00000019991/ENSG00000277586/ENSG00000172020/ENSG00000134121	GSN/NFKBIA/PRRX1/SPP1/APOE/LPIN1/ANGPT2/CFLAR/LARGE1/NINJ1/NOV/HGF/NEFL/GAP43/CHL1	15
BP	GO:0009612	response to mechanical stimulus	17/563	191/14517	0.00124656	0.0271621	ENSG00000133048/ENSG00000100906/ENSG00000120889/ENSG00000109320/ENSG00000026103/ENSG00000010810/ENSG00000073756/ENSG00000157227/ENSG00000174343/ENSG00000091879/ENSG00000079215/ENSG00000265972/ENSG00000168542/ENSG00000169245/ENSG00000167136/ENSG00000082482/ENSG00000115457	CHI3L1/NFKBIA/TNFRSF10B/NFKB1/FAS/FYN/PTGS2/MMP14/CHRNA9/ANGPT2/SLC1A3/TXNIP/COL3A1/CXCL10/ENDOG/KCNK2/IGFBP2	17
BP	GO:0048705	skeletal system morphogenesis	17/563	191/14517	0.00124656	0.0271621	ENSG00000003137/ENSG00000112559/ENSG00000116132/ENSG00000112210/ENSG00000157227/ENSG00000138829/ENSG00000176887/ENSG00000172819/ENSG00000121039/ENSG00000125879/ENSG00000162337/ENSG00000119699/ENSG00000149257/ENSG00000111341/ENSG00000260027/ENSG00000106483/ENSG00000168646	CYP26B1/MDFI/PRRX1/RAB23/MMP14/FBN2/SOX11/RARG/RDH10/OTOR/LRP5/TGFB3/SERPINH1/MGP/HOXB7/SFRP4/AXIN2	17
BP	GO:0030224	monocyte differentiation	6/563	32/14517	0.0012688	0.0271621	ENSG00000100345/ENSG00000157368/ENSG00000185650/ENSG00000184371/ENSG00000019582/ENSG00000125144	MYH9/IL34/ZFP36L1/CSF1/CD74/MT1G	6
BP	GO:0042596	fear response	6/563	32/14517	0.0012688	0.0271621	ENSG00000130203/ENSG00000150551/ENSG00000177030/ENSG00000109189/ENSG00000008735/ENSG00000078725	APOE/LYPD1/DEAF1/USP46/MAPK8IP2/BRINP1	6
BP	GO:1903131	mononuclear cell differentiation	6/563	32/14517	0.0012688	0.0271621	ENSG00000100345/ENSG00000157368/ENSG00000185650/ENSG00000184371/ENSG00000019582/ENSG00000125144	MYH9/IL34/ZFP36L1/CSF1/CD74/MT1G	6
BP	GO:1905953	negative regulation of lipid localization	6/563	32/14517	0.0012688	0.0271621	ENSG00000100906/ENSG00000109320/ENSG00000131408/ENSG00000165029/ENSG00000198911/ENSG00000136244	NFKBIA/NFKB1/NR1H2/ABCA1/SREBF2/IL6	6
BP	GO:0051924	regulation of calcium ion transport	17/563	192/14517	0.00131986	0.0281189	ENSG00000103888/ENSG00000010810/ENSG00000108691/ENSG00000145362/ENSG00000171867/ENSG00000073756/ENSG00000090339/ENSG00000170385/ENSG00000145349/ENSG00000113721/ENSG00000131981/ENSG00000171873/ENSG00000140464/ENSG00000092051/ENSG00000271503/ENSG00000169245/ENSG00000128271	CEMIP/FYN/CCL2/ANK2/PRNP/PTGS2/ICAM1/SLC30A1/CAMK2D/PDGFRB/LGALS3/ADRA1D/PML/JPH4/CCL5/CXCL10/ADORA2A	17
BP	GO:0010594	regulation of endothelial cell migration	14/563	143/14517	0.00133082	0.028216	ENSG00000162407/ENSG00000130203/ENSG00000114251/ENSG00000073756/ENSG00000091879/ENSG00000168874/ENSG00000112902/ENSG00000154188/ENSG00000136848/ENSG00000118257/ENSG00000126561/ENSG00000156234/ENSG00000126785/ENSG00000106511	PLPP3/APOE/WNT5A/PTGS2/ANGPT2/ATOH8/SEMA5A/ANGPT1/DAB2IP/NRP2/STAT5A/CXCL13/RHOJ/MEOX2	14
BP	GO:0032835	glomerulus development	8/563	56/14517	0.00133892	0.0282479	ENSG00000116962/ENSG00000107796/ENSG00000091879/ENSG00000003402/ENSG00000154188/ENSG00000113721/ENSG00000075891/ENSG00000261371	NID1/ACTA2/ANGPT2/CFLAR/ANGPT1/PDGFRB/PAX2/PECAM1	8
BP	GO:0001822	kidney development	20/563	244/14517	0.00134514	0.0282479	ENSG00000116962/ENSG00000107796/ENSG00000162849/ENSG00000177508/ENSG00000124766/ENSG00000134569/ENSG00000115884/ENSG00000091879/ENSG00000003402/ENSG00000154188/ENSG00000176887/ENSG00000125266/ENSG00000113721/ENSG00000121039/ENSG00000125845/ENSG00000107816/ENSG00000260027/ENSG00000170365/ENSG00000075891/ENSG00000261371	NID1/ACTA2/KIF26B/IRX3/SOX4/LRP4/SDC1/ANGPT2/CFLAR/ANGPT1/SOX11/EFNB2/PDGFRB/RDH10/BMP2/LZTS2/HOXB7/SMAD1/PAX2/PECAM1	20
BP	GO:1901214	regulation of neuron death	21/563	262/14517	0.00136571	0.0284658	ENSG00000112096/ENSG00000130203/ENSG00000114251/ENSG00000010810/ENSG00000108691/ENSG00000164830/ENSG00000171867/ENSG00000154188/ENSG00000125266/ENSG00000101057/ENSG00000204673/ENSG00000119699/ENSG00000163064/ENSG00000135439/ENSG00000148053/ENSG00000277586/ENSG00000073282/ENSG00000134121/ENSG00000271503/ENSG00000173376/ENSG00000128271	SOD2/APOE/WNT5A/FYN/CCL2/OXR1/PRNP/ANGPT1/EFNB2/MYBL2/AKT1S1/TGFB3/EN1/AGAP2/NTRK2/NEFL/TP63/CHL1/CCL5/NDNF/ADORA2A	21
BP	GO:0046677	response to antibiotic	22/563	280/14517	0.00137219	0.0284658	ENSG00000109846/ENSG00000118503/ENSG00000148180/ENSG00000162692/ENSG00000106546/ENSG00000010810/ENSG00000090339/ENSG00000138061/ENSG00000115884/ENSG00000127955/ENSG00000079215/ENSG00000120694/ENSG00000113721/ENSG00000109189/ENSG00000108688/ENSG00000171873/ENSG00000265972/ENSG00000136244/ENSG00000019991/ENSG00000277586/ENSG00000167136/ENSG00000075891	CRYAB/TNFAIP3/GSN/VCAM1/AHR/FYN/ICAM1/CYP1B1/SDC1/GNAI1/SLC1A3/HSPH1/PDGFRB/USP46/CCL7/ADRA1D/TXNIP/IL6/HGF/NEFL/ENDOG/PAX2	22
BP	GO:0071229	cellular response to acid chemical	16/563	176/14517	0.00137488	0.0284658	ENSG00000003137/ENSG00000114251/ENSG00000010810/ENSG00000165029/ENSG00000142156/ENSG00000172819/ENSG00000149212/ENSG00000204262/ENSG00000148053/ENSG00000168542/ENSG00000164692/ENSG00000084636/ENSG00000247596/ENSG00000188186/ENSG00000075891/ENSG00000078725	CYP26B1/WNT5A/FYN/ABCA1/COL6A1/RARG/SESN3/COL5A2/NTRK2/COL3A1/COL1A2/COL16A1/TWF2/LAMTOR4/PAX2/BRINP1	16
BP	GO:0010976	positive regulation of neuron projection development	20/563	245/14517	0.0014132	0.0291225	ENSG00000113657/ENSG00000130203/ENSG00000114251/ENSG00000010810/ENSG00000115414/ENSG00000006210/ENSG00000003402/ENSG00000112902/ENSG00000136848/ENSG00000124006/ENSG00000112658/ENSG00000090432/ENSG00000103528/ENSG00000148053/ENSG00000019991/ENSG00000277586/ENSG00000247596/ENSG00000182511/ENSG00000213023/ENSG00000173376	DPYSL3/APOE/WNT5A/FYN/FN1/CX3CL1/CFLAR/SEMA5A/DAB2IP/OBSL1/SRF/MUL1/SYT17/NTRK2/HGF/NEFL/TWF2/FES/SYT3/NDNF	20
BP	GO:0010035	response to inorganic substance	31/563	451/14517	0.0014989	0.0307448	ENSG00000109846/ENSG00000118503/ENSG00000148180/ENSG00000162692/ENSG00000122359/ENSG00000169715/ENSG00000112096/ENSG00000114251/ENSG00000171867/ENSG00000073756/ENSG00000006283/ENSG00000090339/ENSG00000138061/ENSG00000115884/ENSG00000187193/ENSG00000003402/ENSG00000170385/ENSG00000164761/ENSG00000145349/ENSG00000120694/ENSG00000113721/ENSG00000176971/ENSG00000265972/ENSG00000136244/ENSG00000019991…	CRYAB/TNFAIP3/GSN/VCAM1/ANXA11/MT1E/SOD2/WNT5A/PRNP/PTGS2/CACNA1G/ICAM1/CYP1B1/SDC1/MT1X/CFLAR/SLC30A1/TNFRSF11B/CAMK2D/HSPH1/PDGFRB/FIBIN/TXNIP/IL6/HGF/NEFL/MT1M/MT1G/ENDOG/PAX2/IGFBP2	31
BP	GO:0001704	formation of primary germ layer	12/563	114/14517	0.00155207	0.031688	ENSG00000114251/ENSG00000115414/ENSG00000157227/ENSG00000168874/ENSG00000120875/ENSG00000142156/ENSG00000112658/ENSG00000204262/ENSG00000148204/ENSG00000115297/ENSG00000170365/ENSG00000075891	WNT5A/FN1/MMP14/ATOH8/DUSP4/COL6A1/SRF/COL5A2/CRB2/TLX2/SMAD1/PAX2	12
BP	GO:0045785	positive regulation of cell adhesion	25/563	338/14517	0.00156503	0.0318054	ENSG00000162407/ENSG00000162692/ENSG00000116962/ENSG00000114251/ENSG00000010810/ENSG00000108691/ENSG00000115414/ENSG00000141736/ENSG00000162849/ENSG00000090339/ENSG00000006210/ENSG00000169750/ENSG00000154188/ENSG00000125266/ENSG00000120694/ENSG00000131669/ENSG00000107742/ENSG00000184371/ENSG00000136244/ENSG00000084636/ENSG00000156234/ENSG00000019582/ENSG00000271503/ENSG00000173376/ENSG00000115457	PLPP3/VCAM1/NID1/WNT5A/FYN/CCL2/FN1/ERBB2/KIF26B/ICAM1/CX3CL1/RAC3/ANGPT1/EFNB2/HSPH1/NINJ1/SPOCK2/CSF1/IL6/COL16A1/CXCL13/CD74/CCL5/NDNF/IGFBP2	25
BP	GO:0001702	gastrulation with mouth forming second	5/563	23/14517	0.00162232	0.0325833	ENSG00000114251/ENSG00000112658/ENSG00000162337/ENSG00000148204/ENSG00000149256	WNT5A/SRF/LRP5/CRB2/TENM4	5
BP	GO:0001959	regulation of cytokine-mediated signaling pathway	14/563	146/14517	0.00162377	0.0325833	ENSG00000184216/ENSG00000118503/ENSG00000114251/ENSG00000131408/ENSG00000154188/ENSG00000184979/ENSG00000179526/ENSG00000090432/ENSG00000184371/ENSG00000136244/ENSG00000187867/ENSG00000176170/ENSG00000019582/ENSG00000271503	IRAK1/TNFAIP3/WNT5A/NR1H2/ANGPT1/USP18/SHARPIN/MUL1/CSF1/IL6/PALM3/SPHK1/CD74/CCL5	14
BP	GO:0010878	cholesterol storage	4/563	14/14517	0.00164202	0.0325833	ENSG00000131408/ENSG00000165029/ENSG00000198911/ENSG00000175445	NR1H2/ABCA1/SREBF2/LPL	4
BP	GO:0010934	macrophage cytokine production	4/563	14/14517	0.00164202	0.0325833	ENSG00000114251/ENSG00000159674/ENSG00000119699/ENSG00000019582	WNT5A/SPON2/TGFB3/CD74	4
BP	GO:0140131	positive regulation of lymphocyte chemotaxis	4/563	14/14517	0.00164202	0.0325833	ENSG00000114251/ENSG00000108688/ENSG00000156234/ENSG00000271503	WNT5A/CCL7/CXCL13/CCL5	4
BP	GO:0052547	regulation of peptidase activity	26/563	358/14517	0.00164763	0.0325833	ENSG00000109846/ENSG00000100234/ENSG00000148180/ENSG00000120889/ENSG00000026103/ENSG00000010810/ENSG00000115414/ENSG00000073756/ENSG00000157227/ENSG00000105185/ENSG00000003402/ENSG00000102032/ENSG00000175899/ENSG00000127946/ENSG00000107742/ENSG00000090432/ENSG00000148204/ENSG00000140464/ENSG00000149257/ENSG00000019991/ENSG00000073282/ENSG00000183770/ENSG00000103175/ENSG00000075891/ENSG00000137558…	CRYAB/TIMP3/GSN/TNFRSF10B/FAS/FYN/FN1/PTGS2/MMP14/PDCD5/CFLAR/RENBP/A2M/HIP1/SPOCK2/MUL1/CRB2/PML/SERPINH1/HGF/TP63/FOXL2/WFDC1/PAX2/PI15/ADORA2A	26
BP	GO:0019915	lipid storage	8/563	58/14517	0.00168851	0.0332426	ENSG00000100906/ENSG00000109320/ENSG00000130203/ENSG00000131408/ENSG00000165029/ENSG00000198911/ENSG00000136244/ENSG00000175445	NFKBIA/NFKB1/APOE/NR1H2/ABCA1/SREBF2/IL6/LPL	8
BP	GO:0051249	regulation of lymphocyte activation	25/563	341/14517	0.00176635	0.0346205	ENSG00000118503/ENSG00000148180/ENSG00000162692/ENSG00000003137/ENSG00000106546/ENSG00000010810/ENSG00000108691/ENSG00000141736/ENSG00000171867/ENSG00000157227/ENSG00000076248/ENSG00000152518/ENSG00000176887/ENSG00000125266/ENSG00000120694/ENSG00000137507/ENSG00000131981/ENSG00000185650/ENSG00000146072/ENSG00000136244/ENSG00000104998/ENSG00000019582/ENSG00000271503/ENSG00000115457/ENSG00000128271	TNFAIP3/GSN/VCAM1/CYP26B1/AHR/FYN/CCL2/ERBB2/PRNP/MMP14/UNG/ZFP36L2/SOX11/EFNB2/HSPH1/LRRC32/LGALS3/ZFP36L1/TNFRSF21/IL6/IL27RA/CD74/CCL5/IGFBP2/ADORA2A	25
BP	GO:0050731	positive regulation of peptidyl-tyrosine phosphorylation	14/563	148/14517	0.00184746	0.0360499	ENSG00000010810/ENSG00000171867/ENSG00000082458/ENSG00000090339/ENSG00000134569/ENSG00000154188/ENSG00000120694/ENSG00000049130/ENSG00000136244/ENSG00000019991/ENSG00000102931/ENSG00000019582/ENSG00000271503/ENSG00000124882	FYN/PRNP/DLG3/ICAM1/LRP4/ANGPT1/HSPH1/KITLG/IL6/HGF/ARL2BP/CD74/CCL5/EREG	14
BP	GO:0043410	positive regulation of MAPK cascade	32/563	477/14517	0.00186799	0.0362901	ENSG00000184216/ENSG00000133048/ENSG00000120889/ENSG00000204356/ENSG00000026103/ENSG00000114251/ENSG00000108691/ENSG00000141736/ENSG00000090339/ENSG00000127863/ENSG00000006210/ENSG00000003402/ENSG00000154188/ENSG00000136848/ENSG00000006606/ENSG00000113721/ENSG00000108688/ENSG00000049130/ENSG00000125845/ENSG00000090432/ENSG00000141753/ENSG00000119699/ENSG00000136244/ENSG00000148053/ENSG00000019991…	IRAK1/CHI3L1/TNFRSF10B/NELFE/FAS/WNT5A/CCL2/ERBB2/ICAM1/TNFRSF19/CX3CL1/CFLAR/ANGPT1/DAB2IP/CCL26/PDGFRB/CCL7/KITLG/BMP2/MUL1/IGFBP4/TGFB3/IL6/NTRK2/HGF/EPHA5/CCL8/MAPK8IP2/CD74/CCL5/TNFAIP8L3/FZD8	32
BP	GO:0031348	negative regulation of defense response	14/563	149/14517	0.00196854	0.0378897	ENSG00000118503/ENSG00000109320/ENSG00000166033/ENSG00000130203/ENSG00000131408/ENSG00000175899/ENSG00000179526/ENSG00000150593/ENSG00000090432/ENSG00000136999/ENSG00000198746/ENSG00000019991/ENSG00000103175/ENSG00000128271	TNFAIP3/NFKB1/HTRA1/APOE/NR1H2/A2M/SHARPIN/PDCD4/MUL1/NOV/GPATCH3/HGF/WFDC1/ADORA2A	14
BP	GO:0031960	response to corticosteroid	13/563	133/14517	0.00198092	0.0378897	ENSG00000073756/ENSG00000090339/ENSG00000164683/ENSG00000119138/ENSG00000115884/ENSG00000152518/ENSG00000003402/ENSG00000176971/ENSG00000185650/ENSG00000156804/ENSG00000136244/ENSG00000277586/ENSG00000115457	PTGS2/ICAM1/HEY1/KLF9/SDC1/ZFP36L2/CFLAR/FIBIN/ZFP36L1/FBXO32/IL6/NEFL/IGFBP2	13
BP	GO:0048596	embryonic camera-type eye morphogenesis	5/563	24/14517	0.0019847	0.0378897	ENSG00000184254/ENSG00000114251/ENSG00000176887/ENSG00000121068/ENSG00000075891	ALDH1A3/WNT5A/SOX11/TBX2/PAX2	5
BP	GO:1901071	glucosamine-containing compound metabolic process	5/563	24/14517	0.0019847	0.0378897	ENSG00000133048/ENSG00000102032/ENSG00000133424/ENSG00000128268/ENSG00000162066	CHI3L1/RENBP/LARGE1/MGAT3/AMDHD2	5
BP	GO:0060562	epithelial tube morphogenesis	22/563	289/14517	0.00204712	0.0386517	ENSG00000164932/ENSG00000114251/ENSG00000157227/ENSG00000162849/ENSG00000177508/ENSG00000124766/ENSG00000151617/ENSG00000177030/ENSG00000176887/ENSG00000125266/ENSG00000203883/ENSG00000172819/ENSG00000121068/ENSG00000112658/ENSG00000121039/ENSG00000125845/ENSG00000162337/ENSG00000140464/ENSG00000184371/ENSG00000260027/ENSG00000169245/ENSG00000075891	CTHRC1/WNT5A/MMP14/KIF26B/IRX3/SOX4/EDNRA/DEAF1/SOX11/EFNB2/SOX18/RARG/TBX2/SRF/RDH10/BMP2/LRP5/PML/CSF1/HOXB7/CXCL10/PAX2	22
BP	GO:0046688	response to copper ion	6/563	35/14517	0.00205967	0.0386517	ENSG00000169715/ENSG00000171867/ENSG00000090339/ENSG00000187193/ENSG00000205364/ENSG00000125144	MT1E/PRNP/ICAM1/MT1X/MT1M/MT1G	6
BP	GO:0048483	autonomic nervous system development	6/563	35/14517	0.00205967	0.0386517	ENSG00000124766/ENSG00000151617/ENSG00000176887/ENSG00000118257/ENSG00000115297/ENSG00000073282	SOX4/EDNRA/SOX11/NRP2/TLX2/TP63	6
BP	GO:1902042	negative regulation of extrinsic apoptotic signaling pathway via death domain receptors	6/563	35/14517	0.00205967	0.0386517	ENSG00000118503/ENSG00000120889/ENSG00000026103/ENSG00000090339/ENSG00000003402/ENSG00000019991	TNFAIP3/TNFRSF10B/FAS/ICAM1/CFLAR/HGF	6
BP	GO:0090066	regulation of anatomical structure size	30/563	441/14517	0.00207731	0.0388175	ENSG00000148180/ENSG00000112096/ENSG00000118785/ENSG00000130203/ENSG00000114251/ENSG00000115414/ENSG00000073756/ENSG00000090339/ENSG00000151617/ENSG00000169750/ENSG00000112902/ENSG00000091129/ENSG00000006606/ENSG00000148680/ENSG00000125868/ENSG00000159753/ENSG00000172819/ENSG00000112658/ENSG00000204673/ENSG00000171873/ENSG00000167617/ENSG00000277586/ENSG00000155792/ENSG00000247596/ENSG00000188186…	GSN/SOD2/SPP1/APOE/WNT5A/FN1/PTGS2/ICAM1/EDNRA/RAC3/SEMA5A/NRCAM/CCL26/HTR7/DSTN/CARMIL2/RARG/SRF/AKT1S1/ADRA1D/CDC42EP5/NEFL/DEPTOR/TWF2/LAMTOR4/PLEK/PAX2/MAGEL2/ACTR3C/ADORA2A	30
BP	GO:0061298	retina vasculature development in camera-type eye	4/563	15/14517	0.00217102	0.0403975	ENSG00000138061/ENSG00000113721/ENSG00000162337/ENSG00000126785	CYP1B1/PDGFRB/LRP5/RHOJ	4
BP	GO:0022604	regulation of cell morphogenesis	30/563	443/14517	0.00222358	0.0410724	ENSG00000118785/ENSG00000130203/ENSG00000114251/ENSG00000010810/ENSG00000108691/ENSG00000100345/ENSG00000115414/ENSG00000090339/ENSG00000117228/ENSG00000134569/ENSG00000095739/ENSG00000169750/ENSG00000112902/ENSG00000091129/ENSG00000023902/ENSG00000120318/ENSG00000124006/ENSG00000108688/ENSG00000112658/ENSG00000090432/ENSG00000103528/ENSG00000099864/ENSG00000148053/ENSG00000115297/ENSG00000167617…	SPP1/APOE/WNT5A/FYN/CCL2/MYH9/FN1/ICAM1/GBP1/LRP4/BAMBI/RAC3/SEMA5A/NRCAM/PLEKHO1/ARAP3/OBSL1/CCL7/SRF/MUL1/SYT17/PALM/NTRK2/TLX2/CDC42EP5/NEFL/TWF2/FES/RHOJ/SYT3	30
BP	GO:0030336	negative regulation of cell migration	18/563	219/14517	0.00222592	0.0410724	ENSG00000161544/ENSG00000113657/ENSG00000130203/ENSG00000108691/ENSG00000158747/ENSG00000138061/ENSG00000091879/ENSG00000166780/ENSG00000006210/ENSG00000136848/ENSG00000120318/ENSG00000112658/ENSG00000115461/ENSG00000136999/ENSG00000168542/ENSG00000156234/ENSG00000105509/ENSG00000106511	CYGB/DPYSL3/APOE/CCL2/NBL1/CYP1B1/ANGPT2/C16orf45/CX3CL1/DAB2IP/ARAP3/SRF/IGFBP5/NOV/COL3A1/CXCL13/HAS1/MEOX2	18
BP	GO:0031346	positive regulation of cell projection organization	24/563	330/14517	0.00240263	0.0436181	ENSG00000113657/ENSG00000130203/ENSG00000114251/ENSG00000010810/ENSG00000115414/ENSG00000006210/ENSG00000003402/ENSG00000112902/ENSG00000136848/ENSG00000159753/ENSG00000124006/ENSG00000112658/ENSG00000090432/ENSG00000119699/ENSG00000103528/ENSG00000099864/ENSG00000148053/ENSG00000019991/ENSG00000167617/ENSG00000277586/ENSG00000247596/ENSG00000182511/ENSG00000213023/ENSG00000173376	DPYSL3/APOE/WNT5A/FYN/FN1/CX3CL1/CFLAR/SEMA5A/DAB2IP/CARMIL2/OBSL1/SRF/MUL1/TGFB3/SYT17/PALM/NTRK2/HGF/CDC42EP5/NEFL/TWF2/FES/SYT3/NDNF	24
BP	GO:0019935	cyclic-nucleotide-mediated signaling	12/563	120/14517	0.00240345	0.0436181	ENSG00000130203/ENSG00000106546/ENSG00000165029/ENSG00000127955/ENSG00000172572/ENSG00000173598/ENSG00000171873/ENSG00000145242/ENSG00000160951/ENSG00000112541/ENSG00000169245/ENSG00000128271	APOE/AHR/ABCA1/GNAI1/PDE3A/NUDT4/ADRA1D/EPHA5/PTGER1/PDE10A/CXCL10/ADORA2A	12
BP	GO:0030326	embryonic limb morphogenesis	12/563	120/14517	0.00240345	0.0436181	ENSG00000003137/ENSG00000116132/ENSG00000114251/ENSG00000134569/ENSG00000138829/ENSG00000172819/ENSG00000121068/ENSG00000121039/ENSG00000162337/ENSG00000163064/ENSG00000073282/ENSG00000069011	CYP26B1/PRRX1/WNT5A/LRP4/FBN2/RARG/TBX2/RDH10/LRP5/EN1/TP63/PITX1	12
BP	GO:0035113	embryonic appendage morphogenesis	12/563	120/14517	0.00240345	0.0436181	ENSG00000003137/ENSG00000116132/ENSG00000114251/ENSG00000134569/ENSG00000138829/ENSG00000172819/ENSG00000121068/ENSG00000121039/ENSG00000162337/ENSG00000163064/ENSG00000073282/ENSG00000069011	CYP26B1/PRRX1/WNT5A/LRP4/FBN2/RARG/TBX2/RDH10/LRP5/EN1/TP63/PITX1	12
BP	GO:0050727	regulation of inflammatory response	21/563	275/14517	0.00246648	0.0445785	ENSG00000118503/ENSG00000100906/ENSG00000109320/ENSG00000130203/ENSG00000114251/ENSG00000073756/ENSG00000159840/ENSG00000006210/ENSG00000184979/ENSG00000006606/ENSG00000175899/ENSG00000074416/ENSG00000179526/ENSG00000150593/ENSG00000136999/ENSG00000136244/ENSG00000019991/ENSG00000175445/ENSG00000103175/ENSG00000271503/ENSG00000128271	TNFAIP3/NFKBIA/NFKB1/APOE/WNT5A/PTGS2/ZYX/CX3CL1/USP18/CCL26/A2M/MGLL/SHARPIN/PDCD4/NOV/IL6/HGF/LPL/WFDC1/CCL5/ADORA2A	21
BP	GO:0051271	negative regulation of cellular component movement	20/563	257/14517	0.00248743	0.0447738	ENSG00000161544/ENSG00000113657/ENSG00000130203/ENSG00000114251/ENSG00000108691/ENSG00000158747/ENSG00000138061/ENSG00000091879/ENSG00000166780/ENSG00000006210/ENSG00000112902/ENSG00000136848/ENSG00000120318/ENSG00000112658/ENSG00000115461/ENSG00000136999/ENSG00000168542/ENSG00000156234/ENSG00000105509/ENSG00000106511	CYGB/DPYSL3/APOE/WNT5A/CCL2/NBL1/CYP1B1/ANGPT2/C16orf45/CX3CL1/SEMA5A/DAB2IP/ARAP3/SRF/IGFBP5/NOV/COL3A1/CXCL13/HAS1/MEOX2	20
BP	GO:0009617	response to bacterium	28/563	408/14517	0.00254702	0.0456599	ENSG00000184216/ENSG00000118503/ENSG00000162692/ENSG00000100906/ENSG00000120889/ENSG00000109320/ENSG00000026103/ENSG00000114251/ENSG00000131408/ENSG00000108691/ENSG00000073756/ENSG00000165029/ENSG00000106538/ENSG00000090339/ENSG00000163734/ENSG00000164761/ENSG00000136848/ENSG00000159674/ENSG00000146072/ENSG00000150593/ENSG00000136244/ENSG00000104998/ENSG00000187867/ENSG00000160951/ENSG00000156234…	IRAK1/TNFAIP3/VCAM1/NFKBIA/TNFRSF10B/NFKB1/FAS/WNT5A/NR1H2/CCL2/PTGS2/ABCA1/RARRES2/ICAM1/CXCL3/TNFRSF11B/DAB2IP/SPON2/TNFRSF21/PDCD4/IL6/IL27RA/PALM3/PTGER1/CXCL13/CCL5/CXCL10/CMPK2	28
BP	GO:0060759	regulation of response to cytokine stimulus	14/563	154/14517	0.00267693	0.0477946	ENSG00000184216/ENSG00000118503/ENSG00000114251/ENSG00000131408/ENSG00000154188/ENSG00000184979/ENSG00000179526/ENSG00000090432/ENSG00000184371/ENSG00000136244/ENSG00000187867/ENSG00000176170/ENSG00000019582/ENSG00000271503	IRAK1/TNFAIP3/WNT5A/NR1H2/ANGPT1/USP18/SHARPIN/MUL1/CSF1/IL6/PALM3/SPHK1/CD74/CCL5	14
BP	GO:0031589	cell-substrate adhesion	22/563	296/14517	0.00275057	0.0489113	ENSG00000162692/ENSG00000116962/ENSG00000086289/ENSG00000115414/ENSG00000157227/ENSG00000122861/ENSG00000117228/ENSG00000159840/ENSG00000091879/ENSG00000169750/ENSG00000154188/ENSG00000131669/ENSG00000080573/ENSG00000107742/ENSG00000112658/ENSG00000138080/ENSG00000184371/ENSG00000168542/ENSG00000084636/ENSG00000143127/ENSG00000046653/ENSG00000173376	VCAM1/NID1/EPDR1/FN1/MMP14/PLAU/GBP1/ZYX/ANGPT2/RAC3/ANGPT1/NINJ1/COL5A3/SPOCK2/SRF/EMILIN1/CSF1/COL3A1/COL16A1/ITGA10/GPM6B/NDNF	22
BP	GO:0010888	negative regulation of lipid storage	4/563	16/14517	0.00280679	0.0495117	ENSG00000100906/ENSG00000131408/ENSG00000165029/ENSG00000136244	NFKBIA/NR1H2/ABCA1/IL6	4
BP	GO:0048485	sympathetic nervous system development	4/563	16/14517	0.00280679	0.0495117	ENSG00000124766/ENSG00000176887/ENSG00000118257/ENSG00000073282	SOX4/SOX11/NRP2/TP63	4
BP	GO:0048568	embryonic organ development	27/563	392/14517	0.00286747	0.0503806	ENSG00000204103/ENSG00000184254/ENSG00000112559/ENSG00000116132/ENSG00000164932/ENSG00000117122/ENSG00000114251/ENSG00000112320/ENSG00000157227/ENSG00000106538/ENSG00000164683/ENSG00000174343/ENSG00000138829/ENSG00000176887/ENSG00000203883/ENSG00000172819/ENSG00000185650/ENSG00000121068/ENSG00000112658/ENSG00000049130/ENSG00000121039/ENSG00000119699/ENSG00000163064/ENSG00000148204/ENSG00000260027…	MAFB/ALDH1A3/MDFI/PRRX1/CTHRC1/MFAP2/WNT5A/SOBP/MMP14/RARRES2/HEY1/CHRNA9/FBN2/SOX11/SOX18/RARG/ZFP36L1/TBX2/SRF/KITLG/RDH10/TGFB3/EN1/CRB2/HOXB7/FOXL2/PAX2	27
BP	GO:2000403	positive regulation of lymphocyte migration	5/563	26/14517	0.0028814	0.0504245	ENSG00000114251/ENSG00000108688/ENSG00000156234/ENSG00000271503/ENSG00000169245	WNT5A/CCL7/CXCL13/CCL5/CXCL10	5
BP	GO:0007389	pattern specification process	26/563	373/14517	0.00289805	0.0505154	ENSG00000204103/ENSG00000003137/ENSG00000112559/ENSG00000114251/ENSG00000158747/ENSG00000177508/ENSG00000146122/ENSG00000134569/ENSG00000122870/ENSG00000101350/ENSG00000140807/ENSG00000203883/ENSG00000172819/ENSG00000121068/ENSG00000112658/ENSG00000125845/ENSG00000162337/ENSG00000163064/ENSG00000148204/ENSG00000260027/ENSG00000166171/ENSG00000170365/ENSG00000073282/ENSG00000075891/ENSG00000106511…	MAFB/CYP26B1/MDFI/WNT5A/NBL1/IRX3/DAAM2/LRP4/BICC1/KIF3B/NKD1/SOX18/RARG/TBX2/SRF/BMP2/LRP5/EN1/CRB2/HOXB7/DPCD/SMAD1/TP63/PAX2/MEOX2/AXIN2	26
BP	GO:0001558	regulation of cell growth	25/563	355/14517	0.00302558	0.0525308	ENSG00000109846/ENSG00000166033/ENSG00000118785/ENSG00000130203/ENSG00000114251/ENSG00000115414/ENSG00000141736/ENSG00000157227/ENSG00000112902/ENSG00000091129/ENSG00000145349/ENSG00000112658/ENSG00000115461/ENSG00000090432/ENSG00000136999/ENSG00000141753/ENSG00000107821/ENSG00000140464/ENSG00000103528/ENSG00000176170/ENSG00000247596/ENSG00000137142/ENSG00000103175/ENSG00000213023/ENSG00000115457	CRYAB/HTRA1/SPP1/APOE/WNT5A/FN1/ERBB2/MMP14/SEMA5A/NRCAM/CAMK2D/SRF/IGFBP5/MUL1/NOV/IGFBP4/KAZALD1/PML/SYT17/SPHK1/TWF2/IGFBPL1/WFDC1/SYT3/IGFBP2	25
BP	GO:0043534	blood vessel endothelial cell migration	11/563	108/14517	0.00311327	0.0538412	ENSG00000130203/ENSG00000100345/ENSG00000073756/ENSG00000091879/ENSG00000154188/ENSG00000125266/ENSG00000126561/ENSG00000203883/ENSG00000112658/ENSG00000126785/ENSG00000106511	APOE/MYH9/PTGS2/ANGPT2/ANGPT1/EFNB2/STAT5A/SOX18/SRF/RHOJ/MEOX2	11
BP	GO:0072006	nephron development	12/563	124/14517	0.00315844	0.054409	ENSG00000116962/ENSG00000107796/ENSG00000162849/ENSG00000177508/ENSG00000091879/ENSG00000003402/ENSG00000154188/ENSG00000113721/ENSG00000125845/ENSG00000260027/ENSG00000075891/ENSG00000261371	NID1/ACTA2/KIF26B/IRX3/ANGPT2/CFLAR/ANGPT1/PDGFRB/BMP2/HOXB7/PAX2/PECAM1	12
BP	GO:0001818	negative regulation of cytokine production	17/563	209/14517	0.00324478	0.0556789	ENSG00000118503/ENSG00000109320/ENSG00000115414/ENSG00000171867/ENSG00000117228/ENSG00000154188/ENSG00000104856/ENSG00000137507/ENSG00000146072/ENSG00000150593/ENSG00000090432/ENSG00000119699/ENSG00000140464/ENSG00000136244/ENSG00000198746/ENSG00000019991/ENSG00000174600	TNFAIP3/NFKB1/FN1/PRNP/GBP1/ANGPT1/RELB/LRRC32/TNFRSF21/PDCD4/MUL1/TGFB3/PML/IL6/GPATCH3/HGF/CMKLR1	17
BP	GO:0071385	cellular response to glucocorticoid stimulus	7/563	51/14517	0.00334524	0.0571803	ENSG00000090339/ENSG00000164683/ENSG00000119138/ENSG00000152518/ENSG00000003402/ENSG00000185650/ENSG00000156804	ICAM1/HEY1/KLF9/ZFP36L2/CFLAR/ZFP36L1/FBXO32	7
BP	GO:0070555	response to interleukin-1	15/563	175/14517	0.00338507	0.0576376	ENSG00000184216/ENSG00000133048/ENSG00000100906/ENSG00000109320/ENSG00000108691/ENSG00000090339/ENSG00000006210/ENSG00000136848/ENSG00000006606/ENSG00000108688/ENSG00000161011/ENSG00000136244/ENSG00000078902/ENSG00000108700/ENSG00000271503	IRAK1/CHI3L1/NFKBIA/NFKB1/CCL2/ICAM1/CX3CL1/DAB2IP/CCL26/CCL7/SQSTM1/IL6/TOLLIP/CCL8/CCL5	15
BP	GO:0060349	bone morphogenesis	9/563	79/14517	0.00342086	0.058023	ENSG00000003137/ENSG00000112210/ENSG00000157227/ENSG00000172819/ENSG00000162337/ENSG00000119699/ENSG00000149257/ENSG00000106483/ENSG00000168646	CYP26B1/RAB23/MMP14/RARG/LRP5/TGFB3/SERPINH1/SFRP4/AXIN2	9
BP	GO:0006044	N-acetylglucosamine metabolic process	4/563	17/14517	0.00355911	0.0590062	ENSG00000102032/ENSG00000133424/ENSG00000128268/ENSG00000162066	RENBP/LARGE1/MGAT3/AMDHD2	4
BP	GO:0010884	positive regulation of lipid storage	4/563	17/14517	0.00355911	0.0590062	ENSG00000109320/ENSG00000131408/ENSG00000198911/ENSG00000175445	NFKB1/NR1H2/SREBF2/LPL	4
BP	GO:0044342	type B pancreatic cell proliferation	4/563	17/14517	0.00355911	0.0590062	ENSG00000054356/ENSG00000115461/ENSG00000136999/ENSG00000141753	PTPRN/IGFBP5/NOV/IGFBP4	4
BP	GO:0045655	regulation of monocyte differentiation	4/563	17/14517	0.00355911	0.0590062	ENSG00000157368/ENSG00000185650/ENSG00000184371/ENSG00000019582	IL34/ZFP36L1/CSF1/CD74	4
BP	GO:0071294	cellular response to zinc ion	4/563	17/14517	0.00355911	0.0590062	ENSG00000169715/ENSG00000187193/ENSG00000205364/ENSG00000125144	MT1E/MT1X/MT1M/MT1G	4
BP	GO:0090025	regulation of monocyte chemotaxis	4/563	17/14517	0.00355911	0.0590062	ENSG00000158747/ENSG00000136999/ENSG00000271503/ENSG00000169245	NBL1/NOV/CCL5/CXCL10	4
BP	GO:0006040	amino sugar metabolic process	6/563	39/14517	0.00363235	0.059549	ENSG00000133048/ENSG00000102032/ENSG00000133424/ENSG00000128268/ENSG00000167363/ENSG00000162066	CHI3L1/RENBP/LARGE1/MGAT3/FN3K/AMDHD2	6
BP	GO:0046850	regulation of bone remodeling	6/563	39/14517	0.00363235	0.059549	ENSG00000118503/ENSG00000118785/ENSG00000180694/ENSG00000164761/ENSG00000162337/ENSG00000136244	TNFAIP3/SPP1/TMEM64/TNFRSF11B/LRP5/IL6	6
BP	GO:2000401	regulation of lymphocyte migration	6/563	39/14517	0.00363235	0.059549	ENSG00000114251/ENSG00000108691/ENSG00000108688/ENSG00000156234/ENSG00000271503/ENSG00000169245	WNT5A/CCL2/CCL7/CXCL13/CCL5/CXCL10	6
BP	GO:0007160	cell-matrix adhesion	16/563	194/14517	0.00369193	0.0603016	ENSG00000162692/ENSG00000116962/ENSG00000086289/ENSG00000115414/ENSG00000157227/ENSG00000122861/ENSG00000159840/ENSG00000131669/ENSG00000080573/ENSG00000112658/ENSG00000138080/ENSG00000184371/ENSG00000168542/ENSG00000084636/ENSG00000143127/ENSG00000046653	VCAM1/NID1/EPDR1/FN1/MMP14/PLAU/ZYX/NINJ1/COL5A3/SRF/EMILIN1/CSF1/COL3A1/COL16A1/ITGA10/GPM6B	16
BP	GO:0048839	inner ear development	14/563	160/14517	0.00379096	0.0616905	ENSG00000204103/ENSG00000184254/ENSG00000116132/ENSG00000164932/ENSG00000114251/ENSG00000112320/ENSG00000174343/ENSG00000113721/ENSG00000178573/ENSG00000125845/ENSG00000119699/ENSG00000075891/ENSG00000082482/ENSG00000107736	MAFB/ALDH1A3/PRRX1/CTHRC1/WNT5A/SOBP/CHRNA9/PDGFRB/MAF/BMP2/TGFB3/PAX2/KCNK2/CDH23	14
BP	GO:0030301	cholesterol transport	8/563	66/14517	0.00386272	0.0624379	ENSG00000100906/ENSG00000109320/ENSG00000130203/ENSG00000131408/ENSG00000165029/ENSG00000100979/ENSG00000198911/ENSG00000172350	NFKBIA/NFKB1/APOE/NR1H2/ABCA1/PLTP/SREBF2/ABCG4	8
BP	GO:0007507	heart development	31/563	480/14517	0.0038652	0.0624379	ENSG00000114251/ENSG00000145362/ENSG00000049323/ENSG00000141736/ENSG00000124766/ENSG00000164683/ENSG00000122870/ENSG00000151617/ENSG00000176887/ENSG00000125266/ENSG00000118257/ENSG00000113721/ENSG00000203883/ENSG00000124006/ENSG00000173511/ENSG00000154553/ENSG00000172819/ENSG00000185650/ENSG00000121068/ENSG00000112658/ENSG00000125845/ENSG00000150593/ENSG00000103148/ENSG00000149256/ENSG00000143499…	WNT5A/ANK2/LTBP1/ERBB2/SOX4/HEY1/BICC1/EDNRA/SOX11/EFNB2/NRP2/PDGFRB/SOX18/OBSL1/VEGFB/PDLIM3/RARG/ZFP36L1/TBX2/SRF/BMP2/PDCD4/NPRL3/TENM4/SMYD2/COL3A1/HSPB7/SMAD1/TMEM100/KCNK2/AXIN2	31
BP	GO:0043588	skin development	19/563	249/14517	0.00390975	0.0629269	ENSG00000003137/ENSG00000114251/ENSG00000127863/ENSG00000134569/ENSG00000080573/ENSG00000203883/ENSG00000185650/ENSG00000112658/ENSG00000179526/ENSG00000115461/ENSG00000204262/ENSG00000265972/ENSG00000168542/ENSG00000164692/ENSG00000169744/ENSG00000073282/ENSG00000087116/ENSG00000154856/ENSG00000124882	CYP26B1/WNT5A/TNFRSF19/LRP4/COL5A3/SOX18/ZFP36L1/SRF/SHARPIN/IGFBP5/COL5A2/TXNIP/COL3A1/COL1A2/LDB2/TP63/ADAMTS2/APCDD1/EREG	19
BP	GO:2000146	negative regulation of cell motility	18/563	231/14517	0.00394316	0.063234	ENSG00000161544/ENSG00000113657/ENSG00000130203/ENSG00000108691/ENSG00000158747/ENSG00000138061/ENSG00000091879/ENSG00000166780/ENSG00000006210/ENSG00000136848/ENSG00000120318/ENSG00000112658/ENSG00000115461/ENSG00000136999/ENSG00000168542/ENSG00000156234/ENSG00000105509/ENSG00000106511	CYGB/DPYSL3/APOE/CCL2/NBL1/CYP1B1/ANGPT2/C16orf45/CX3CL1/DAB2IP/ARAP3/SRF/IGFBP5/NOV/COL3A1/CXCL13/HAS1/MEOX2	18
BP	GO:0009954	proximal/distal pattern formation	5/563	28/14517	0.00403904	0.0644948	ENSG00000003137/ENSG00000177508/ENSG00000134569/ENSG00000163064/ENSG00000073282	CYP26B1/IRX3/LRP4/EN1/TP63	5
BP	GO:0048709	oligodendrocyte differentiation	9/563	81/14517	0.00405103	0.0644948	ENSG00000148180/ENSG00000141736/ENSG00000146122/ENSG00000176887/ENSG00000172201/ENSG00000146072/ENSG00000149256/ENSG00000148053/ENSG00000123560	GSN/ERBB2/DAAM2/SOX11/ID4/TNFRSF21/TENM4/NTRK2/PLP1	9
BP	GO:0008347	glial cell migration	6/563	40/14517	0.00413613	0.0651441	ENSG00000108691/ENSG00000157227/ENSG00000166780/ENSG00000136848/ENSG00000184371/ENSG00000154856	CCL2/MMP14/C16orf45/DAB2IP/CSF1/APCDD1	6
BP	GO:0030204	chondroitin sulfate metabolic process	6/563	40/14517	0.00413613	0.0651441	ENSG00000122863/ENSG00000038427/ENSG00000149541/ENSG00000107742/ENSG00000114646/ENSG00000173376	CHST3/VCAN/B3GAT3/SPOCK2/CSPG5/NDNF	6
BP	GO:0071364	cellular response to epidermal growth factor stimulus	6/563	40/14517	0.00413613	0.0651441	ENSG00000141736/ENSG00000152518/ENSG00000003402/ENSG00000136848/ENSG00000185650/ENSG00000075891	ERBB2/ZFP36L2/CFLAR/DAB2IP/ZFP36L1/PAX2	6
BP	GO:0070482	response to oxygen levels	24/563	345/14517	0.00423153	0.0664093	ENSG00000184216/ENSG00000109846/ENSG00000162692/ENSG00000161544/ENSG00000026103/ENSG00000172379/ENSG00000073756/ENSG00000157227/ENSG00000122861/ENSG00000090339/ENSG00000091879/ENSG00000003402/ENSG00000151617/ENSG00000113721/ENSG00000173511/ENSG00000185650/ENSG00000112658/ENSG00000125845/ENSG00000119699/ENSG00000137449/ENSG00000140464/ENSG00000167136/ENSG00000082482/ENSG00000173376	IRAK1/CRYAB/VCAM1/CYGB/FAS/ARNT2/PTGS2/MMP14/PLAU/ICAM1/ANGPT2/CFLAR/EDNRA/PDGFRB/VEGFB/ZFP36L1/SRF/BMP2/TGFB3/CPEB2/PML/ENDOG/KCNK2/NDNF	24
BP	GO:0002694	regulation of leukocyte activation	27/563	404/14517	0.00431813	0.0672359	ENSG00000118503/ENSG00000148180/ENSG00000162692/ENSG00000003137/ENSG00000114251/ENSG00000106546/ENSG00000010810/ENSG00000108691/ENSG00000141736/ENSG00000171867/ENSG00000157227/ENSG00000076248/ENSG00000152518/ENSG00000176887/ENSG00000125266/ENSG00000120694/ENSG00000137507/ENSG00000131981/ENSG00000185650/ENSG00000146072/ENSG00000136244/ENSG00000104998/ENSG00000019582/ENSG00000182511/ENSG00000271503…	TNFAIP3/GSN/VCAM1/CYP26B1/WNT5A/AHR/FYN/CCL2/ERBB2/PRNP/MMP14/UNG/ZFP36L2/SOX11/EFNB2/HSPH1/LRRC32/LGALS3/ZFP36L1/TNFRSF21/IL6/IL27RA/CD74/FES/CCL5/IGFBP2/ADORA2A	27
BP	GO:0050864	regulation of B cell activation	10/563	97/14517	0.00432993	0.0672359	ENSG00000118503/ENSG00000106546/ENSG00000157227/ENSG00000076248/ENSG00000152518/ENSG00000185650/ENSG00000146072/ENSG00000136244/ENSG00000104998/ENSG00000019582	TNFAIP3/AHR/MMP14/UNG/ZFP36L2/ZFP36L1/TNFRSF21/IL6/IL27RA/CD74	10
BP	GO:2001237	negative regulation of extrinsic apoptotic signaling pathway	10/563	97/14517	0.00432993	0.0672359	ENSG00000118503/ENSG00000171951/ENSG00000120889/ENSG00000026103/ENSG00000010810/ENSG00000090339/ENSG00000006210/ENSG00000003402/ENSG00000131981/ENSG00000019991	TNFAIP3/SCG2/TNFRSF10B/FAS/FYN/ICAM1/CX3CL1/CFLAR/LGALS3/HGF	10
BP	GO:0002544	chronic inflammatory response	4/563	18/14517	0.00443742	0.067948	ENSG00000118503/ENSG00000162692/ENSG00000156234/ENSG00000271503	TNFAIP3/VCAM1/CXCL13/CCL5	4
BP	GO:0043567	regulation of insulin-like growth factor receptor signaling pathway	4/563	18/14517	0.00443742	0.067948	ENSG00000115461/ENSG00000125845/ENSG00000141753/ENSG00000115457	IGFBP5/BMP2/IGFBP4/IGFBP2	4
BP	GO:1901881	positive regulation of protein depolymerization	4/563	18/14517	0.00443742	0.067948	ENSG00000112902/ENSG00000125868/ENSG00000159753/ENSG00000115956	SEMA5A/DSTN/CARMIL2/PLEK	4
BP	GO:1905809	negative regulation of synapse organization	4/563	18/14517	0.00443742	0.067948	ENSG00000130203/ENSG00000114251/ENSG00000010810/ENSG00000171867	APOE/WNT5A/FYN/PRNP	4
BP	GO:0051216	cartilage development	14/563	163/14517	0.00447529	0.0682907	ENSG00000133048/ENSG00000116132/ENSG00000114251/ENSG00000172819/ENSG00000112658/ENSG00000178573/ENSG00000125845/ENSG00000136999/ENSG00000125879/ENSG00000149257/ENSG00000111341/ENSG00000170365/ENSG00000069011/ENSG00000168646	CHI3L1/PRRX1/WNT5A/RARG/SRF/MAF/BMP2/NOV/OTOR/SERPINH1/MGP/SMAD1/PITX1/AXIN2	14
BP	GO:0001101	response to acid chemical	21/563	290/14517	0.00458677	0.0697505	ENSG00000148180/ENSG00000003137/ENSG00000114251/ENSG00000010810/ENSG00000073756/ENSG00000165029/ENSG00000090339/ENSG00000142156/ENSG00000113721/ENSG00000172819/ENSG00000149212/ENSG00000204262/ENSG00000148053/ENSG00000168542/ENSG00000164692/ENSG00000084636/ENSG00000247596/ENSG00000188186/ENSG00000075891/ENSG00000115457/ENSG00000078725	GSN/CYP26B1/WNT5A/FYN/PTGS2/ABCA1/ICAM1/COL6A1/PDGFRB/RARG/SESN3/COL5A2/NTRK2/COL3A1/COL1A2/COL16A1/TWF2/LAMTOR4/PAX2/IGFBP2/BRINP1	21
BP	GO:0071384	cellular response to corticosteroid stimulus	7/563	54/14517	0.00463194	0.0698707	ENSG00000090339/ENSG00000164683/ENSG00000119138/ENSG00000152518/ENSG00000003402/ENSG00000185650/ENSG00000156804	ICAM1/HEY1/KLF9/ZFP36L2/CFLAR/ZFP36L1/FBXO32	7
BP	GO:0051961	negative regulation of nervous system development	19/563	253/14517	0.00464281	0.0698707	ENSG00000113657/ENSG00000144579/ENSG00000118785/ENSG00000130203/ENSG00000114251/ENSG00000177508/ENSG00000146122/ENSG00000134569/ENSG00000150764/ENSG00000166780/ENSG00000112902/ENSG00000178764/ENSG00000176887/ENSG00000125266/ENSG00000172201/ENSG00000146072/ENSG00000168542/ENSG00000115297/ENSG00000078725	DPYSL3/CTDSP1/SPP1/APOE/WNT5A/IRX3/DAAM2/LRP4/DIXDC1/C16orf45/SEMA5A/ZHX2/SOX11/EFNB2/ID4/TNFRSF21/COL3A1/TLX2/BRINP1	19
BP	GO:0031648	protein destabilization	6/563	41/14517	0.00468974	0.0698707	ENSG00000148180/ENSG00000171867/ENSG00000125912/ENSG00000125845/ENSG00000090432/ENSG00000151876	GSN/PRNP/NCLN/BMP2/MUL1/FBXO4	6
BP	GO:0050885	neuromuscular process controlling balance	6/563	41/14517	0.00468974	0.0698707	ENSG00000184254/ENSG00000169750/ENSG00000079215/ENSG00000277586/ENSG00000092051/ENSG00000107736	ALDH1A3/RAC3/SLC1A3/NEFL/JPH4/CDH23	6
BP	GO:0060443	mammary gland morphogenesis	6/563	41/14517	0.00468974	0.0698707	ENSG00000114251/ENSG00000121068/ENSG00000115461/ENSG00000162337/ENSG00000140464/ENSG00000184371	WNT5A/TBX2/IGFBP5/LRP5/PML/CSF1	6
BP	GO:0072678	T cell migration	6/563	41/14517	0.00468974	0.0698707	ENSG00000114251/ENSG00000108691/ENSG00000006606/ENSG00000156234/ENSG00000271503/ENSG00000169245	WNT5A/CCL2/CCL26/CXCL13/CCL5/CXCL10	6
BP	GO:0007520	myoblast fusion	5/563	29/14517	0.00472758	0.0701975	ENSG00000148848/ENSG00000100345/ENSG00000003402/ENSG00000023902/ENSG00000169245	ADAM12/MYH9/CFLAR/PLEKHO1/CXCL10	5
BP	GO:0070661	leukocyte proliferation	17/563	217/14517	0.00474691	0.0702478	ENSG00000118503/ENSG00000162692/ENSG00000106546/ENSG00000010810/ENSG00000141736/ENSG00000171867/ENSG00000176887/ENSG00000137507/ENSG00000131981/ENSG00000049130/ENSG00000146072/ENSG00000184371/ENSG00000136244/ENSG00000108700/ENSG00000019582/ENSG00000271503/ENSG00000115457	TNFAIP3/VCAM1/AHR/FYN/ERBB2/PRNP/SOX11/LRRC32/LGALS3/KITLG/TNFRSF21/CSF1/IL6/CCL8/CD74/CCL5/IGFBP2	17
BP	GO:0050768	negative regulation of neurogenesis	18/563	236/14517	0.0049268	0.0726661	ENSG00000113657/ENSG00000144579/ENSG00000118785/ENSG00000130203/ENSG00000114251/ENSG00000177508/ENSG00000146122/ENSG00000134569/ENSG00000150764/ENSG00000166780/ENSG00000112902/ENSG00000178764/ENSG00000176887/ENSG00000125266/ENSG00000172201/ENSG00000168542/ENSG00000115297/ENSG00000078725	DPYSL3/CTDSP1/SPP1/APOE/WNT5A/IRX3/DAAM2/LRP4/DIXDC1/C16orf45/SEMA5A/ZHX2/SOX11/EFNB2/ID4/COL3A1/TLX2/BRINP1	18
BP	GO:0007369	gastrulation	14/563	165/14517	0.00498471	0.0732753	ENSG00000114251/ENSG00000115414/ENSG00000157227/ENSG00000168874/ENSG00000120875/ENSG00000142156/ENSG00000112658/ENSG00000204262/ENSG00000162337/ENSG00000148204/ENSG00000149256/ENSG00000115297/ENSG00000170365/ENSG00000075891	WNT5A/FN1/MMP14/ATOH8/DUSP4/COL6A1/SRF/COL5A2/LRP5/CRB2/TENM4/TLX2/SMAD1/PAX2	14
BP	GO:0009187	cyclic nucleotide metabolic process	11/563	115/14517	0.00504186	0.0738691	ENSG00000130203/ENSG00000114251/ENSG00000172572/ENSG00000173598/ENSG00000171873/ENSG00000099864/ENSG00000152402/ENSG00000171408/ENSG00000112541/ENSG00000169245/ENSG00000128271	APOE/WNT5A/PDE3A/NUDT4/ADRA1D/PALM/GUCY1A2/PDE7B/PDE10A/CXCL10/ADORA2A	11
BP	GO:0002009	morphogenesis of an epithelium	31/563	489/14517	0.00505867	0.0738699	ENSG00000184254/ENSG00000164932/ENSG00000114251/ENSG00000140682/ENSG00000082458/ENSG00000157227/ENSG00000162849/ENSG00000177508/ENSG00000124766/ENSG00000140807/ENSG00000151617/ENSG00000177030/ENSG00000176887/ENSG00000125266/ENSG00000172201/ENSG00000159753/ENSG00000203883/ENSG00000172819/ENSG00000121068/ENSG00000112658/ENSG00000115461/ENSG00000121039/ENSG00000125845/ENSG00000162337/ENSG00000140464…	ALDH1A3/CTHRC1/WNT5A/TGFB1I1/DLG3/MMP14/KIF26B/IRX3/SOX4/NKD1/EDNRA/DEAF1/SOX11/EFNB2/ID4/CARMIL2/SOX18/RARG/TBX2/SRF/IGFBP5/RDH10/BMP2/LRP5/PML/CSF1/HGF/HOXB7/TP63/CXCL10/PAX2	31
BP	GO:0016049	cell growth	28/563	429/14517	0.00510383	0.0742835	ENSG00000109846/ENSG00000166033/ENSG00000118785/ENSG00000130203/ENSG00000114251/ENSG00000115414/ENSG00000141736/ENSG00000157227/ENSG00000112902/ENSG00000091129/ENSG00000118257/ENSG00000145349/ENSG00000172819/ENSG00000112658/ENSG00000115461/ENSG00000090432/ENSG00000136999/ENSG00000141753/ENSG00000107821/ENSG00000140464/ENSG00000103528/ENSG00000176170/ENSG00000247596/ENSG00000137142/ENSG00000183770…	CRYAB/HTRA1/SPP1/APOE/WNT5A/FN1/ERBB2/MMP14/SEMA5A/NRCAM/NRP2/CAMK2D/RARG/SRF/IGFBP5/MUL1/NOV/IGFBP4/KAZALD1/PML/SYT17/SPHK1/TWF2/IGFBPL1/FOXL2/WFDC1/SYT3/IGFBP2	28
BP	GO:0050654	chondroitin sulfate proteoglycan metabolic process	6/563	42/14517	0.00529596	0.0763242	ENSG00000122863/ENSG00000038427/ENSG00000149541/ENSG00000107742/ENSG00000114646/ENSG00000173376	CHST3/VCAN/B3GAT3/SPOCK2/CSPG5/NDNF	6
BP	GO:0051148	negative regulation of muscle cell differentiation	6/563	42/14517	0.00529596	0.0763242	ENSG00000003402/ENSG00000125845/ENSG00000150593/ENSG00000136999/ENSG00000169245/ENSG00000124882	CFLAR/BMP2/PDCD4/NOV/CXCL10/EREG	6
BP	GO:0071622	regulation of granulocyte chemotaxis	6/563	42/14517	0.00529596	0.0763242	ENSG00000106538/ENSG00000163734/ENSG00000184371/ENSG00000174600/ENSG00000019582/ENSG00000271503	RARRES2/CXCL3/CSF1/CMKLR1/CD74/CCL5	6
BP	GO:0098754	detoxification	10/563	100/14517	0.00537758	0.0768263	ENSG00000161544/ENSG00000169715/ENSG00000112096/ENSG00000130203/ENSG00000157870/ENSG00000073756/ENSG00000187193/ENSG00000170385/ENSG00000205364/ENSG00000125144	CYGB/MT1E/SOD2/APOE/PRXL2B/PTGS2/MT1X/SLC30A1/MT1M/MT1G	10
BP	GO:0048659	smooth muscle cell proliferation	11/563	116/14517	0.00538121	0.0768263	ENSG00000184216/ENSG00000118503/ENSG00000073756/ENSG00000113721/ENSG00000115461/ENSG00000150593/ENSG00000136999/ENSG00000119699/ENSG00000136244/ENSG00000271503/ENSG00000124882	IRAK1/TNFAIP3/PTGS2/PDGFRB/IGFBP5/PDCD4/NOV/TGFB3/IL6/CCL5/EREG	11
BP	GO:0043583	ear development	15/563	184/14517	0.00539728	0.0768263	ENSG00000204103/ENSG00000184254/ENSG00000116132/ENSG00000164932/ENSG00000114251/ENSG00000112320/ENSG00000174343/ENSG00000113721/ENSG00000178573/ENSG00000121039/ENSG00000125845/ENSG00000119699/ENSG00000075891/ENSG00000082482/ENSG00000107736	MAFB/ALDH1A3/PRRX1/CTHRC1/WNT5A/SOBP/CHRNA9/PDGFRB/MAF/RDH10/BMP2/TGFB3/PAX2/KCNK2/CDH23	15
BP	GO:0010758	regulation of macrophage chemotaxis	4/563	19/14517	0.00545076	0.0768263	ENSG00000106538/ENSG00000184371/ENSG00000174600/ENSG00000271503	RARRES2/CSF1/CMKLR1/CCL5	4
BP	GO:0035640	exploration behavior	4/563	19/14517	0.00545076	0.0768263	ENSG00000130203/ENSG00000185565/ENSG00000134121/ENSG00000078725	APOE/LSAMP/CHL1/BRINP1	4
BP	GO:0060055	angiogenesis involved in wound healing	4/563	19/14517	0.00545076	0.0768263	ENSG00000118503/ENSG00000006210/ENSG00000112658/ENSG00000173376	TNFAIP3/CX3CL1/SRF/NDNF	4
BP	GO:0000302	response to reactive oxygen species	16/563	202/14517	0.00545275	0.0768263	ENSG00000109846/ENSG00000118503/ENSG00000054356/ENSG00000112096/ENSG00000130203/ENSG00000138061/ENSG00000115884/ENSG00000003402/ENSG00000120694/ENSG00000113721/ENSG00000149212/ENSG00000265972/ENSG00000136244/ENSG00000019991/ENSG00000167136/ENSG00000075891	CRYAB/TNFAIP3/PTPRN/SOD2/APOE/CYP1B1/SDC1/CFLAR/HSPH1/PDGFRB/SESN3/TXNIP/IL6/HGF/ENDOG/PAX2	16
BP	GO:0018108	peptidyl-tyrosine phosphorylation	23/563	333/14517	0.00549557	0.0771831	ENSG00000185291/ENSG00000010810/ENSG00000141736/ENSG00000171867/ENSG00000082458/ENSG00000090339/ENSG00000134569/ENSG00000154188/ENSG00000126561/ENSG00000120694/ENSG00000113721/ENSG00000049130/ENSG00000136244/ENSG00000148053/ENSG00000019991/ENSG00000102931/ENSG00000145242/ENSG00000019582/ENSG00000182511/ENSG00000271503/ENSG00000154016/ENSG00000174808/ENSG00000124882	IL3RA/FYN/ERBB2/PRNP/DLG3/ICAM1/LRP4/ANGPT1/STAT5A/HSPH1/PDGFRB/KITLG/IL6/NTRK2/HGF/ARL2BP/EPHA5/CD74/FES/CCL5/GRAP/BTC/EREG	23
BP	GO:0001666	response to hypoxia	22/563	314/14517	0.00554566	0.0776392	ENSG00000184216/ENSG00000109846/ENSG00000162692/ENSG00000161544/ENSG00000172379/ENSG00000073756/ENSG00000157227/ENSG00000122861/ENSG00000090339/ENSG00000091879/ENSG00000003402/ENSG00000151617/ENSG00000173511/ENSG00000185650/ENSG00000112658/ENSG00000125845/ENSG00000119699/ENSG00000137449/ENSG00000140464/ENSG00000167136/ENSG00000082482/ENSG00000173376	IRAK1/CRYAB/VCAM1/CYGB/ARNT2/PTGS2/MMP14/PLAU/ICAM1/ANGPT2/CFLAR/EDNRA/VEGFB/ZFP36L1/SRF/BMP2/TGFB3/CPEB2/PML/ENDOG/KCNK2/NDNF	22
BP	GO:0046686	response to cadmium ion	7/563	56/14517	0.00567651	0.0782344	ENSG00000148180/ENSG00000169715/ENSG00000171867/ENSG00000187193/ENSG00000170385/ENSG00000205364/ENSG00000125144	GSN/MT1E/PRNP/MT1X/SLC30A1/MT1M/MT1G	7
BP	GO:0003413	chondrocyte differentiation involved in endochondral bone morphogenesis	3/563	10/14517	0.00567687	0.0782344	ENSG00000172819/ENSG00000149257/ENSG00000168646	RARG/SERPINH1/AXIN2	3
BP	GO:0010820	positive regulation of T cell chemotaxis	3/563	10/14517	0.00567687	0.0782344	ENSG00000114251/ENSG00000156234/ENSG00000271503	WNT5A/CXCL13/CCL5	3
BP	GO:1901298	regulation of hydrogen peroxide-mediated programmed cell death	3/563	10/14517	0.00567687	0.0782344	ENSG00000120694/ENSG00000019991/ENSG00000167136	HSPH1/HGF/ENDOG	3
BP	GO:2000345	regulation of hepatocyte proliferation	3/563	10/14517	0.00567687	0.0782344	ENSG00000118503/ENSG00000003402/ENSG00000072163	TNFAIP3/CFLAR/LIMS2	3
BP	GO:0042692	muscle cell differentiation	21/563	296/14517	0.0057798	0.0794048	ENSG00000003137/ENSG00000148848/ENSG00000145362/ENSG00000100345/ENSG00000157227/ENSG00000164683/ENSG00000115884/ENSG00000003402/ENSG00000125266/ENSG00000023902/ENSG00000113721/ENSG00000124006/ENSG00000121068/ENSG00000112658/ENSG00000115461/ENSG00000105088/ENSG00000125845/ENSG00000150593/ENSG00000136999/ENSG00000169245/ENSG00000124882	CYP26B1/ADAM12/ANK2/MYH9/MMP14/HEY1/SDC1/CFLAR/EFNB2/PLEKHO1/PDGFRB/OBSL1/TBX2/SRF/IGFBP5/OLFM2/BMP2/PDCD4/NOV/CXCL10/EREG	21
BP	GO:0060348	bone development	14/563	168/14517	0.00583565	0.079923	ENSG00000003137/ENSG00000112210/ENSG00000157227/ENSG00000128606/ENSG00000183160/ENSG00000172819/ENSG00000112658/ENSG00000125845/ENSG00000162337/ENSG00000119699/ENSG00000149257/ENSG00000170365/ENSG00000106483/ENSG00000168646	CYP26B1/RAB23/MMP14/LRRC17/TMEM119/RARG/SRF/BMP2/LRP5/TGFB3/SERPINH1/SMAD1/SFRP4/AXIN2	14
BP	GO:0052548	regulation of endopeptidase activity	23/563	335/14517	0.00589903	0.0801012	ENSG00000109846/ENSG00000100234/ENSG00000148180/ENSG00000120889/ENSG00000026103/ENSG00000010810/ENSG00000073756/ENSG00000105185/ENSG00000003402/ENSG00000102032/ENSG00000175899/ENSG00000127946/ENSG00000107742/ENSG00000090432/ENSG00000148204/ENSG00000140464/ENSG00000149257/ENSG00000019991/ENSG00000073282/ENSG00000183770/ENSG00000103175/ENSG00000075891/ENSG00000128271	CRYAB/TIMP3/GSN/TNFRSF10B/FAS/FYN/PTGS2/PDCD5/CFLAR/RENBP/A2M/HIP1/SPOCK2/MUL1/CRB2/PML/SERPINH1/HGF/TP63/FOXL2/WFDC1/PAX2/ADORA2A	23
BP	GO:0045444	fat cell differentiation	15/563	186/14517	0.00595506	0.0801012	ENSG00000114251/ENSG00000140682/ENSG00000073756/ENSG00000106538/ENSG00000180694/ENSG00000152518/ENSG00000172201/ENSG00000185650/ENSG00000125845/ENSG00000162337/ENSG00000136244/ENSG00000102802/ENSG00000174600/ENSG00000160097/ENSG00000132522	WNT5A/TGFB1I1/PTGS2/RARRES2/TMEM64/ZFP36L2/ID4/ZFP36L1/BMP2/LRP5/IL6/MEDAG/CMKLR1/FNDC5/GPS2	15
BP	GO:0010718	positive regulation of epithelial to mesenchymal transition	6/563	43/14517	0.00595764	0.0801012	ENSG00000140682/ENSG00000095739/ENSG00000125845/ENSG00000119699/ENSG00000148204/ENSG00000168646	TGFB1I1/BAMBI/BMP2/TGFB3/CRB2/AXIN2	6
BP	GO:0035924	cellular response to vascular endothelial growth factor stimulus	6/563	43/14517	0.00595764	0.0801012	ENSG00000162692/ENSG00000136848/ENSG00000118257/ENSG00000113721/ENSG00000180447/ENSG00000125144	VCAM1/DAB2IP/NRP2/PDGFRB/GAS1/MT1G	6
BP	GO:0045599	negative regulation of fat cell differentiation	6/563	43/14517	0.00595764	0.0801012	ENSG00000114251/ENSG00000140682/ENSG00000152518/ENSG00000172201/ENSG00000136244/ENSG00000132522	WNT5A/TGFB1I1/ZFP36L2/ID4/IL6/GPS2	6
BP	GO:0070849	response to epidermal growth factor	6/563	43/14517	0.00595764	0.0801012	ENSG00000141736/ENSG00000152518/ENSG00000003402/ENSG00000136848/ENSG00000185650/ENSG00000075891	ERBB2/ZFP36L2/CFLAR/DAB2IP/ZFP36L1/PAX2	6
BP	GO:0051403	stress-activated MAPK cascade	18/563	241/14517	0.00610343	0.0816486	ENSG00000184216/ENSG00000109846/ENSG00000109320/ENSG00000026103/ENSG00000114251/ENSG00000127863/ENSG00000136848/ENSG00000120694/ENSG00000185650/ENSG00000125845/ENSG00000150593/ENSG00000090432/ENSG00000111206/ENSG00000019991/ENSG00000167617/ENSG00000008735/ENSG00000177283/ENSG00000132522	IRAK1/CRYAB/NFKB1/FAS/WNT5A/TNFRSF19/DAB2IP/HSPH1/ZFP36L1/BMP2/PDCD4/MUL1/FOXM1/HGF/CDC42EP5/MAPK8IP2/FZD8/GPS2	18
BP	GO:0018212	peptidyl-tyrosine modification	23/563	336/14517	0.00610976	0.0816486	ENSG00000185291/ENSG00000010810/ENSG00000141736/ENSG00000171867/ENSG00000082458/ENSG00000090339/ENSG00000134569/ENSG00000154188/ENSG00000126561/ENSG00000120694/ENSG00000113721/ENSG00000049130/ENSG00000136244/ENSG00000148053/ENSG00000019991/ENSG00000102931/ENSG00000145242/ENSG00000019582/ENSG00000182511/ENSG00000271503/ENSG00000154016/ENSG00000174808/ENSG00000124882	IL3RA/FYN/ERBB2/PRNP/DLG3/ICAM1/LRP4/ANGPT1/STAT5A/HSPH1/PDGFRB/KITLG/IL6/NTRK2/HGF/ARL2BP/EPHA5/CD74/FES/CCL5/GRAP/BTC/EREG	23
BP	GO:0016331	morphogenesis of embryonic epithelium	12/563	135/14517	0.00625976	0.0834005	ENSG00000184254/ENSG00000164932/ENSG00000114251/ENSG00000140682/ENSG00000177508/ENSG00000124766/ENSG00000177030/ENSG00000176887/ENSG00000172819/ENSG00000121039/ENSG00000073282/ENSG00000075891	ALDH1A3/CTHRC1/WNT5A/TGFB1I1/IRX3/SOX4/DEAF1/SOX11/RARG/RDH10/TP63/PAX2	12
BP	GO:0032535	regulation of cellular component size	23/563	337/14517	0.00632666	0.0835595	ENSG00000148180/ENSG00000118785/ENSG00000130203/ENSG00000114251/ENSG00000115414/ENSG00000090339/ENSG00000169750/ENSG00000112902/ENSG00000091129/ENSG00000006606/ENSG00000125868/ENSG00000159753/ENSG00000172819/ENSG00000112658/ENSG00000204673/ENSG00000167617/ENSG00000277586/ENSG00000155792/ENSG00000247596/ENSG00000188186/ENSG00000115956/ENSG00000254585/ENSG00000106526	GSN/SPP1/APOE/WNT5A/FN1/ICAM1/RAC3/SEMA5A/NRCAM/CCL26/DSTN/CARMIL2/RARG/SRF/AKT1S1/CDC42EP5/NEFL/DEPTOR/TWF2/LAMTOR4/PLEK/MAGEL2/ACTR3C	23
BP	GO:0006882	cellular zinc ion homeostasis	5/563	31/14517	0.00634749	0.0835595	ENSG00000169715/ENSG00000187193/ENSG00000170385/ENSG00000205364/ENSG00000125144	MT1E/MT1X/SLC30A1/MT1M/MT1G	5
BP	GO:0048009	insulin-like growth factor receptor signaling pathway	5/563	31/14517	0.00634749	0.0835595	ENSG00000106070/ENSG00000115461/ENSG00000125845/ENSG00000141753/ENSG00000115457	GRB10/IGFBP5/BMP2/IGFBP4/IGFBP2	5
BP	GO:0071276	cellular response to cadmium ion	5/563	31/14517	0.00634749	0.0835595	ENSG00000148180/ENSG00000169715/ENSG00000187193/ENSG00000205364/ENSG00000125144	GSN/MT1E/MT1X/MT1M/MT1G	5
BP	GO:0009746	response to hexose	14/563	170/14517	0.00646502	0.0846016	ENSG00000054356/ENSG00000073756/ENSG00000124766/ENSG00000090339/ENSG00000099956/ENSG00000091879/ENSG00000142173/ENSG00000112658/ENSG00000265972/ENSG00000162337/ENSG00000145242/ENSG00000175445/ENSG00000167136/ENSG00000075891	PTPRN/PTGS2/SOX4/ICAM1/SMARCB1/ANGPT2/COL6A2/SRF/TXNIP/LRP5/EPHA5/LPL/ENDOG/PAX2	14
BP	GO:0015850	organic hydroxy compound transport	14/563	170/14517	0.00646502	0.0846016	ENSG00000163618/ENSG00000100906/ENSG00000109320/ENSG00000118785/ENSG00000130203/ENSG00000131408/ENSG00000165029/ENSG00000198743/ENSG00000100979/ENSG00000198911/ENSG00000171873/ENSG00000172350/ENSG00000046653/ENSG00000128271	CADPS/NFKBIA/NFKB1/SPP1/APOE/NR1H2/ABCA1/SLC5A3/PLTP/SREBF2/ADRA1D/ABCG4/GPM6B/ADORA2A	14
BP	GO:0046849	bone remodeling	8/563	72/14517	0.00657978	0.0855336	ENSG00000118503/ENSG00000164932/ENSG00000118785/ENSG00000180694/ENSG00000164761/ENSG00000162337/ENSG00000119699/ENSG00000136244	TNFAIP3/CTHRC1/SPP1/TMEM64/TNFRSF11B/LRP5/TGFB3/IL6	8
BP	GO:0045766	positive regulation of angiogenesis	13/563	153/14517	0.00660297	0.0855336	ENSG00000133048/ENSG00000148848/ENSG00000114251/ENSG00000073756/ENSG00000138061/ENSG00000091879/ENSG00000006210/ENSG00000112902/ENSG00000173511/ENSG00000019991/ENSG00000176170/ENSG00000170365/ENSG00000126785	CHI3L1/ADAM12/WNT5A/PTGS2/CYP1B1/ANGPT2/CX3CL1/SEMA5A/VEGFB/HGF/SPHK1/SMAD1/RHOJ	13
BP	GO:0007263	nitric oxide mediated signal transduction	4/563	20/14517	0.0066077	0.0855336	ENSG00000130203/ENSG00000108551/ENSG00000213722/ENSG00000173376	APOE/RASD1/DDAH2/NDNF	4
BP	GO:1905952	regulation of lipid localization	10/563	103/14517	0.00661382	0.0855336	ENSG00000100906/ENSG00000109320/ENSG00000118785/ENSG00000130203/ENSG00000131408/ENSG00000165029/ENSG00000100979/ENSG00000198911/ENSG00000136244/ENSG00000175445	NFKBIA/NFKB1/SPP1/APOE/NR1H2/ABCA1/PLTP/SREBF2/IL6/LPL	10
BP	GO:0022407	regulation of cell-cell adhesion	22/563	319/14517	0.00664529	0.0856048	ENSG00000162407/ENSG00000162692/ENSG00000114251/ENSG00000010810/ENSG00000108691/ENSG00000141736/ENSG00000171867/ENSG00000162849/ENSG00000090339/ENSG00000006210/ENSG00000125266/ENSG00000120694/ENSG00000137507/ENSG00000131981/ENSG00000125845/ENSG00000146072/ENSG00000136244/ENSG00000156234/ENSG00000019582/ENSG00000271503/ENSG00000115457/ENSG00000128271	PLPP3/VCAM1/WNT5A/FYN/CCL2/ERBB2/PRNP/KIF26B/ICAM1/CX3CL1/EFNB2/HSPH1/LRRC32/LGALS3/BMP2/TNFRSF21/IL6/CXCL13/CD74/CCL5/IGFBP2/ADORA2A	22
BP	GO:0010043	response to zinc ion	6/563	44/14517	0.00667756	0.0856048	ENSG00000162692/ENSG00000169715/ENSG00000187193/ENSG00000170385/ENSG00000205364/ENSG00000125144	VCAM1/MT1E/MT1X/SLC30A1/MT1M/MT1G	6
BP	GO:0032370	positive regulation of lipid transport	6/563	44/14517	0.00667756	0.0856048	ENSG00000100906/ENSG00000118785/ENSG00000130203/ENSG00000131408/ENSG00000165029/ENSG00000100979	NFKBIA/SPP1/APOE/NR1H2/ABCA1/PLTP	6
BP	GO:0045165	cell fate commitment	16/563	207/14517	0.00686333	0.0874777	ENSG00000003137/ENSG00000116132/ENSG00000114251/ENSG00000140682/ENSG00000203883/ENSG00000121068/ENSG00000125845/ENSG00000198795/ENSG00000140464/ENSG00000149256/ENSG00000136244/ENSG00000180447/ENSG00000172020/ENSG00000170365/ENSG00000069011/ENSG00000075891	CYP26B1/PRRX1/WNT5A/TGFB1I1/SOX18/TBX2/BMP2/ZNF521/PML/TENM4/IL6/GAS1/GAP43/SMAD1/PITX1/PAX2	16
BP	GO:1901617	organic hydroxy compound biosynthetic process	16/563	207/14517	0.00686333	0.0874777	ENSG00000109320/ENSG00000130203/ENSG00000114251/ENSG00000141401/ENSG00000100243/ENSG00000066136/ENSG00000100979/ENSG00000138135/ENSG00000198911/ENSG00000040531/ENSG00000125845/ENSG00000185664/ENSG00000135929/ENSG00000176170/ENSG00000115956/ENSG00000146233	NFKB1/APOE/WNT5A/IMPA2/CYB5R3/NFYC/PLTP/CH25H/SREBF2/CTNS/BMP2/PMEL/CYP27A1/SPHK1/PLEK/CYP39A1	16
BP	GO:0043200	response to amino acid	10/563	104/14517	0.00707149	0.0898711	ENSG00000010810/ENSG00000090339/ENSG00000142156/ENSG00000149212/ENSG00000204262/ENSG00000148053/ENSG00000168542/ENSG00000164692/ENSG00000084636/ENSG00000188186	FYN/ICAM1/COL6A1/SESN3/COL5A2/NTRK2/COL3A1/COL1A2/COL16A1/LAMTOR4	10
BP	GO:0015918	sterol transport	8/563	73/14517	0.00714592	0.090556	ENSG00000100906/ENSG00000109320/ENSG00000130203/ENSG00000131408/ENSG00000165029/ENSG00000100979/ENSG00000198911/ENSG00000172350	NFKBIA/NFKB1/APOE/NR1H2/ABCA1/PLTP/SREBF2/ABCG4	8
BP	GO:0030212	hyaluronan metabolic process	5/563	32/14517	0.00728799	0.0915671	ENSG00000103888/ENSG00000109320/ENSG00000019991/ENSG00000103044/ENSG00000105509	CEMIP/NFKB1/HGF/HAS3/HAS1	5
BP	GO:0030501	positive regulation of bone mineralization	5/563	32/14517	0.00728799	0.0915671	ENSG00000138829/ENSG00000183160/ENSG00000125845/ENSG00000119699/ENSG00000046653	FBN2/TMEM119/BMP2/TGFB3/GPM6B	5
BP	GO:0045124	regulation of bone resorption	5/563	32/14517	0.00728799	0.0915671	ENSG00000118503/ENSG00000118785/ENSG00000180694/ENSG00000164761/ENSG00000136244	TNFAIP3/SPP1/TMEM64/TNFRSF11B/IL6	5
BP	GO:0008360	regulation of cell shape	13/563	155/14517	0.00734248	0.0916185	ENSG00000010810/ENSG00000108691/ENSG00000100345/ENSG00000115414/ENSG00000090339/ENSG00000095739/ENSG00000023902/ENSG00000120318/ENSG00000108688/ENSG00000099864/ENSG00000167617/ENSG00000182511/ENSG00000126785	FYN/CCL2/MYH9/FN1/ICAM1/BAMBI/PLEKHO1/ARAP3/CCL7/PALM/CDC42EP5/FES/RHOJ	13
BP	GO:0036293	response to decreased oxygen levels	22/563	322/14517	0.00738695	0.0916185	ENSG00000184216/ENSG00000109846/ENSG00000162692/ENSG00000161544/ENSG00000172379/ENSG00000073756/ENSG00000157227/ENSG00000122861/ENSG00000090339/ENSG00000091879/ENSG00000003402/ENSG00000151617/ENSG00000173511/ENSG00000185650/ENSG00000112658/ENSG00000125845/ENSG00000119699/ENSG00000137449/ENSG00000140464/ENSG00000167136/ENSG00000082482/ENSG00000173376	IRAK1/CRYAB/VCAM1/CYGB/ARNT2/PTGS2/MMP14/PLAU/ICAM1/ANGPT2/CFLAR/EDNRA/VEGFB/ZFP36L1/SRF/BMP2/TGFB3/CPEB2/PML/ENDOG/KCNK2/NDNF	22
BP	GO:0030509	BMP signaling pathway	12/563	138/14517	0.00742779	0.0916185	ENSG00000166033/ENSG00000114251/ENSG00000158747/ENSG00000134569/ENSG00000176887/ENSG00000125845/ENSG00000150593/ENSG00000119699/ENSG00000148204/ENSG00000170365/ENSG00000166292/ENSG00000106483	HTRA1/WNT5A/NBL1/LRP4/SOX11/BMP2/PDCD4/TGFB3/CRB2/SMAD1/TMEM100/SFRP4	12
BP	GO:0002763	positive regulation of myeloid leukocyte differentiation	6/563	45/14517	0.00745852	0.0916185	ENSG00000180694/ENSG00000157368/ENSG00000185650/ENSG00000049130/ENSG00000184371/ENSG00000019582	TMEM64/IL34/ZFP36L1/KITLG/CSF1/CD74	6
BP	GO:0042476	odontogenesis	10/563	105/14517	0.0075533	0.0916185	ENSG00000166033/ENSG00000134569/ENSG00000115884/ENSG00000164761/ENSG00000125845/ENSG00000119699/ENSG00000184371/ENSG00000164692/ENSG00000073282/ENSG00000168646	HTRA1/LRP4/SDC1/TNFRSF11B/BMP2/TGFB3/CSF1/COL1A2/TP63/AXIN2	10
BP	GO:0009743	response to carbohydrate	15/563	191/14517	0.00755451	0.0916185	ENSG00000054356/ENSG00000073756/ENSG00000124766/ENSG00000090339/ENSG00000099956/ENSG00000091879/ENSG00000142173/ENSG00000185650/ENSG00000112658/ENSG00000265972/ENSG00000162337/ENSG00000145242/ENSG00000175445/ENSG00000167136/ENSG00000075891	PTPRN/PTGS2/SOX4/ICAM1/SMARCB1/ANGPT2/COL6A2/ZFP36L1/SRF/TXNIP/LRP5/EPHA5/LPL/ENDOG/PAX2	15
BP	GO:0033077	T cell differentiation in thymus	7/563	59/14517	0.00756095	0.0916185	ENSG00000204103/ENSG00000141736/ENSG00000152518/ENSG00000185650/ENSG00000112658/ENSG00000019582/ENSG00000177283	MAFB/ERBB2/ZFP36L2/ZFP36L1/SRF/CD74/FZD8	7
BP	GO:0003207	cardiac chamber formation	3/563	11/14517	0.00758294	0.0916185	ENSG00000124766/ENSG00000176887/ENSG00000121068	SOX4/SOX11/TBX2	3
BP	GO:0034380	high-density lipoprotein particle assembly	3/563	11/14517	0.00758294	0.0916185	ENSG00000130203/ENSG00000131408/ENSG00000165029	APOE/NR1H2/ABCA1	3
BP	GO:0042074	cell migration involved in gastrulation	3/563	11/14517	0.00758294	0.0916185	ENSG00000114251/ENSG00000162337/ENSG00000148204	WNT5A/LRP5/CRB2	3
BP	GO:0042487	regulation of odontogenesis of dentin-containing tooth	3/563	11/14517	0.00758294	0.0916185	ENSG00000164761/ENSG00000125845/ENSG00000184371	TNFRSF11B/BMP2/CSF1	3
BP	GO:0043116	negative regulation of vascular permeability	3/563	11/14517	0.00758294	0.0916185	ENSG00000154188/ENSG00000172572/ENSG00000128271	ANGPT1/PDE3A/ADORA2A	3
BP	GO:0046851	negative regulation of bone remodeling	3/563	11/14517	0.00758294	0.0916185	ENSG00000118503/ENSG00000164761/ENSG00000136244	TNFAIP3/TNFRSF11B/IL6	3
BP	GO:0061081	positive regulation of myeloid leukocyte cytokine production involved in immune response	3/563	11/14517	0.00758294	0.0916185	ENSG00000114251/ENSG00000159674/ENSG00000019582	WNT5A/SPON2/CD74	3
BP	GO:0034284	response to monosaccharide	14/563	174/14517	0.00788626	0.0946097	ENSG00000054356/ENSG00000073756/ENSG00000124766/ENSG00000090339/ENSG00000099956/ENSG00000091879/ENSG00000142173/ENSG00000112658/ENSG00000265972/ENSG00000162337/ENSG00000145242/ENSG00000175445/ENSG00000167136/ENSG00000075891	PTPRN/PTGS2/SOX4/ICAM1/SMARCB1/ANGPT2/COL6A2/SRF/TXNIP/LRP5/EPHA5/LPL/ENDOG/PAX2	14
BP	GO:1901215	negative regulation of neuron death	14/563	174/14517	0.00788626	0.0946097	ENSG00000112096/ENSG00000130203/ENSG00000010810/ENSG00000108691/ENSG00000164830/ENSG00000154188/ENSG00000119699/ENSG00000163064/ENSG00000135439/ENSG00000148053/ENSG00000277586/ENSG00000134121/ENSG00000173376/ENSG00000128271	SOD2/APOE/FYN/CCL2/OXR1/ANGPT1/TGFB3/EN1/AGAP2/NTRK2/NEFL/CHL1/NDNF/ADORA2A	14
BP	GO:0033688	regulation of osteoblast proliferation	4/563	21/14517	0.00791632	0.0946097	ENSG00000164932/ENSG00000183160/ENSG00000125845/ENSG00000162337	CTHRC1/TMEM119/BMP2/LRP5	4
BP	GO:2000406	positive regulation of T cell migration	4/563	21/14517	0.00791632	0.0946097	ENSG00000114251/ENSG00000156234/ENSG00000271503/ENSG00000169245	WNT5A/CXCL13/CCL5/CXCL10	4
BP	GO:0008361	regulation of cell size	13/563	157/14517	0.00814603	0.0963191	ENSG00000118785/ENSG00000130203/ENSG00000114251/ENSG00000115414/ENSG00000112902/ENSG00000091129/ENSG00000172819/ENSG00000112658/ENSG00000204673/ENSG00000155792/ENSG00000247596/ENSG00000188186/ENSG00000115956	SPP1/APOE/WNT5A/FN1/SEMA5A/NRCAM/RARG/SRF/AKT1S1/DEPTOR/TWF2/LAMTOR4/PLEK	13
BP	GO:0030279	negative regulation of ossification	7/563	60/14517	0.00828133	0.0963191	ENSG00000134569/ENSG00000180694/ENSG00000233608/ENSG00000115461/ENSG00000162337/ENSG00000131650/ENSG00000168646	LRP4/TMEM64/TWIST2/IGFBP5/LRP5/KREMEN2/AXIN2	7
BP	GO:0070664	negative regulation of leukocyte proliferation	7/563	60/14517	0.00828133	0.0963191	ENSG00000118503/ENSG00000141736/ENSG00000171867/ENSG00000176887/ENSG00000137507/ENSG00000146072/ENSG00000108700	TNFAIP3/ERBB2/PRNP/SOX11/LRRC32/TNFRSF21/CCL8	7
BP	GO:0042542	response to hydrogen peroxide	11/563	123/14517	0.00829016	0.0963191	ENSG00000109846/ENSG00000118503/ENSG00000138061/ENSG00000115884/ENSG00000120694/ENSG00000113721/ENSG00000265972/ENSG00000136244/ENSG00000019991/ENSG00000167136/ENSG00000075891	CRYAB/TNFAIP3/CYP1B1/SDC1/HSPH1/PDGFRB/TXNIP/IL6/HGF/ENDOG/PAX2	11
BP	GO:0071466	cellular response to xenobiotic stimulus	12/563	140/14517	0.0082971	0.0963191	ENSG00000003137/ENSG00000172379/ENSG00000106546/ENSG00000090339/ENSG00000138061/ENSG00000100243/ENSG00000003402/ENSG00000126561/ENSG00000007933/ENSG00000110711/ENSG00000156804/ENSG00000108602	CYP26B1/ARNT2/AHR/ICAM1/CYP1B1/CYB5R3/CFLAR/STAT5A/FMO3/AIP/FBXO32/ALDH3A1	12
BP	GO:0010463	mesenchymal cell proliferation	6/563	46/14517	0.00830328	0.0963191	ENSG00000116132/ENSG00000114251/ENSG00000106443/ENSG00000125845/ENSG00000162337/ENSG00000073282	PRRX1/WNT5A/PHF14/BMP2/LRP5/TP63	6
BP	GO:0030834	regulation of actin filament depolymerization	6/563	46/14517	0.00830328	0.0963191	ENSG00000148180/ENSG00000112902/ENSG00000125868/ENSG00000159753/ENSG00000247596/ENSG00000115956	GSN/SEMA5A/DSTN/CARMIL2/TWF2/PLEK	6
BP	GO:0050710	negative regulation of cytokine secretion	6/563	46/14517	0.00830328	0.0963191	ENSG00000115414/ENSG00000117228/ENSG00000154188/ENSG00000137507/ENSG00000146072/ENSG00000140464	FN1/GBP1/ANGPT1/LRRC32/TNFRSF21/PML	6
BP	GO:0007616	long-term memory	5/563	33/14517	0.00832144	0.0963191	ENSG00000130203/ENSG00000171867/ENSG00000040531/ENSG00000112658/ENSG00000169220	APOE/PRNP/CTNS/SRF/RGS14	5
BP	GO:0014003	oligodendrocyte development	5/563	33/14517	0.00832144	0.0963191	ENSG00000148180/ENSG00000176887/ENSG00000172201/ENSG00000149256/ENSG00000123560	GSN/SOX11/ID4/TENM4/PLP1	5
BP	GO:0055069	zinc ion homeostasis	5/563	33/14517	0.00832144	0.0963191	ENSG00000169715/ENSG00000187193/ENSG00000170385/ENSG00000205364/ENSG00000125144	MT1E/MT1X/SLC30A1/MT1M/MT1G	5
BP	GO:0071827	plasma lipoprotein particle organization	5/563	33/14517	0.00832144	0.0963191	ENSG00000130203/ENSG00000131408/ENSG00000165029/ENSG00000100979/ENSG00000175445	APOE/NR1H2/ABCA1/PLTP/LPL	5
BP	GO:0072503	cellular divalent inorganic cation homeostasis	24/563	365/14517	0.00836198	0.0965349	ENSG00000103888/ENSG00000169715/ENSG00000130203/ENSG00000010810/ENSG00000145362/ENSG00000171867/ENSG00000174343/ENSG00000180694/ENSG00000187193/ENSG00000151617/ENSG00000170385/ENSG00000145349/ENSG00000108688/ENSG00000171873/ENSG00000140464/ENSG00000205364/ENSG00000160951/ENSG00000108700/ENSG00000092051/ENSG00000156234/ENSG00000125144/ENSG00000271503/ENSG00000169245/ENSG00000107736	CEMIP/MT1E/APOE/FYN/ANK2/PRNP/CHRNA9/TMEM64/MT1X/EDNRA/SLC30A1/CAMK2D/CCL7/ADRA1D/PML/MT1M/PTGER1/CCL8/JPH4/CXCL13/MT1G/CCL5/CXCL10/CDH23	24
BP	GO:0002790	peptide secretion	30/563	487/14517	0.00852653	0.0981775	ENSG00000133048/ENSG00000054356/ENSG00000171951/ENSG00000114251/ENSG00000131408/ENSG00000115414/ENSG00000165029/ENSG00000124766/ENSG00000117228/ENSG00000154188/ENSG00000137507/ENSG00000105088/ENSG00000146072/ENSG00000136999/ENSG00000125879/ENSG00000162337/ENSG00000119699/ENSG00000140464/ENSG00000136244/ENSG00000270885/ENSG00000102931/ENSG00000145242/ENSG00000139998/ENSG00000143545/ENSG00000175445…	CHI3L1/PTPRN/SCG2/WNT5A/NR1H2/FN1/ABCA1/SOX4/GBP1/ANGPT1/LRRC32/OLFM2/TNFRSF21/NOV/OTOR/LRP5/TGFB3/PML/IL6/RASL10B/ARL2BP/EPHA5/RAB15/RAB13/LPL/NAGPA/CD74/PLEK/CCL5/ADORA2A	30
BP	GO:0003002	regionalization	20/563	288/14517	0.00873577	0.100325	ENSG00000204103/ENSG00000003137/ENSG00000112559/ENSG00000114251/ENSG00000158747/ENSG00000177508/ENSG00000134569/ENSG00000140807/ENSG00000172819/ENSG00000112658/ENSG00000125845/ENSG00000162337/ENSG00000163064/ENSG00000148204/ENSG00000260027/ENSG00000166171/ENSG00000073282/ENSG00000075891/ENSG00000106511/ENSG00000168646	MAFB/CYP26B1/MDFI/WNT5A/NBL1/IRX3/LRP4/NKD1/RARG/SRF/BMP2/LRP5/EN1/CRB2/HOXB7/DPCD/TP63/PAX2/MEOX2/AXIN2	20
BP	GO:0090288	negative regulation of cellular response to growth factor stimulus	11/563	124/14517	0.00878971	0.10048	ENSG00000166033/ENSG00000114251/ENSG00000140682/ENSG00000158747/ENSG00000049323/ENSG00000095739/ENSG00000003402/ENSG00000138829/ENSG00000136848/ENSG00000119699/ENSG00000156234	HTRA1/WNT5A/TGFB1I1/NBL1/LTBP1/BAMBI/CFLAR/FBN2/DAB2IP/TGFB3/CXCL13	11
BP	GO:0010721	negative regulation of cell development	19/563	269/14517	0.00879482	0.10048	ENSG00000113657/ENSG00000144579/ENSG00000118785/ENSG00000130203/ENSG00000114251/ENSG00000177508/ENSG00000146122/ENSG00000117228/ENSG00000134569/ENSG00000150764/ENSG00000166780/ENSG00000112902/ENSG00000178764/ENSG00000176887/ENSG00000125266/ENSG00000172201/ENSG00000168542/ENSG00000115297/ENSG00000078725	DPYSL3/CTDSP1/SPP1/APOE/WNT5A/IRX3/DAAM2/GBP1/LRP4/DIXDC1/C16orf45/SEMA5A/ZHX2/SOX11/EFNB2/ID4/COL3A1/TLX2/BRINP1	19
BP	GO:0071300	cellular response to retinoic acid	7/563	61/14517	0.00905098	0.103139	ENSG00000003137/ENSG00000114251/ENSG00000165029/ENSG00000172819/ENSG00000247596/ENSG00000075891/ENSG00000078725	CYP26B1/WNT5A/ABCA1/RARG/TWF2/PAX2/BRINP1	7
BP	GO:0060541	respiratory system development	14/563	177/14517	0.00910656	0.103505	ENSG00000184254/ENSG00000133048/ENSG00000114251/ENSG00000157227/ENSG00000106443/ENSG00000176887/ENSG00000113721/ENSG00000172819/ENSG00000112658/ENSG00000115461/ENSG00000121039/ENSG00000119699/ENSG00000178860/ENSG00000087116	ALDH1A3/CHI3L1/WNT5A/MMP14/PHF14/SOX11/PDGFRB/RARG/SRF/IGFBP5/RDH10/TGFB3/MSC/ADAMTS2	14
BP	GO:0006979	response to oxidative stress	25/563	388/14517	0.00919925	0.10395	ENSG00000109846/ENSG00000118503/ENSG00000054356/ENSG00000161544/ENSG00000112096/ENSG00000130203/ENSG00000164830/ENSG00000171867/ENSG00000073756/ENSG00000157227/ENSG00000138061/ENSG00000115884/ENSG00000003402/ENSG00000120694/ENSG00000113721/ENSG00000105854/ENSG00000169220/ENSG00000149212/ENSG00000265972/ENSG00000137449/ENSG00000140464/ENSG00000136244/ENSG00000019991/ENSG00000167136/ENSG00000075891	CRYAB/TNFAIP3/PTPRN/CYGB/SOD2/APOE/OXR1/PRNP/PTGS2/MMP14/CYP1B1/SDC1/CFLAR/HSPH1/PDGFRB/PON2/RGS14/SESN3/TXNIP/CPEB2/PML/IL6/HGF/ENDOG/PAX2	25
BP	GO:0006805	xenobiotic metabolic process	9/563	92/14517	0.00928973	0.10395	ENSG00000003137/ENSG00000172379/ENSG00000106546/ENSG00000138061/ENSG00000100243/ENSG00000126561/ENSG00000007933/ENSG00000110711/ENSG00000108602	CYP26B1/ARNT2/AHR/CYP1B1/CYB5R3/STAT5A/FMO3/AIP/ALDH3A1	9
BP	GO:0001935	endothelial cell proliferation	11/563	125/14517	0.00931224	0.10395	ENSG00000171951/ENSG00000130203/ENSG00000114251/ENSG00000157227/ENSG00000168874/ENSG00000112902/ENSG00000118257/ENSG00000126561/ENSG00000006606/ENSG00000173511/ENSG00000125845	SCG2/APOE/WNT5A/MMP14/ATOH8/SEMA5A/NRP2/STAT5A/CCL26/VEGFB/BMP2	11
BP	GO:0001963	synaptic transmission, dopaminergic	4/563	22/14517	0.00938418	0.10395	ENSG00000073756/ENSG00000171873/ENSG00000152910/ENSG00000128271	PTGS2/ADRA1D/CNTNAP4/ADORA2A	4
BP	GO:0006706	steroid catabolic process	4/563	22/14517	0.00938418	0.10395	ENSG00000118785/ENSG00000130203/ENSG00000087076/ENSG00000146233	SPP1/APOE/HSD17B14/CYP39A1	4
BP	GO:0019433	triglyceride catabolic process	4/563	22/14517	0.00938418	0.10395	ENSG00000130203/ENSG00000074416/ENSG00000164434/ENSG00000175445	APOE/MGLL/FABP7/LPL	4
BP	GO:0055094	response to lipoprotein particle	4/563	22/14517	0.00938418	0.10395	ENSG00000130203/ENSG00000165029/ENSG00000198911/ENSG00000175445	APOE/ABCA1/SREBF2/LPL	4
BP	GO:0060444	branching involved in mammary gland duct morphogenesis	4/563	22/14517	0.00938418	0.10395	ENSG00000114251/ENSG00000162337/ENSG00000140464/ENSG00000184371	WNT5A/LRP5/PML/CSF1	4
BP	GO:0061082	myeloid leukocyte cytokine production	4/563	22/14517	0.00938418	0.10395	ENSG00000114251/ENSG00000159674/ENSG00000119699/ENSG00000019582	WNT5A/SPON2/TGFB3/CD74	4
BP	GO:2000050	regulation of non-canonical Wnt signaling pathway	4/563	22/14517	0.00938418	0.10395	ENSG00000114251/ENSG00000146122/ENSG00000140807/ENSG00000106483	WNT5A/DAAM2/NKD1/SFRP4	4
BP	GO:0010712	regulation of collagen metabolic process	5/563	34/14517	0.00945213	0.10395	ENSG00000161544/ENSG00000113721/ENSG00000078098/ENSG00000119699/ENSG00000136244	CYGB/PDGFRB/FAP/TGFB3/IL6	5
BP	GO:0034405	response to fluid shear stress	5/563	34/14517	0.00945213	0.10395	ENSG00000073756/ENSG00000165029/ENSG00000113721/ENSG00000198911/ENSG00000119699	PTGS2/ABCA1/PDGFRB/SREBF2/TGFB3	5
BP	GO:0043616	keratinocyte proliferation	5/563	34/14517	0.00945213	0.10395	ENSG00000119138/ENSG00000125266/ENSG00000185650/ENSG00000073282/ENSG00000124882	KLF9/EFNB2/ZFP36L1/TP63/EREG	5
BP	GO:0045926	negative regulation of growth	16/563	215/14517	0.0097182	0.104886	ENSG00000109846/ENSG00000169715/ENSG00000118785/ENSG00000114251/ENSG00000187193/ENSG00000140807/ENSG00000112902/ENSG00000161011/ENSG00000115461/ENSG00000090432/ENSG00000136999/ENSG00000140464/ENSG00000205364/ENSG00000125144/ENSG00000103175/ENSG00000082482	CRYAB/MT1E/SPP1/WNT5A/MT1X/NKD1/SEMA5A/SQSTM1/IGFBP5/MUL1/NOV/PML/MT1M/MT1G/WFDC1/KCNK2	16
BP	GO:0010038	response to metal ion	20/563	291/14517	0.00972945	0.104886	ENSG00000148180/ENSG00000162692/ENSG00000122359/ENSG00000169715/ENSG00000114251/ENSG00000171867/ENSG00000073756/ENSG00000006283/ENSG00000090339/ENSG00000115884/ENSG00000187193/ENSG00000170385/ENSG00000164761/ENSG00000145349/ENSG00000176971/ENSG00000265972/ENSG00000205364/ENSG00000125144/ENSG00000167136/ENSG00000115457	GSN/VCAM1/ANXA11/MT1E/WNT5A/PRNP/PTGS2/CACNA1G/ICAM1/SDC1/MT1X/SLC30A1/TNFRSF11B/CAMK2D/FIBIN/TXNIP/MT1M/MT1G/ENDOG/IGFBP2	20
BP	GO:0051090	regulation of DNA binding transcription factor activity	24/563	370/14517	0.00979511	0.104886	ENSG00000184216/ENSG00000118503/ENSG00000162407/ENSG00000112559/ENSG00000100906/ENSG00000109320/ENSG00000114251/ENSG00000171867/ENSG00000090339/ENSG00000138061/ENSG00000165632/ENSG00000099956/ENSG00000003402/ENSG00000136848/ENSG00000112658/ENSG00000162337/ENSG00000136244/ENSG00000214706/ENSG00000142655/ENSG00000145242/ENSG00000176170/ENSG00000174600/ENSG00000133169/ENSG00000106483	IRAK1/TNFAIP3/PLPP3/MDFI/NFKBIA/NFKB1/WNT5A/PRNP/ICAM1/CYP1B1/TAF3/SMARCB1/CFLAR/DAB2IP/SRF/LRP5/IL6/IFRD2/PEX14/EPHA5/SPHK1/CMKLR1/BEX1/SFRP4	24
BP	GO:0002689	negative regulation of leukocyte chemotaxis	3/563	12/14517	0.00982264	0.104886	ENSG00000108691/ENSG00000158747/ENSG00000136999	CCL2/NBL1/NOV	3
BP	GO:0007379	segment specification	3/563	12/14517	0.00982264	0.104886	ENSG00000204103/ENSG00000177508/ENSG00000106511	MAFB/IRX3/MEOX2	3
BP	GO:0010421	hydrogen peroxide-mediated programmed cell death	3/563	12/14517	0.00982264	0.104886	ENSG00000120694/ENSG00000019991/ENSG00000167136	HSPH1/HGF/ENDOG	3
BP	GO:0010745	negative regulation of macrophage derived foam cell differentiation	3/563	12/14517	0.00982264	0.104886	ENSG00000100906/ENSG00000131408/ENSG00000165029	NFKBIA/NR1H2/ABCA1	3
BP	GO:0022010	central nervous system myelination	3/563	12/14517	0.00982264	0.104886	ENSG00000172201/ENSG00000149256/ENSG00000123560	ID4/TENM4/PLP1	3
BP	GO:0032291	axon ensheathment in central nervous system	3/563	12/14517	0.00982264	0.104886	ENSG00000172201/ENSG00000149256/ENSG00000123560	ID4/TENM4/PLP1	3
BP	GO:0042574	retinal metabolic process	3/563	12/14517	0.00982264	0.104886	ENSG00000184254/ENSG00000138061/ENSG00000121039	ALDH1A3/CYP1B1/RDH10	3
BP	GO:0070208	protein heterotrimerization	3/563	12/14517	0.00982264	0.104886	ENSG00000142173/ENSG00000142156/ENSG00000164692	COL6A2/COL6A1/COL1A2	3
BP	GO:0097468	programmed cell death in response to reactive oxygen species	3/563	12/14517	0.00982264	0.104886	ENSG00000120694/ENSG00000019991/ENSG00000167136	HSPH1/HGF/ENDOG	3
BP	GO:0070509	calcium ion import	7/563	62/14517	0.00987176	0.105156	ENSG00000010810/ENSG00000108691/ENSG00000171867/ENSG00000006283/ENSG00000170385/ENSG00000113721/ENSG00000131981	FYN/CCL2/PRNP/CACNA1G/SLC30A1/PDGFRB/LGALS3	7
BP	GO:0010595	positive regulation of endothelial cell migration	9/563	93/14517	0.00994317	0.105407	ENSG00000162407/ENSG00000114251/ENSG00000073756/ENSG00000168874/ENSG00000112902/ENSG00000154188/ENSG00000118257/ENSG00000126561/ENSG00000126785	PLPP3/WNT5A/PTGS2/ATOH8/SEMA5A/ANGPT1/NRP2/STAT5A/RHOJ	9
BP	GO:0032526	response to retinoic acid	9/563	93/14517	0.00994317	0.105407	ENSG00000003137/ENSG00000114251/ENSG00000165029/ENSG00000113721/ENSG00000172819/ENSG00000247596/ENSG00000075891/ENSG00000115457/ENSG00000078725	CYP26B1/WNT5A/ABCA1/PDGFRB/RARG/TWF2/PAX2/IGFBP2/BRINP1	9
BP	GO:1902905	positive regulation of supramolecular fiber organization	14/563	179/14517	0.00999954	0.105751	ENSG00000148180/ENSG00000130203/ENSG00000090339/ENSG00000169750/ENSG00000112902/ENSG00000006606/ENSG00000125868/ENSG00000159753/ENSG00000119699/ENSG00000167617/ENSG00000182511/ENSG00000115956/ENSG00000254585/ENSG00000106526	GSN/APOE/ICAM1/RAC3/SEMA5A/CCL26/DSTN/CARMIL2/TGFB3/CDC42EP5/FES/PLEK/MAGEL2/ACTR3C	14
BP	GO:0007610	behavior	30/563	493/14517	0.0100297	0.105815	ENSG00000184254/ENSG00000130203/ENSG00000112320/ENSG00000010810/ENSG00000164830/ENSG00000171867/ENSG00000073756/ENSG00000185565/ENSG00000150551/ENSG00000177030/ENSG00000079215/ENSG00000109189/ENSG00000111678/ENSG00000040531/ENSG00000112658/ENSG00000169220/ENSG00000105088/ENSG00000171873/ENSG00000163064/ENSG00000148053/ENSG00000152910/ENSG00000092051/ENSG00000008735/ENSG00000183971/ENSG00000134121…	ALDH1A3/APOE/SOBP/FYN/OXR1/PRNP/PTGS2/LSAMP/LYPD1/DEAF1/SLC1A3/USP46/C12orf57/CTNS/SRF/RGS14/OLFM2/ADRA1D/EN1/NTRK2/CNTNAP4/JPH4/MAPK8IP2/NPW/CHL1/TPGS1/KCNK2/CDH23/BRINP1/ADORA2A	30
BP	GO:0050804	modulation of chemical synaptic transmission	20/563	292/14517	0.0100802	0.105842	ENSG00000130203/ENSG00000117016/ENSG00000171867/ENSG00000073756/ENSG00000158258/ENSG00000127955/ENSG00000170385/ENSG00000079215/ENSG00000109189/ENSG00000112658/ENSG00000161011/ENSG00000169220/ENSG00000171873/ENSG00000148053/ENSG00000152910/ENSG00000102003/ENSG00000092051/ENSG00000008735/ENSG00000114646/ENSG00000128271	APOE/RIMS3/PRNP/PTGS2/CLSTN2/GNAI1/SLC30A1/SLC1A3/USP46/SRF/SQSTM1/RGS14/ADRA1D/NTRK2/CNTNAP4/SYP/JPH4/MAPK8IP2/CSPG5/ADORA2A	20
BP	GO:0099177	regulation of trans-synaptic signaling	20/563	292/14517	0.0100802	0.105842	ENSG00000130203/ENSG00000117016/ENSG00000171867/ENSG00000073756/ENSG00000158258/ENSG00000127955/ENSG00000170385/ENSG00000079215/ENSG00000109189/ENSG00000112658/ENSG00000161011/ENSG00000169220/ENSG00000171873/ENSG00000148053/ENSG00000152910/ENSG00000102003/ENSG00000092051/ENSG00000008735/ENSG00000114646/ENSG00000128271	APOE/RIMS3/PRNP/PTGS2/CLSTN2/GNAI1/SLC30A1/SLC1A3/USP46/SRF/SQSTM1/RGS14/ADRA1D/NTRK2/CNTNAP4/SYP/JPH4/MAPK8IP2/CSPG5/ADORA2A	20
BP	GO:0007249	I-kappaB kinase/NF-kappaB signaling	17/563	235/14517	0.0102438	0.107305	ENSG00000184216/ENSG00000118503/ENSG00000100906/ENSG00000120889/ENSG00000109320/ENSG00000114251/ENSG00000196154/ENSG00000010810/ENSG00000127863/ENSG00000003402/ENSG00000154188/ENSG00000136848/ENSG00000104856/ENSG00000179526/ENSG00000161011/ENSG00000090432/ENSG00000019582	IRAK1/TNFAIP3/NFKBIA/TNFRSF10B/NFKB1/WNT5A/S100A4/FYN/TNFRSF19/CFLAR/ANGPT1/DAB2IP/RELB/SHARPIN/SQSTM1/MUL1/CD74	17
BP	GO:0019933	cAMP-mediated signaling	10/563	110/14517	0.010353	0.108191	ENSG00000106546/ENSG00000165029/ENSG00000127955/ENSG00000172572/ENSG00000171873/ENSG00000145242/ENSG00000160951/ENSG00000112541/ENSG00000169245/ENSG00000128271	AHR/ABCA1/GNAI1/PDE3A/ADRA1D/EPHA5/PTGER1/PDE10A/CXCL10/ADORA2A	10
BP	GO:0060021	roof of mouth development	8/563	78/14517	0.0105438	0.109853	ENSG00000116132/ENSG00000114251/ENSG00000176887/ENSG00000121068/ENSG00000103148/ENSG00000119699/ENSG00000178860/ENSG00000106511	PRRX1/WNT5A/SOX11/TBX2/NPRL3/TGFB3/MSC/MEOX2	8
BP	GO:0021537	telencephalon development	16/563	217/14517	0.0105618	0.109853	ENSG00000184254/ENSG00000114251/ENSG00000150764/ENSG00000166780/ENSG00000136848/ENSG00000172201/ENSG00000105245/ENSG00000111678/ENSG00000112658/ENSG00000125845/ENSG00000095713/ENSG00000148053/ENSG00000168542/ENSG00000166171/ENSG00000277586/ENSG00000145242	ALDH1A3/WNT5A/DIXDC1/C16orf45/DAB2IP/ID4/NUMBL/C12orf57/SRF/BMP2/CRTAC1/NTRK2/COL3A1/DPCD/NEFL/EPHA5	16
BP	GO:0010464	regulation of mesenchymal cell proliferation	5/563	35/14517	0.0106842	0.110345	ENSG00000116132/ENSG00000114251/ENSG00000106443/ENSG00000162337/ENSG00000073282	PRRX1/WNT5A/PHF14/LRP5/TP63	5
BP	GO:0070169	positive regulation of biomineral tissue development	5/563	35/14517	0.0106842	0.110345	ENSG00000138829/ENSG00000183160/ENSG00000125845/ENSG00000119699/ENSG00000046653	FBN2/TMEM119/BMP2/TGFB3/GPM6B	5
BP	GO:0071825	protein-lipid complex subunit organization	5/563	35/14517	0.0106842	0.110345	ENSG00000130203/ENSG00000131408/ENSG00000165029/ENSG00000100979/ENSG00000175445	APOE/NR1H2/ABCA1/PLTP/LPL	5
BP	GO:0048017	inositol lipid-mediated signaling	12/563	145/14517	0.0108195	0.111482	ENSG00000148180/ENSG00000010810/ENSG00000141736/ENSG00000154188/ENSG00000136848/ENSG00000113721/ENSG00000185650/ENSG00000148053/ENSG00000019991/ENSG00000271503/ENSG00000178538/ENSG00000183578	GSN/FYN/ERBB2/ANGPT1/DAB2IP/PDGFRB/ZFP36L1/NTRK2/HGF/CCL5/CA8/TNFAIP8L3	12
BP	GO:0001936	regulation of endothelial cell proliferation	10/563	111/14517	0.0109969	0.112218	ENSG00000171951/ENSG00000130203/ENSG00000114251/ENSG00000168874/ENSG00000112902/ENSG00000118257/ENSG00000126561/ENSG00000006606/ENSG00000173511/ENSG00000125845	SCG2/APOE/WNT5A/ATOH8/SEMA5A/NRP2/STAT5A/CCL26/VEGFB/BMP2	10
BP	GO:0042572	retinol metabolic process	4/563	23/14517	0.0110183	0.112218	ENSG00000184254/ENSG00000138061/ENSG00000165092/ENSG00000121039	ALDH1A3/CYP1B1/ALDH1A1/RDH10	4
BP	GO:0051457	maintenance of protein location in nucleus	4/563	23/14517	0.0110183	0.112218	ENSG00000124766/ENSG00000165632/ENSG00000140464/ENSG00000102931	SOX4/TAF3/PML/ARL2BP	4
BP	GO:0060740	prostate gland epithelium morphogenesis	4/563	23/14517	0.0110183	0.112218	ENSG00000114251/ENSG00000172201/ENSG00000172819/ENSG00000073282	WNT5A/ID4/RARG/TP63	4
BP	GO:1904037	positive regulation of epithelial cell apoptotic process	4/563	23/14517	0.0110183	0.112218	ENSG00000148180/ENSG00000150593/ENSG00000136244/ENSG00000106483	GSN/PDCD4/IL6/SFRP4	4
BP	GO:0030042	actin filament depolymerization	6/563	49/14517	0.0112475	0.114027	ENSG00000148180/ENSG00000112902/ENSG00000125868/ENSG00000159753/ENSG00000247596/ENSG00000115956	GSN/SEMA5A/DSTN/CARMIL2/TWF2/PLEK	6
BP	GO:0042246	tissue regeneration	6/563	49/14517	0.0112475	0.114027	ENSG00000148180/ENSG00000003402/ENSG00000133424/ENSG00000131669/ENSG00000136999/ENSG00000172020	GSN/CFLAR/LARGE1/NINJ1/NOV/GAP43	6
BP	GO:0001942	hair follicle development	8/563	79/14517	0.0113464	0.114502	ENSG00000114251/ENSG00000127863/ENSG00000134569/ENSG00000203883/ENSG00000115461/ENSG00000169744/ENSG00000073282/ENSG00000154856	WNT5A/TNFRSF19/LRP4/SOX18/IGFBP5/LDB2/TP63/APCDD1	8
BP	GO:0032368	regulation of lipid transport	8/563	79/14517	0.0113464	0.114502	ENSG00000100906/ENSG00000109320/ENSG00000118785/ENSG00000130203/ENSG00000131408/ENSG00000165029/ENSG00000100979/ENSG00000198911	NFKBIA/NFKB1/SPP1/APOE/NR1H2/ABCA1/PLTP/SREBF2	8
BP	GO:0051147	regulation of muscle cell differentiation	11/563	129/14517	0.0116457	0.117238	ENSG00000003137/ENSG00000157227/ENSG00000003402/ENSG00000125266/ENSG00000112658/ENSG00000105088/ENSG00000125845/ENSG00000150593/ENSG00000136999/ENSG00000169245/ENSG00000124882	CYP26B1/MMP14/CFLAR/EFNB2/SRF/OLFM2/BMP2/PDCD4/NOV/CXCL10/EREG	11
BP	GO:0050680	negative regulation of epithelial cell proliferation	10/563	112/14517	0.0116706	0.117238	ENSG00000171951/ENSG00000130203/ENSG00000114251/ENSG00000119138/ENSG00000168874/ENSG00000125266/ENSG00000136848/ENSG00000072163/ENSG00000103175/ENSG00000124882	SCG2/APOE/WNT5A/KLF9/ATOH8/EFNB2/DAB2IP/LIMS2/WFDC1/EREG	10
BP	GO:2001234	negative regulation of apoptotic signaling pathway	15/563	201/14517	0.0117744	0.118012	ENSG00000118503/ENSG00000171951/ENSG00000120889/ENSG00000112096/ENSG00000026103/ENSG00000010810/ENSG00000073756/ENSG00000090339/ENSG00000006210/ENSG00000003402/ENSG00000120694/ENSG00000131981/ENSG00000019991/ENSG00000008735/ENSG00000019582	TNFAIP3/SCG2/TNFRSF10B/SOD2/FAS/FYN/PTGS2/ICAM1/CX3CL1/CFLAR/HSPH1/LGALS3/HGF/MAPK8IP2/CD74	15
BP	GO:0071772	response to BMP	12/563	147/14517	0.0119799	0.118697	ENSG00000166033/ENSG00000114251/ENSG00000158747/ENSG00000134569/ENSG00000176887/ENSG00000125845/ENSG00000150593/ENSG00000119699/ENSG00000148204/ENSG00000170365/ENSG00000166292/ENSG00000106483	HTRA1/WNT5A/NBL1/LRP4/SOX11/BMP2/PDCD4/TGFB3/CRB2/SMAD1/TMEM100/SFRP4	12
BP	GO:0071773	cellular response to BMP stimulus	12/563	147/14517	0.0119799	0.118697	ENSG00000166033/ENSG00000114251/ENSG00000158747/ENSG00000134569/ENSG00000176887/ENSG00000125845/ENSG00000150593/ENSG00000119699/ENSG00000148204/ENSG00000170365/ENSG00000166292/ENSG00000106483	HTRA1/WNT5A/NBL1/LRP4/SOX11/BMP2/PDCD4/TGFB3/CRB2/SMAD1/TMEM100/SFRP4	12
BP	GO:0010001	glial cell differentiation	14/563	183/14517	0.0119908	0.118697	ENSG00000148180/ENSG00000141736/ENSG00000146122/ENSG00000124766/ENSG00000176887/ENSG00000172201/ENSG00000125845/ENSG00000146072/ENSG00000149256/ENSG00000148053/ENSG00000172020/ENSG00000123560/ENSG00000075891/ENSG00000128271	GSN/ERBB2/DAAM2/SOX4/SOX11/ID4/BMP2/TNFRSF21/TENM4/NTRK2/GAP43/PLP1/PAX2/ADORA2A	14
BP	GO:0033628	regulation of cell adhesion mediated by integrin	5/563	36/14517	0.0120217	0.118697	ENSG00000122861/ENSG00000138061/ENSG00000169750/ENSG00000156234/ENSG00000271503	PLAU/CYP1B1/RAC3/CXCL13/CCL5	5
BP	GO:0038066	p38MAPK cascade	5/563	36/14517	0.0120217	0.118697	ENSG00000136848/ENSG00000120694/ENSG00000185650/ENSG00000125845/ENSG00000019991	DAB2IP/HSPH1/ZFP36L1/BMP2/HGF	5
BP	GO:0003279	cardiac septum development	9/563	96/14517	0.0121119	0.118697	ENSG00000114251/ENSG00000145362/ENSG00000049323/ENSG00000124766/ENSG00000164683/ENSG00000176887/ENSG00000118257/ENSG00000121068/ENSG00000103148	WNT5A/ANK2/LTBP1/SOX4/HEY1/SOX11/NRP2/TBX2/NPRL3	9
BP	GO:0007229	integrin-mediated signaling pathway	9/563	96/14517	0.0121119	0.118697	ENSG00000100345/ENSG00000159840/ENSG00000168542/ENSG00000084636/ENSG00000143127/ENSG00000144668/ENSG00000072163/ENSG00000115956/ENSG00000123560	MYH9/ZYX/COL3A1/COL16A1/ITGA10/ITGA9/LIMS2/PLEK/PLP1	9
BP	GO:0042303	molting cycle	9/563	96/14517	0.0121119	0.118697	ENSG00000114251/ENSG00000073756/ENSG00000127863/ENSG00000134569/ENSG00000203883/ENSG00000115461/ENSG00000169744/ENSG00000073282/ENSG00000154856	WNT5A/PTGS2/TNFRSF19/LRP4/SOX18/IGFBP5/LDB2/TP63/APCDD1	9
BP	GO:0042633	hair cycle	9/563	96/14517	0.0121119	0.118697	ENSG00000114251/ENSG00000073756/ENSG00000127863/ENSG00000134569/ENSG00000203883/ENSG00000115461/ENSG00000169744/ENSG00000073282/ENSG00000154856	WNT5A/PTGS2/TNFRSF19/LRP4/SOX18/IGFBP5/LDB2/TP63/APCDD1	9
BP	GO:1903828	negative regulation of cellular protein localization	9/563	96/14517	0.0121119	0.118697	ENSG00000124766/ENSG00000117228/ENSG00000150551/ENSG00000154188/ENSG00000078804/ENSG00000120694/ENSG00000107816/ENSG00000151876/ENSG00000046653	SOX4/GBP1/LYPD1/ANGPT1/TP53INP2/HSPH1/LZTS2/FBXO4/GPM6B	9
BP	GO:0045861	negative regulation of proteolysis	19/563	278/14517	0.0122066	0.1192	ENSG00000109846/ENSG00000100234/ENSG00000120889/ENSG00000162545/ENSG00000131408/ENSG00000171867/ENSG00000073756/ENSG00000102032/ENSG00000175899/ENSG00000107742/ENSG00000148204/ENSG00000140464/ENSG00000149257/ENSG00000019991/ENSG00000180447/ENSG00000103175/ENSG00000075891/ENSG00000137558/ENSG00000128271	CRYAB/TIMP3/TNFRSF10B/CAMK2N1/NR1H2/PRNP/PTGS2/RENBP/A2M/SPOCK2/CRB2/PML/SERPINH1/HGF/GAS1/WFDC1/PAX2/PI15/ADORA2A	19
BP	GO:0043281	regulation of cysteine-type endopeptidase activity involved in apoptotic process	15/563	202/14517	0.0122815	0.1192	ENSG00000109846/ENSG00000148180/ENSG00000120889/ENSG00000026103/ENSG00000073756/ENSG00000105185/ENSG00000003402/ENSG00000127946/ENSG00000090432/ENSG00000140464/ENSG00000019991/ENSG00000073282/ENSG00000183770/ENSG00000075891/ENSG00000128271	CRYAB/GSN/TNFRSF10B/FAS/PTGS2/PDCD5/CFLAR/HIP1/MUL1/PML/HGF/TP63/FOXL2/PAX2/ADORA2A	15
BP	GO:0048660	regulation of smooth muscle cell proliferation	10/563	113/14517	0.0123752	0.1192	ENSG00000184216/ENSG00000118503/ENSG00000073756/ENSG00000113721/ENSG00000115461/ENSG00000150593/ENSG00000119699/ENSG00000136244/ENSG00000271503/ENSG00000124882	IRAK1/TNFAIP3/PTGS2/PDGFRB/IGFBP5/PDCD4/TGFB3/IL6/CCL5/EREG	10
BP	GO:0010744	positive regulation of macrophage derived foam cell differentiation	3/563	13/14517	0.0124065	0.1192	ENSG00000109320/ENSG00000184371/ENSG00000175445	NFKB1/CSF1/LPL	3
BP	GO:0016114	terpenoid biosynthetic process	3/563	13/14517	0.0124065	0.1192	ENSG00000184254/ENSG00000114115/ENSG00000121039	ALDH1A3/RBP1/RDH10	3
BP	GO:0046348	amino sugar catabolic process	3/563	13/14517	0.0124065	0.1192	ENSG00000133048/ENSG00000102032/ENSG00000162066	CHI3L1/RENBP/AMDHD2	3
BP	GO:0072574	hepatocyte proliferation	3/563	13/14517	0.0124065	0.1192	ENSG00000118503/ENSG00000003402/ENSG00000072163	TNFAIP3/CFLAR/LIMS2	3
BP	GO:0072575	epithelial cell proliferation involved in liver morphogenesis	3/563	13/14517	0.0124065	0.1192	ENSG00000118503/ENSG00000003402/ENSG00000072163	TNFAIP3/CFLAR/LIMS2	3
BP	GO:0090280	positive regulation of calcium ion import	3/563	13/14517	0.0124065	0.1192	ENSG00000108691/ENSG00000113721/ENSG00000131981	CCL2/PDGFRB/LGALS3	3
BP	GO:0009100	glycoprotein metabolic process	24/563	378/14517	0.012498	0.119817	ENSG00000122863/ENSG00000125430/ENSG00000111728/ENSG00000038427/ENSG00000178031/ENSG00000149541/ENSG00000235863/ENSG00000128274/ENSG00000163661/ENSG00000133424/ENSG00000117643/ENSG00000107742/ENSG00000116661/ENSG00000173511/ENSG00000173950/ENSG00000125845/ENSG00000239305/ENSG00000128268/ENSG00000101638/ENSG00000179085/ENSG00000103174/ENSG00000116663/ENSG00000114646/ENSG00000173376	CHST3/HS3ST3B1/ST8SIA1/VCAN/ADAMTSL1/B3GAT3/B3GALT4/A4GALT/PTX3/LARGE1/MAN1C1/SPOCK2/FBXO2/VEGFB/XXYLT1/BMP2/RNF103/MGAT3/ST8SIA5/DPM3/NAGPA/FBXO6/CSPG5/NDNF	24
BP	GO:0009306	protein secretion	28/563	460/14517	0.0125486	0.120042	ENSG00000133048/ENSG00000054356/ENSG00000171951/ENSG00000114251/ENSG00000131408/ENSG00000115414/ENSG00000165029/ENSG00000124766/ENSG00000117228/ENSG00000154188/ENSG00000137507/ENSG00000105088/ENSG00000146072/ENSG00000136999/ENSG00000125879/ENSG00000162337/ENSG00000119699/ENSG00000140464/ENSG00000136244/ENSG00000102931/ENSG00000145242/ENSG00000139998/ENSG00000143545/ENSG00000175445/ENSG00000103174…	CHI3L1/PTPRN/SCG2/WNT5A/NR1H2/FN1/ABCA1/SOX4/GBP1/ANGPT1/LRRC32/OLFM2/TNFRSF21/NOV/OTOR/LRP5/TGFB3/PML/IL6/ARL2BP/EPHA5/RAB15/RAB13/LPL/NAGPA/PLEK/CCL5/ADORA2A	28
BP	GO:0009749	response to glucose	13/563	166/14517	0.0126543	0.120578	ENSG00000054356/ENSG00000124766/ENSG00000090339/ENSG00000099956/ENSG00000091879/ENSG00000142173/ENSG00000112658/ENSG00000265972/ENSG00000162337/ENSG00000145242/ENSG00000175445/ENSG00000167136/ENSG00000075891	PTPRN/SOX4/ICAM1/SMARCB1/ANGPT2/COL6A2/SRF/TXNIP/LRP5/EPHA5/LPL/ENDOG/PAX2	13
BP	GO:0035019	somatic stem cell population maintenance	7/563	65/14517	0.0126593	0.120578	ENSG00000124766/ENSG00000152518/ENSG00000178764/ENSG00000162337/ENSG00000169744/ENSG00000073282/ENSG00000075891	SOX4/ZFP36L2/ZHX2/LRP5/LDB2/TP63/PAX2	7
BP	GO:0033687	osteoblast proliferation	4/563	24/14517	0.012825	0.121369	ENSG00000164932/ENSG00000183160/ENSG00000125845/ENSG00000162337	CTHRC1/TMEM119/BMP2/LRP5	4
BP	GO:0035767	endothelial cell chemotaxis	4/563	24/14517	0.012825	0.121369	ENSG00000112902/ENSG00000136999/ENSG00000143545/ENSG00000156234	SEMA5A/NOV/RAB13/CXCL13	4
BP	GO:0071402	cellular response to lipoprotein particle stimulus	4/563	24/14517	0.012825	0.121369	ENSG00000130203/ENSG00000165029/ENSG00000198911/ENSG00000175445	APOE/ABCA1/SREBF2/LPL	4
BP	GO:0050728	negative regulation of inflammatory response	9/563	97/14517	0.0129078	0.121767	ENSG00000118503/ENSG00000109320/ENSG00000130203/ENSG00000179526/ENSG00000150593/ENSG00000136999/ENSG00000019991/ENSG00000103175/ENSG00000128271	TNFAIP3/NFKB1/APOE/SHARPIN/PDCD4/NOV/HGF/WFDC1/ADORA2A	9
BP	GO:0050890	cognition	17/563	241/14517	0.0129222	0.121767	ENSG00000130203/ENSG00000112320/ENSG00000010810/ENSG00000171867/ENSG00000073756/ENSG00000177030/ENSG00000111678/ENSG00000040531/ENSG00000112658/ENSG00000169220/ENSG00000163064/ENSG00000148053/ENSG00000092051/ENSG00000008735/ENSG00000134121/ENSG00000082482/ENSG00000078725	APOE/SOBP/FYN/PRNP/PTGS2/DEAF1/C12orf57/CTNS/SRF/RGS14/EN1/NTRK2/JPH4/MAPK8IP2/CHL1/KCNK2/BRINP1	17
BP	GO:0006029	proteoglycan metabolic process	8/563	81/14517	0.0130854	0.122098	ENSG00000122863/ENSG00000125430/ENSG00000038427/ENSG00000149541/ENSG00000107742/ENSG00000125845/ENSG00000114646/ENSG00000173376	CHST3/HS3ST3B1/VCAN/B3GAT3/SPOCK2/BMP2/CSPG5/NDNF	8
BP	GO:0022404	molting cycle process	8/563	81/14517	0.0130854	0.122098	ENSG00000114251/ENSG00000127863/ENSG00000134569/ENSG00000203883/ENSG00000115461/ENSG00000169744/ENSG00000073282/ENSG00000154856	WNT5A/TNFRSF19/LRP4/SOX18/IGFBP5/LDB2/TP63/APCDD1	8
BP	GO:0022405	hair cycle process	8/563	81/14517	0.0130854	0.122098	ENSG00000114251/ENSG00000127863/ENSG00000134569/ENSG00000203883/ENSG00000115461/ENSG00000169744/ENSG00000073282/ENSG00000154856	WNT5A/TNFRSF19/LRP4/SOX18/IGFBP5/LDB2/TP63/APCDD1	8
BP	GO:0098773	skin epidermis development	8/563	81/14517	0.0130854	0.122098	ENSG00000114251/ENSG00000127863/ENSG00000134569/ENSG00000203883/ENSG00000115461/ENSG00000169744/ENSG00000073282/ENSG00000154856	WNT5A/TNFRSF19/LRP4/SOX18/IGFBP5/LDB2/TP63/APCDD1	8
BP	GO:0048588	developmental cell growth	14/563	185/14517	0.0130957	0.122098	ENSG00000118785/ENSG00000130203/ENSG00000114251/ENSG00000115414/ENSG00000112902/ENSG00000091129/ENSG00000118257/ENSG00000172819/ENSG00000112658/ENSG00000090432/ENSG00000103528/ENSG00000247596/ENSG00000183770/ENSG00000213023	SPP1/APOE/WNT5A/FN1/SEMA5A/NRCAM/NRP2/RARG/SRF/MUL1/SYT17/TWF2/FOXL2/SYT3	14
BP	GO:0032944	regulation of mononuclear cell proliferation	13/563	167/14517	0.0132549	0.123105	ENSG00000162692/ENSG00000106546/ENSG00000141736/ENSG00000171867/ENSG00000176887/ENSG00000137507/ENSG00000131981/ENSG00000146072/ENSG00000184371/ENSG00000136244/ENSG00000019582/ENSG00000271503/ENSG00000115457	VCAM1/AHR/ERBB2/PRNP/SOX11/LRRC32/LGALS3/TNFRSF21/CSF1/IL6/CD74/CCL5/IGFBP2	13
BP	GO:0072507	divalent inorganic cation homeostasis	24/563	380/14517	0.0132597	0.123105	ENSG00000103888/ENSG00000169715/ENSG00000130203/ENSG00000010810/ENSG00000145362/ENSG00000171867/ENSG00000174343/ENSG00000180694/ENSG00000187193/ENSG00000151617/ENSG00000170385/ENSG00000145349/ENSG00000108688/ENSG00000171873/ENSG00000140464/ENSG00000205364/ENSG00000160951/ENSG00000108700/ENSG00000092051/ENSG00000156234/ENSG00000125144/ENSG00000271503/ENSG00000169245/ENSG00000107736	CEMIP/MT1E/APOE/FYN/ANK2/PRNP/CHRNA9/TMEM64/MT1X/EDNRA/SLC30A1/CAMK2D/CCL7/ADRA1D/PML/MT1M/PTGER1/CCL8/JPH4/CXCL13/MT1G/CCL5/CXCL10/CDH23	24
BP	GO:0006775	fat-soluble vitamin metabolic process	5/563	37/14517	0.0134683	0.12478	ENSG00000003137/ENSG00000109320/ENSG00000166426/ENSG00000100979/ENSG00000114115	CYP26B1/NFKB1/CRABP1/PLTP/RBP1	5
BP	GO:0031102	neuron projection regeneration	6/563	51/14517	0.0135783	0.125535	ENSG00000116132/ENSG00000118785/ENSG00000130203/ENSG00000019991/ENSG00000277586/ENSG00000134121	PRRX1/SPP1/APOE/HGF/NEFL/CHL1	6
BP	GO:0050848	regulation of calcium-mediated signaling	7/563	66/14517	0.013703	0.126159	ENSG00000171867/ENSG00000117228/ENSG00000145349/ENSG00000174600/ENSG00000092051/ENSG00000166292/ENSG00000115956	PRNP/GBP1/CAMK2D/CMKLR1/JPH4/TMEM100/PLEK	7
BP	GO:1903845	negative regulation of cellular response to transforming growth factor beta stimulus	7/563	66/14517	0.013703	0.126159	ENSG00000166033/ENSG00000140682/ENSG00000049323/ENSG00000095739/ENSG00000003402/ENSG00000138829/ENSG00000119699	HTRA1/TGFB1I1/LTBP1/BAMBI/CFLAR/FBN2/TGFB3	7
BP	GO:0032970	regulation of actin filament-based process	22/563	341/14517	0.0138053	0.126837	ENSG00000148180/ENSG00000145362/ENSG00000100345/ENSG00000090339/ENSG00000150764/ENSG00000169750/ENSG00000112902/ENSG00000145349/ENSG00000006606/ENSG00000113721/ENSG00000125868/ENSG00000159753/ENSG00000119699/ENSG00000167617/ENSG00000145242/ENSG00000247596/ENSG00000182511/ENSG00000115956/ENSG00000126785/ENSG00000046653/ENSG00000254585/ENSG00000106526	GSN/ANK2/MYH9/ICAM1/DIXDC1/RAC3/SEMA5A/CAMK2D/CCL26/PDGFRB/DSTN/CARMIL2/TGFB3/CDC42EP5/EPHA5/TWF2/FES/PLEK/RHOJ/GPM6B/MAGEL2/ACTR3C	22
BP	GO:0010522	regulation of calcium ion transport into cytosol	8/563	82/14517	0.0140246	0.128316	ENSG00000103888/ENSG00000010810/ENSG00000145362/ENSG00000171867/ENSG00000145349/ENSG00000140464/ENSG00000092051/ENSG00000169245	CEMIP/FYN/ANK2/PRNP/CAMK2D/PML/JPH4/CXCL10	8
BP	GO:0014902	myotube differentiation	8/563	82/14517	0.0140246	0.128316	ENSG00000003137/ENSG00000148848/ENSG00000100345/ENSG00000157227/ENSG00000003402/ENSG00000023902/ENSG00000136999/ENSG00000169245	CYP26B1/ADAM12/MYH9/MMP14/CFLAR/PLEKHO1/NOV/CXCL10	8
BP	GO:0046660	female sex differentiation	9/563	99/14517	0.0146153	0.133168	ENSG00000054356/ENSG00000114251/ENSG00000157227/ENSG00000090339/ENSG00000049130/ENSG00000073282/ENSG00000092758/ENSG00000183770/ENSG00000124882	PTPRN/WNT5A/MMP14/ICAM1/KITLG/TP63/COL9A3/FOXL2/EREG	9
BP	GO:0090101	negative regulation of transmembrane receptor protein serine/threonine kinase signaling pathway	9/563	99/14517	0.0146153	0.133168	ENSG00000166033/ENSG00000114251/ENSG00000140682/ENSG00000158747/ENSG00000049323/ENSG00000095739/ENSG00000138829/ENSG00000136999/ENSG00000119699	HTRA1/WNT5A/TGFB1I1/NBL1/LTBP1/BAMBI/FBN2/NOV/TGFB3	9
BP	GO:0060512	prostate gland morphogenesis	4/563	25/14517	0.0148101	0.134512	ENSG00000114251/ENSG00000172201/ENSG00000172819/ENSG00000073282	WNT5A/ID4/RARG/TP63	4
BP	GO:0042632	cholesterol homeostasis	6/563	52/14517	0.0148617	0.134512	ENSG00000130203/ENSG00000131408/ENSG00000165029/ENSG00000162337/ENSG00000175445/ENSG00000146233	APOE/NR1H2/ABCA1/LRP5/LPL/CYP39A1	6
BP	GO:0055092	sterol homeostasis	6/563	52/14517	0.0148617	0.134512	ENSG00000130203/ENSG00000131408/ENSG00000165029/ENSG00000162337/ENSG00000175445/ENSG00000146233	APOE/NR1H2/ABCA1/LRP5/LPL/CYP39A1	6
BP	GO:0045137	development of primary sexual characteristics	14/563	188/14517	0.014899	0.134512	ENSG00000054356/ENSG00000114251/ENSG00000157227/ENSG00000090339/ENSG00000115884/ENSG00000173894/ENSG00000113721/ENSG00000049130/ENSG00000100105/ENSG00000121039/ENSG00000143545/ENSG00000092758/ENSG00000183770/ENSG00000124882	PTPRN/WNT5A/MMP14/ICAM1/SDC1/CBX2/PDGFRB/KITLG/PATZ1/RDH10/RAB13/COL9A3/FOXL2/EREG	14
BP	GO:0050905	neuromuscular process	8/563	83/14517	0.0150119	0.134512	ENSG00000184254/ENSG00000169750/ENSG00000079215/ENSG00000164434/ENSG00000277586/ENSG00000092051/ENSG00000107736/ENSG00000128271	ALDH1A3/RAC3/SLC1A3/FABP7/NEFL/JPH4/CDH23/ADORA2A	8
BP	GO:0071887	leukocyte apoptotic process	8/563	83/14517	0.0150119	0.134512	ENSG00000114251/ENSG00000166925/ENSG00000131981/ENSG00000049130/ENSG00000146072/ENSG00000136244/ENSG00000019582/ENSG00000271503	WNT5A/TSC22D4/LGALS3/KITLG/TNFRSF21/IL6/CD74/CCL5	8
BP	GO:0032964	collagen biosynthetic process	5/563	38/14517	0.0150278	0.134512	ENSG00000161544/ENSG00000113721/ENSG00000119699/ENSG00000136244/ENSG00000149257	CYGB/PDGFRB/TGFB3/IL6/SERPINH1	5
BP	GO:2000116	regulation of cysteine-type endopeptidase activity	16/563	226/14517	0.0150984	0.134512	ENSG00000109846/ENSG00000148180/ENSG00000120889/ENSG00000026103/ENSG00000010810/ENSG00000073756/ENSG00000105185/ENSG00000003402/ENSG00000127946/ENSG00000090432/ENSG00000140464/ENSG00000019991/ENSG00000073282/ENSG00000183770/ENSG00000075891/ENSG00000128271	CRYAB/GSN/TNFRSF10B/FAS/FYN/PTGS2/PDCD5/CFLAR/HIP1/MUL1/PML/HGF/TP63/FOXL2/PAX2/ADORA2A	16
BP	GO:0010832	negative regulation of myotube differentiation	3/563	14/14517	0.0153423	0.134512	ENSG00000003402/ENSG00000136999/ENSG00000169245	CFLAR/NOV/CXCL10	3
BP	GO:0034616	response to laminar fluid shear stress	3/563	14/14517	0.0153423	0.134512	ENSG00000165029/ENSG00000198911/ENSG00000119699	ABCA1/SREBF2/TGFB3	3
BP	GO:0042438	melanin biosynthetic process	3/563	14/14517	0.0153423	0.134512	ENSG00000114251/ENSG00000040531/ENSG00000185664	WNT5A/CTNS/PMEL	3
BP	GO:0060009	Sertoli cell development	3/563	14/14517	0.0153423	0.134512	ENSG00000090339/ENSG00000115884/ENSG00000143545	ICAM1/SDC1/RAB13	3
BP	GO:0060572	morphogenesis of an epithelial bud	3/563	14/14517	0.0153423	0.134512	ENSG00000114251/ENSG00000121039/ENSG00000073282	WNT5A/RDH10/TP63	3
BP	GO:0072109	glomerular mesangium development	3/563	14/14517	0.0153423	0.134512	ENSG00000107796/ENSG00000003402/ENSG00000113721	ACTA2/CFLAR/PDGFRB	3
BP	GO:0072576	liver morphogenesis	3/563	14/14517	0.0153423	0.134512	ENSG00000118503/ENSG00000003402/ENSG00000072163	TNFAIP3/CFLAR/LIMS2	3
BP	GO:0097094	craniofacial suture morphogenesis	3/563	14/14517	0.0153423	0.134512	ENSG00000112210/ENSG00000157227/ENSG00000119699	RAB23/MMP14/TGFB3	3
BP	GO:1900115	extracellular regulation of signal transduction	3/563	14/14517	0.0153423	0.134512	ENSG00000158747/ENSG00000049323/ENSG00000138829	NBL1/LTBP1/FBN2	3
BP	GO:1900116	extracellular negative regulation of signal transduction	3/563	14/14517	0.0153423	0.134512	ENSG00000158747/ENSG00000049323/ENSG00000138829	NBL1/LTBP1/FBN2	3
BP	GO:1990000	amyloid fibril formation	3/563	14/14517	0.0153423	0.134512	ENSG00000109846/ENSG00000148180/ENSG00000130203	CRYAB/GSN/APOE	3
BP	GO:0002576	platelet degranulation	10/563	117/14517	0.0155173	0.135777	ENSG00000100234/ENSG00000115414/ENSG00000041353/ENSG00000106538/ENSG00000175899/ENSG00000173511/ENSG00000119699/ENSG00000019991/ENSG00000115956/ENSG00000261371	TIMP3/FN1/RAB27B/RARRES2/A2M/VEGFB/TGFB3/HGF/PLEK/PECAM1	10
BP	GO:0048545	response to steroid hormone	22/563	345/14517	0.015602	0.136247	ENSG00000118785/ENSG00000131408/ENSG00000140682/ENSG00000073756/ENSG00000090339/ENSG00000164683/ENSG00000119138/ENSG00000115884/ENSG00000152518/ENSG00000003402/ENSG00000176971/ENSG00000172819/ENSG00000185650/ENSG00000265972/ENSG00000119699/ENSG00000156804/ENSG00000136244/ENSG00000160113/ENSG00000277586/ENSG00000073282/ENSG00000280789/ENSG00000115457	SPP1/NR1H2/TGFB1I1/PTGS2/ICAM1/HEY1/KLF9/SDC1/ZFP36L2/CFLAR/FIBIN/RARG/ZFP36L1/TXNIP/TGFB3/FBXO32/IL6/NR2F6/NEFL/TP63/PAGR1/IGFBP2	22
BP	GO:1901615	organic hydroxy compound metabolic process	26/563	427/14517	0.0157109	0.136927	ENSG00000184254/ENSG00000003137/ENSG00000109320/ENSG00000130203/ENSG00000114251/ENSG00000165029/ENSG00000138061/ENSG00000141401/ENSG00000165092/ENSG00000100243/ENSG00000066136/ENSG00000198743/ENSG00000100979/ENSG00000198074/ENSG00000138135/ENSG00000198911/ENSG00000040531/ENSG00000173598/ENSG00000121039/ENSG00000125845/ENSG00000162337/ENSG00000185664/ENSG00000135929/ENSG00000176170/ENSG00000115956…	ALDH1A3/CYP26B1/NFKB1/APOE/WNT5A/ABCA1/CYP1B1/IMPA2/ALDH1A1/CYB5R3/NFYC/SLC5A3/PLTP/AKR1B10/CH25H/SREBF2/CTNS/NUDT4/RDH10/BMP2/LRP5/PMEL/CYP27A1/SPHK1/PLEK/CYP39A1	26
BP	GO:0010975	regulation of neuron projection development	26/563	428/14517	0.0161385	0.140175	ENSG00000116132/ENSG00000113657/ENSG00000118785/ENSG00000130203/ENSG00000114251/ENSG00000010810/ENSG00000115414/ENSG00000134569/ENSG00000006210/ENSG00000003402/ENSG00000112902/ENSG00000091129/ENSG00000125266/ENSG00000136848/ENSG00000124006/ENSG00000112658/ENSG00000090432/ENSG00000103528/ENSG00000148053/ENSG00000115297/ENSG00000019991/ENSG00000277586/ENSG00000247596/ENSG00000182511/ENSG00000213023…	PRRX1/DPYSL3/SPP1/APOE/WNT5A/FYN/FN1/LRP4/CX3CL1/CFLAR/SEMA5A/NRCAM/EFNB2/DAB2IP/OBSL1/SRF/MUL1/SYT17/NTRK2/TLX2/HGF/NEFL/TWF2/FES/SYT3/NDNF	26
BP	GO:0030900	forebrain development	21/563	326/14517	0.0161472	0.140175	ENSG00000184254/ENSG00000114251/ENSG00000010810/ENSG00000150764/ENSG00000166780/ENSG00000169750/ENSG00000112902/ENSG00000136848/ENSG00000172201/ENSG00000105245/ENSG00000111678/ENSG00000112658/ENSG00000164434/ENSG00000125845/ENSG00000095713/ENSG00000148053/ENSG00000168542/ENSG00000166171/ENSG00000277586/ENSG00000145242/ENSG00000069011	ALDH1A3/WNT5A/FYN/DIXDC1/C16orf45/RAC3/SEMA5A/DAB2IP/ID4/NUMBL/C12orf57/SRF/FABP7/BMP2/CRTAC1/NTRK2/COL3A1/DPCD/NEFL/EPHA5/PITX1	21
BP	GO:0071322	cellular response to carbohydrate stimulus	10/563	118/14517	0.016388	0.141987	ENSG00000054356/ENSG00000124766/ENSG00000090339/ENSG00000099956/ENSG00000185650/ENSG00000112658/ENSG00000162337/ENSG00000145242/ENSG00000167136/ENSG00000075891	PTPRN/SOX4/ICAM1/SMARCB1/ZFP36L1/SRF/LRP5/EPHA5/ENDOG/PAX2	10
BP	GO:0010810	regulation of cell-substrate adhesion	13/563	172/14517	0.0165929	0.142931	ENSG00000116962/ENSG00000115414/ENSG00000157227/ENSG00000122861/ENSG00000117228/ENSG00000091879/ENSG00000169750/ENSG00000131669/ENSG00000107742/ENSG00000184371/ENSG00000084636/ENSG00000046653/ENSG00000173376	NID1/FN1/MMP14/PLAU/GBP1/ANGPT2/RAC3/NINJ1/SPOCK2/CSF1/COL16A1/GPM6B/NDNF	13
BP	GO:0061138	morphogenesis of a branching epithelium	13/563	172/14517	0.0165929	0.142931	ENSG00000114251/ENSG00000157227/ENSG00000151617/ENSG00000112658/ENSG00000121039/ENSG00000125845/ENSG00000162337/ENSG00000140464/ENSG00000184371/ENSG00000019991/ENSG00000260027/ENSG00000073282/ENSG00000075891	WNT5A/MMP14/EDNRA/SRF/RDH10/BMP2/LRP5/PML/CSF1/HGF/HOXB7/TP63/PAX2	13
BP	GO:0006066	alcohol metabolic process	19/563	287/14517	0.0165943	0.142931	ENSG00000184254/ENSG00000109320/ENSG00000130203/ENSG00000165029/ENSG00000138061/ENSG00000141401/ENSG00000165092/ENSG00000100243/ENSG00000066136/ENSG00000198743/ENSG00000198074/ENSG00000138135/ENSG00000198911/ENSG00000173598/ENSG00000121039/ENSG00000162337/ENSG00000176170/ENSG00000115956/ENSG00000146233	ALDH1A3/NFKB1/APOE/ABCA1/CYP1B1/IMPA2/ALDH1A1/CYB5R3/NFYC/SLC5A3/AKR1B10/CH25H/SREBF2/NUDT4/RDH10/LRP5/SPHK1/PLEK/CYP39A1	19
BP	GO:0045668	negative regulation of osteoblast differentiation	5/563	39/14517	0.0167036	0.143593	ENSG00000180694/ENSG00000233608/ENSG00000115461/ENSG00000162337/ENSG00000168646	TMEM64/TWIST2/IGFBP5/LRP5/AXIN2	5
BP	GO:0003203	endocardial cushion morphogenesis	4/563	26/14517	0.016979	0.144937	ENSG00000164683/ENSG00000121068/ENSG00000125845/ENSG00000166292	HEY1/TBX2/BMP2/TMEM100	4
BP	GO:0010837	regulation of keratinocyte proliferation	4/563	26/14517	0.016979	0.144937	ENSG00000119138/ENSG00000125266/ENSG00000185650/ENSG00000073282	KLF9/EFNB2/ZFP36L1/TP63	4
BP	GO:0090314	positive regulation of protein targeting to membrane	4/563	26/14517	0.016979	0.144937	ENSG00000103888/ENSG00000010810/ENSG00000141736/ENSG00000171867	CEMIP/FYN/ERBB2/PRNP	4
BP	GO:0031098	stress-activated protein kinase signaling cascade	18/563	268/14517	0.0169914	0.144937	ENSG00000184216/ENSG00000109846/ENSG00000109320/ENSG00000026103/ENSG00000114251/ENSG00000127863/ENSG00000136848/ENSG00000120694/ENSG00000185650/ENSG00000125845/ENSG00000150593/ENSG00000090432/ENSG00000111206/ENSG00000019991/ENSG00000167617/ENSG00000008735/ENSG00000177283/ENSG00000132522	IRAK1/CRYAB/NFKB1/FAS/WNT5A/TNFRSF19/DAB2IP/HSPH1/ZFP36L1/BMP2/PDCD4/MUL1/FOXM1/HGF/CDC42EP5/MAPK8IP2/FZD8/GPS2	18
BP	GO:0001938	positive regulation of endothelial cell proliferation	8/563	85/14517	0.0171362	0.145328	ENSG00000171951/ENSG00000114251/ENSG00000112902/ENSG00000118257/ENSG00000126561/ENSG00000006606/ENSG00000173511/ENSG00000125845	SCG2/WNT5A/SEMA5A/NRP2/STAT5A/CCL26/VEGFB/BMP2	8
BP	GO:0030282	bone mineralization	8/563	85/14517	0.0171362	0.145328	ENSG00000073756/ENSG00000138829/ENSG00000183160/ENSG00000125845/ENSG00000119699/ENSG00000111341/ENSG00000046653/ENSG00000168646	PTGS2/FBN2/TMEM119/BMP2/TGFB3/MGP/GPM6B/AXIN2	8
BP	GO:0042472	inner ear morphogenesis	8/563	85/14517	0.0171362	0.145328	ENSG00000204103/ENSG00000184254/ENSG00000116132/ENSG00000164932/ENSG00000114251/ENSG00000112320/ENSG00000174343/ENSG00000075891	MAFB/ALDH1A3/PRRX1/CTHRC1/WNT5A/SOBP/CHRNA9/PAX2	8
BP	GO:0042445	hormone metabolic process	13/563	173/14517	0.0173309	0.146697	ENSG00000184254/ENSG00000003137/ENSG00000109320/ENSG00000118785/ENSG00000166426/ENSG00000138061/ENSG00000165092/ENSG00000114115/ENSG00000175426/ENSG00000121039/ENSG00000125845/ENSG00000087076/ENSG00000227471	ALDH1A3/CYP26B1/NFKB1/SPP1/CRABP1/CYP1B1/ALDH1A1/RBP1/PCSK1/RDH10/BMP2/HSD17B14/AKR1B15	13
BP	GO:0016125	sterol metabolic process	11/563	137/14517	0.0176216	0.148872	ENSG00000003137/ENSG00000130203/ENSG00000165029/ENSG00000138061/ENSG00000100243/ENSG00000066136/ENSG00000138135/ENSG00000198911/ENSG00000162337/ENSG00000135929/ENSG00000146233	CYP26B1/APOE/ABCA1/CYP1B1/CYB5R3/NFYC/CH25H/SREBF2/LRP5/CYP27A1/CYP39A1	11
BP	GO:0007612	learning	10/563	120/14517	0.0182373	0.153272	ENSG00000010810/ENSG00000073756/ENSG00000177030/ENSG00000040531/ENSG00000112658/ENSG00000169220/ENSG00000163064/ENSG00000148053/ENSG00000092051/ENSG00000008735	FYN/PTGS2/DEAF1/CTNS/SRF/RGS14/EN1/NTRK2/JPH4/MAPK8IP2	10
BP	GO:0032273	positive regulation of protein polymerization	10/563	120/14517	0.0182373	0.153272	ENSG00000148180/ENSG00000090339/ENSG00000169750/ENSG00000006606/ENSG00000159713/ENSG00000159753/ENSG00000167617/ENSG00000182511/ENSG00000254585/ENSG00000106526	GSN/ICAM1/RAC3/CCL26/TPPP3/CARMIL2/CDC42EP5/FES/MAGEL2/ACTR3C	10
BP	GO:0060537	muscle tissue development	21/563	330/14517	0.0182466	0.153272	ENSG00000003137/ENSG00000114251/ENSG00000003402/ENSG00000176887/ENSG00000125266/ENSG00000113721/ENSG00000124006/ENSG00000121068/ENSG00000112658/ENSG00000115461/ENSG00000125845/ENSG00000103148/ENSG00000149256/ENSG00000168542/ENSG00000178860/ENSG00000170365/ENSG00000073282/ENSG00000069011/ENSG00000183770/ENSG00000106511/ENSG00000082482	CYP26B1/WNT5A/CFLAR/SOX11/EFNB2/PDGFRB/OBSL1/TBX2/SRF/IGFBP5/BMP2/NPRL3/TENM4/COL3A1/MSC/SMAD1/TP63/PITX1/FOXL2/MEOX2/KCNK2	21
BP	GO:0051489	regulation of filopodium assembly	5/563	40/14517	0.018499	0.154475	ENSG00000113657/ENSG00000112658/ENSG00000119699/ENSG00000099864/ENSG00000172020	DPYSL3/SRF/TGFB3/PALM/GAP43	5
BP	GO:0061098	positive regulation of protein tyrosine kinase activity	5/563	40/14517	0.018499	0.154475	ENSG00000171867/ENSG00000082458/ENSG00000120694/ENSG00000271503/ENSG00000124882	PRNP/DLG3/HSPH1/CCL5/EREG	5
BP	GO:0006582	melanin metabolic process	3/563	15/14517	0.0186351	0.154475	ENSG00000114251/ENSG00000040531/ENSG00000185664	WNT5A/CTNS/PMEL	3
BP	GO:0030825	positive regulation of cGMP metabolic process	3/563	15/14517	0.0186351	0.154475	ENSG00000130203/ENSG00000114251/ENSG00000152402	APOE/WNT5A/GUCY1A2	3
BP	GO:0032488	Cdc42 protein signal transduction	3/563	15/14517	0.0186351	0.154475	ENSG00000130203/ENSG00000165029/ENSG00000126785	APOE/ABCA1/RHOJ	3
BP	GO:0050651	dermatan sulfate proteoglycan biosynthetic process	3/563	15/14517	0.0186351	0.154475	ENSG00000038427/ENSG00000149541/ENSG00000114646	VCAN/B3GAT3/CSPG5	3
BP	GO:1903861	positive regulation of dendrite extension	3/563	15/14517	0.0186351	0.154475	ENSG00000090432/ENSG00000103528/ENSG00000213023	MUL1/SYT17/SYT3	3
BP	GO:0022409	positive regulation of cell-cell adhesion	15/563	213/14517	0.0190555	0.157664	ENSG00000162407/ENSG00000162692/ENSG00000114251/ENSG00000010810/ENSG00000108691/ENSG00000162849/ENSG00000090339/ENSG00000006210/ENSG00000125266/ENSG00000120694/ENSG00000136244/ENSG00000156234/ENSG00000019582/ENSG00000271503/ENSG00000115457	PLPP3/VCAM1/WNT5A/FYN/CCL2/KIF26B/ICAM1/CX3CL1/EFNB2/HSPH1/IL6/CXCL13/CD74/CCL5/IGFBP2	15
BP	GO:0043687	post-translational protein modification	24/563	393/14517	0.0191606	0.158205	ENSG00000171951/ENSG00000118785/ENSG00000130203/ENSG00000152583/ENSG00000157954/ENSG00000115414/ENSG00000049323/ENSG00000038427/ENSG00000185269/ENSG00000180801/ENSG00000185565/ENSG00000150551/ENSG00000116661/ENSG00000124006/ENSG00000115461/ENSG00000141753/ENSG00000156804/ENSG00000184371/ENSG00000136244/ENSG00000165572/ENSG00000143545/ENSG00000167363/ENSG00000116663/ENSG00000151876	SCG2/SPP1/APOE/SPARCL1/WIPI2/FN1/LTBP1/VCAN/NOTUM/ARSJ/LSAMP/LYPD1/FBXO2/OBSL1/IGFBP5/IGFBP4/FBXO32/CSF1/IL6/KBTBD6/RAB13/FN3K/FBXO6/FBXO4	24
BP	GO:0007179	transforming growth factor beta receptor signaling pathway	12/563	157/14517	0.0192728	0.158205	ENSG00000166033/ENSG00000140682/ENSG00000049323/ENSG00000095739/ENSG00000159840/ENSG00000138829/ENSG00000176887/ENSG00000119699/ENSG00000140464/ENSG00000168542/ENSG00000164692/ENSG00000170365	HTRA1/TGFB1I1/LTBP1/BAMBI/ZYX/FBN2/SOX11/TGFB3/PML/COL3A1/COL1A2/SMAD1	12
BP	GO:0002053	positive regulation of mesenchymal cell proliferation	4/563	27/14517	0.0193362	0.158205	ENSG00000116132/ENSG00000114251/ENSG00000162337/ENSG00000073282	PRRX1/WNT5A/LRP5/TP63	4
BP	GO:0010737	protein kinase A signaling	4/563	27/14517	0.0193362	0.158205	ENSG00000176907/ENSG00000110711/ENSG00000143545/ENSG00000112541	TCIM/AIP/RAB13/PDE10A	4
BP	GO:0048384	retinoic acid receptor signaling pathway	4/563	27/14517	0.0193362	0.158205	ENSG00000003137/ENSG00000131408/ENSG00000172819/ENSG00000140464	CYP26B1/NR1H2/RARG/PML	4
BP	GO:2000404	regulation of T cell migration	4/563	27/14517	0.0193362	0.158205	ENSG00000114251/ENSG00000156234/ENSG00000271503/ENSG00000169245	WNT5A/CXCL13/CCL5/CXCL10	4
BP	GO:0002040	sprouting angiogenesis	9/563	104/14517	0.0196062	0.159821	ENSG00000073756/ENSG00000112902/ENSG00000154188/ENSG00000125266/ENSG00000112658/ENSG00000170365/ENSG00000126785/ENSG00000106511/ENSG00000007968	PTGS2/SEMA5A/ANGPT1/EFNB2/SRF/SMAD1/RHOJ/MEOX2/E2F2	9
BP	GO:0046834	lipid phosphorylation	9/563	104/14517	0.0196062	0.159821	ENSG00000010810/ENSG00000141736/ENSG00000141401/ENSG00000113721/ENSG00000049130/ENSG00000019991/ENSG00000176170/ENSG00000174808/ENSG00000124882	FYN/ERBB2/IMPA2/PDGFRB/KITLG/HGF/SPHK1/BTC/EREG	9
BP	GO:0006816	calcium ion transport	22/563	353/14517	0.0197468	0.16067	ENSG00000103888/ENSG00000010810/ENSG00000108691/ENSG00000145362/ENSG00000171867/ENSG00000073756/ENSG00000006283/ENSG00000090339/ENSG00000174343/ENSG00000170385/ENSG00000145349/ENSG00000113721/ENSG00000157445/ENSG00000131981/ENSG00000171873/ENSG00000140464/ENSG00000108700/ENSG00000092051/ENSG00000271503/ENSG00000169245/ENSG00000107736/ENSG00000128271	CEMIP/FYN/CCL2/ANK2/PRNP/PTGS2/CACNA1G/ICAM1/CHRNA9/SLC30A1/CAMK2D/PDGFRB/CACNA2D3/LGALS3/ADRA1D/PML/CCL8/JPH4/CCL5/CXCL10/CDH23/ADORA2A	22
BP	GO:0010466	negative regulation of peptidase activity	14/563	195/14517	0.0198463	0.160886	ENSG00000109846/ENSG00000100234/ENSG00000120889/ENSG00000073756/ENSG00000102032/ENSG00000175899/ENSG00000107742/ENSG00000148204/ENSG00000149257/ENSG00000019991/ENSG00000103175/ENSG00000075891/ENSG00000137558/ENSG00000128271	CRYAB/TIMP3/TNFRSF10B/PTGS2/RENBP/A2M/SPOCK2/CRB2/SERPINH1/HGF/WFDC1/PAX2/PI15/ADORA2A	14
BP	GO:0010632	regulation of epithelial cell migration	14/563	195/14517	0.0198463	0.160886	ENSG00000162407/ENSG00000130203/ENSG00000114251/ENSG00000073756/ENSG00000091879/ENSG00000168874/ENSG00000112902/ENSG00000154188/ENSG00000136848/ENSG00000118257/ENSG00000126561/ENSG00000156234/ENSG00000126785/ENSG00000106511	PLPP3/APOE/WNT5A/PTGS2/ANGPT2/ATOH8/SEMA5A/ANGPT1/DAB2IP/NRP2/STAT5A/CXCL13/RHOJ/MEOX2	14
BP	GO:0061564	axon development	27/563	457/14517	0.019922	0.161204	ENSG00000118785/ENSG00000130203/ENSG00000114251/ENSG00000010810/ENSG00000115414/ENSG00000141736/ENSG00000106070/ENSG00000134569/ENSG00000112902/ENSG00000091129/ENSG00000125266/ENSG00000118257/ENSG00000105245/ENSG00000111678/ENSG00000159674/ENSG00000112658/ENSG00000171246/ENSG00000095713/ENSG00000148053/ENSG00000277586/ENSG00000172020/ENSG00000143434/ENSG00000145242/ENSG00000247596/ENSG00000134121…	SPP1/APOE/WNT5A/FYN/FN1/ERBB2/GRB10/LRP4/SEMA5A/NRCAM/EFNB2/NRP2/NUMBL/C12orf57/SPON2/SRF/NPTX1/CRTAC1/NTRK2/NEFL/GAP43/SEMA6C/EPHA5/TWF2/CHL1/PLP1/PAX2	27
BP	GO:0030177	positive regulation of Wnt signaling pathway	12/563	158/14517	0.0201522	0.162768	ENSG00000109320/ENSG00000114251/ENSG00000146122/ENSG00000124766/ENSG00000187147/ENSG00000095739/ENSG00000150764/ENSG00000140807/ENSG00000125845/ENSG00000188760/ENSG00000106483/ENSG00000168646	NFKB1/WNT5A/DAAM2/SOX4/RNF220/BAMBI/DIXDC1/NKD1/BMP2/TMEM198/SFRP4/AXIN2	12
BP	GO:0048754	branching morphogenesis of an epithelial tube	11/563	140/14517	0.0203683	0.164005	ENSG00000114251/ENSG00000157227/ENSG00000151617/ENSG00000112658/ENSG00000121039/ENSG00000125845/ENSG00000162337/ENSG00000140464/ENSG00000184371/ENSG00000260027/ENSG00000075891	WNT5A/MMP14/EDNRA/SRF/RDH10/BMP2/LRP5/PML/CSF1/HOXB7/PAX2	11
BP	GO:0000768	syncytium formation by plasma membrane fusion	5/563	41/14517	0.0204169	0.164005	ENSG00000148848/ENSG00000100345/ENSG00000003402/ENSG00000023902/ENSG00000169245	ADAM12/MYH9/CFLAR/PLEKHO1/CXCL10	5
BP	GO:0072595	maintenance of protein localization in organelle	5/563	41/14517	0.0204169	0.164005	ENSG00000167004/ENSG00000124766/ENSG00000165632/ENSG00000140464/ENSG00000102931	PDIA3/SOX4/TAF3/PML/ARL2BP	5
BP	GO:1990823	response to leukemia inhibitory factor	8/563	88/14517	0.020716	0.165266	ENSG00000090339/ENSG00000101057/ENSG00000107742/ENSG00000172819/ENSG00000116649/ENSG00000140464/ENSG00000172350/ENSG00000178860	ICAM1/MYBL2/SPOCK2/RARG/SRM/PML/ABCG4/MSC	8
BP	GO:1990830	cellular response to leukemia inhibitory factor	8/563	88/14517	0.020716	0.165266	ENSG00000090339/ENSG00000101057/ENSG00000107742/ENSG00000172819/ENSG00000116649/ENSG00000140464/ENSG00000172350/ENSG00000178860	ICAM1/MYBL2/SPOCK2/RARG/SRM/PML/ABCG4/MSC	8
BP	GO:0032355	response to estradiol	9/563	105/14517	0.0207362	0.165266	ENSG00000109846/ENSG00000172379/ENSG00000073756/ENSG00000003402/ENSG00000113721/ENSG00000265972/ENSG00000103175/ENSG00000167136/ENSG00000115457	CRYAB/ARNT2/PTGS2/CFLAR/PDGFRB/TXNIP/WFDC1/ENDOG/IGFBP2	9
BP	GO:0002088	lens development in camera-type eye	6/563	56/14517	0.0208363	0.165266	ENSG00000109846/ENSG00000114251/ENSG00000137936/ENSG00000176887/ENSG00000040531/ENSG00000178573	CRYAB/WNT5A/BCAR3/SOX11/CTNS/MAF	6
BP	GO:0030500	regulation of bone mineralization	6/563	56/14517	0.0208363	0.165266	ENSG00000138829/ENSG00000183160/ENSG00000125845/ENSG00000119699/ENSG00000111341/ENSG00000046653	FBN2/TMEM119/BMP2/TGFB3/MGP/GPM6B	6
BP	GO:0031644	regulation of neurological system process	6/563	56/14517	0.0208363	0.165266	ENSG00000074416/ENSG00000146072/ENSG00000136999/ENSG00000149256/ENSG00000019991/ENSG00000166292	MGLL/TNFRSF21/NOV/TENM4/HGF/TMEM100	6
BP	GO:0033555	multicellular organismal response to stress	6/563	56/14517	0.0208363	0.165266	ENSG00000130203/ENSG00000150551/ENSG00000177030/ENSG00000109189/ENSG00000008735/ENSG00000078725	APOE/LYPD1/DEAF1/USP46/MAPK8IP2/BRINP1	6
BP	GO:0045987	positive regulation of smooth muscle contraction	4/563	28/14517	0.0218857	0.171336	ENSG00000073756/ENSG00000112658/ENSG00000171873/ENSG00000176170	PTGS2/SRF/ADRA1D/SPHK1	4
BP	GO:0046461	neutral lipid catabolic process	4/563	28/14517	0.0218857	0.171336	ENSG00000130203/ENSG00000074416/ENSG00000164434/ENSG00000175445	APOE/MGLL/FABP7/LPL	4
BP	GO:0046464	acylglycerol catabolic process	4/563	28/14517	0.0218857	0.171336	ENSG00000130203/ENSG00000074416/ENSG00000164434/ENSG00000175445	APOE/MGLL/FABP7/LPL	4
BP	GO:0051150	regulation of smooth muscle cell differentiation	4/563	28/14517	0.0218857	0.171336	ENSG00000112658/ENSG00000105088/ENSG00000150593/ENSG00000124882	SRF/OLFM2/PDCD4/EREG	4
BP	GO:0051491	positive regulation of filopodium assembly	4/563	28/14517	0.0218857	0.171336	ENSG00000113657/ENSG00000112658/ENSG00000119699/ENSG00000099864	DPYSL3/SRF/TGFB3/PALM	4
BP	GO:0060317	cardiac epithelial to mesenchymal transition	4/563	28/14517	0.0218857	0.171336	ENSG00000164683/ENSG00000125845/ENSG00000150593/ENSG00000166292	HEY1/BMP2/PDCD4/TMEM100	4
BP	GO:0070232	regulation of T cell apoptotic process	4/563	28/14517	0.0218857	0.171336	ENSG00000114251/ENSG00000166925/ENSG00000131981/ENSG00000271503	WNT5A/TSC22D4/LGALS3/CCL5	4
BP	GO:0051250	negative regulation of lymphocyte activation	9/563	106/14517	0.0219123	0.171336	ENSG00000118503/ENSG00000141736/ENSG00000171867/ENSG00000176887/ENSG00000137507/ENSG00000131981/ENSG00000146072/ENSG00000019582/ENSG00000128271	TNFAIP3/ERBB2/PRNP/SOX11/LRRC32/LGALS3/TNFRSF21/CD74/ADORA2A	9
BP	GO:0007409	axonogenesis	25/563	419/14517	0.0220035	0.171441	ENSG00000118785/ENSG00000130203/ENSG00000114251/ENSG00000010810/ENSG00000115414/ENSG00000141736/ENSG00000106070/ENSG00000134569/ENSG00000112902/ENSG00000091129/ENSG00000125266/ENSG00000118257/ENSG00000105245/ENSG00000111678/ENSG00000159674/ENSG00000112658/ENSG00000171246/ENSG00000148053/ENSG00000277586/ENSG00000172020/ENSG00000143434/ENSG00000145242/ENSG00000247596/ENSG00000134121/ENSG00000075891	SPP1/APOE/WNT5A/FYN/FN1/ERBB2/GRB10/LRP4/SEMA5A/NRCAM/EFNB2/NRP2/NUMBL/C12orf57/SPON2/SRF/NPTX1/NTRK2/NEFL/GAP43/SEMA6C/EPHA5/TWF2/CHL1/PAX2	25
BP	GO:0010817	regulation of hormone levels	25/563	419/14517	0.0220035	0.171441	ENSG00000184254/ENSG00000003137/ENSG00000054356/ENSG00000109320/ENSG00000118785/ENSG00000166426/ENSG00000124766/ENSG00000138061/ENSG00000165092/ENSG00000176887/ENSG00000114115/ENSG00000175426/ENSG00000121039/ENSG00000125845/ENSG00000136999/ENSG00000087076/ENSG00000162337/ENSG00000136244/ENSG00000270885/ENSG00000227471/ENSG00000102931/ENSG00000145242/ENSG00000183770/ENSG00000271503/ENSG00000128271	ALDH1A3/CYP26B1/PTPRN/NFKB1/SPP1/CRABP1/SOX4/CYP1B1/ALDH1A1/SOX11/RBP1/PCSK1/RDH10/BMP2/NOV/HSD17B14/LRP5/IL6/RASL10B/AKR1B15/ARL2BP/EPHA5/FOXL2/CCL5/ADORA2A	25
BP	GO:0033630	positive regulation of cell adhesion mediated by integrin	3/563	16/14517	0.0222878	0.171546	ENSG00000169750/ENSG00000156234/ENSG00000271503	RAC3/CXCL13/CCL5	3
BP	GO:0034104	negative regulation of tissue remodeling	3/563	16/14517	0.0222878	0.171546	ENSG00000118503/ENSG00000164761/ENSG00000136244	TNFAIP3/TNFRSF11B/IL6	3
BP	GO:0050655	dermatan sulfate proteoglycan metabolic process	3/563	16/14517	0.0222878	0.171546	ENSG00000038427/ENSG00000149541/ENSG00000114646	VCAN/B3GAT3/CSPG5	3
BP	GO:0071677	positive regulation of mononuclear cell migration	3/563	16/14517	0.0222878	0.171546	ENSG00000131981/ENSG00000271503/ENSG00000169245	LGALS3/CCL5/CXCL10	3
BP	GO:0090136	epithelial cell-cell adhesion	3/563	16/14517	0.0222878	0.171546	ENSG00000138061/ENSG00000112658/ENSG00000136999	CYP1B1/SRF/NOV	3
BP	GO:0097062	dendritic spine maintenance	3/563	16/14517	0.0222878	0.171546	ENSG00000130203/ENSG00000010810/ENSG00000171867	APOE/FYN/PRNP	3
BP	GO:0003205	cardiac chamber development	11/563	142/14517	0.0223671	0.171546	ENSG00000114251/ENSG00000145362/ENSG00000049323/ENSG00000124766/ENSG00000164683/ENSG00000176887/ENSG00000118257/ENSG00000121068/ENSG00000112658/ENSG00000103148/ENSG00000082482	WNT5A/ANK2/LTBP1/SOX4/HEY1/SOX11/NRP2/TBX2/SRF/NPRL3/KCNK2	11
BP	GO:0048015	phosphatidylinositol-mediated signaling	11/563	142/14517	0.0223671	0.171546	ENSG00000148180/ENSG00000010810/ENSG00000141736/ENSG00000154188/ENSG00000136848/ENSG00000113721/ENSG00000185650/ENSG00000148053/ENSG00000019991/ENSG00000271503/ENSG00000178538	GSN/FYN/ERBB2/ANGPT1/DAB2IP/PDGFRB/ZFP36L1/NTRK2/HGF/CCL5/CA8	11
BP	GO:1990138	neuron projection extension	11/563	142/14517	0.0223671	0.171546	ENSG00000130203/ENSG00000114251/ENSG00000115414/ENSG00000112902/ENSG00000091129/ENSG00000118257/ENSG00000112658/ENSG00000090432/ENSG00000103528/ENSG00000247596/ENSG00000213023	APOE/WNT5A/FN1/SEMA5A/NRCAM/NRP2/SRF/MUL1/SYT17/TWF2/SYT3	11
BP	GO:0006949	syncytium formation	5/563	42/14517	0.0224603	0.171664	ENSG00000148848/ENSG00000100345/ENSG00000003402/ENSG00000023902/ENSG00000169245	ADAM12/MYH9/CFLAR/PLEKHO1/CXCL10	5
BP	GO:0090102	cochlea development	5/563	42/14517	0.0224603	0.171664	ENSG00000164932/ENSG00000114251/ENSG00000112320/ENSG00000075891/ENSG00000082482	CTHRC1/WNT5A/SOBP/PAX2/KCNK2	5
BP	GO:0002718	regulation of cytokine production involved in immune response	6/563	57/14517	0.0225511	0.171762	ENSG00000114251/ENSG00000154188/ENSG00000159674/ENSG00000119699/ENSG00000136244/ENSG00000019582	WNT5A/ANGPT1/SPON2/TGFB3/IL6/CD74	6
BP	GO:0014068	positive regulation of phosphatidylinositol 3-kinase signaling	6/563	57/14517	0.0225511	0.171762	ENSG00000010810/ENSG00000154188/ENSG00000113721/ENSG00000148053/ENSG00000019991/ENSG00000271503	FYN/ANGPT1/PDGFRB/NTRK2/HGF/CCL5	6
BP	GO:0032507	maintenance of protein location in cell	7/563	73/14517	0.0227882	0.173269	ENSG00000148180/ENSG00000167004/ENSG00000124766/ENSG00000165632/ENSG00000140464/ENSG00000102931/ENSG00000247596	GSN/PDIA3/SOX4/TAF3/PML/ARL2BP/TWF2	7
BP	GO:0031214	biomineral tissue development	9/563	107/14517	0.0231355	0.175607	ENSG00000118785/ENSG00000073756/ENSG00000138829/ENSG00000183160/ENSG00000125845/ENSG00000119699/ENSG00000111341/ENSG00000046653/ENSG00000168646	SPP1/PTGS2/FBN2/TMEM119/BMP2/TGFB3/MGP/GPM6B/AXIN2	9
BP	GO:0097237	cellular response to toxic substance	14/563	199/14517	0.023181	0.17565	ENSG00000118503/ENSG00000161544/ENSG00000109320/ENSG00000112096/ENSG00000130203/ENSG00000157870/ENSG00000073756/ENSG00000138061/ENSG00000120694/ENSG00000108688/ENSG00000136244/ENSG00000019991/ENSG00000167136/ENSG00000075891	TNFAIP3/CYGB/NFKB1/SOD2/APOE/PRXL2B/PTGS2/CYP1B1/HSPH1/CCL7/IL6/HGF/ENDOG/PAX2	14
BP	GO:0051651	maintenance of location in cell	8/563	90/14517	0.0233788	0.176843	ENSG00000148180/ENSG00000167004/ENSG00000130203/ENSG00000124766/ENSG00000165632/ENSG00000140464/ENSG00000102931/ENSG00000247596	GSN/PDIA3/APOE/SOX4/TAF3/PML/ARL2BP/TWF2	8
BP	GO:0050866	negative regulation of cell activation	11/563	143/14517	0.0234187	0.176843	ENSG00000118503/ENSG00000161544/ENSG00000130203/ENSG00000141736/ENSG00000171867/ENSG00000176887/ENSG00000137507/ENSG00000131981/ENSG00000146072/ENSG00000019582/ENSG00000128271	TNFAIP3/CYGB/APOE/ERBB2/PRNP/SOX11/LRRC32/LGALS3/TNFRSF21/CD74/ADORA2A	11
BP	GO:0071236	cellular response to antibiotic	10/563	125/14517	0.0235268	0.177356	ENSG00000118503/ENSG00000106546/ENSG00000138061/ENSG00000127955/ENSG00000120694/ENSG00000108688/ENSG00000136244/ENSG00000019991/ENSG00000167136/ENSG00000075891	TNFAIP3/AHR/CYP1B1/GNAI1/HSPH1/CCL7/IL6/HGF/ENDOG/PAX2	10
BP	GO:0014855	striated muscle cell proliferation	6/563	58/14517	0.0243584	0.182421	ENSG00000003402/ENSG00000154188/ENSG00000121068/ENSG00000149256/ENSG00000170365/ENSG00000082482	CFLAR/ANGPT1/TBX2/TENM4/SMAD1/KCNK2	6
BP	GO:0070227	lymphocyte apoptotic process	6/563	58/14517	0.0243584	0.182421	ENSG00000114251/ENSG00000166925/ENSG00000131981/ENSG00000146072/ENSG00000019582/ENSG00000271503	WNT5A/TSC22D4/LGALS3/TNFRSF21/CD74/CCL5	6
BP	GO:1904888	cranial skeletal system development	6/563	58/14517	0.0243584	0.182421	ENSG00000116132/ENSG00000112210/ENSG00000157227/ENSG00000121039/ENSG00000119699/ENSG00000073282	PRRX1/RAB23/MMP14/RDH10/TGFB3/TP63	6
BP	GO:0007498	mesoderm development	9/563	108/14517	0.0244068	0.182421	ENSG00000114251/ENSG00000177508/ENSG00000185650/ENSG00000112658/ENSG00000148204/ENSG00000115297/ENSG00000170365/ENSG00000073282/ENSG00000075891	WNT5A/IRX3/ZFP36L1/SRF/CRB2/TLX2/SMAD1/TP63/PAX2	9
BP	GO:0010800	positive regulation of peptidyl-threonine phosphorylation	4/563	29/14517	0.024631	0.182421	ENSG00000133048/ENSG00000103888/ENSG00000114251/ENSG00000176170	CHI3L1/CEMIP/WNT5A/SPHK1	4
BP	GO:0018149	peptide cross-linking	4/563	29/14517	0.024631	0.182421	ENSG00000115414/ENSG00000107742/ENSG00000168542/ENSG00000173376	FN1/SPOCK2/COL3A1/NDNF	4
BP	GO:0034142	toll-like receptor 4 signaling pathway	4/563	29/14517	0.024631	0.182421	ENSG00000184216/ENSG00000118503/ENSG00000100906/ENSG00000136848	IRAK1/TNFAIP3/NFKBIA/DAB2IP	4
BP	GO:0050650	chondroitin sulfate proteoglycan biosynthetic process	4/563	29/14517	0.024631	0.182421	ENSG00000122863/ENSG00000038427/ENSG00000149541/ENSG00000114646	CHST3/VCAN/B3GAT3/CSPG5	4
BP	GO:0051154	negative regulation of striated muscle cell differentiation	4/563	29/14517	0.024631	0.182421	ENSG00000003402/ENSG00000125845/ENSG00000136999/ENSG00000169245	CFLAR/BMP2/NOV/CXCL10	4
BP	GO:0060603	mammary gland duct morphogenesis	4/563	29/14517	0.024631	0.182421	ENSG00000114251/ENSG00000162337/ENSG00000140464/ENSG00000184371	WNT5A/LRP5/PML/CSF1	4
BP	GO:0051146	striated muscle cell differentiation	15/563	220/14517	0.0246537	0.182421	ENSG00000003137/ENSG00000148848/ENSG00000100345/ENSG00000157227/ENSG00000115884/ENSG00000003402/ENSG00000125266/ENSG00000023902/ENSG00000113721/ENSG00000124006/ENSG00000112658/ENSG00000115461/ENSG00000125845/ENSG00000136999/ENSG00000169245	CYP26B1/ADAM12/MYH9/MMP14/SDC1/CFLAR/EFNB2/PLEKHO1/PDGFRB/OBSL1/SRF/IGFBP5/BMP2/NOV/CXCL10	15
BP	GO:0014013	regulation of gliogenesis	8/563	91/14517	0.0247966	0.182864	ENSG00000146122/ENSG00000166780/ENSG00000176887/ENSG00000172201/ENSG00000125845/ENSG00000146072/ENSG00000149256/ENSG00000184371	DAAM2/C16orf45/SOX11/ID4/BMP2/TNFRSF21/TENM4/CSF1	8
BP	GO:0050729	positive regulation of inflammatory response	8/563	91/14517	0.0247966	0.182864	ENSG00000100906/ENSG00000114251/ENSG00000073756/ENSG00000006210/ENSG00000006606/ENSG00000150593/ENSG00000136244/ENSG00000175445	NFKBIA/WNT5A/PTGS2/CX3CL1/CCL26/PDCD4/IL6/LPL	8
BP	GO:0043087	regulation of GTPase activity	26/563	445/14517	0.0249282	0.183528	ENSG00000114251/ENSG00000108691/ENSG00000141736/ENSG00000090339/ENSG00000017797/ENSG00000031081/ENSG00000006210/ENSG00000165092/ENSG00000136848/ENSG00000006606/ENSG00000120318/ENSG00000175899/ENSG00000108688/ENSG00000169220/ENSG00000103148/ENSG00000137449/ENSG00000135439/ENSG00000148053/ENSG00000167617/ENSG00000145242/ENSG00000108700/ENSG00000156234/ENSG00000271503/ENSG00000177548/ENSG00000168646…	WNT5A/CCL2/ERBB2/ICAM1/RALBP1/ARHGAP31/CX3CL1/ALDH1A1/DAB2IP/CCL26/ARAP3/A2M/CCL7/RGS14/NPRL3/CPEB2/AGAP2/NTRK2/CDC42EP5/EPHA5/CCL8/CXCL13/CCL5/RABEP2/AXIN2/GPS2	26
BP	GO:0044089	positive regulation of cellular component biogenesis	27/563	467/14517	0.0254159	0.186807	ENSG00000148180/ENSG00000186340/ENSG00000113657/ENSG00000131408/ENSG00000139211/ENSG00000196611/ENSG00000090339/ENSG00000115884/ENSG00000158258/ENSG00000169750/ENSG00000006606/ENSG00000159713/ENSG00000159753/ENSG00000112658/ENSG00000119699/ENSG00000099864/ENSG00000148053/ENSG00000084636/ENSG00000167617/ENSG00000169744/ENSG00000247596/ENSG00000103044/ENSG00000156234/ENSG00000182511/ENSG00000115956…	GSN/THBS2/DPYSL3/NR1H2/AMIGO2/MMP1/ICAM1/SDC1/CLSTN2/RAC3/CCL26/TPPP3/CARMIL2/SRF/TGFB3/PALM/NTRK2/COL16A1/CDC42EP5/LDB2/TWF2/HAS3/CXCL13/FES/PLEK/MAGEL2/ACTR3C	27
BP	GO:0008015	blood circulation	25/563	425/14517	0.0256117	0.187683	ENSG00000112096/ENSG00000130203/ENSG00000145362/ENSG00000073756/ENSG00000006283/ENSG00000090339/ENSG00000100243/ENSG00000151617/ENSG00000154188/ENSG00000102032/ENSG00000145349/ENSG00000172572/ENSG00000148680/ENSG00000173511/ENSG00000157445/ENSG00000121068/ENSG00000171873/ENSG00000162337/ENSG00000175084/ENSG00000270885/ENSG00000164692/ENSG00000173641/ENSG00000169245/ENSG00000106511/ENSG00000128271	SOD2/APOE/ANK2/PTGS2/CACNA1G/ICAM1/CYB5R3/EDNRA/ANGPT1/RENBP/CAMK2D/PDE3A/HTR7/VEGFB/CACNA2D3/TBX2/ADRA1D/LRP5/DES/RASL10B/COL1A2/HSPB7/CXCL10/MEOX2/ADORA2A	25
BP	GO:2000377	regulation of reactive oxygen species metabolic process	11/563	145/14517	0.0256295	0.187683	ENSG00000109846/ENSG00000073756/ENSG00000090339/ENSG00000138061/ENSG00000003402/ENSG00000163661/ENSG00000113721/ENSG00000040531/ENSG00000213722/ENSG00000111206/ENSG00000075891	CRYAB/PTGS2/ICAM1/CYP1B1/CFLAR/PTX3/PDGFRB/CTNS/DDAH2/FOXM1/PAX2	11
BP	GO:0050777	negative regulation of immune response	9/563	109/14517	0.025727	0.187683	ENSG00000118503/ENSG00000131408/ENSG00000154188/ENSG00000175899/ENSG00000131981/ENSG00000090432/ENSG00000119699/ENSG00000168542/ENSG00000104998	TNFAIP3/NR1H2/ANGPT1/A2M/LGALS3/MUL1/TGFB3/COL3A1/IL27RA	9
BP	GO:0090263	positive regulation of canonical Wnt signaling pathway	10/563	127/14517	0.0259253	0.187683	ENSG00000109320/ENSG00000114251/ENSG00000146122/ENSG00000124766/ENSG00000187147/ENSG00000095739/ENSG00000150764/ENSG00000188760/ENSG00000106483/ENSG00000168646	NFKB1/WNT5A/DAAM2/SOX4/RNF220/BAMBI/DIXDC1/TMEM198/SFRP4/AXIN2	10
BP	GO:0036473	cell death in response to oxidative stress	7/563	75/14517	0.0260038	0.187683	ENSG00000112096/ENSG00000164830/ENSG00000138061/ENSG00000120694/ENSG00000140464/ENSG00000019991/ENSG00000167136	SOD2/OXR1/CYP1B1/HSPH1/PML/HGF/ENDOG	7
BP	GO:0008406	gonad development	13/563	183/14517	0.0261424	0.187683	ENSG00000054356/ENSG00000114251/ENSG00000157227/ENSG00000090339/ENSG00000115884/ENSG00000113721/ENSG00000049130/ENSG00000100105/ENSG00000121039/ENSG00000143545/ENSG00000092758/ENSG00000183770/ENSG00000124882	PTPRN/WNT5A/MMP14/ICAM1/SDC1/PDGFRB/KITLG/PATZ1/RDH10/RAB13/COL9A3/FOXL2/EREG	13
BP	GO:0034103	regulation of tissue remodeling	6/563	59/14517	0.02626	0.187683	ENSG00000118503/ENSG00000118785/ENSG00000180694/ENSG00000164761/ENSG00000162337/ENSG00000136244	TNFAIP3/SPP1/TMEM64/TNFRSF11B/LRP5/IL6	6
BP	GO:0061035	regulation of cartilage development	6/563	59/14517	0.02626	0.187683	ENSG00000114251/ENSG00000172819/ENSG00000178573/ENSG00000125845/ENSG00000170365/ENSG00000168646	WNT5A/RARG/MAF/BMP2/SMAD1/AXIN2	6
BP	GO:0030838	positive regulation of actin filament polymerization	8/563	92/14517	0.0262734	0.187683	ENSG00000148180/ENSG00000090339/ENSG00000169750/ENSG00000006606/ENSG00000159753/ENSG00000167617/ENSG00000254585/ENSG00000106526	GSN/ICAM1/RAC3/CCL26/CARMIL2/CDC42EP5/MAGEL2/ACTR3C	8
BP	GO:0046854	phosphatidylinositol phosphorylation	8/563	92/14517	0.0262734	0.187683	ENSG00000010810/ENSG00000141736/ENSG00000141401/ENSG00000113721/ENSG00000049130/ENSG00000019991/ENSG00000174808/ENSG00000124882	FYN/ERBB2/IMPA2/PDGFRB/KITLG/HGF/BTC/EREG	8
BP	GO:0006448	regulation of translational elongation	3/563	17/14517	0.0263011	0.187683	ENSG00000143742/ENSG00000137449/ENSG00000132768	SRP9/CPEB2/DPH2	3
BP	GO:0007250	activation of NF-kappaB-inducing kinase activity	3/563	17/14517	0.0263011	0.187683	ENSG00000184216/ENSG00000133048/ENSG00000120889	IRAK1/CHI3L1/TNFRSF10B	3
BP	GO:0009950	dorsal/ventral axis specification	3/563	17/14517	0.0263011	0.187683	ENSG00000112559/ENSG00000134569/ENSG00000162337	MDFI/LRP4/LRP5	3
BP	GO:0032703	negative regulation of interleukin-2 production	3/563	17/14517	0.0263011	0.187683	ENSG00000118503/ENSG00000171867/ENSG00000117228	TNFAIP3/PRNP/GBP1	3
BP	GO:0050860	negative regulation of T cell receptor signaling pathway	3/563	17/14517	0.0263011	0.187683	ENSG00000171867/ENSG00000117228/ENSG00000131981	PRNP/GBP1/LGALS3	3
BP	GO:0051016	barbed-end actin filament capping	3/563	17/14517	0.0263011	0.187683	ENSG00000148180/ENSG00000159753/ENSG00000247596	GSN/CARMIL2/TWF2	3
BP	GO:0071404	cellular response to low-density lipoprotein particle stimulus	3/563	17/14517	0.0263011	0.187683	ENSG00000165029/ENSG00000198911/ENSG00000175445	ABCA1/SREBF2/LPL	3
BP	GO:2001269	positive regulation of cysteine-type endopeptidase activity involved in apoptotic signaling pathway	3/563	17/14517	0.0263011	0.187683	ENSG00000148180/ENSG00000120889/ENSG00000026103	GSN/TNFRSF10B/FAS	3
BP	GO:0050863	regulation of T cell activation	17/563	262/14517	0.0268157	0.191046	ENSG00000148180/ENSG00000162692/ENSG00000003137/ENSG00000010810/ENSG00000108691/ENSG00000141736/ENSG00000171867/ENSG00000125266/ENSG00000120694/ENSG00000137507/ENSG00000131981/ENSG00000146072/ENSG00000136244/ENSG00000019582/ENSG00000271503/ENSG00000115457/ENSG00000128271	GSN/VCAM1/CYP26B1/FYN/CCL2/ERBB2/PRNP/EFNB2/HSPH1/LRRC32/LGALS3/TNFRSF21/IL6/CD74/CCL5/IGFBP2/ADORA2A	17
BP	GO:0007157	heterophilic cell-cell adhesion via plasma membrane cell adhesion molecules	5/563	44/14517	0.0269335	0.191267	ENSG00000162692/ENSG00000139211/ENSG00000090339/ENSG00000148204/ENSG00000149256	VCAM1/AMIGO2/ICAM1/CRB2/TENM4	5
BP	GO:0010830	regulation of myotube differentiation	5/563	44/14517	0.0269335	0.191267	ENSG00000003137/ENSG00000157227/ENSG00000003402/ENSG00000136999/ENSG00000169245	CYP26B1/MMP14/CFLAR/NOV/CXCL10	5
BP	GO:0071333	cellular response to glucose stimulus	9/563	110/14517	0.0270969	0.191533	ENSG00000054356/ENSG00000124766/ENSG00000090339/ENSG00000099956/ENSG00000112658/ENSG00000162337/ENSG00000145242/ENSG00000167136/ENSG00000075891	PTPRN/SOX4/ICAM1/SMARCB1/SRF/LRP5/EPHA5/ENDOG/PAX2	9
BP	GO:2001235	positive regulation of apoptotic signaling pathway	12/563	165/14517	0.0271655	0.191533	ENSG00000100234/ENSG00000148180/ENSG00000120889/ENSG00000167004/ENSG00000026103/ENSG00000105185/ENSG00000136848/ENSG00000148411/ENSG00000140464/ENSG00000123689/ENSG00000073282/ENSG00000128271	TIMP3/GSN/TNFRSF10B/PDIA3/FAS/PDCD5/DAB2IP/NACC2/PML/G0S2/TP63/ADORA2A	12
BP	GO:0001763	morphogenesis of a branching structure	13/563	184/14517	0.0271769	0.191533	ENSG00000114251/ENSG00000157227/ENSG00000151617/ENSG00000112658/ENSG00000121039/ENSG00000125845/ENSG00000162337/ENSG00000140464/ENSG00000184371/ENSG00000019991/ENSG00000260027/ENSG00000073282/ENSG00000075891	WNT5A/MMP14/EDNRA/SRF/RDH10/BMP2/LRP5/PML/CSF1/HGF/HOXB7/TP63/PAX2	13
BP	GO:0034605	cellular response to heat	10/563	128/14517	0.0271881	0.191533	ENSG00000184216/ENSG00000109846/ENSG00000073756/ENSG00000111728/ENSG00000176907/ENSG00000145349/ENSG00000120694/ENSG00000112208/ENSG00000204673/ENSG00000169245	IRAK1/CRYAB/PTGS2/ST8SIA1/TCIM/CAMK2D/HSPH1/BAG2/AKT1S1/CXCL10	10
BP	GO:0050806	positive regulation of synaptic transmission	10/563	128/14517	0.0271881	0.191533	ENSG00000130203/ENSG00000117016/ENSG00000171867/ENSG00000073756/ENSG00000158258/ENSG00000079215/ENSG00000161011/ENSG00000169220/ENSG00000148053/ENSG00000128271	APOE/RIMS3/PRNP/PTGS2/CLSTN2/SLC1A3/SQSTM1/RGS14/NTRK2/ADORA2A	10
BP	GO:0032956	regulation of actin cytoskeleton organization	19/563	303/14517	0.0273311	0.192233	ENSG00000148180/ENSG00000090339/ENSG00000150764/ENSG00000169750/ENSG00000112902/ENSG00000006606/ENSG00000113721/ENSG00000125868/ENSG00000159753/ENSG00000119699/ENSG00000167617/ENSG00000145242/ENSG00000247596/ENSG00000182511/ENSG00000115956/ENSG00000126785/ENSG00000046653/ENSG00000254585/ENSG00000106526	GSN/ICAM1/DIXDC1/RAC3/SEMA5A/CCL26/PDGFRB/DSTN/CARMIL2/TGFB3/CDC42EP5/EPHA5/TWF2/FES/PLEK/RHOJ/GPM6B/MAGEL2/ACTR3C	19
BP	GO:0009394	2'-deoxyribonucleotide metabolic process	4/563	30/14517	0.0275749	0.193024	ENSG00000076248/ENSG00000154027/ENSG00000125458/ENSG00000134326	UNG/AK5/NT5C/CMPK2	4
BP	GO:0032965	regulation of collagen biosynthetic process	4/563	30/14517	0.0275749	0.193024	ENSG00000161544/ENSG00000113721/ENSG00000119699/ENSG00000136244	CYGB/PDGFRB/TGFB3/IL6	4
BP	GO:1900744	regulation of p38MAPK cascade	4/563	30/14517	0.0275749	0.193024	ENSG00000136848/ENSG00000120694/ENSG00000125845/ENSG00000019991	DAB2IP/HSPH1/BMP2/HGF	4
BP	GO:1901879	regulation of protein depolymerization	7/563	76/14517	0.0277221	0.193747	ENSG00000148180/ENSG00000166780/ENSG00000112902/ENSG00000125868/ENSG00000159753/ENSG00000247596/ENSG00000115956	GSN/C16orf45/SEMA5A/DSTN/CARMIL2/TWF2/PLEK	7
BP	GO:0050730	regulation of peptidyl-tyrosine phosphorylation	14/563	204/14517	0.0279177	0.194805	ENSG00000010810/ENSG00000171867/ENSG00000082458/ENSG00000090339/ENSG00000134569/ENSG00000154188/ENSG00000120694/ENSG00000049130/ENSG00000136244/ENSG00000019991/ENSG00000102931/ENSG00000019582/ENSG00000271503/ENSG00000124882	FYN/PRNP/DLG3/ICAM1/LRP4/ANGPT1/HSPH1/KITLG/IL6/HGF/ARL2BP/CD74/CCL5/EREG	14
BP	GO:0043433	negative regulation of DNA binding transcription factor activity	11/563	147/14517	0.0279877	0.194985	ENSG00000184216/ENSG00000118503/ENSG00000112559/ENSG00000100906/ENSG00000171867/ENSG00000138061/ENSG00000165632/ENSG00000136848/ENSG00000142655/ENSG00000174600/ENSG00000106483	IRAK1/TNFAIP3/MDFI/NFKBIA/PRNP/CYP1B1/TAF3/DAB2IP/PEX14/CMKLR1/SFRP4	11
BP	GO:0006026	aminoglycan catabolic process	6/563	60/14517	0.0282576	0.19559	ENSG00000133048/ENSG00000103888/ENSG00000038427/ENSG00000115884/ENSG00000157766/ENSG00000114646	CHI3L1/CEMIP/VCAN/SDC1/ACAN/CSPG5	6
BP	GO:0009247	glycolipid biosynthetic process	6/563	60/14517	0.0282576	0.19559	ENSG00000111728/ENSG00000235863/ENSG00000128274/ENSG00000133424/ENSG00000101638/ENSG00000179085	ST8SIA1/B3GALT4/A4GALT/LARGE1/ST8SIA5/DPM3	6
BP	GO:0070373	negative regulation of ERK1 and ERK2 cascade	6/563	60/14517	0.0282576	0.19559	ENSG00000100234/ENSG00000162545/ENSG00000117228/ENSG00000120875/ENSG00000136848/ENSG00000169220	TIMP3/CAMK2N1/GBP1/DUSP4/DAB2IP/RGS14	6
BP	GO:0003013	circulatory system process	25/563	429/14517	0.0282599	0.19559	ENSG00000112096/ENSG00000130203/ENSG00000145362/ENSG00000073756/ENSG00000006283/ENSG00000090339/ENSG00000100243/ENSG00000151617/ENSG00000154188/ENSG00000102032/ENSG00000145349/ENSG00000172572/ENSG00000148680/ENSG00000173511/ENSG00000157445/ENSG00000121068/ENSG00000171873/ENSG00000162337/ENSG00000175084/ENSG00000270885/ENSG00000164692/ENSG00000173641/ENSG00000169245/ENSG00000106511/ENSG00000128271	SOD2/APOE/ANK2/PTGS2/CACNA1G/ICAM1/CYB5R3/EDNRA/ANGPT1/RENBP/CAMK2D/PDE3A/HTR7/VEGFB/CACNA2D3/TBX2/ADRA1D/LRP5/DES/RASL10B/COL1A2/HSPB7/CXCL10/MEOX2/ADORA2A	25
BP	GO:0050670	regulation of lymphocyte proliferation	12/563	166/14517	0.0282963	0.19559	ENSG00000162692/ENSG00000106546/ENSG00000141736/ENSG00000171867/ENSG00000176887/ENSG00000137507/ENSG00000131981/ENSG00000146072/ENSG00000136244/ENSG00000019582/ENSG00000271503/ENSG00000115457	VCAM1/AHR/ERBB2/PRNP/SOX11/LRRC32/LGALS3/TNFRSF21/IL6/CD74/CCL5/IGFBP2	12
BP	GO:1903037	regulation of leukocyte cell-cell adhesion	16/563	244/14517	0.0285621	0.197119	ENSG00000162692/ENSG00000010810/ENSG00000108691/ENSG00000141736/ENSG00000171867/ENSG00000090339/ENSG00000125266/ENSG00000120694/ENSG00000137507/ENSG00000131981/ENSG00000146072/ENSG00000136244/ENSG00000019582/ENSG00000271503/ENSG00000115457/ENSG00000128271	VCAM1/FYN/CCL2/ERBB2/PRNP/ICAM1/EFNB2/HSPH1/LRRC32/LGALS3/TNFRSF21/IL6/CD74/CCL5/IGFBP2/ADORA2A	16
BP	GO:0032943	mononuclear cell proliferation	14/563	205/14517	0.0289447	0.199136	ENSG00000162692/ENSG00000106546/ENSG00000010810/ENSG00000141736/ENSG00000171867/ENSG00000176887/ENSG00000137507/ENSG00000131981/ENSG00000146072/ENSG00000184371/ENSG00000136244/ENSG00000019582/ENSG00000271503/ENSG00000115457	VCAM1/AHR/FYN/ERBB2/PRNP/SOX11/LRRC32/LGALS3/TNFRSF21/CSF1/IL6/CD74/CCL5/IGFBP2	14
BP	GO:0043122	regulation of I-kappaB kinase/NF-kappaB signaling	14/563	205/14517	0.0289447	0.199136	ENSG00000184216/ENSG00000118503/ENSG00000120889/ENSG00000114251/ENSG00000196154/ENSG00000010810/ENSG00000127863/ENSG00000003402/ENSG00000154188/ENSG00000136848/ENSG00000179526/ENSG00000161011/ENSG00000090432/ENSG00000019582	IRAK1/TNFAIP3/TNFRSF10B/WNT5A/S100A4/FYN/TNFRSF19/CFLAR/ANGPT1/DAB2IP/SHARPIN/SQSTM1/MUL1/CD74	14
BP	GO:0019722	calcium-mediated signaling	11/563	148/14517	0.0292236	0.200563	ENSG00000162692/ENSG00000145362/ENSG00000171867/ENSG00000117228/ENSG00000145349/ENSG00000173598/ENSG00000176170/ENSG00000174600/ENSG00000092051/ENSG00000166292/ENSG00000115956	VCAM1/ANK2/PRNP/GBP1/CAMK2D/NUDT4/SPHK1/CMKLR1/JPH4/TMEM100/PLEK	11
BP	GO:0006195	purine nucleotide catabolic process	5/563	45/14517	0.0293679	0.200563	ENSG00000172572/ENSG00000173598/ENSG00000125458/ENSG00000171408/ENSG00000112541	PDE3A/NUDT4/NT5C/PDE7B/PDE10A	5
BP	GO:0034308	primary alcohol metabolic process	5/563	45/14517	0.0293679	0.200563	ENSG00000184254/ENSG00000138061/ENSG00000165092/ENSG00000198074/ENSG00000121039	ALDH1A3/CYP1B1/ALDH1A1/AKR1B10/RDH10	5
BP	GO:0070206	protein trimerization	5/563	45/14517	0.0293679	0.200563	ENSG00000142173/ENSG00000142156/ENSG00000138080/ENSG00000164692/ENSG00000019582	COL6A2/COL6A1/EMILIN1/COL1A2/CD74	5
BP	GO:0030148	sphingolipid biosynthetic process	8/563	94/14517	0.0294085	0.200563	ENSG00000162407/ENSG00000111728/ENSG00000172057/ENSG00000235863/ENSG00000128274/ENSG00000133424/ENSG00000101638/ENSG00000176170	PLPP3/ST8SIA1/ORMDL3/B3GALT4/A4GALT/LARGE1/ST8SIA5/SPHK1	8
BP	GO:0008064	regulation of actin polymerization or depolymerization	12/563	167/14517	0.0294608	0.200563	ENSG00000148180/ENSG00000090339/ENSG00000169750/ENSG00000112902/ENSG00000006606/ENSG00000125868/ENSG00000159753/ENSG00000167617/ENSG00000247596/ENSG00000115956/ENSG00000254585/ENSG00000106526	GSN/ICAM1/RAC3/SEMA5A/CCL26/DSTN/CARMIL2/CDC42EP5/TWF2/PLEK/MAGEL2/ACTR3C	12
BP	GO:0010717	regulation of epithelial to mesenchymal transition	7/563	77/14517	0.029516	0.200563	ENSG00000140682/ENSG00000095739/ENSG00000136848/ENSG00000125845/ENSG00000119699/ENSG00000148204/ENSG00000168646	TGFB1I1/BAMBI/DAB2IP/BMP2/TGFB3/CRB2/AXIN2	7
BP	GO:0045639	positive regulation of myeloid cell differentiation	7/563	77/14517	0.029516	0.200563	ENSG00000180694/ENSG00000157368/ENSG00000185650/ENSG00000049130/ENSG00000184371/ENSG00000019582/ENSG00000182511	TMEM64/IL34/ZFP36L1/KITLG/CSF1/CD74/FES	7
BP	GO:0009855	determination of bilateral symmetry	9/563	112/14517	0.0299896	0.202844	ENSG00000114251/ENSG00000158747/ENSG00000146122/ENSG00000122870/ENSG00000101350/ENSG00000203883/ENSG00000121068/ENSG00000112658/ENSG00000166171	WNT5A/NBL1/DAAM2/BICC1/KIF3B/SOX18/TBX2/SRF/DPCD	9
BP	GO:0071326	cellular response to monosaccharide stimulus	9/563	112/14517	0.0299896	0.202844	ENSG00000054356/ENSG00000124766/ENSG00000090339/ENSG00000099956/ENSG00000112658/ENSG00000162337/ENSG00000145242/ENSG00000167136/ENSG00000075891	PTPRN/SOX4/ICAM1/SMARCB1/SRF/LRP5/EPHA5/ENDOG/PAX2	9
BP	GO:0071331	cellular response to hexose stimulus	9/563	112/14517	0.0299896	0.202844	ENSG00000054356/ENSG00000124766/ENSG00000090339/ENSG00000099956/ENSG00000112658/ENSG00000162337/ENSG00000145242/ENSG00000167136/ENSG00000075891	PTPRN/SOX4/ICAM1/SMARCB1/SRF/LRP5/EPHA5/ENDOG/PAX2	9
BP	GO:0070167	regulation of biomineral tissue development	6/563	61/14517	0.0303528	0.203414	ENSG00000138829/ENSG00000183160/ENSG00000125845/ENSG00000119699/ENSG00000111341/ENSG00000046653	FBN2/TMEM119/BMP2/TGFB3/MGP/GPM6B	6
BP	GO:0009410	response to xenobiotic stimulus	15/563	226/14517	0.0303613	0.203414	ENSG00000003137/ENSG00000172379/ENSG00000106546/ENSG00000090339/ENSG00000138061/ENSG00000100243/ENSG00000003402/ENSG00000126561/ENSG00000176971/ENSG00000007933/ENSG00000171873/ENSG00000110711/ENSG00000156804/ENSG00000108602/ENSG00000128271	CYP26B1/ARNT2/AHR/ICAM1/CYP1B1/CYB5R3/CFLAR/STAT5A/FIBIN/FMO3/ADRA1D/AIP/FBXO32/ALDH3A1/ADORA2A	15
BP	GO:0030832	regulation of actin filament length	12/563	168/14517	0.0306595	0.203414	ENSG00000148180/ENSG00000090339/ENSG00000169750/ENSG00000112902/ENSG00000006606/ENSG00000125868/ENSG00000159753/ENSG00000167617/ENSG00000247596/ENSG00000115956/ENSG00000254585/ENSG00000106526	GSN/ICAM1/RAC3/SEMA5A/CCL26/DSTN/CARMIL2/CDC42EP5/TWF2/PLEK/MAGEL2/ACTR3C	12
BP	GO:0008210	estrogen metabolic process	3/563	18/14517	0.0306738	0.203414	ENSG00000138061/ENSG00000087076/ENSG00000227471	CYP1B1/HSD17B14/AKR1B15	3
BP	GO:0010738	regulation of protein kinase A signaling	3/563	18/14517	0.0306738	0.203414	ENSG00000176907/ENSG00000110711/ENSG00000112541	TCIM/AIP/PDE10A	3
BP	GO:0032462	regulation of protein homooligomerization	3/563	18/14517	0.0306738	0.203414	ENSG00000109846/ENSG00000130203/ENSG00000142655	CRYAB/APOE/PEX14	3
BP	GO:0034368	protein-lipid complex remodeling	3/563	18/14517	0.0306738	0.203414	ENSG00000130203/ENSG00000100979/ENSG00000175445	APOE/PLTP/LPL	3
BP	GO:0034369	plasma lipoprotein particle remodeling	3/563	18/14517	0.0306738	0.203414	ENSG00000130203/ENSG00000100979/ENSG00000175445	APOE/PLTP/LPL	3
BP	GO:1903859	regulation of dendrite extension	3/563	18/14517	0.0306738	0.203414	ENSG00000090432/ENSG00000103528/ENSG00000213023	MUL1/SYT17/SYT3	3
BP	GO:1905331	negative regulation of morphogenesis of an epithelium	3/563	18/14517	0.0306738	0.203414	ENSG00000114251/ENSG00000140807/ENSG00000121068	WNT5A/NKD1/TBX2	3
BP	GO:0035690	cellular response to drug	19/563	307/14517	0.030693	0.203414	ENSG00000118503/ENSG00000109320/ENSG00000106546/ENSG00000010810/ENSG00000171867/ENSG00000073756/ENSG00000090339/ENSG00000138061/ENSG00000119138/ENSG00000150551/ENSG00000003402/ENSG00000127955/ENSG00000120694/ENSG00000108688/ENSG00000156804/ENSG00000136244/ENSG00000019991/ENSG00000167136/ENSG00000075891	TNFAIP3/NFKB1/AHR/FYN/PRNP/PTGS2/ICAM1/CYP1B1/KLF9/LYPD1/CFLAR/GNAI1/HSPH1/CCL7/FBXO32/IL6/HGF/ENDOG/PAX2	19
BP	GO:0008038	neuron recognition	4/563	31/14517	0.0307197	0.203414	ENSG00000112902/ENSG00000091129/ENSG00000095713/ENSG00000172020	SEMA5A/NRCAM/CRTAC1/GAP43	4
BP	GO:0031641	regulation of myelination	4/563	31/14517	0.0307197	0.203414	ENSG00000172819/ENSG00000146072/ENSG00000149256/ENSG00000019991	RARG/TNFRSF21/TENM4/HGF	4
BP	GO:0048713	regulation of oligodendrocyte differentiation	4/563	31/14517	0.0307197	0.203414	ENSG00000146122/ENSG00000172201/ENSG00000146072/ENSG00000149256	DAAM2/ID4/TNFRSF21/TENM4	4
BP	GO:0048593	camera-type eye morphogenesis	8/563	95/14517	0.0310688	0.204803	ENSG00000184254/ENSG00000114251/ENSG00000137936/ENSG00000176887/ENSG00000111678/ENSG00000121068/ENSG00000162337/ENSG00000075891	ALDH1A3/WNT5A/BCAR3/SOX11/C12orf57/TBX2/LRP5/PAX2	8
BP	GO:0055088	lipid homeostasis	8/563	95/14517	0.0310688	0.204803	ENSG00000130203/ENSG00000131408/ENSG00000165029/ENSG00000172057/ENSG00000114115/ENSG00000162337/ENSG00000175445/ENSG00000146233	APOE/NR1H2/ABCA1/ORMDL3/RBP1/LRP5/LPL/CYP39A1	8
BP	GO:0061387	regulation of extent of cell growth	8/563	95/14517	0.0310688	0.204803	ENSG00000118785/ENSG00000130203/ENSG00000114251/ENSG00000115414/ENSG00000112902/ENSG00000091129/ENSG00000112658/ENSG00000247596	SPP1/APOE/WNT5A/FN1/SEMA5A/NRCAM/SRF/TWF2	8
BP	GO:0006641	triglyceride metabolic process	7/563	78/14517	0.0313864	0.206368	ENSG00000130203/ENSG00000131408/ENSG00000134324/ENSG00000074416/ENSG00000138678/ENSG00000164434/ENSG00000175445	APOE/NR1H2/LPIN1/MGLL/GPAT3/FABP7/LPL	7
BP	GO:0090287	regulation of cellular response to growth factor stimulus	15/563	227/14517	0.0313998	0.206368	ENSG00000166033/ENSG00000114251/ENSG00000140682/ENSG00000158747/ENSG00000049323/ENSG00000106070/ENSG00000095739/ENSG00000003402/ENSG00000138829/ENSG00000176887/ENSG00000136848/ENSG00000119699/ENSG00000148204/ENSG00000156234/ENSG00000106483	HTRA1/WNT5A/TGFB1I1/NBL1/LTBP1/GRB10/BAMBI/CFLAR/FBN2/SOX11/DAB2IP/TGFB3/CRB2/CXCL13/SFRP4	15
BP	GO:0009799	specification of symmetry	9/563	113/14517	0.0315139	0.20681	ENSG00000114251/ENSG00000158747/ENSG00000146122/ENSG00000122870/ENSG00000101350/ENSG00000203883/ENSG00000121068/ENSG00000112658/ENSG00000166171	WNT5A/NBL1/DAAM2/BICC1/KIF3B/SOX18/TBX2/SRF/DPCD	9
BP	GO:0010951	negative regulation of endopeptidase activity	13/563	188/14517	0.0316166	0.207119	ENSG00000109846/ENSG00000100234/ENSG00000120889/ENSG00000073756/ENSG00000102032/ENSG00000175899/ENSG00000107742/ENSG00000148204/ENSG00000149257/ENSG00000019991/ENSG00000103175/ENSG00000075891/ENSG00000128271	CRYAB/TIMP3/TNFRSF10B/PTGS2/RENBP/A2M/SPOCK2/CRB2/SERPINH1/HGF/WFDC1/PAX2/ADORA2A	13
BP	GO:0043409	negative regulation of MAPK cascade	11/563	150/14517	0.031812	0.207119	ENSG00000100234/ENSG00000162545/ENSG00000130203/ENSG00000117228/ENSG00000120875/ENSG00000136848/ENSG00000120694/ENSG00000169220/ENSG00000150593/ENSG00000111206/ENSG00000132522	TIMP3/CAMK2N1/APOE/GBP1/DUSP4/DAB2IP/HSPH1/RGS14/PDCD4/FOXM1/GPS2	11
BP	GO:0048167	regulation of synaptic plasticity	11/563	150/14517	0.031812	0.207119	ENSG00000130203/ENSG00000117016/ENSG00000171867/ENSG00000073756/ENSG00000112658/ENSG00000161011/ENSG00000169220/ENSG00000148053/ENSG00000102003/ENSG00000092051/ENSG00000128271	APOE/RIMS3/PRNP/PTGS2/SRF/SQSTM1/RGS14/NTRK2/SYP/JPH4/ADORA2A	11
BP	GO:0001541	ovarian follicle development	5/563	46/14517	0.0319368	0.207119	ENSG00000157227/ENSG00000090339/ENSG00000049130/ENSG00000183770/ENSG00000124882	MMP14/ICAM1/KITLG/FOXL2/EREG	5
BP	GO:0001960	negative regulation of cytokine-mediated signaling pathway	5/563	46/14517	0.0319368	0.207119	ENSG00000131408/ENSG00000090432/ENSG00000136244/ENSG00000187867/ENSG00000271503	NR1H2/MUL1/IL6/PALM3/CCL5	5
BP	GO:0010596	negative regulation of endothelial cell migration	5/563	46/14517	0.0319368	0.207119	ENSG00000130203/ENSG00000091879/ENSG00000136848/ENSG00000156234/ENSG00000106511	APOE/ANGPT2/DAB2IP/CXCL13/MEOX2	5
BP	GO:0045123	cellular extravasation	5/563	46/14517	0.0319368	0.207119	ENSG00000162692/ENSG00000108691/ENSG00000090339/ENSG00000006210/ENSG00000261371	VCAM1/CCL2/ICAM1/CX3CL1/PECAM1	5
BP	GO:0070228	regulation of lymphocyte apoptotic process	5/563	46/14517	0.0319368	0.207119	ENSG00000114251/ENSG00000166925/ENSG00000131981/ENSG00000019582/ENSG00000271503	WNT5A/TSC22D4/LGALS3/CD74/CCL5	5
BP	GO:0001933	negative regulation of protein phosphorylation	23/563	392/14517	0.0321582	0.208249	ENSG00000118503/ENSG00000100234/ENSG00000162407/ENSG00000144579/ENSG00000162545/ENSG00000130203/ENSG00000171867/ENSG00000117228/ENSG00000120875/ENSG00000154188/ENSG00000136848/ENSG00000120694/ENSG00000204673/ENSG00000169220/ENSG00000150593/ENSG00000162337/ENSG00000111206/ENSG00000163888/ENSG00000019991/ENSG00000155792/ENSG00000126259/ENSG00000132522/ENSG00000128271	TNFAIP3/TIMP3/PLPP3/CTDSP1/CAMK2N1/APOE/PRNP/GBP1/DUSP4/ANGPT1/DAB2IP/HSPH1/AKT1S1/RGS14/PDCD4/LRP5/FOXM1/CAMK2N2/HGF/DEPTOR/KIRREL2/GPS2/ADORA2A	23
BP	GO:1901343	negative regulation of vasculature development	8/563	96/14517	0.0327921	0.211732	ENSG00000186340/ENSG00000091879/ENSG00000136848/ENSG00000150593/ENSG00000140464/ENSG00000169245/ENSG00000106511/ENSG00000007968	THBS2/ANGPT2/DAB2IP/PDCD4/PML/CXCL10/MEOX2/E2F2	8
BP	GO:1903844	regulation of cellular response to transforming growth factor beta stimulus	8/563	96/14517	0.0327921	0.211732	ENSG00000166033/ENSG00000140682/ENSG00000049323/ENSG00000095739/ENSG00000003402/ENSG00000138829/ENSG00000176887/ENSG00000119699	HTRA1/TGFB1I1/LTBP1/BAMBI/CFLAR/FBN2/SOX11/TGFB3	8
BP	GO:0010952	positive regulation of peptidase activity	12/563	170/14517	0.0331617	0.213806	ENSG00000148180/ENSG00000120889/ENSG00000026103/ENSG00000010810/ENSG00000115414/ENSG00000157227/ENSG00000105185/ENSG00000003402/ENSG00000127946/ENSG00000090432/ENSG00000140464/ENSG00000183770	GSN/TNFRSF10B/FAS/FYN/FN1/MMP14/PDCD5/CFLAR/HIP1/MUL1/PML/FOXL2	12
BP	GO:0035282	segmentation	7/563	79/14517	0.0333348	0.214295	ENSG00000204103/ENSG00000114251/ENSG00000177508/ENSG00000140807/ENSG00000148204/ENSG00000106511/ENSG00000168646	MAFB/WNT5A/IRX3/NKD1/CRB2/MEOX2/AXIN2	7
BP	GO:0046058	cAMP metabolic process	7/563	79/14517	0.0333348	0.214295	ENSG00000172572/ENSG00000171873/ENSG00000099864/ENSG00000171408/ENSG00000112541/ENSG00000169245/ENSG00000128271	PDE3A/ADRA1D/PALM/PDE7B/PDE10A/CXCL10/ADORA2A	7
BP	GO:0071417	cellular response to organonitrogen compound	27/563	479/14517	0.0334823	0.21493	ENSG00000109320/ENSG00000106546/ENSG00000010810/ENSG00000171867/ENSG00000073756/ENSG00000106070/ENSG00000106538/ENSG00000090339/ENSG00000134324/ENSG00000003402/ENSG00000142156/ENSG00000126561/ENSG00000172572/ENSG00000176533/ENSG00000099822/ENSG00000127920/ENSG00000185650/ENSG00000115461/ENSG00000149212/ENSG00000204262/ENSG00000137449/ENSG00000148053/ENSG00000168542/ENSG00000164692/ENSG00000084636…	NFKB1/AHR/FYN/PRNP/PTGS2/GRB10/RARRES2/ICAM1/LPIN1/CFLAR/COL6A1/STAT5A/PDE3A/GNG7/HCN2/GNG11/ZFP36L1/IGFBP5/SESN3/COL5A2/CPEB2/NTRK2/COL3A1/COL1A2/COL16A1/RAB13/LAMTOR4	27
BP	GO:0007548	sex differentiation	15/563	229/14517	0.0335546	0.215081	ENSG00000054356/ENSG00000114251/ENSG00000157227/ENSG00000090339/ENSG00000115884/ENSG00000173894/ENSG00000113721/ENSG00000049130/ENSG00000100105/ENSG00000121039/ENSG00000143545/ENSG00000073282/ENSG00000092758/ENSG00000183770/ENSG00000124882	PTPRN/WNT5A/MMP14/ICAM1/SDC1/CBX2/PDGFRB/KITLG/PATZ1/RDH10/RAB13/TP63/COL9A3/FOXL2/EREG	15
BP	GO:0051051	negative regulation of transport	22/563	373/14517	0.0338643	0.216477	ENSG00000109846/ENSG00000109320/ENSG00000131408/ENSG00000115414/ENSG00000073756/ENSG00000106070/ENSG00000124766/ENSG00000090339/ENSG00000117228/ENSG00000154188/ENSG00000170385/ENSG00000145349/ENSG00000137507/ENSG00000198911/ENSG00000131981/ENSG00000171873/ENSG00000146072/ENSG00000136999/ENSG00000140464/ENSG00000019582/ENSG00000106483/ENSG00000046653	CRYAB/NFKB1/NR1H2/FN1/PTGS2/GRB10/SOX4/ICAM1/GBP1/ANGPT1/SLC30A1/CAMK2D/LRRC32/SREBF2/LGALS3/ADRA1D/TNFRSF21/NOV/PML/CD74/SFRP4/GPM6B	22
BP	GO:0001709	cell fate determination	4/563	32/14517	0.0340671	0.216477	ENSG00000003137/ENSG00000116132/ENSG00000121068/ENSG00000075891	CYP26B1/PRRX1/TBX2/PAX2	4
BP	GO:0019692	deoxyribose phosphate metabolic process	4/563	32/14517	0.0340671	0.216477	ENSG00000076248/ENSG00000154027/ENSG00000125458/ENSG00000134326	UNG/AK5/NT5C/CMPK2	4
BP	GO:0045429	positive regulation of nitric oxide biosynthetic process	4/563	32/14517	0.0340671	0.216477	ENSG00000073756/ENSG00000090339/ENSG00000163661/ENSG00000213722	PTGS2/ICAM1/PTX3/DDAH2	4
BP	GO:0090313	regulation of protein targeting to membrane	4/563	32/14517	0.0340671	0.216477	ENSG00000103888/ENSG00000010810/ENSG00000141736/ENSG00000171867	CEMIP/FYN/ERBB2/PRNP	4
BP	GO:1904407	positive regulation of nitric oxide metabolic process	4/563	32/14517	0.0340671	0.216477	ENSG00000073756/ENSG00000090339/ENSG00000163661/ENSG00000213722	PTGS2/ICAM1/PTX3/DDAH2	4
BP	GO:0035148	tube formation	10/563	133/14517	0.0341651	0.216477	ENSG00000164932/ENSG00000114251/ENSG00000177508/ENSG00000124766/ENSG00000168874/ENSG00000177030/ENSG00000176887/ENSG00000136848/ENSG00000172819/ENSG00000075891	CTHRC1/WNT5A/IRX3/SOX4/ATOH8/DEAF1/SOX11/DAB2IP/RARG/PAX2	10
BP	GO:0048771	tissue remodeling	10/563	133/14517	0.0341651	0.216477	ENSG00000118503/ENSG00000164932/ENSG00000118785/ENSG00000157227/ENSG00000180694/ENSG00000164761/ENSG00000115461/ENSG00000162337/ENSG00000119699/ENSG00000136244	TNFAIP3/CTHRC1/SPP1/MMP14/TMEM64/TNFRSF11B/IGFBP5/LRP5/TGFB3/IL6	10
BP	GO:0030324	lung development	11/563	152/14517	0.0345593	0.218348	ENSG00000133048/ENSG00000114251/ENSG00000157227/ENSG00000106443/ENSG00000176887/ENSG00000113721/ENSG00000112658/ENSG00000115461/ENSG00000121039/ENSG00000119699/ENSG00000087116	CHI3L1/WNT5A/MMP14/PHF14/SOX11/PDGFRB/SRF/IGFBP5/RDH10/TGFB3/ADAMTS2	11
BP	GO:1905475	regulation of protein localization to membrane	11/563	152/14517	0.0345593	0.218348	ENSG00000103888/ENSG00000148180/ENSG00000010810/ENSG00000141736/ENSG00000171867/ENSG00000105185/ENSG00000117228/ENSG00000134569/ENSG00000150551/ENSG00000161011/ENSG00000073282	CEMIP/GSN/FYN/ERBB2/PRNP/PDCD5/GBP1/LRP4/LYPD1/SQSTM1/TP63	11
BP	GO:0014065	phosphatidylinositol 3-kinase signaling	9/563	115/14517	0.0347224	0.218481	ENSG00000010810/ENSG00000141736/ENSG00000154188/ENSG00000136848/ENSG00000113721/ENSG00000185650/ENSG00000148053/ENSG00000019991/ENSG00000271503	FYN/ERBB2/ANGPT1/DAB2IP/PDGFRB/ZFP36L1/NTRK2/HGF/CCL5	9
BP	GO:0035051	cardiocyte differentiation	9/563	115/14517	0.0347224	0.218481	ENSG00000125266/ENSG00000113721/ENSG00000203883/ENSG00000124006/ENSG00000121068/ENSG00000112658/ENSG00000125845/ENSG00000150593/ENSG00000149256	EFNB2/PDGFRB/SOX18/OBSL1/TBX2/SRF/BMP2/PDCD4/TENM4	9
BP	GO:0043547	positive regulation of GTPase activity	22/563	374/14517	0.0347291	0.218481	ENSG00000114251/ENSG00000108691/ENSG00000141736/ENSG00000090339/ENSG00000017797/ENSG00000031081/ENSG00000006210/ENSG00000165092/ENSG00000136848/ENSG00000006606/ENSG00000120318/ENSG00000175899/ENSG00000108688/ENSG00000169220/ENSG00000103148/ENSG00000135439/ENSG00000167617/ENSG00000108700/ENSG00000156234/ENSG00000271503/ENSG00000177548/ENSG00000168646	WNT5A/CCL2/ERBB2/ICAM1/RALBP1/ARHGAP31/CX3CL1/ALDH1A1/DAB2IP/CCL26/ARAP3/A2M/CCL7/RGS14/NPRL3/AGAP2/CDC42EP5/CCL8/CXCL13/CCL5/RABEP2/AXIN2	22
BP	GO:0045665	negative regulation of neuron differentiation	13/563	191/14517	0.0352748	0.218667	ENSG00000113657/ENSG00000144579/ENSG00000118785/ENSG00000130203/ENSG00000114251/ENSG00000177508/ENSG00000134569/ENSG00000150764/ENSG00000112902/ENSG00000178764/ENSG00000125266/ENSG00000172201/ENSG00000115297	DPYSL3/CTDSP1/SPP1/APOE/WNT5A/IRX3/LRP4/DIXDC1/SEMA5A/ZHX2/EFNB2/ID4/TLX2	13
BP	GO:0050868	negative regulation of T cell activation	7/563	80/14517	0.0353621	0.218667	ENSG00000141736/ENSG00000171867/ENSG00000137507/ENSG00000131981/ENSG00000146072/ENSG00000019582/ENSG00000128271	ERBB2/PRNP/LRRC32/LGALS3/TNFRSF21/CD74/ADORA2A	7
BP	GO:0072332	intrinsic apoptotic signaling pathway by p53 class mediator	7/563	80/14517	0.0353621	0.218667	ENSG00000172667/ENSG00000140464/ENSG00000174307/ENSG00000073282/ENSG00000019582/ENSG00000151789/ENSG00000007968	ZMAT3/PML/PHLDA3/TP63/CD74/ZNF385D/E2F2	7
BP	GO:1901655	cellular response to ketone	7/563	80/14517	0.0353621	0.218667	ENSG00000118785/ENSG00000106546/ENSG00000090339/ENSG00000119138/ENSG00000003402/ENSG00000127955/ENSG00000156804	SPP1/AHR/ICAM1/KLF9/CFLAR/GNAI1/FBXO32	7
BP	GO:0001516	prostaglandin biosynthetic process	3/563	19/14517	0.0354032	0.218667	ENSG00000157870/ENSG00000073756/ENSG00000019582	PRXL2B/PTGS2/CD74	3
BP	GO:0006198	cAMP catabolic process	3/563	19/14517	0.0354032	0.218667	ENSG00000172572/ENSG00000171408/ENSG00000112541	PDE3A/PDE7B/PDE10A	3
BP	GO:0007413	axonal fasciculation	3/563	19/14517	0.0354032	0.218667	ENSG00000112902/ENSG00000091129/ENSG00000095713	SEMA5A/NRCAM/CRTAC1	3
BP	GO:0009219	pyrimidine deoxyribonucleotide metabolic process	3/563	19/14517	0.0354032	0.218667	ENSG00000076248/ENSG00000125458/ENSG00000134326	UNG/NT5C/CMPK2	3
BP	GO:0033561	regulation of water loss via skin	3/563	19/14517	0.0354032	0.218667	ENSG00000003137/ENSG00000112658/ENSG00000073282	CYP26B1/SRF/TP63	3
BP	GO:0034367	protein-containing complex remodeling	3/563	19/14517	0.0354032	0.218667	ENSG00000130203/ENSG00000100979/ENSG00000175445	APOE/PLTP/LPL	3
BP	GO:0046457	prostanoid biosynthetic process	3/563	19/14517	0.0354032	0.218667	ENSG00000157870/ENSG00000073756/ENSG00000019582	PRXL2B/PTGS2/CD74	3
BP	GO:0072111	cell proliferation involved in kidney development	3/563	19/14517	0.0354032	0.218667	ENSG00000003402/ENSG00000113721/ENSG00000125845	CFLAR/PDGFRB/BMP2	3
BP	GO:0106030	neuron projection fasciculation	3/563	19/14517	0.0354032	0.218667	ENSG00000112902/ENSG00000091129/ENSG00000095713	SEMA5A/NRCAM/CRTAC1	3
BP	GO:0070838	divalent metal ion transport	23/563	396/14517	0.0354818	0.218846	ENSG00000103888/ENSG00000010810/ENSG00000108691/ENSG00000145362/ENSG00000171867/ENSG00000073756/ENSG00000006283/ENSG00000090339/ENSG00000174343/ENSG00000170385/ENSG00000145349/ENSG00000113721/ENSG00000157445/ENSG00000131981/ENSG00000171873/ENSG00000140464/ENSG00000172548/ENSG00000108700/ENSG00000092051/ENSG00000271503/ENSG00000169245/ENSG00000107736/ENSG00000128271	CEMIP/FYN/CCL2/ANK2/PRNP/PTGS2/CACNA1G/ICAM1/CHRNA9/SLC30A1/CAMK2D/PDGFRB/CACNA2D3/LGALS3/ADRA1D/PML/NIPAL4/CCL8/JPH4/CCL5/CXCL10/CDH23/ADORA2A	23
BP	GO:0003018	vascular process in circulatory system	10/563	134/14517	0.0356977	0.21987	ENSG00000112096/ENSG00000130203/ENSG00000073756/ENSG00000090339/ENSG00000151617/ENSG00000154188/ENSG00000172572/ENSG00000148680/ENSG00000171873/ENSG00000128271	SOD2/APOE/PTGS2/ICAM1/EDNRA/ANGPT1/PDE3A/HTR7/ADRA1D/ADORA2A	10
BP	GO:0002761	regulation of myeloid leukocyte differentiation	8/563	98/14517	0.0364317	0.223766	ENSG00000204103/ENSG00000128606/ENSG00000180694/ENSG00000157368/ENSG00000185650/ENSG00000049130/ENSG00000184371/ENSG00000019582	MAFB/LRRC17/TMEM64/IL34/ZFP36L1/KITLG/CSF1/CD74	8
BP	GO:0010811	positive regulation of cell-substrate adhesion	8/563	98/14517	0.0364317	0.223766	ENSG00000116962/ENSG00000115414/ENSG00000169750/ENSG00000131669/ENSG00000107742/ENSG00000184371/ENSG00000084636/ENSG00000173376	NID1/FN1/RAC3/NINJ1/SPOCK2/CSF1/COL16A1/NDNF	8
BP	GO:0048608	reproductive structure development	22/563	376/14517	0.036508	0.223923	ENSG00000054356/ENSG00000112559/ENSG00000166033/ENSG00000118785/ENSG00000114251/ENSG00000073756/ENSG00000157227/ENSG00000090339/ENSG00000164683/ENSG00000115884/ENSG00000172201/ENSG00000113721/ENSG00000172819/ENSG00000185650/ENSG00000049130/ENSG00000100105/ENSG00000121039/ENSG00000143545/ENSG00000073282/ENSG00000092758/ENSG00000183770/ENSG00000124882	PTPRN/MDFI/HTRA1/SPP1/WNT5A/PTGS2/MMP14/ICAM1/HEY1/SDC1/ID4/PDGFRB/RARG/ZFP36L1/KITLG/PATZ1/RDH10/RAB13/TP63/COL9A3/FOXL2/EREG	22
BP	GO:0032872	regulation of stress-activated MAPK cascade	13/563	192/14517	0.0365589	0.223923	ENSG00000026103/ENSG00000114251/ENSG00000127863/ENSG00000136848/ENSG00000120694/ENSG00000125845/ENSG00000150593/ENSG00000090432/ENSG00000111206/ENSG00000019991/ENSG00000008735/ENSG00000177283/ENSG00000132522	FAS/WNT5A/TNFRSF19/DAB2IP/HSPH1/BMP2/PDCD4/MUL1/FOXM1/HGF/MAPK8IP2/FZD8/GPS2	13
BP	GO:0007162	negative regulation of cell adhesion	14/563	212/14517	0.0369241	0.225847	ENSG00000141736/ENSG00000171867/ENSG00000157227/ENSG00000138061/ENSG00000117228/ENSG00000091879/ENSG00000112902/ENSG00000154188/ENSG00000137507/ENSG00000131981/ENSG00000125845/ENSG00000146072/ENSG00000019582/ENSG00000128271	ERBB2/PRNP/MMP14/CYP1B1/GBP1/ANGPT2/SEMA5A/ANGPT1/LRRC32/LGALS3/BMP2/TNFRSF21/CD74/ADORA2A	14
BP	GO:0030512	negative regulation of transforming growth factor beta receptor signaling pathway	6/563	64/14517	0.0372389	0.226746	ENSG00000166033/ENSG00000140682/ENSG00000049323/ENSG00000095739/ENSG00000138829/ENSG00000119699	HTRA1/TGFB1I1/LTBP1/BAMBI/FBN2/TGFB3	6
BP	GO:1903426	regulation of reactive oxygen species biosynthetic process	6/563	64/14517	0.0372389	0.226746	ENSG00000073756/ENSG00000090339/ENSG00000003402/ENSG00000163661/ENSG00000040531/ENSG00000213722	PTGS2/ICAM1/CFLAR/PTX3/CTNS/DDAH2	6
BP	GO:0030516	regulation of axon extension	7/563	81/14517	0.0374693	0.226746	ENSG00000130203/ENSG00000114251/ENSG00000115414/ENSG00000112902/ENSG00000091129/ENSG00000112658/ENSG00000247596	APOE/WNT5A/FN1/SEMA5A/NRCAM/SRF/TWF2	7
BP	GO:0051153	regulation of striated muscle cell differentiation	7/563	81/14517	0.0374693	0.226746	ENSG00000003137/ENSG00000157227/ENSG00000003402/ENSG00000125266/ENSG00000125845/ENSG00000136999/ENSG00000169245	CYP26B1/MMP14/CFLAR/EFNB2/BMP2/NOV/CXCL10	7
BP	GO:0070301	cellular response to hydrogen peroxide	7/563	81/14517	0.0374693	0.226746	ENSG00000118503/ENSG00000138061/ENSG00000120694/ENSG00000136244/ENSG00000019991/ENSG00000167136/ENSG00000075891	TNFAIP3/CYP1B1/HSPH1/IL6/HGF/ENDOG/PAX2	7
BP	GO:0006874	cellular calcium ion homeostasis	20/563	335/14517	0.037477	0.226746	ENSG00000103888/ENSG00000130203/ENSG00000010810/ENSG00000145362/ENSG00000171867/ENSG00000174343/ENSG00000180694/ENSG00000151617/ENSG00000170385/ENSG00000145349/ENSG00000108688/ENSG00000171873/ENSG00000140464/ENSG00000160951/ENSG00000108700/ENSG00000092051/ENSG00000156234/ENSG00000271503/ENSG00000169245/ENSG00000107736	CEMIP/APOE/FYN/ANK2/PRNP/CHRNA9/TMEM64/EDNRA/SLC30A1/CAMK2D/CCL7/ADRA1D/PML/PTGER1/CCL8/JPH4/CXCL13/CCL5/CXCL10/CDH23	20
BP	GO:0048008	platelet-derived growth factor receptor signaling pathway	5/563	48/14517	0.0374844	0.226746	ENSG00000106443/ENSG00000113721/ENSG00000127946/ENSG00000169220/ENSG00000265972	PHF14/PDGFRB/HIP1/RGS14/TXNIP	5
BP	GO:0060324	face development	5/563	48/14517	0.0374844	0.226746	ENSG00000184254/ENSG00000114251/ENSG00000172819/ENSG00000112658/ENSG00000119699	ALDH1A3/WNT5A/RARG/SRF/TGFB3	5
BP	GO:0007159	leukocyte cell-cell adhesion	17/563	273/14517	0.0375338	0.226746	ENSG00000162692/ENSG00000010810/ENSG00000108691/ENSG00000141736/ENSG00000171867/ENSG00000090339/ENSG00000125266/ENSG00000120694/ENSG00000137507/ENSG00000131981/ENSG00000146072/ENSG00000136244/ENSG00000019582/ENSG00000271503/ENSG00000261371/ENSG00000115457/ENSG00000128271	VCAM1/FYN/CCL2/ERBB2/PRNP/ICAM1/EFNB2/HSPH1/LRRC32/LGALS3/TNFRSF21/IL6/CD74/CCL5/PECAM1/IGFBP2/ADORA2A	17
BP	GO:0014014	negative regulation of gliogenesis	4/563	33/14517	0.0376182	0.226944	ENSG00000146122/ENSG00000166780/ENSG00000176887/ENSG00000172201	DAAM2/C16orf45/SOX11/ID4	4
BP	GO:0070302	regulation of stress-activated protein kinase signaling cascade	13/563	193/14517	0.0378761	0.227877	ENSG00000026103/ENSG00000114251/ENSG00000127863/ENSG00000136848/ENSG00000120694/ENSG00000125845/ENSG00000150593/ENSG00000090432/ENSG00000111206/ENSG00000019991/ENSG00000008735/ENSG00000177283/ENSG00000132522	FAS/WNT5A/TNFRSF19/DAB2IP/HSPH1/BMP2/PDCD4/MUL1/FOXM1/HGF/MAPK8IP2/FZD8/GPS2	13
BP	GO:0090092	regulation of transmembrane receptor protein serine/threonine kinase signaling pathway	13/563	193/14517	0.0378761	0.227877	ENSG00000166033/ENSG00000114251/ENSG00000140682/ENSG00000158747/ENSG00000049323/ENSG00000095739/ENSG00000138829/ENSG00000176887/ENSG00000125845/ENSG00000136999/ENSG00000119699/ENSG00000148204/ENSG00000106483	HTRA1/WNT5A/TGFB1I1/NBL1/LTBP1/BAMBI/FBN2/SOX11/BMP2/NOV/TGFB3/CRB2/SFRP4	13
BP	GO:0072511	divalent inorganic cation transport	23/563	399/14517	0.0381384	0.228894	ENSG00000103888/ENSG00000010810/ENSG00000108691/ENSG00000145362/ENSG00000171867/ENSG00000073756/ENSG00000006283/ENSG00000090339/ENSG00000174343/ENSG00000170385/ENSG00000145349/ENSG00000113721/ENSG00000157445/ENSG00000131981/ENSG00000171873/ENSG00000140464/ENSG00000172548/ENSG00000108700/ENSG00000092051/ENSG00000271503/ENSG00000169245/ENSG00000107736/ENSG00000128271	CEMIP/FYN/CCL2/ANK2/PRNP/PTGS2/CACNA1G/ICAM1/CHRNA9/SLC30A1/CAMK2D/PDGFRB/CACNA2D3/LGALS3/ADRA1D/PML/NIPAL4/CCL8/JPH4/CCL5/CXCL10/CDH23/ADORA2A	23
BP	GO:0048706	embryonic skeletal system development	9/563	117/14517	0.038149	0.228894	ENSG00000112559/ENSG00000116132/ENSG00000114251/ENSG00000157227/ENSG00000177030/ENSG00000176887/ENSG00000121039/ENSG00000119699/ENSG00000260027	MDFI/PRRX1/WNT5A/MMP14/DEAF1/SOX11/RDH10/TGFB3/HOXB7	9
BP	GO:0061458	reproductive system development	22/563	379/14517	0.0393022	0.235493	ENSG00000054356/ENSG00000112559/ENSG00000166033/ENSG00000118785/ENSG00000114251/ENSG00000073756/ENSG00000157227/ENSG00000090339/ENSG00000164683/ENSG00000115884/ENSG00000172201/ENSG00000113721/ENSG00000172819/ENSG00000185650/ENSG00000049130/ENSG00000100105/ENSG00000121039/ENSG00000143545/ENSG00000073282/ENSG00000092758/ENSG00000183770/ENSG00000124882	PTPRN/MDFI/HTRA1/SPP1/WNT5A/PTGS2/MMP14/ICAM1/HEY1/SDC1/ID4/PDGFRB/RARG/ZFP36L1/KITLG/PATZ1/RDH10/RAB13/TP63/COL9A3/FOXL2/EREG	22
BP	GO:0008585	female gonad development	7/563	82/14517	0.0396575	0.236182	ENSG00000054356/ENSG00000157227/ENSG00000090339/ENSG00000049130/ENSG00000092758/ENSG00000183770/ENSG00000124882	PTPRN/MMP14/ICAM1/KITLG/COL9A3/FOXL2/EREG	7
BP	GO:0060333	interferon-gamma-mediated signaling pathway	7/563	82/14517	0.0396575	0.236182	ENSG00000162692/ENSG00000131408/ENSG00000162645/ENSG00000090339/ENSG00000117228/ENSG00000145349/ENSG00000140464	VCAM1/NR1H2/GBP2/ICAM1/GBP1/CAMK2D/PML	7
BP	GO:1903409	reactive oxygen species biosynthetic process	7/563	82/14517	0.0396575	0.236182	ENSG00000073756/ENSG00000090339/ENSG00000138061/ENSG00000003402/ENSG00000163661/ENSG00000040531/ENSG00000213722	PTGS2/ICAM1/CYP1B1/CFLAR/PTX3/CTNS/DDAH2	7
BP	GO:0001707	mesoderm formation	6/563	65/14517	0.0397385	0.236182	ENSG00000114251/ENSG00000112658/ENSG00000148204/ENSG00000115297/ENSG00000170365/ENSG00000075891	WNT5A/SRF/CRB2/TLX2/SMAD1/PAX2	6
BP	GO:0003281	ventricular septum development	6/563	65/14517	0.0397385	0.236182	ENSG00000114251/ENSG00000049323/ENSG00000124766/ENSG00000164683/ENSG00000176887/ENSG00000103148	WNT5A/LTBP1/SOX4/HEY1/SOX11/NPRL3	6
BP	GO:0060411	cardiac septum morphogenesis	6/563	65/14517	0.0397385	0.236182	ENSG00000114251/ENSG00000124766/ENSG00000164683/ENSG00000176887/ENSG00000118257/ENSG00000121068	WNT5A/SOX4/HEY1/SOX11/NRP2/TBX2	6
BP	GO:0002700	regulation of production of molecular mediator of immune response	8/563	100/14517	0.040334	0.236409	ENSG00000114251/ENSG00000076248/ENSG00000154188/ENSG00000159674/ENSG00000119699/ENSG00000136244/ENSG00000104998/ENSG00000019582	WNT5A/UNG/ANGPT1/SPON2/TGFB3/IL6/IL27RA/CD74	8
BP	GO:0007015	actin filament organization	21/563	359/14517	0.0404486	0.236409	ENSG00000148180/ENSG00000113657/ENSG00000090339/ENSG00000159840/ENSG00000169750/ENSG00000112902/ENSG00000006606/ENSG00000125868/ENSG00000127946/ENSG00000159753/ENSG00000124006/ENSG00000154553/ENSG00000112658/ENSG00000119699/ENSG00000167617/ENSG00000198467/ENSG00000247596/ENSG00000115956/ENSG00000126785/ENSG00000254585/ENSG00000106526	GSN/DPYSL3/ICAM1/ZYX/RAC3/SEMA5A/CCL26/DSTN/HIP1/CARMIL2/OBSL1/PDLIM3/SRF/TGFB3/CDC42EP5/TPM2/TWF2/PLEK/RHOJ/MAGEL2/ACTR3C	21
BP	GO:0031663	lipopolysaccharide-mediated signaling pathway	5/563	49/14517	0.0404659	0.236409	ENSG00000184216/ENSG00000118503/ENSG00000100906/ENSG00000108691/ENSG00000271503	IRAK1/TNFAIP3/NFKBIA/CCL2/CCL5	5
BP	GO:0043392	negative regulation of DNA binding	5/563	49/14517	0.0404659	0.236409	ENSG00000112559/ENSG00000100906/ENSG00000164683/ENSG00000176887/ENSG00000172201	MDFI/NFKBIA/HEY1/SOX11/ID4	5
BP	GO:0003181	atrioventricular valve morphogenesis	3/563	20/14517	0.0404847	0.236409	ENSG00000124766/ENSG00000164683/ENSG00000125845	SOX4/HEY1/BMP2	3
BP	GO:0010640	regulation of platelet-derived growth factor receptor signaling pathway	3/563	20/14517	0.0404847	0.236409	ENSG00000106443/ENSG00000113721/ENSG00000127946	PHF14/PDGFRB/HIP1	3
BP	GO:0032369	negative regulation of lipid transport	3/563	20/14517	0.0404847	0.236409	ENSG00000109320/ENSG00000131408/ENSG00000198911	NFKB1/NR1H2/SREBF2	3
BP	GO:0036120	cellular response to platelet-derived growth factor stimulus	3/563	20/14517	0.0404847	0.236409	ENSG00000010810/ENSG00000113721/ENSG00000105509	FYN/PDGFRB/HAS1	3
BP	GO:0055003	cardiac myofibril assembly	3/563	20/14517	0.0404847	0.236409	ENSG00000113721/ENSG00000124006/ENSG00000112658	PDGFRB/OBSL1/SRF	3
BP	GO:0060008	Sertoli cell differentiation	3/563	20/14517	0.0404847	0.236409	ENSG00000090339/ENSG00000115884/ENSG00000143545	ICAM1/SDC1/RAB13	3
BP	GO:0086012	membrane depolarization during cardiac muscle cell action potential	3/563	20/14517	0.0404847	0.236409	ENSG00000145362/ENSG00000006283/ENSG00000099822	ANK2/CACNA1G/HCN2	3
BP	GO:1903319	positive regulation of protein maturation	3/563	20/14517	0.0404847	0.236409	ENSG00000148180/ENSG00000100345/ENSG00000124766	GSN/MYH9/SOX4	3
BP	GO:0030323	respiratory tube development	11/563	156/14517	0.0405479	0.236409	ENSG00000133048/ENSG00000114251/ENSG00000157227/ENSG00000106443/ENSG00000176887/ENSG00000113721/ENSG00000112658/ENSG00000115461/ENSG00000121039/ENSG00000119699/ENSG00000087116	CHI3L1/WNT5A/MMP14/PHF14/SOX11/PDGFRB/SRF/IGFBP5/RDH10/TGFB3/ADAMTS2	11
BP	GO:0071248	cellular response to metal ion	10/563	137/14517	0.0405809	0.236409	ENSG00000148180/ENSG00000169715/ENSG00000114251/ENSG00000171867/ENSG00000073756/ENSG00000187193/ENSG00000145349/ENSG00000205364/ENSG00000125144/ENSG00000167136	GSN/MT1E/WNT5A/PRNP/PTGS2/MT1X/CAMK2D/MT1M/MT1G/ENDOG	10
BP	GO:2001056	positive regulation of cysteine-type endopeptidase activity	10/563	137/14517	0.0405809	0.236409	ENSG00000148180/ENSG00000120889/ENSG00000026103/ENSG00000010810/ENSG00000105185/ENSG00000003402/ENSG00000127946/ENSG00000090432/ENSG00000140464/ENSG00000183770	GSN/TNFRSF10B/FAS/FYN/PDCD5/CFLAR/HIP1/MUL1/PML/FOXL2	10
BP	GO:0007611	learning or memory	14/563	215/14517	0.0407867	0.237295	ENSG00000130203/ENSG00000010810/ENSG00000171867/ENSG00000073756/ENSG00000177030/ENSG00000040531/ENSG00000112658/ENSG00000169220/ENSG00000163064/ENSG00000148053/ENSG00000092051/ENSG00000008735/ENSG00000082482/ENSG00000078725	APOE/FYN/PRNP/PTGS2/DEAF1/CTNS/SRF/RGS14/EN1/NTRK2/JPH4/MAPK8IP2/KCNK2/BRINP1	14
BP	GO:0009154	purine ribonucleotide catabolic process	4/563	34/14517	0.0413737	0.239132	ENSG00000172572/ENSG00000173598/ENSG00000171408/ENSG00000112541	PDE3A/NUDT4/PDE7B/PDE10A	4
BP	GO:0009262	deoxyribonucleotide metabolic process	4/563	34/14517	0.0413737	0.239132	ENSG00000076248/ENSG00000154027/ENSG00000125458/ENSG00000134326	UNG/AK5/NT5C/CMPK2	4
BP	GO:0019432	triglyceride biosynthetic process	4/563	34/14517	0.0413737	0.239132	ENSG00000131408/ENSG00000134324/ENSG00000138678/ENSG00000175445	NR1H2/LPIN1/GPAT3/LPL	4
BP	GO:0043243	positive regulation of protein complex disassembly	4/563	34/14517	0.0413737	0.239132	ENSG00000112902/ENSG00000125868/ENSG00000159753/ENSG00000115956	SEMA5A/DSTN/CARMIL2/PLEK	4
BP	GO:0070741	response to interleukin-6	4/563	34/14517	0.0413737	0.239132	ENSG00000133048/ENSG00000109320/ENSG00000090339/ENSG00000136244	CHI3L1/NFKB1/ICAM1/IL6	4
BP	GO:0060993	kidney morphogenesis	7/563	83/14517	0.0419275	0.242016	ENSG00000162849/ENSG00000177508/ENSG00000124766/ENSG00000113721/ENSG00000125845/ENSG00000260027/ENSG00000075891	KIF26B/IRX3/SOX4/PDGFRB/BMP2/HOXB7/PAX2	7
BP	GO:0030307	positive regulation of cell growth	10/563	138/14517	0.0423056	0.242704	ENSG00000115414/ENSG00000141736/ENSG00000157227/ENSG00000112902/ENSG00000112658/ENSG00000090432/ENSG00000103528/ENSG00000176170/ENSG00000247596/ENSG00000213023	FN1/ERBB2/MMP14/SEMA5A/SRF/MUL1/SYT17/SPHK1/TWF2/SYT3	10
BP	GO:0006687	glycosphingolipid metabolic process	6/563	66/14517	0.042342	0.242704	ENSG00000111728/ENSG00000180801/ENSG00000235863/ENSG00000128274/ENSG00000133424/ENSG00000101638	ST8SIA1/ARSJ/B3GALT4/A4GALT/LARGE1/ST8SIA5	6
BP	GO:0032642	regulation of chemokine production	6/563	66/14517	0.042342	0.242704	ENSG00000114251/ENSG00000090432/ENSG00000136244/ENSG00000175445/ENSG00000019582/ENSG00000213088	WNT5A/MUL1/IL6/LPL/CD74/ACKR1	6
BP	GO:0043627	response to estrogen	6/563	66/14517	0.042342	0.242704	ENSG00000054356/ENSG00000157227/ENSG00000164761/ENSG00000113721/ENSG00000119699/ENSG00000115457	PTPRN/MMP14/TNFRSF11B/PDGFRB/TGFB3/IGFBP2	6
BP	GO:0002792	negative regulation of peptide secretion	8/563	101/14517	0.0423857	0.242704	ENSG00000115414/ENSG00000117228/ENSG00000154188/ENSG00000137507/ENSG00000146072/ENSG00000136999/ENSG00000140464/ENSG00000019582	FN1/GBP1/ANGPT1/LRRC32/TNFRSF21/NOV/PML/CD74	8
BP	GO:0007613	memory	8/563	101/14517	0.0423857	0.242704	ENSG00000130203/ENSG00000171867/ENSG00000073756/ENSG00000040531/ENSG00000112658/ENSG00000169220/ENSG00000082482/ENSG00000078725	APOE/PRNP/PTGS2/CTNS/SRF/RGS14/KCNK2/BRINP1	8
BP	GO:0044057	regulation of system process	24/563	425/14517	0.042432	0.242704	ENSG00000131408/ENSG00000145362/ENSG00000073756/ENSG00000006283/ENSG00000090339/ENSG00000145349/ENSG00000074416/ENSG00000111678/ENSG00000157445/ENSG00000121068/ENSG00000112658/ENSG00000115461/ENSG00000171873/ENSG00000146072/ENSG00000136999/ENSG00000175084/ENSG00000156804/ENSG00000149256/ENSG00000019991/ENSG00000176170/ENSG00000173641/ENSG00000166292/ENSG00000183770/ENSG00000128271	NR1H2/ANK2/PTGS2/CACNA1G/ICAM1/CAMK2D/MGLL/C12orf57/CACNA2D3/TBX2/SRF/IGFBP5/ADRA1D/TNFRSF21/NOV/DES/FBXO32/TENM4/HGF/SPHK1/HSPB7/TMEM100/FOXL2/ADORA2A	24
BP	GO:0042326	negative regulation of phosphorylation	24/563	426/14517	0.0433977	0.247705	ENSG00000118503/ENSG00000100234/ENSG00000162407/ENSG00000144579/ENSG00000162545/ENSG00000130203/ENSG00000171867/ENSG00000106070/ENSG00000117228/ENSG00000120875/ENSG00000154188/ENSG00000136848/ENSG00000120694/ENSG00000204673/ENSG00000169220/ENSG00000150593/ENSG00000162337/ENSG00000111206/ENSG00000163888/ENSG00000019991/ENSG00000155792/ENSG00000126259/ENSG00000132522/ENSG00000128271	TNFAIP3/TIMP3/PLPP3/CTDSP1/CAMK2N1/APOE/PRNP/GRB10/GBP1/DUSP4/ANGPT1/DAB2IP/HSPH1/AKT1S1/RGS14/PDCD4/LRP5/FOXM1/CAMK2N2/HGF/DEPTOR/KIRREL2/GPS2/ADORA2A	24
BP	GO:0021700	developmental maturation	14/563	217/14517	0.0435161	0.247705	ENSG00000054356/ENSG00000114251/ENSG00000101224/ENSG00000169750/ENSG00000091129/ENSG00000136848/ENSG00000172572/ENSG00000203883/ENSG00000125845/ENSG00000099864/ENSG00000102003/ENSG00000123560/ENSG00000075891/ENSG00000124882	PTPRN/WNT5A/CDC25B/RAC3/NRCAM/DAB2IP/PDE3A/SOX18/BMP2/PALM/SYP/PLP1/PAX2/EREG	14
BP	GO:0043113	receptor clustering	5/563	50/14517	0.0435872	0.247705	ENSG00000148180/ENSG00000130203/ENSG00000082458/ENSG00000134569/ENSG00000176101	GSN/APOE/DLG3/LRP4/SSNA1	5
BP	GO:0045453	bone resorption	5/563	50/14517	0.0435872	0.247705	ENSG00000118503/ENSG00000118785/ENSG00000180694/ENSG00000164761/ENSG00000136244	TNFAIP3/SPP1/TMEM64/TNFRSF11B/IL6	5
BP	GO:0060761	negative regulation of response to cytokine stimulus	5/563	50/14517	0.0435872	0.247705	ENSG00000131408/ENSG00000090432/ENSG00000136244/ENSG00000187867/ENSG00000271503	NR1H2/MUL1/IL6/PALM3/CCL5	5
BP	GO:0001678	cellular glucose homeostasis	9/563	120/14517	0.0437095	0.248081	ENSG00000054356/ENSG00000124766/ENSG00000090339/ENSG00000099956/ENSG00000112658/ENSG00000162337/ENSG00000145242/ENSG00000167136/ENSG00000075891	PTPRN/SOX4/ICAM1/SMARCB1/SRF/LRP5/EPHA5/ENDOG/PAX2	9
BP	GO:0120034	positive regulation of plasma membrane bounded cell projection assembly	7/563	84/14517	0.0442801	0.250818	ENSG00000113657/ENSG00000159753/ENSG00000112658/ENSG00000119699/ENSG00000099864/ENSG00000167617/ENSG00000247596	DPYSL3/CARMIL2/SRF/TGFB3/PALM/CDC42EP5/TWF2	7
BP	GO:0048732	gland development	22/563	384/14517	0.0443055	0.250818	ENSG00000204103/ENSG00000184254/ENSG00000118503/ENSG00000100906/ENSG00000114251/ENSG00000003402/ENSG00000177030/ENSG00000126561/ENSG00000172201/ENSG00000172819/ENSG00000121068/ENSG00000112658/ENSG00000115461/ENSG00000125845/ENSG00000162337/ENSG00000119699/ENSG00000140464/ENSG00000184371/ENSG00000019991/ENSG00000073282/ENSG00000072163/ENSG00000069011	MAFB/ALDH1A3/TNFAIP3/NFKBIA/WNT5A/CFLAR/DEAF1/STAT5A/ID4/RARG/TBX2/SRF/IGFBP5/BMP2/LRP5/TGFB3/PML/CSF1/HGF/TP63/LIMS2/PITX1	22
BP	GO:0042471	ear morphogenesis	8/563	102/14517	0.0445052	0.251626	ENSG00000204103/ENSG00000184254/ENSG00000116132/ENSG00000164932/ENSG00000114251/ENSG00000112320/ENSG00000174343/ENSG00000075891	MAFB/ALDH1A3/PRRX1/CTHRC1/WNT5A/SOBP/CHRNA9/PAX2	8
BP	GO:0048332	mesoderm morphogenesis	6/563	67/14517	0.0450504	0.253719	ENSG00000114251/ENSG00000112658/ENSG00000148204/ENSG00000115297/ENSG00000170365/ENSG00000075891	WNT5A/SRF/CRB2/TLX2/SMAD1/PAX2	6
BP	GO:0002720	positive regulation of cytokine production involved in immune response	4/563	35/14517	0.0453336	0.253719	ENSG00000114251/ENSG00000159674/ENSG00000136244/ENSG00000019582	WNT5A/SPON2/IL6/CD74	4
BP	GO:0009261	ribonucleotide catabolic process	4/563	35/14517	0.0453336	0.253719	ENSG00000172572/ENSG00000173598/ENSG00000171408/ENSG00000112541	PDE3A/NUDT4/PDE7B/PDE10A	4
BP	GO:0051932	synaptic transmission, GABAergic	4/563	35/14517	0.0453336	0.253719	ENSG00000169750/ENSG00000109189/ENSG00000152910/ENSG00000128271	RAC3/USP46/CNTNAP4/ADORA2A	4
BP	GO:0050770	regulation of axonogenesis	11/563	159/14517	0.0454868	0.253719	ENSG00000118785/ENSG00000130203/ENSG00000114251/ENSG00000115414/ENSG00000134569/ENSG00000112902/ENSG00000091129/ENSG00000112658/ENSG00000148053/ENSG00000277586/ENSG00000247596	SPP1/APOE/WNT5A/FN1/LRP4/SEMA5A/NRCAM/SRF/NTRK2/NEFL/TWF2	11
BP	GO:0071241	cellular response to inorganic substance	11/563	159/14517	0.0454868	0.253719	ENSG00000148180/ENSG00000169715/ENSG00000114251/ENSG00000171867/ENSG00000073756/ENSG00000187193/ENSG00000003402/ENSG00000145349/ENSG00000205364/ENSG00000125144/ENSG00000167136	GSN/MT1E/WNT5A/PRNP/PTGS2/MT1X/CFLAR/CAMK2D/MT1M/MT1G/ENDOG	11
BP	GO:0001556	oocyte maturation	3/563	21/14517	0.0459128	0.253719	ENSG00000101224/ENSG00000172572/ENSG00000124882	CDC25B/PDE3A/EREG	3
BP	GO:0033617	mitochondrial respiratory chain complex IV assembly	3/563	21/14517	0.0459128	0.253719	ENSG00000183978/ENSG00000125611/ENSG00000178449	COA3/CHCHD5/COX14	3
BP	GO:0034377	plasma lipoprotein particle assembly	3/563	21/14517	0.0459128	0.253719	ENSG00000130203/ENSG00000131408/ENSG00000165029	APOE/NR1H2/ABCA1	3
BP	GO:0036119	response to platelet-derived growth factor	3/563	21/14517	0.0459128	0.253719	ENSG00000010810/ENSG00000113721/ENSG00000105509	FYN/PDGFRB/HAS1	3
BP	GO:0042481	regulation of odontogenesis	3/563	21/14517	0.0459128	0.253719	ENSG00000164761/ENSG00000125845/ENSG00000184371	TNFRSF11B/BMP2/CSF1	3
BP	GO:0045943	positive regulation of transcription by RNA polymerase I	3/563	21/14517	0.0459128	0.253719	ENSG00000141736/ENSG00000099956/ENSG00000108312	ERBB2/SMARCB1/UBTF	3
BP	GO:0048745	smooth muscle tissue development	3/563	21/14517	0.0459128	0.253719	ENSG00000112658/ENSG00000168542/ENSG00000073282	SRF/COL3A1/TP63	3
BP	GO:0050687	negative regulation of defense response to virus	3/563	21/14517	0.0459128	0.253719	ENSG00000166033/ENSG00000090432/ENSG00000198746	HTRA1/MUL1/GPATCH3	3
BP	GO:0050858	negative regulation of antigen receptor-mediated signaling pathway	3/563	21/14517	0.0459128	0.253719	ENSG00000171867/ENSG00000117228/ENSG00000131981	PRNP/GBP1/LGALS3	3
BP	GO:0050926	regulation of positive chemotaxis	3/563	21/14517	0.0459128	0.253719	ENSG00000171951/ENSG00000091879/ENSG00000173511	SCG2/ANGPT2/VEGFB	3
BP	GO:0090103	cochlea morphogenesis	3/563	21/14517	0.0459128	0.253719	ENSG00000164932/ENSG00000114251/ENSG00000075891	CTHRC1/WNT5A/PAX2	3
BP	GO:1900181	negative regulation of protein localization to nucleus	3/563	21/14517	0.0459128	0.253719	ENSG00000154188/ENSG00000107816/ENSG00000151876	ANGPT1/LZTS2/FBXO4	3
BP	GO:0055074	calcium ion homeostasis	20/563	343/14517	0.0459686	0.253719	ENSG00000103888/ENSG00000130203/ENSG00000010810/ENSG00000145362/ENSG00000171867/ENSG00000174343/ENSG00000180694/ENSG00000151617/ENSG00000170385/ENSG00000145349/ENSG00000108688/ENSG00000171873/ENSG00000140464/ENSG00000160951/ENSG00000108700/ENSG00000092051/ENSG00000156234/ENSG00000271503/ENSG00000169245/ENSG00000107736	CEMIP/APOE/FYN/ANK2/PRNP/CHRNA9/TMEM64/EDNRA/SLC30A1/CAMK2D/CCL7/ADRA1D/PML/PTGER1/CCL8/JPH4/CXCL13/CCL5/CXCL10/CDH23	20
BP	GO:0007368	determination of left/right symmetry	8/563	103/14517	0.0466933	0.256333	ENSG00000114251/ENSG00000146122/ENSG00000122870/ENSG00000101350/ENSG00000203883/ENSG00000121068/ENSG00000112658/ENSG00000166171	WNT5A/DAAM2/BICC1/KIF3B/SOX18/TBX2/SRF/DPCD	8
BP	GO:0051591	response to cAMP	7/563	85/14517	0.0467161	0.256333	ENSG00000054356/ENSG00000106546/ENSG00000115884/ENSG00000172572/ENSG00000099822/ENSG00000185650/ENSG00000115461	PTPRN/AHR/SDC1/PDE3A/HCN2/ZFP36L1/IGFBP5	7
BP	GO:0001706	endoderm formation	5/563	51/14517	0.046849	0.256333	ENSG00000115414/ENSG00000157227/ENSG00000120875/ENSG00000142156/ENSG00000204262	FN1/MMP14/DUSP4/COL6A1/COL5A2	5
BP	GO:0002042	cell migration involved in sprouting angiogenesis	5/563	51/14517	0.046849	0.256333	ENSG00000073756/ENSG00000125266/ENSG00000112658/ENSG00000126785/ENSG00000106511	PTGS2/EFNB2/SRF/RHOJ/MEOX2	5
BP	GO:0010332	response to gamma radiation	5/563	51/14517	0.046849	0.256333	ENSG00000109846/ENSG00000108688/ENSG00000140464/ENSG00000073282/ENSG00000169245	CRYAB/CCL7/PML/TP63/CXCL10	5
BP	GO:0015844	monoamine transport	5/563	51/14517	0.046849	0.256333	ENSG00000163618/ENSG00000171873/ENSG00000164638/ENSG00000046653/ENSG00000128271	CADPS/ADRA1D/SLC29A4/GPM6B/ADORA2A	5
BP	GO:0072523	purine-containing compound catabolic process	5/563	51/14517	0.046849	0.256333	ENSG00000172572/ENSG00000173598/ENSG00000125458/ENSG00000171408/ENSG00000112541	PDE3A/NUDT4/NT5C/PDE7B/PDE10A	5
BP	GO:0008584	male gonad development	9/563	122/14517	0.047704	0.260365	ENSG00000114251/ENSG00000157227/ENSG00000090339/ENSG00000115884/ENSG00000113721/ENSG00000049130/ENSG00000100105/ENSG00000143545/ENSG00000092758	WNT5A/MMP14/ICAM1/SDC1/PDGFRB/KITLG/PATZ1/RAB13/COL9A3	9
BP	GO:0030879	mammary gland development	9/563	122/14517	0.047704	0.260365	ENSG00000114251/ENSG00000177030/ENSG00000126561/ENSG00000121068/ENSG00000115461/ENSG00000162337/ENSG00000119699/ENSG00000140464/ENSG00000184371	WNT5A/DEAF1/STAT5A/TBX2/IGFBP5/LRP5/TGFB3/PML/CSF1	9
BP	GO:0006081	cellular aldehyde metabolic process	6/563	68/14517	0.0478644	0.260595	ENSG00000184254/ENSG00000138061/ENSG00000165092/ENSG00000121039/ENSG00000125845/ENSG00000108602	ALDH1A3/CYP1B1/ALDH1A1/RDH10/BMP2/ALDH3A1	6
BP	GO:2000106	regulation of leukocyte apoptotic process	6/563	68/14517	0.0478644	0.260595	ENSG00000114251/ENSG00000166925/ENSG00000131981/ENSG00000049130/ENSG00000019582/ENSG00000271503	WNT5A/TSC22D4/LGALS3/KITLG/CD74/CCL5	6
BP	GO:0008202	steroid metabolic process	16/563	261/14517	0.048016	0.260968	ENSG00000003137/ENSG00000109320/ENSG00000118785/ENSG00000130203/ENSG00000165029/ENSG00000138061/ENSG00000100243/ENSG00000066136/ENSG00000138135/ENSG00000198911/ENSG00000125845/ENSG00000087076/ENSG00000162337/ENSG00000227471/ENSG00000135929/ENSG00000146233	CYP26B1/NFKB1/SPP1/APOE/ABCA1/CYP1B1/CYB5R3/NFYC/CH25H/SREBF2/BMP2/HSD17B14/LRP5/AKR1B15/CYP27A1/CYP39A1	16
BP	GO:0051495	positive regulation of cytoskeleton organization	13/563	200/14517	0.0480512	0.260968	ENSG00000148180/ENSG00000090339/ENSG00000169750/ENSG00000112902/ENSG00000006606/ENSG00000125868/ENSG00000159753/ENSG00000119699/ENSG00000167617/ENSG00000182511/ENSG00000115956/ENSG00000254585/ENSG00000106526	GSN/ICAM1/RAC3/SEMA5A/CCL26/DSTN/CARMIL2/TGFB3/CDC42EP5/FES/PLEK/MAGEL2/ACTR3C	13
BP	GO:0006936	muscle contraction	18/563	303/14517	0.0485375	0.263284	ENSG00000109846/ENSG00000107796/ENSG00000145362/ENSG00000073756/ENSG00000006283/ENSG00000151617/ENSG00000145349/ENSG00000148680/ENSG00000124006/ENSG00000173511/ENSG00000111678/ENSG00000112658/ENSG00000171873/ENSG00000172164/ENSG00000163017/ENSG00000175084/ENSG00000198467/ENSG00000176170	CRYAB/ACTA2/ANK2/PTGS2/CACNA1G/EDNRA/CAMK2D/HTR7/OBSL1/VEGFB/C12orf57/SRF/ADRA1D/SNTB1/ACTG2/DES/TPM2/SPHK1	18
BP	GO:0031334	positive regulation of protein complex assembly	15/563	241/14517	0.0487903	0.263825	ENSG00000148180/ENSG00000131408/ENSG00000196611/ENSG00000090339/ENSG00000169750/ENSG00000006606/ENSG00000159713/ENSG00000159753/ENSG00000112658/ENSG00000167617/ENSG00000156234/ENSG00000182511/ENSG00000115956/ENSG00000254585/ENSG00000106526	GSN/NR1H2/MMP1/ICAM1/RAC3/CCL26/TPPP3/CARMIL2/SRF/CDC42EP5/CXCL13/FES/PLEK/MAGEL2/ACTR3C	15
BP	GO:0048511	rhythmic process	15/563	241/14517	0.0487903	0.263825	ENSG00000054356/ENSG00000106546/ENSG00000119138/ENSG00000172201/ENSG00000148680/ENSG00000104856/ENSG00000119699/ENSG00000140464/ENSG00000148053/ENSG00000160113/ENSG00000120658/ENSG00000105509/ENSG00000254585/ENSG00000124882/ENSG00000128271	PTPRN/AHR/KLF9/ID4/HTR7/RELB/TGFB3/PML/NTRK2/NR2F6/ENOX1/HAS1/MAGEL2/EREG/ADORA2A	15
BP	GO:0042552	myelination	8/563	104/14517	0.0489506	0.263825	ENSG00000145362/ENSG00000141736/ENSG00000172201/ENSG00000172819/ENSG00000146072/ENSG00000149256/ENSG00000019991/ENSG00000123560	ANK2/ERBB2/ID4/RARG/TNFRSF21/TENM4/HGF/PLP1	8
BP	GO:1901654	response to ketone	11/563	161/14517	0.0489991	0.263825	ENSG00000118785/ENSG00000106546/ENSG00000090339/ENSG00000119138/ENSG00000003402/ENSG00000127955/ENSG00000176971/ENSG00000265972/ENSG00000119699/ENSG00000156804/ENSG00000277586	SPP1/AHR/ICAM1/KLF9/CFLAR/GNAI1/FIBIN/TXNIP/TGFB3/FBXO32/NEFL	11
BP	GO:0046394	carboxylic acid biosynthetic process	21/563	367/14517	0.0491115	0.263825	ENSG00000184254/ENSG00000103888/ENSG00000109320/ENSG00000131408/ENSG00000157870/ENSG00000073756/ENSG00000038427/ENSG00000079215/ENSG00000114115/ENSG00000074416/ENSG00000138135/ENSG00000182551/ENSG00000121039/ENSG00000135929/ENSG00000175445/ENSG00000103044/ENSG00000019582/ENSG00000105509/ENSG00000114646/ENSG00000123560/ENSG00000146233	ALDH1A3/CEMIP/NFKB1/NR1H2/PRXL2B/PTGS2/VCAN/SLC1A3/RBP1/MGLL/CH25H/ADI1/RDH10/CYP27A1/LPL/HAS3/CD74/HAS1/CSPG5/PLP1/CYP39A1	21
BP	GO:0002698	negative regulation of immune effector process	7/563	86/14517	0.0492361	0.263825	ENSG00000166033/ENSG00000154188/ENSG00000175899/ENSG00000131981/ENSG00000090432/ENSG00000119699/ENSG00000198746	HTRA1/ANGPT1/A2M/LGALS3/MUL1/TGFB3/GPATCH3	7
BP	GO:0021782	glial cell development	7/563	86/14517	0.0492361	0.263825	ENSG00000148180/ENSG00000124766/ENSG00000176887/ENSG00000172201/ENSG00000149256/ENSG00000123560/ENSG00000128271	GSN/SOX4/SOX11/ID4/TENM4/PLP1/ADORA2A	7
BP	GO:0046545	development of primary female sexual characteristics	7/563	86/14517	0.0492361	0.263825	ENSG00000054356/ENSG00000157227/ENSG00000090339/ENSG00000049130/ENSG00000092758/ENSG00000183770/ENSG00000124882	PTPRN/MMP14/ICAM1/KITLG/COL9A3/FOXL2/EREG	7
BP	GO:1903038	negative regulation of leukocyte cell-cell adhesion	7/563	86/14517	0.0492361	0.263825	ENSG00000141736/ENSG00000171867/ENSG00000137507/ENSG00000131981/ENSG00000146072/ENSG00000019582/ENSG00000128271	ERBB2/PRNP/LRRC32/LGALS3/TNFRSF21/CD74/ADORA2A	7
BP	GO:0003197	endocardial cushion development	4/563	36/14517	0.0494976	0.263825	ENSG00000164683/ENSG00000121068/ENSG00000125845/ENSG00000166292	HEY1/TBX2/BMP2/TMEM100	4
BP	GO:0046460	neutral lipid biosynthetic process	4/563	36/14517	0.0494976	0.263825	ENSG00000131408/ENSG00000134324/ENSG00000138678/ENSG00000175445	NR1H2/LPIN1/GPAT3/LPL	4
BP	GO:0046463	acylglycerol biosynthetic process	4/563	36/14517	0.0494976	0.263825	ENSG00000131408/ENSG00000134324/ENSG00000138678/ENSG00000175445	NR1H2/LPIN1/GPAT3/LPL	4
BP	GO:0050798	activated T cell proliferation	4/563	36/14517	0.0494976	0.263825	ENSG00000010810/ENSG00000171867/ENSG00000137507/ENSG00000115457	FYN/PRNP/LRRC32/IGFBP2	4
BP	GO:1901031	regulation of response to reactive oxygen species	4/563	36/14517	0.0494976	0.263825	ENSG00000120694/ENSG00000149212/ENSG00000019991/ENSG00000167136	HSPH1/SESN3/HGF/ENDOG	4
BP	GO:1901652	response to peptide	24/563	432/14517	0.0495344	0.263825	ENSG00000118503/ENSG00000054356/ENSG00000100906/ENSG00000109320/ENSG00000010810/ENSG00000171867/ENSG00000073756/ENSG00000106070/ENSG00000106538/ENSG00000090339/ENSG00000134324/ENSG00000003402/ENSG00000127955/ENSG00000126561/ENSG00000176533/ENSG00000127920/ENSG00000185650/ENSG00000115461/ENSG00000149212/ENSG00000162337/ENSG00000137449/ENSG00000277586/ENSG00000143545/ENSG00000124882	TNFAIP3/PTPRN/NFKBIA/NFKB1/FYN/PRNP/PTGS2/GRB10/RARRES2/ICAM1/LPIN1/CFLAR/GNAI1/STAT5A/GNG7/GNG11/ZFP36L1/IGFBP5/SESN3/LRP5/CPEB2/NEFL/RAB13/EREG	24
BP	GO:0043280	positive regulation of cysteine-type endopeptidase activity involved in apoptotic process	9/563	123/14517	0.0497891	0.264542	ENSG00000148180/ENSG00000120889/ENSG00000026103/ENSG00000105185/ENSG00000003402/ENSG00000127946/ENSG00000090432/ENSG00000140464/ENSG00000183770	GSN/TNFRSF10B/FAS/PDCD5/CFLAR/HIP1/MUL1/PML/FOXL2	9
BP	GO:0046546	development of primary male sexual characteristics	9/563	123/14517	0.0497891	0.264542	ENSG00000114251/ENSG00000157227/ENSG00000090339/ENSG00000115884/ENSG00000113721/ENSG00000049130/ENSG00000100105/ENSG00000143545/ENSG00000092758	WNT5A/MMP14/ICAM1/SDC1/PDGFRB/KITLG/PATZ1/RAB13/COL9A3	9
BP	GO:0019748	secondary metabolic process	5/563	52/14517	0.0502519	0.266195	ENSG00000114251/ENSG00000138061/ENSG00000198074/ENSG00000040531/ENSG00000185664	WNT5A/CYP1B1/AKR1B10/CTNS/PMEL	5
BP	GO:0051145	smooth muscle cell differentiation	5/563	52/14517	0.0502519	0.266195	ENSG00000164683/ENSG00000112658/ENSG00000105088/ENSG00000150593/ENSG00000124882	HEY1/SRF/OLFM2/PDCD4/EREG	5
BP	GO:0016053	organic acid biosynthetic process	21/563	368/14517	0.0502813	0.266195	ENSG00000184254/ENSG00000103888/ENSG00000109320/ENSG00000131408/ENSG00000157870/ENSG00000073756/ENSG00000038427/ENSG00000079215/ENSG00000114115/ENSG00000074416/ENSG00000138135/ENSG00000182551/ENSG00000121039/ENSG00000135929/ENSG00000175445/ENSG00000103044/ENSG00000019582/ENSG00000105509/ENSG00000114646/ENSG00000123560/ENSG00000146233	ALDH1A3/CEMIP/NFKB1/NR1H2/PRXL2B/PTGS2/VCAN/SLC1A3/RBP1/MGLL/CH25H/ADI1/RDH10/CYP27A1/LPL/HAS3/CD74/HAS1/CSPG5/PLP1/CYP39A1	21
BP	GO:0001570	vasculogenesis	6/563	69/14517	0.0507846	0.267501	ENSG00000164683/ENSG00000113721/ENSG00000203883/ENSG00000185650/ENSG00000148053/ENSG00000166292	HEY1/PDGFRB/SOX18/ZFP36L1/NTRK2/TMEM100	6
BP	GO:0043407	negative regulation of MAP kinase activity	6/563	69/14517	0.0507846	0.267501	ENSG00000130203/ENSG00000120875/ENSG00000136848/ENSG00000169220/ENSG00000150593/ENSG00000132522	APOE/DUSP4/DAB2IP/RGS14/PDCD4/GPS2	6
BP	GO:0072330	monocarboxylic acid biosynthetic process	16/563	263/14517	0.0508014	0.267501	ENSG00000184254/ENSG00000131408/ENSG00000157870/ENSG00000073756/ENSG00000038427/ENSG00000079215/ENSG00000114115/ENSG00000074416/ENSG00000138135/ENSG00000121039/ENSG00000135929/ENSG00000175445/ENSG00000019582/ENSG00000114646/ENSG00000123560/ENSG00000146233	ALDH1A3/NR1H2/PRXL2B/PTGS2/VCAN/SLC1A3/RBP1/MGLL/CH25H/RDH10/CYP27A1/LPL/CD74/CSPG5/PLP1/CYP39A1	16
BP	GO:0006694	steroid biosynthetic process	11/563	162/14517	0.0508224	0.267501	ENSG00000109320/ENSG00000130203/ENSG00000100243/ENSG00000066136/ENSG00000138135/ENSG00000198911/ENSG00000125845/ENSG00000087076/ENSG00000227471/ENSG00000135929/ENSG00000146233	NFKB1/APOE/CYB5R3/NFYC/CH25H/SREBF2/BMP2/HSD17B14/AKR1B15/CYP27A1/CYP39A1	11
BP	GO:0009266	response to temperature stimulus	14/563	222/14517	0.0508975	0.267501	ENSG00000184216/ENSG00000109846/ENSG00000100906/ENSG00000140682/ENSG00000073756/ENSG00000111728/ENSG00000176907/ENSG00000145349/ENSG00000120694/ENSG00000112208/ENSG00000204673/ENSG00000160113/ENSG00000175445/ENSG00000169245	IRAK1/CRYAB/NFKBIA/TGFB1I1/PTGS2/ST8SIA1/TCIM/CAMK2D/HSPH1/BAG2/AKT1S1/NR2F6/LPL/CXCL10	14
BP	GO:0045860	positive regulation of protein kinase activity	26/563	477/14517	0.0509982	0.267501	ENSG00000184216/ENSG00000133048/ENSG00000103888/ENSG00000120889/ENSG00000114251/ENSG00000141736/ENSG00000171867/ENSG00000082458/ENSG00000108960/ENSG00000101224/ENSG00000154188/ENSG00000176907/ENSG00000136848/ENSG00000120694/ENSG00000113721/ENSG00000049130/ENSG00000125845/ENSG00000090432/ENSG00000119699/ENSG00000184371/ENSG00000143543/ENSG00000019991/ENSG00000019582/ENSG00000271503/ENSG00000177283…	IRAK1/CHI3L1/CEMIP/TNFRSF10B/WNT5A/ERBB2/PRNP/DLG3/MMD/CDC25B/ANGPT1/TCIM/DAB2IP/HSPH1/PDGFRB/KITLG/BMP2/MUL1/TGFB3/CSF1/JTB/HGF/CD74/CCL5/FZD8/EREG	26
BP	GO:0035296	regulation of tube diameter	8/563	105/14517	0.0512775	0.267501	ENSG00000112096/ENSG00000130203/ENSG00000073756/ENSG00000090339/ENSG00000151617/ENSG00000148680/ENSG00000171873/ENSG00000128271	SOD2/APOE/PTGS2/ICAM1/EDNRA/HTR7/ADRA1D/ADORA2A	8
BP	GO:0097746	regulation of blood vessel diameter	8/563	105/14517	0.0512775	0.267501	ENSG00000112096/ENSG00000130203/ENSG00000073756/ENSG00000090339/ENSG00000151617/ENSG00000148680/ENSG00000171873/ENSG00000128271	SOD2/APOE/PTGS2/ICAM1/EDNRA/HTR7/ADRA1D/ADORA2A	8
BP	GO:0050807	regulation of synapse organization	10/563	143/14517	0.0516792	0.267501	ENSG00000186340/ENSG00000130203/ENSG00000114251/ENSG00000139211/ENSG00000010810/ENSG00000171867/ENSG00000134569/ENSG00000158258/ENSG00000136848/ENSG00000148053	THBS2/APOE/WNT5A/AMIGO2/FYN/PRNP/LRP4/CLSTN2/DAB2IP/NTRK2	10
BP	GO:0003171	atrioventricular valve development	3/563	22/14517	0.0516805	0.267501	ENSG00000124766/ENSG00000164683/ENSG00000125845	SOX4/HEY1/BMP2	3
BP	GO:0009214	cyclic nucleotide catabolic process	3/563	22/14517	0.0516805	0.267501	ENSG00000172572/ENSG00000171408/ENSG00000112541	PDE3A/PDE7B/PDE10A	3
BP	GO:0010894	negative regulation of steroid biosynthetic process	3/563	22/14517	0.0516805	0.267501	ENSG00000109320/ENSG00000130203/ENSG00000125845	NFKB1/APOE/BMP2	3
BP	GO:0021846	cell proliferation in forebrain	3/563	22/14517	0.0516805	0.267501	ENSG00000150764/ENSG00000105245/ENSG00000164434	DIXDC1/NUMBL/FABP7	3
BP	GO:0030823	regulation of cGMP metabolic process	3/563	22/14517	0.0516805	0.267501	ENSG00000130203/ENSG00000114251/ENSG00000152402	APOE/WNT5A/GUCY1A2	3
BP	GO:0031440	regulation of mRNA 3'-end processing	3/563	22/14517	0.0516805	0.267501	ENSG00000204356/ENSG00000114503/ENSG00000185650	NELFE/NCBP2/ZFP36L1	3
BP	GO:0044550	secondary metabolite biosynthetic process	3/563	22/14517	0.0516805	0.267501	ENSG00000114251/ENSG00000040531/ENSG00000185664	WNT5A/CTNS/PMEL	3
BP	GO:0060571	morphogenesis of an epithelial fold	3/563	22/14517	0.0516805	0.267501	ENSG00000114251/ENSG00000121039/ENSG00000073282	WNT5A/RDH10/TP63	3
BP	GO:1902895	positive regulation of pri-miRNA transcription by RNA polymerase II	3/563	22/14517	0.0516805	0.267501	ENSG00000112658/ENSG00000125845/ENSG00000170365	SRF/BMP2/SMAD1	3
BP	GO:2001267	regulation of cysteine-type endopeptidase activity involved in apoptotic signaling pathway	3/563	22/14517	0.0516805	0.267501	ENSG00000148180/ENSG00000120889/ENSG00000026103	GSN/TNFRSF10B/FAS	3
BP	GO:0014066	regulation of phosphatidylinositol 3-kinase signaling	7/563	87/14517	0.0518408	0.268016	ENSG00000010810/ENSG00000154188/ENSG00000136848/ENSG00000113721/ENSG00000148053/ENSG00000019991/ENSG00000271503	FYN/ANGPT1/DAB2IP/PDGFRB/NTRK2/HGF/CCL5	7
BP	GO:0042129	regulation of T cell proliferation	9/563	124/14517	0.0519334	0.26818	ENSG00000162692/ENSG00000141736/ENSG00000171867/ENSG00000137507/ENSG00000131981/ENSG00000146072/ENSG00000136244/ENSG00000271503/ENSG00000115457	VCAM1/ERBB2/PRNP/LRRC32/LGALS3/TNFRSF21/IL6/CCL5/IGFBP2	9
BP	GO:0043254	regulation of protein complex assembly	23/563	413/14517	0.0525157	0.270839	ENSG00000109846/ENSG00000148180/ENSG00000130203/ENSG00000131408/ENSG00000196611/ENSG00000165029/ENSG00000090339/ENSG00000125912/ENSG00000169750/ENSG00000136848/ENSG00000006606/ENSG00000159713/ENSG00000159753/ENSG00000112658/ENSG00000142541/ENSG00000142655/ENSG00000167617/ENSG00000247596/ENSG00000156234/ENSG00000182511/ENSG00000115956/ENSG00000254585/ENSG00000106526	CRYAB/GSN/APOE/NR1H2/MMP1/ABCA1/ICAM1/NCLN/RAC3/DAB2IP/CCL26/TPPP3/CARMIL2/SRF/RPL13A/PEX14/CDC42EP5/TWF2/CXCL13/FES/PLEK/MAGEL2/ACTR3C	23
BP	GO:0009408	response to heat	11/563	163/14517	0.0526909	0.270839	ENSG00000184216/ENSG00000109846/ENSG00000140682/ENSG00000073756/ENSG00000111728/ENSG00000176907/ENSG00000145349/ENSG00000120694/ENSG00000112208/ENSG00000204673/ENSG00000169245	IRAK1/CRYAB/TGFB1I1/PTGS2/ST8SIA1/TCIM/CAMK2D/HSPH1/BAG2/AKT1S1/CXCL10	11
BP	GO:0046651	lymphocyte proliferation	13/563	203/14517	0.0529422	0.270839	ENSG00000162692/ENSG00000106546/ENSG00000010810/ENSG00000141736/ENSG00000171867/ENSG00000176887/ENSG00000137507/ENSG00000131981/ENSG00000146072/ENSG00000136244/ENSG00000019582/ENSG00000271503/ENSG00000115457	VCAM1/AHR/FYN/ERBB2/PRNP/SOX11/LRRC32/LGALS3/TNFRSF21/IL6/CD74/CCL5/IGFBP2	13
BP	GO:0007272	ensheathment of neurons	8/563	106/14517	0.0536747	0.270839	ENSG00000145362/ENSG00000141736/ENSG00000172201/ENSG00000172819/ENSG00000146072/ENSG00000149256/ENSG00000019991/ENSG00000123560	ANK2/ERBB2/ID4/RARG/TNFRSF21/TENM4/HGF/PLP1	8
BP	GO:0008366	axon ensheathment	8/563	106/14517	0.0536747	0.270839	ENSG00000145362/ENSG00000141736/ENSG00000172201/ENSG00000172819/ENSG00000146072/ENSG00000149256/ENSG00000019991/ENSG00000123560	ANK2/ERBB2/ID4/RARG/TNFRSF21/TENM4/HGF/PLP1	8
BP	GO:0048675	axon extension	8/563	106/14517	0.0536747	0.270839	ENSG00000130203/ENSG00000114251/ENSG00000115414/ENSG00000112902/ENSG00000091129/ENSG00000118257/ENSG00000112658/ENSG00000247596	APOE/WNT5A/FN1/SEMA5A/NRCAM/NRP2/SRF/TWF2	8
BP	GO:0048645	animal organ formation	5/563	53/14517	0.0537962	0.270839	ENSG00000114251/ENSG00000121039/ENSG00000073282/ENSG00000075891/ENSG00000168646	WNT5A/RDH10/TP63/PAX2/AXIN2	5
BP	GO:0051781	positive regulation of cell division	6/563	70/14517	0.0538116	0.270839	ENSG00000101224/ENSG00000101350/ENSG00000173511/ENSG00000119699/ENSG00000174808/ENSG00000124882	CDC25B/KIF3B/VEGFB/TGFB3/BTC/EREG	6
BP	GO:0072028	nephron morphogenesis	6/563	70/14517	0.0538116	0.270839	ENSG00000162849/ENSG00000177508/ENSG00000113721/ENSG00000125845/ENSG00000260027/ENSG00000075891	KIF26B/IRX3/PDGFRB/BMP2/HOXB7/PAX2	6
BP	GO:0032459	regulation of protein oligomerization	4/563	37/14517	0.0538648	0.270839	ENSG00000109846/ENSG00000130203/ENSG00000196611/ENSG00000142655	CRYAB/APOE/MMP1/PEX14	4
BP	GO:0045773	positive regulation of axon extension	4/563	37/14517	0.0538648	0.270839	ENSG00000115414/ENSG00000112902/ENSG00000112658/ENSG00000247596	FN1/SEMA5A/SRF/TWF2	4
BP	GO:0051091	positive regulation of DNA binding transcription factor activity	14/563	224/14517	0.054079	0.270839	ENSG00000184216/ENSG00000162407/ENSG00000100906/ENSG00000109320/ENSG00000114251/ENSG00000090339/ENSG00000099956/ENSG00000003402/ENSG00000112658/ENSG00000162337/ENSG00000136244/ENSG00000145242/ENSG00000176170/ENSG00000133169	IRAK1/PLPP3/NFKBIA/NFKB1/WNT5A/ICAM1/SMARCB1/CFLAR/SRF/LRP5/IL6/EPHA5/SPHK1/BEX1	14
BP	GO:0002695	negative regulation of leukocyte activation	9/563	125/14517	0.0541373	0.270839	ENSG00000118503/ENSG00000141736/ENSG00000171867/ENSG00000176887/ENSG00000137507/ENSG00000131981/ENSG00000146072/ENSG00000019582/ENSG00000128271	TNFAIP3/ERBB2/PRNP/SOX11/LRRC32/LGALS3/TNFRSF21/CD74/ADORA2A	9
BP	GO:0072073	kidney epithelium development	9/563	125/14517	0.0541373	0.270839	ENSG00000162849/ENSG00000177508/ENSG00000115884/ENSG00000125266/ENSG00000125845/ENSG00000260027/ENSG00000170365/ENSG00000075891/ENSG00000261371	KIF26B/IRX3/SDC1/EFNB2/BMP2/HOXB7/SMAD1/PAX2/PECAM1	9
BP	GO:0016525	negative regulation of angiogenesis	7/563	88/14517	0.0545306	0.270839	ENSG00000186340/ENSG00000091879/ENSG00000136848/ENSG00000140464/ENSG00000169245/ENSG00000106511/ENSG00000007968	THBS2/ANGPT2/DAB2IP/PML/CXCL10/MEOX2/E2F2	7
BP	GO:0043535	regulation of blood vessel endothelial cell migration	7/563	88/14517	0.0545306	0.270839	ENSG00000130203/ENSG00000073756/ENSG00000091879/ENSG00000154188/ENSG00000126561/ENSG00000126785/ENSG00000106511	APOE/PTGS2/ANGPT2/ANGPT1/STAT5A/RHOJ/MEOX2	7
BP	GO:0048704	embryonic skeletal system morphogenesis	7/563	88/14517	0.0545306	0.270839	ENSG00000112559/ENSG00000116132/ENSG00000157227/ENSG00000176887/ENSG00000121039/ENSG00000119699/ENSG00000260027	MDFI/PRRX1/MMP14/SOX11/RDH10/TGFB3/HOXB7	7
BP	GO:0002182	cytoplasmic translational elongation	2/563	10/14517	0.0549662	0.270839	ENSG00000137449/ENSG00000132768	CPEB2/DPH2	2
BP	GO:0003211	cardiac ventricle formation	2/563	10/14517	0.0549662	0.270839	ENSG00000124766/ENSG00000176887	SOX4/SOX11	2
BP	GO:0006707	cholesterol catabolic process	2/563	10/14517	0.0549662	0.270839	ENSG00000130203/ENSG00000146233	APOE/CYP39A1	2
BP	GO:0009111	vitamin catabolic process	2/563	10/14517	0.0549662	0.270839	ENSG00000003137/ENSG00000166426	CYP26B1/CRABP1	2
BP	GO:0016127	sterol catabolic process	2/563	10/14517	0.0549662	0.270839	ENSG00000130203/ENSG00000146233	APOE/CYP39A1	2
BP	GO:0019372	lipoxygenase pathway	2/563	10/14517	0.0549662	0.270839	ENSG00000073756/ENSG00000105854	PTGS2/PON2	2
BP	GO:0021670	lateral ventricle development	2/563	10/14517	0.0549662	0.270839	ENSG00000105245/ENSG00000166171	NUMBL/DPCD	2
BP	GO:0031645	negative regulation of neurological system process	2/563	10/14517	0.0549662	0.270839	ENSG00000146072/ENSG00000136999	TNFRSF21/NOV	2
BP	GO:0032351	negative regulation of hormone metabolic process	2/563	10/14517	0.0549662	0.270839	ENSG00000109320/ENSG00000125845	NFKB1/BMP2	2
BP	GO:0032353	negative regulation of hormone biosynthetic process	2/563	10/14517	0.0549662	0.270839	ENSG00000109320/ENSG00000125845	NFKB1/BMP2	2
BP	GO:0032463	negative regulation of protein homooligomerization	2/563	10/14517	0.0549662	0.270839	ENSG00000109846/ENSG00000142655	CRYAB/PEX14	2
BP	GO:0033623	regulation of integrin activation	2/563	10/14517	0.0549662	0.270839	ENSG00000156234/ENSG00000115956	CXCL13/PLEK	2
BP	GO:0042118	endothelial cell activation	2/563	10/14517	0.0549662	0.270839	ENSG00000176907/ENSG00000169245	TCIM/CXCL10	2
BP	GO:0042989	sequestering of actin monomers	2/563	10/14517	0.0549662	0.270839	ENSG00000148180/ENSG00000247596	GSN/TWF2	2
BP	GO:0048149	behavioral response to ethanol	2/563	10/14517	0.0549662	0.270839	ENSG00000109189/ENSG00000171873	USP46/ADRA1D	2
BP	GO:0048484	enteric nervous system development	2/563	10/14517	0.0549662	0.270839	ENSG00000151617/ENSG00000115297	EDNRA/TLX2	2
BP	GO:0048715	negative regulation of oligodendrocyte differentiation	2/563	10/14517	0.0549662	0.270839	ENSG00000146122/ENSG00000172201	DAAM2/ID4	2
BP	GO:0060134	prepulse inhibition	2/563	10/14517	0.0549662	0.270839	ENSG00000164434/ENSG00000128271	FABP7/ADORA2A	2
BP	GO:0060174	limb bud formation	2/563	10/14517	0.0549662	0.270839	ENSG00000124766/ENSG00000176887	SOX4/SOX11	2
BP	GO:0072178	nephric duct morphogenesis	2/563	10/14517	0.0549662	0.270839	ENSG00000125266/ENSG00000075891	EFNB2/PAX2	2
BP	GO:0090335	regulation of brown fat cell differentiation	2/563	10/14517	0.0549662	0.270839	ENSG00000073756/ENSG00000160097	PTGS2/FNDC5	2
BP	GO:0098703	calcium ion import across plasma membrane	2/563	10/14517	0.0549662	0.270839	ENSG00000010810/ENSG00000171867	FYN/PRNP	2
BP	GO:1900247	regulation of cytoplasmic translational elongation	2/563	10/14517	0.0549662	0.270839	ENSG00000137449/ENSG00000132768	CPEB2/DPH2	2
BP	GO:1902656	calcium ion import into cytosol	2/563	10/14517	0.0549662	0.270839	ENSG00000010810/ENSG00000171867	FYN/PRNP	2
BP	GO:0010634	positive regulation of epithelial cell migration	9/563	126/14517	0.0564013	0.2776	ENSG00000162407/ENSG00000114251/ENSG00000073756/ENSG00000168874/ENSG00000112902/ENSG00000154188/ENSG00000118257/ENSG00000126561/ENSG00000126785	PLPP3/WNT5A/PTGS2/ATOH8/SEMA5A/ANGPT1/NRP2/STAT5A/RHOJ	9
BP	GO:0007626	locomotory behavior	11/563	165/14517	0.0565649	0.278095	ENSG00000184254/ENSG00000130203/ENSG00000112320/ENSG00000164830/ENSG00000185565/ENSG00000040531/ENSG00000105088/ENSG00000163064/ENSG00000134121/ENSG00000107736/ENSG00000128271	ALDH1A3/APOE/SOBP/OXR1/LSAMP/CTNS/OLFM2/EN1/CHL1/CDH23/ADORA2A	11
BP	GO:0045445	myoblast differentiation	6/563	71/14517	0.0569457	0.279656	ENSG00000115884/ENSG00000185650/ENSG00000121068/ENSG00000112658/ENSG00000069011/ENSG00000169245	SDC1/ZFP36L1/TBX2/SRF/PITX1/CXCL10	6
BP	GO:0006027	glycosaminoglycan catabolic process	5/563	54/14517	0.0574819	0.280627	ENSG00000103888/ENSG00000038427/ENSG00000115884/ENSG00000157766/ENSG00000114646	CEMIP/VCAN/SDC1/ACAN/CSPG5	5
BP	GO:0003012	muscle system process	21/563	374/14517	0.0577223	0.280627	ENSG00000109846/ENSG00000148180/ENSG00000107796/ENSG00000145362/ENSG00000073756/ENSG00000006283/ENSG00000003402/ENSG00000151617/ENSG00000145349/ENSG00000148680/ENSG00000124006/ENSG00000173511/ENSG00000111678/ENSG00000112658/ENSG00000115461/ENSG00000171873/ENSG00000172164/ENSG00000163017/ENSG00000175084/ENSG00000198467/ENSG00000176170	CRYAB/GSN/ACTA2/ANK2/PTGS2/CACNA1G/CFLAR/EDNRA/CAMK2D/HTR7/OBSL1/VEGFB/C12orf57/SRF/IGFBP5/ADRA1D/SNTB1/ACTG2/DES/TPM2/SPHK1	21
BP	GO:0009299	mRNA transcription	3/563	23/14517	0.0577798	0.280627	ENSG00000203883/ENSG00000112658/ENSG00000124882	SOX18/SRF/EREG	3
BP	GO:0030318	melanocyte differentiation	3/563	23/14517	0.0577798	0.280627	ENSG00000058056/ENSG00000166189/ENSG00000049130	USP13/HPS6/KITLG	3
BP	GO:0035116	embryonic hindlimb morphogenesis	3/563	23/14517	0.0577798	0.280627	ENSG00000172819/ENSG00000073282/ENSG00000069011	RARG/TP63/PITX1	3
BP	GO:0045939	negative regulation of steroid metabolic process	3/563	23/14517	0.0577798	0.280627	ENSG00000109320/ENSG00000130203/ENSG00000125845	NFKB1/APOE/BMP2	3
BP	GO:0060351	cartilage development involved in endochondral bone morphogenesis	3/563	23/14517	0.0577798	0.280627	ENSG00000172819/ENSG00000149257/ENSG00000168646	RARG/SERPINH1/AXIN2	3
BP	GO:0061311	cell surface receptor signaling pathway involved in heart development	3/563	23/14517	0.0577798	0.280627	ENSG00000114251/ENSG00000164683/ENSG00000125845	WNT5A/HEY1/BMP2	3
BP	GO:0065005	protein-lipid complex assembly	3/563	23/14517	0.0577798	0.280627	ENSG00000130203/ENSG00000131408/ENSG00000165029	APOE/NR1H2/ABCA1	3
BP	GO:2000765	regulation of cytoplasmic translation	3/563	23/14517	0.0577798	0.280627	ENSG00000137449/ENSG00000142541/ENSG00000132768	CPEB2/RPL13A/DPH2	3
BP	GO:0048638	regulation of developmental growth	16/563	268/14517	0.0582555	0.281325	ENSG00000118785/ENSG00000130203/ENSG00000114251/ENSG00000115414/ENSG00000140807/ENSG00000112902/ENSG00000091129/ENSG00000126561/ENSG00000121068/ENSG00000112658/ENSG00000090432/ENSG00000103528/ENSG00000184371/ENSG00000247596/ENSG00000082482/ENSG00000213023	SPP1/APOE/WNT5A/FN1/NKD1/SEMA5A/NRCAM/STAT5A/TBX2/SRF/MUL1/SYT17/CSF1/TWF2/KCNK2/SYT3	16
BP	GO:0002832	negative regulation of response to biotic stimulus	4/563	38/14517	0.0584339	0.281325	ENSG00000118503/ENSG00000166033/ENSG00000090432/ENSG00000198746	TNFAIP3/HTRA1/MUL1/GPATCH3	4
BP	GO:0006911	phagocytosis, engulfment	4/563	38/14517	0.0584339	0.281325	ENSG00000148180/ENSG00000100345/ENSG00000165029/ENSG00000169750	GSN/MYH9/ABCA1/RAC3	4
BP	GO:0048599	oocyte development	4/563	38/14517	0.0584339	0.281325	ENSG00000101224/ENSG00000172572/ENSG00000183770/ENSG00000124882	CDC25B/PDE3A/FOXL2/EREG	4
BP	GO:0048662	negative regulation of smooth muscle cell proliferation	4/563	38/14517	0.0584339	0.281325	ENSG00000118503/ENSG00000115461/ENSG00000150593/ENSG00000119699	TNFAIP3/IGFBP5/PDCD4/TGFB3	4
BP	GO:0060412	ventricular septum morphogenesis	4/563	38/14517	0.0584339	0.281325	ENSG00000114251/ENSG00000124766/ENSG00000164683/ENSG00000176887	WNT5A/SOX4/HEY1/SOX11	4
BP	GO:0071548	response to dexamethasone	4/563	38/14517	0.0584339	0.281325	ENSG00000090339/ENSG00000003402/ENSG00000176971/ENSG00000156804	ICAM1/CFLAR/FIBIN/FBXO32	4
BP	GO:0090184	positive regulation of kidney development	4/563	38/14517	0.0584339	0.281325	ENSG00000003402/ENSG00000113721/ENSG00000260027/ENSG00000075891	CFLAR/PDGFRB/HOXB7/PAX2	4
BP	GO:0008154	actin polymerization or depolymerization	12/563	186/14517	0.0585959	0.28149	ENSG00000148180/ENSG00000090339/ENSG00000169750/ENSG00000112902/ENSG00000006606/ENSG00000125868/ENSG00000159753/ENSG00000167617/ENSG00000247596/ENSG00000115956/ENSG00000254585/ENSG00000106526	GSN/ICAM1/RAC3/SEMA5A/CCL26/DSTN/CARMIL2/CDC42EP5/TWF2/PLEK/MAGEL2/ACTR3C	12
BP	GO:0030217	T cell differentiation	12/563	186/14517	0.0585959	0.28149	ENSG00000204103/ENSG00000003137/ENSG00000141736/ENSG00000124766/ENSG00000152518/ENSG00000104856/ENSG00000185650/ENSG00000112658/ENSG00000100105/ENSG00000136244/ENSG00000019582/ENSG00000177283	MAFB/CYP26B1/ERBB2/SOX4/ZFP36L2/RELB/ZFP36L1/SRF/PATZ1/IL6/CD74/FZD8	12
BP	GO:1905477	positive regulation of protein localization to membrane	8/563	108/14517	0.0586813	0.281594	ENSG00000103888/ENSG00000010810/ENSG00000141736/ENSG00000171867/ENSG00000105185/ENSG00000134569/ENSG00000161011/ENSG00000073282	CEMIP/FYN/ERBB2/PRNP/PDCD5/LRP4/SQSTM1/TP63	8
BP	GO:2000181	negative regulation of blood vessel morphogenesis	7/563	90/14517	0.0601673	0.287569	ENSG00000186340/ENSG00000091879/ENSG00000136848/ENSG00000140464/ENSG00000169245/ENSG00000106511/ENSG00000007968	THBS2/ANGPT2/DAB2IP/PML/CXCL10/MEOX2/E2F2	7
BP	GO:0007492	endoderm development	6/563	72/14517	0.0601873	0.287569	ENSG00000115414/ENSG00000157227/ENSG00000120875/ENSG00000142156/ENSG00000185650/ENSG00000204262	FN1/MMP14/DUSP4/COL6A1/ZFP36L1/COL5A2	6
BP	GO:0032602	chemokine production	6/563	72/14517	0.0601873	0.287569	ENSG00000114251/ENSG00000090432/ENSG00000136244/ENSG00000175445/ENSG00000019582/ENSG00000213088	WNT5A/MUL1/IL6/LPL/CD74/ACKR1	6
BP	GO:0048661	positive regulation of smooth muscle cell proliferation	6/563	72/14517	0.0601873	0.287569	ENSG00000184216/ENSG00000073756/ENSG00000113721/ENSG00000136244/ENSG00000271503/ENSG00000124882	IRAK1/PTGS2/PDGFRB/IL6/CCL5/EREG	6
BP	GO:0043434	response to peptide hormone	21/563	376/14517	0.0603666	0.288113	ENSG00000054356/ENSG00000109320/ENSG00000010810/ENSG00000073756/ENSG00000106070/ENSG00000106538/ENSG00000090339/ENSG00000134324/ENSG00000003402/ENSG00000127955/ENSG00000126561/ENSG00000176533/ENSG00000127920/ENSG00000185650/ENSG00000115461/ENSG00000149212/ENSG00000162337/ENSG00000137449/ENSG00000277586/ENSG00000143545/ENSG00000124882	PTPRN/NFKB1/FYN/PTGS2/GRB10/RARRES2/ICAM1/LPIN1/CFLAR/GNAI1/STAT5A/GNG7/GNG11/ZFP36L1/IGFBP5/SESN3/LRP5/CPEB2/NEFL/RAB13/EREG	21
BP	GO:0002573	myeloid leukocyte differentiation	11/563	167/14517	0.0606237	0.289027	ENSG00000204103/ENSG00000100345/ENSG00000128606/ENSG00000180694/ENSG00000157368/ENSG00000104856/ENSG00000185650/ENSG00000049130/ENSG00000184371/ENSG00000019582/ENSG00000125144	MAFB/MYH9/LRRC17/TMEM64/IL34/RELB/ZFP36L1/KITLG/CSF1/CD74/MT1G	11
BP	GO:0006809	nitric oxide biosynthetic process	5/563	55/14517	0.0613089	0.291979	ENSG00000073756/ENSG00000090339/ENSG00000138061/ENSG00000163661/ENSG00000213722	PTGS2/ICAM1/CYP1B1/PTX3/DDAH2	5
BP	GO:0002067	glandular epithelial cell differentiation	4/563	39/14517	0.0632031	0.298385	ENSG00000114251/ENSG00000172819/ENSG00000125845/ENSG00000073282	WNT5A/RARG/BMP2/TP63	4
BP	GO:0010761	fibroblast migration	4/563	39/14517	0.0632031	0.298385	ENSG00000161544/ENSG00000136999/ENSG00000140464/ENSG00000105509	CYGB/NOV/PML/HAS1	4
BP	GO:0070231	T cell apoptotic process	4/563	39/14517	0.0632031	0.298385	ENSG00000114251/ENSG00000166925/ENSG00000131981/ENSG00000271503	WNT5A/TSC22D4/LGALS3/CCL5	4
BP	GO:2000107	negative regulation of leukocyte apoptotic process	4/563	39/14517	0.0632031	0.298385	ENSG00000166925/ENSG00000049130/ENSG00000019582/ENSG00000271503	TSC22D4/KITLG/CD74/CCL5	4
BP	GO:0002367	cytokine production involved in immune response	6/563	73/14517	0.0635365	0.298385	ENSG00000114251/ENSG00000154188/ENSG00000159674/ENSG00000119699/ENSG00000136244/ENSG00000019582	WNT5A/ANGPT1/SPON2/TGFB3/IL6/CD74	6
BP	GO:0006690	icosanoid metabolic process	6/563	73/14517	0.0635365	0.298385	ENSG00000157870/ENSG00000073756/ENSG00000138061/ENSG00000074416/ENSG00000105854/ENSG00000019582	PRXL2B/PTGS2/CYP1B1/MGLL/PON2/CD74	6
BP	GO:0014812	muscle cell migration	6/563	73/14517	0.0635365	0.298385	ENSG00000122861/ENSG00000023902/ENSG00000113721/ENSG00000115461/ENSG00000136999/ENSG00000271503	PLAU/PLEKHO1/PDGFRB/IGFBP5/NOV/CCL5	6
BP	GO:0030799	regulation of cyclic nucleotide metabolic process	6/563	73/14517	0.0635365	0.298385	ENSG00000130203/ENSG00000114251/ENSG00000171873/ENSG00000099864/ENSG00000152402/ENSG00000169245	APOE/WNT5A/ADRA1D/PALM/GUCY1A2/CXCL10	6
BP	GO:0042475	odontogenesis of dentin-containing tooth	6/563	73/14517	0.0635365	0.298385	ENSG00000166033/ENSG00000134569/ENSG00000164761/ENSG00000125845/ENSG00000184371/ENSG00000073282	HTRA1/LRP4/TNFRSF11B/BMP2/CSF1/TP63	6
BP	GO:0035150	regulation of tube size	8/563	110/14517	0.0639735	0.298385	ENSG00000112096/ENSG00000130203/ENSG00000073756/ENSG00000090339/ENSG00000151617/ENSG00000148680/ENSG00000171873/ENSG00000128271	SOD2/APOE/PTGS2/ICAM1/EDNRA/HTR7/ADRA1D/ADORA2A	8
BP	GO:0050880	regulation of blood vessel size	8/563	110/14517	0.0639735	0.298385	ENSG00000112096/ENSG00000130203/ENSG00000073756/ENSG00000090339/ENSG00000151617/ENSG00000148680/ENSG00000171873/ENSG00000128271	SOD2/APOE/PTGS2/ICAM1/EDNRA/HTR7/ADRA1D/ADORA2A	8
BP	GO:0014706	striated muscle tissue development	18/563	314/14517	0.0639987	0.298385	ENSG00000003137/ENSG00000114251/ENSG00000003402/ENSG00000176887/ENSG00000125266/ENSG00000113721/ENSG00000124006/ENSG00000121068/ENSG00000112658/ENSG00000125845/ENSG00000103148/ENSG00000149256/ENSG00000178860/ENSG00000170365/ENSG00000069011/ENSG00000183770/ENSG00000106511/ENSG00000082482	CYP26B1/WNT5A/CFLAR/SOX11/EFNB2/PDGFRB/OBSL1/TBX2/SRF/BMP2/NPRL3/TENM4/MSC/SMAD1/PITX1/FOXL2/MEOX2/KCNK2	18
BP	GO:0021591	ventricular system development	3/563	24/14517	0.0642019	0.298385	ENSG00000105245/ENSG00000111678/ENSG00000166171	NUMBL/C12orf57/DPCD	3
BP	GO:0030206	chondroitin sulfate biosynthetic process	3/563	24/14517	0.0642019	0.298385	ENSG00000122863/ENSG00000038427/ENSG00000114646	CHST3/VCAN/CSPG5	3
BP	GO:0045992	negative regulation of embryonic development	3/563	24/14517	0.0642019	0.298385	ENSG00000114251/ENSG00000121068/ENSG00000204262	WNT5A/TBX2/COL5A2	3
BP	GO:0060343	trabecula formation	3/563	24/14517	0.0642019	0.298385	ENSG00000164683/ENSG00000138829/ENSG00000112658	HEY1/FBN2/SRF	3
BP	GO:0060561	apoptotic process involved in morphogenesis	3/563	24/14517	0.0642019	0.298385	ENSG00000109846/ENSG00000162337/ENSG00000075891	CRYAB/LRP5/PAX2	3
BP	GO:0072273	metanephric nephron morphogenesis	3/563	24/14517	0.0642019	0.298385	ENSG00000162849/ENSG00000113721/ENSG00000075891	KIF26B/PDGFRB/PAX2	3
BP	GO:0042098	T cell proliferation	10/563	149/14517	0.0646324	0.298385	ENSG00000162692/ENSG00000010810/ENSG00000141736/ENSG00000171867/ENSG00000137507/ENSG00000131981/ENSG00000146072/ENSG00000136244/ENSG00000271503/ENSG00000115457	VCAM1/FYN/ERBB2/PRNP/LRRC32/LGALS3/TNFRSF21/IL6/CCL5/IGFBP2	10
BP	GO:0050808	synapse organization	16/563	272/14517	0.0647363	0.298385	ENSG00000186340/ENSG00000130203/ENSG00000114251/ENSG00000139211/ENSG00000010810/ENSG00000141736/ENSG00000171867/ENSG00000121440/ENSG00000134569/ENSG00000158258/ENSG00000091129/ENSG00000136848/ENSG00000107742/ENSG00000099864/ENSG00000148053/ENSG00000113209	THBS2/APOE/WNT5A/AMIGO2/FYN/ERBB2/PRNP/PDZRN3/LRP4/CLSTN2/NRCAM/DAB2IP/SPOCK2/PALM/NTRK2/PCDHB5	16
BP	GO:0032945	negative regulation of mononuclear cell proliferation	5/563	56/14517	0.0652768	0.298385	ENSG00000141736/ENSG00000171867/ENSG00000176887/ENSG00000137507/ENSG00000146072	ERBB2/PRNP/SOX11/LRRC32/TNFRSF21	5
BP	GO:0050672	negative regulation of lymphocyte proliferation	5/563	56/14517	0.0652768	0.298385	ENSG00000141736/ENSG00000171867/ENSG00000176887/ENSG00000137507/ENSG00000146072	ERBB2/PRNP/SOX11/LRRC32/TNFRSF21	5
BP	GO:0006048	UDP-N-acetylglucosamine biosynthetic process	2/563	11/14517	0.0654958	0.298385	ENSG00000102032/ENSG00000162066	RENBP/AMDHD2	2
BP	GO:0006054	N-acetylneuraminate metabolic process	2/563	11/14517	0.0654958	0.298385	ENSG00000102032/ENSG00000162066	RENBP/AMDHD2	2
BP	GO:0006703	estrogen biosynthetic process	2/563	11/14517	0.0654958	0.298385	ENSG00000087076/ENSG00000227471	HSD17B14/AKR1B15	2
BP	GO:0009265	2'-deoxyribonucleotide biosynthetic process	2/563	11/14517	0.0654958	0.298385	ENSG00000154027/ENSG00000134326	AK5/CMPK2	2
BP	GO:0014842	regulation of skeletal muscle satellite cell proliferation	2/563	11/14517	0.0654958	0.298385	ENSG00000003402/ENSG00000154188	CFLAR/ANGPT1	2
BP	GO:0019934	cGMP-mediated signaling	2/563	11/14517	0.0654958	0.298385	ENSG00000130203/ENSG00000172572	APOE/PDE3A	2
BP	GO:0032536	regulation of cell projection size	2/563	11/14517	0.0654958	0.298385	ENSG00000277586/ENSG00000247596	NEFL/TWF2	2
BP	GO:0033235	positive regulation of protein sumoylation	2/563	11/14517	0.0654958	0.298385	ENSG00000090432/ENSG00000078902	MUL1/TOLLIP	2
BP	GO:0035641	locomotory exploration behavior	2/563	11/14517	0.0654958	0.298385	ENSG00000130203/ENSG00000185565	APOE/LSAMP	2
BP	GO:0045073	regulation of chemokine biosynthetic process	2/563	11/14517	0.0654958	0.298385	ENSG00000114251/ENSG00000136244	WNT5A/IL6	2
BP	GO:0045723	positive regulation of fatty acid biosynthetic process	2/563	11/14517	0.0654958	0.298385	ENSG00000131408/ENSG00000073756	NR1H2/PTGS2	2
BP	GO:0046007	negative regulation of activated T cell proliferation	2/563	11/14517	0.0654958	0.298385	ENSG00000171867/ENSG00000137507	PRNP/LRRC32	2
BP	GO:0046385	deoxyribose phosphate biosynthetic process	2/563	11/14517	0.0654958	0.298385	ENSG00000154027/ENSG00000134326	AK5/CMPK2	2
BP	GO:0060033	anatomical structure regression	2/563	11/14517	0.0654958	0.298385	ENSG00000131669/ENSG00000162337	NINJ1/LRP5	2
BP	GO:0070234	positive regulation of T cell apoptotic process	2/563	11/14517	0.0654958	0.298385	ENSG00000114251/ENSG00000271503	WNT5A/CCL5	2
BP	GO:0090192	regulation of glomerulus development	2/563	11/14517	0.0654958	0.298385	ENSG00000003402/ENSG00000075891	CFLAR/PAX2	2
BP	GO:1901213	regulation of transcription from RNA polymerase II promoter involved in heart development	2/563	11/14517	0.0654958	0.298385	ENSG00000121068/ENSG00000112658	TBX2/SRF	2
BP	GO:1902992	negative regulation of amyloid precursor protein catabolic process	2/563	11/14517	0.0654958	0.298385	ENSG00000130203/ENSG00000171867	APOE/PRNP	2
BP	GO:1904321	response to forskolin	2/563	11/14517	0.0654958	0.298385	ENSG00000106546/ENSG00000127955	AHR/GNAI1	2
BP	GO:1904322	cellular response to forskolin	2/563	11/14517	0.0654958	0.298385	ENSG00000106546/ENSG00000127955	AHR/GNAI1	2
BP	GO:0014074	response to purine-containing compound	9/563	130/14517	0.0660648	0.300667	ENSG00000054356/ENSG00000106546/ENSG00000073756/ENSG00000115884/ENSG00000172572/ENSG00000099822/ENSG00000185650/ENSG00000115461/ENSG00000128271	PTPRN/AHR/PTGS2/SDC1/PDE3A/HCN2/ZFP36L1/IGFBP5/ADORA2A	9
BP	GO:0043473	pigmentation	7/563	92/14517	0.0661488	0.300739	ENSG00000058056/ENSG00000041353/ENSG00000166189/ENSG00000049130/ENSG00000196072/ENSG00000163064/ENSG00000185664	USP13/RAB27B/HPS6/KITLG/BLOC1S2/EN1/PMEL	7
BP	GO:0019233	sensory perception of pain	6/563	74/14517	0.0669933	0.304264	ENSG00000010810/ENSG00000073756/ENSG00000074416/ENSG00000136999/ENSG00000160113/ENSG00000166292	FYN/PTGS2/MGLL/NOV/NR2F6/TMEM100	6
BP	GO:0010799	regulation of peptidyl-threonine phosphorylation	4/563	40/14517	0.0681702	0.307708	ENSG00000133048/ENSG00000103888/ENSG00000114251/ENSG00000176170	CHI3L1/CEMIP/WNT5A/SPHK1	4
BP	GO:0030801	positive regulation of cyclic nucleotide metabolic process	4/563	40/14517	0.0681702	0.307708	ENSG00000130203/ENSG00000114251/ENSG00000152402/ENSG00000169245	APOE/WNT5A/GUCY1A2/CXCL10	4
BP	GO:0045746	negative regulation of Notch signaling pathway	4/563	40/14517	0.0681702	0.307708	ENSG00000100906/ENSG00000157227/ENSG00000164683/ENSG00000176907	NFKBIA/MMP14/HEY1/TCIM	4
BP	GO:0045824	negative regulation of innate immune response	4/563	40/14517	0.0681702	0.307708	ENSG00000118503/ENSG00000131408/ENSG00000175899/ENSG00000090432	TNFAIP3/NR1H2/A2M/MUL1	4
BP	GO:0046164	alcohol catabolic process	4/563	40/14517	0.0681702	0.307708	ENSG00000130203/ENSG00000141401/ENSG00000198074/ENSG00000146233	APOE/IMPA2/AKR1B10/CYP39A1	4
BP	GO:1903428	positive regulation of reactive oxygen species biosynthetic process	4/563	40/14517	0.0681702	0.307708	ENSG00000073756/ENSG00000090339/ENSG00000163661/ENSG00000213722	PTGS2/ICAM1/PTX3/DDAH2	4
BP	GO:0051928	positive regulation of calcium ion transport	7/563	93/14517	0.0692694	0.311597	ENSG00000103888/ENSG00000108691/ENSG00000145362/ENSG00000113721/ENSG00000131981/ENSG00000271503/ENSG00000169245	CEMIP/CCL2/ANK2/PDGFRB/LGALS3/CCL5/CXCL10	7
BP	GO:0001756	somitogenesis	5/563	57/14517	0.069385	0.311597	ENSG00000114251/ENSG00000140807/ENSG00000148204/ENSG00000106511/ENSG00000168646	WNT5A/NKD1/CRB2/MEOX2/AXIN2	5
BP	GO:0030166	proteoglycan biosynthetic process	5/563	57/14517	0.069385	0.311597	ENSG00000122863/ENSG00000125430/ENSG00000038427/ENSG00000149541/ENSG00000114646	CHST3/HS3ST3B1/VCAN/B3GAT3/CSPG5	5
BP	GO:0032611	interleukin-1 beta production	5/563	57/14517	0.069385	0.311597	ENSG00000118503/ENSG00000114251/ENSG00000165029/ENSG00000140464/ENSG00000176170	TNFAIP3/WNT5A/ABCA1/PML/SPHK1	5
BP	GO:0046847	filopodium assembly	5/563	57/14517	0.069385	0.311597	ENSG00000113657/ENSG00000112658/ENSG00000119699/ENSG00000099864/ENSG00000172020	DPYSL3/SRF/TGFB3/PALM/GAP43	5
BP	GO:0051668	localization within membrane	8/563	112/14517	0.0695534	0.312035	ENSG00000148180/ENSG00000130203/ENSG00000082458/ENSG00000134569/ENSG00000127946/ENSG00000176101/ENSG00000132563/ENSG00000185046	GSN/APOE/DLG3/LRP4/HIP1/SSNA1/REEP2/ANKS1B	8
BP	GO:0042136	neurotransmitter biosynthetic process	6/563	75/14517	0.0705576	0.315897	ENSG00000073756/ENSG00000090339/ENSG00000138061/ENSG00000163661/ENSG00000079215/ENSG00000213722	PTGS2/ICAM1/CYP1B1/PTX3/SLC1A3/DDAH2	6
BP	GO:0061053	somite development	6/563	75/14517	0.0705576	0.315897	ENSG00000114251/ENSG00000140807/ENSG00000176887/ENSG00000148204/ENSG00000106511/ENSG00000168646	WNT5A/NKD1/SOX11/CRB2/MEOX2/AXIN2	6
BP	GO:0002063	chondrocyte development	3/563	25/14517	0.0709372	0.315993	ENSG00000172819/ENSG00000149257/ENSG00000168646	RARG/SERPINH1/AXIN2	3
BP	GO:0002828	regulation of type 2 immune response	3/563	25/14517	0.0709372	0.315993	ENSG00000136244/ENSG00000104998/ENSG00000019582	IL6/IL27RA/CD74	3
BP	GO:0033363	secretory granule organization	3/563	25/14517	0.0709372	0.315993	ENSG00000054356/ENSG00000165029/ENSG00000196072	PTPRN/ABCA1/BLOC1S2	3
BP	GO:0070528	protein kinase C signaling	3/563	25/14517	0.0709372	0.315993	ENSG00000114251/ENSG00000176971/ENSG00000115956	WNT5A/FIBIN/PLEK	3
BP	GO:1903205	regulation of hydrogen peroxide-induced cell death	3/563	25/14517	0.0709372	0.315993	ENSG00000120694/ENSG00000019991/ENSG00000167136	HSPH1/HGF/ENDOG	3
BP	GO:0007416	synapse assembly	9/563	132/14517	0.0712648	0.317132	ENSG00000186340/ENSG00000114251/ENSG00000139211/ENSG00000134569/ENSG00000158258/ENSG00000091129/ENSG00000107742/ENSG00000148053/ENSG00000113209	THBS2/WNT5A/AMIGO2/LRP4/CLSTN2/NRCAM/SPOCK2/NTRK2/PCDHB5	9
BP	GO:1902532	negative regulation of intracellular signal transduction	25/563	472/14517	0.0713997	0.317412	ENSG00000118503/ENSG00000100234/ENSG00000112096/ENSG00000162545/ENSG00000130203/ENSG00000171867/ENSG00000073756/ENSG00000117228/ENSG00000120875/ENSG00000136848/ENSG00000120694/ENSG00000120318/ENSG00000204673/ENSG00000169220/ENSG00000150593/ENSG00000090432/ENSG00000149212/ENSG00000103148/ENSG00000111206/ENSG00000198746/ENSG00000174307/ENSG00000155792/ENSG00000019582/ENSG00000115956/ENSG00000132522	TNFAIP3/TIMP3/SOD2/CAMK2N1/APOE/PRNP/PTGS2/GBP1/DUSP4/DAB2IP/HSPH1/ARAP3/AKT1S1/RGS14/PDCD4/MUL1/SESN3/NPRL3/FOXM1/GPATCH3/PHLDA3/DEPTOR/CD74/PLEK/GPS2	25
BP	GO:0050803	regulation of synapse structure or activity	10/563	152/14517	0.0718265	0.318988	ENSG00000186340/ENSG00000130203/ENSG00000114251/ENSG00000139211/ENSG00000010810/ENSG00000171867/ENSG00000134569/ENSG00000158258/ENSG00000136848/ENSG00000148053	THBS2/APOE/WNT5A/AMIGO2/FYN/PRNP/LRP4/CLSTN2/DAB2IP/NTRK2	10
BP	GO:0051480	regulation of cytosolic calcium ion concentration	15/563	255/14517	0.0720115	0.319488	ENSG00000103888/ENSG00000010810/ENSG00000145362/ENSG00000171867/ENSG00000174343/ENSG00000180694/ENSG00000151617/ENSG00000145349/ENSG00000171873/ENSG00000140464/ENSG00000160951/ENSG00000092051/ENSG00000156234/ENSG00000169245/ENSG00000107736	CEMIP/FYN/ANK2/PRNP/CHRNA9/TMEM64/EDNRA/CAMK2D/ADRA1D/PML/PTGER1/JPH4/CXCL13/CXCL10/CDH23	15
BP	GO:0006639	acylglycerol metabolic process	7/563	94/14517	0.0724766	0.320905	ENSG00000130203/ENSG00000131408/ENSG00000134324/ENSG00000074416/ENSG00000138678/ENSG00000164434/ENSG00000175445	APOE/NR1H2/LPIN1/MGLL/GPAT3/FABP7/LPL	7
BP	GO:0017015	regulation of transforming growth factor beta receptor signaling pathway	7/563	94/14517	0.0724766	0.320905	ENSG00000166033/ENSG00000140682/ENSG00000049323/ENSG00000095739/ENSG00000138829/ENSG00000176887/ENSG00000119699	HTRA1/TGFB1I1/LTBP1/BAMBI/FBN2/SOX11/TGFB3	7
BP	GO:0010959	regulation of metal ion transport	17/563	298/14517	0.0728604	0.321506	ENSG00000103888/ENSG00000010810/ENSG00000108691/ENSG00000145362/ENSG00000171867/ENSG00000073756/ENSG00000090339/ENSG00000170385/ENSG00000145349/ENSG00000113721/ENSG00000131981/ENSG00000171873/ENSG00000140464/ENSG00000092051/ENSG00000271503/ENSG00000169245/ENSG00000128271	CEMIP/FYN/CCL2/ANK2/PRNP/PTGS2/ICAM1/SLC30A1/CAMK2D/PDGFRB/LGALS3/ADRA1D/PML/JPH4/CCL5/CXCL10/ADORA2A	17
BP	GO:0006875	cellular metal ion homeostasis	24/563	451/14517	0.0730775	0.321506	ENSG00000103888/ENSG00000169715/ENSG00000130203/ENSG00000010810/ENSG00000145362/ENSG00000171867/ENSG00000174343/ENSG00000180694/ENSG00000187193/ENSG00000151617/ENSG00000170385/ENSG00000145349/ENSG00000108688/ENSG00000171873/ENSG00000140464/ENSG00000205364/ENSG00000160951/ENSG00000108700/ENSG00000092051/ENSG00000156234/ENSG00000125144/ENSG00000271503/ENSG00000169245/ENSG00000107736	CEMIP/MT1E/APOE/FYN/ANK2/PRNP/CHRNA9/TMEM64/MT1X/EDNRA/SLC30A1/CAMK2D/CCL7/ADRA1D/PML/MT1M/PTGER1/CCL8/JPH4/CXCL13/MT1G/CCL5/CXCL10/CDH23	24
BP	GO:0009994	oocyte differentiation	4/563	41/14517	0.0733327	0.321506	ENSG00000101224/ENSG00000172572/ENSG00000183770/ENSG00000124882	CDC25B/PDE3A/FOXL2/EREG	4
BP	GO:0032873	negative regulation of stress-activated MAPK cascade	4/563	41/14517	0.0733327	0.321506	ENSG00000120694/ENSG00000150593/ENSG00000111206/ENSG00000132522	HSPH1/PDCD4/FOXM1/GPS2	4
BP	GO:0044273	sulfur compound catabolic process	4/563	41/14517	0.0733327	0.321506	ENSG00000108578/ENSG00000038427/ENSG00000157766/ENSG00000114646	BLMH/VCAN/ACAN/CSPG5	4
BP	GO:0045933	positive regulation of muscle contraction	4/563	41/14517	0.0733327	0.321506	ENSG00000073756/ENSG00000112658/ENSG00000171873/ENSG00000176170	PTGS2/SRF/ADRA1D/SPHK1	4
BP	GO:0070303	negative regulation of stress-activated protein kinase signaling cascade	4/563	41/14517	0.0733327	0.321506	ENSG00000120694/ENSG00000150593/ENSG00000111206/ENSG00000132522	HSPH1/PDCD4/FOXM1/GPS2	4
BP	GO:1900408	negative regulation of cellular response to oxidative stress	4/563	41/14517	0.0733327	0.321506	ENSG00000112096/ENSG00000164830/ENSG00000120694/ENSG00000019991	SOD2/OXR1/HSPH1/HGF	4
BP	GO:1903202	negative regulation of oxidative stress-induced cell death	4/563	41/14517	0.0733327	0.321506	ENSG00000112096/ENSG00000164830/ENSG00000120694/ENSG00000019991	SOD2/OXR1/HSPH1/HGF	4
BP	GO:0045685	regulation of glial cell differentiation	5/563	58/14517	0.0736328	0.321506	ENSG00000146122/ENSG00000172201/ENSG00000125845/ENSG00000146072/ENSG00000149256	DAAM2/ID4/BMP2/TNFRSF21/TENM4	5
BP	GO:0046209	nitric oxide metabolic process	5/563	58/14517	0.0736328	0.321506	ENSG00000073756/ENSG00000090339/ENSG00000138061/ENSG00000163661/ENSG00000213722	PTGS2/ICAM1/CYP1B1/PTX3/DDAH2	5
BP	GO:0050805	negative regulation of synaptic transmission	5/563	58/14517	0.0736328	0.321506	ENSG00000073756/ENSG00000127955/ENSG00000170385/ENSG00000112658/ENSG00000171873	PTGS2/GNAI1/SLC30A1/SRF/ADRA1D	5
BP	GO:0060395	SMAD protein signal transduction	5/563	58/14517	0.0736328	0.321506	ENSG00000168874/ENSG00000125845/ENSG00000136999/ENSG00000119699/ENSG00000170365	ATOH8/BMP2/NOV/TGFB3/SMAD1	5
BP	GO:1902930	regulation of alcohol biosynthetic process	5/563	58/14517	0.0736328	0.321506	ENSG00000109320/ENSG00000130203/ENSG00000066136/ENSG00000198911/ENSG00000115956	NFKB1/APOE/NFYC/SREBF2/PLEK	5
BP	GO:0051259	protein complex oligomerization	25/563	474/14517	0.0741461	0.32315	ENSG00000184216/ENSG00000184254/ENSG00000109846/ENSG00000118503/ENSG00000146197/ENSG00000113657/ENSG00000112096/ENSG00000130203/ENSG00000196611/ENSG00000171867/ENSG00000117228/ENSG00000134569/ENSG00000142173/ENSG00000142156/ENSG00000104756/ENSG00000145349/ENSG00000148411/ENSG00000179526/ENSG00000161011/ENSG00000138080/ENSG00000164692/ENSG00000142655/ENSG00000073282/ENSG00000019582/ENSG00000271503	IRAK1/ALDH1A3/CRYAB/TNFAIP3/SCUBE3/DPYSL3/SOD2/APOE/MMP1/PRNP/GBP1/LRP4/COL6A2/COL6A1/KCTD9/CAMK2D/NACC2/SHARPIN/SQSTM1/EMILIN1/COL1A2/PEX14/TP63/CD74/CCL5	25
BP	GO:0007631	feeding behavior	6/563	76/14517	0.0742292	0.32315	ENSG00000010810/ENSG00000109189/ENSG00000163064/ENSG00000148053/ENSG00000183971/ENSG00000128271	FYN/USP46/EN1/NTRK2/NPW/ADORA2A	6
BP	GO:0032088	negative regulation of NF-kappaB transcription factor activity	6/563	76/14517	0.0742292	0.32315	ENSG00000184216/ENSG00000118503/ENSG00000100906/ENSG00000138061/ENSG00000136848/ENSG00000174600	IRAK1/TNFAIP3/NFKBIA/CYP1B1/DAB2IP/CMKLR1	6
BP	GO:0010950	positive regulation of endopeptidase activity	10/563	153/14517	0.0743323	0.323279	ENSG00000148180/ENSG00000120889/ENSG00000026103/ENSG00000010810/ENSG00000105185/ENSG00000003402/ENSG00000127946/ENSG00000090432/ENSG00000140464/ENSG00000183770	GSN/TNFRSF10B/FAS/FYN/PDCD5/CFLAR/HIP1/MUL1/PML/FOXL2	10
BP	GO:0001838	embryonic epithelial tube formation	8/563	114/14517	0.0754222	0.323388	ENSG00000164932/ENSG00000114251/ENSG00000177508/ENSG00000124766/ENSG00000177030/ENSG00000176887/ENSG00000172819/ENSG00000075891	CTHRC1/WNT5A/IRX3/SOX4/DEAF1/SOX11/RARG/PAX2	8
BP	GO:0006638	neutral lipid metabolic process	7/563	95/14517	0.0757704	0.323388	ENSG00000130203/ENSG00000131408/ENSG00000134324/ENSG00000074416/ENSG00000138678/ENSG00000164434/ENSG00000175445	APOE/NR1H2/LPIN1/MGLL/GPAT3/FABP7/LPL	7
BP	GO:0007569	cell aging	7/563	95/14517	0.0757704	0.323388	ENSG00000090339/ENSG00000121068/ENSG00000112658/ENSG00000150593/ENSG00000111206/ENSG00000140464/ENSG00000073282	ICAM1/TBX2/SRF/PDCD4/FOXM1/PML/TP63	7
BP	GO:0002739	regulation of cytokine secretion involved in immune response	2/563	12/14517	0.0766305	0.323388	ENSG00000114251/ENSG00000154188	WNT5A/ANGPT1	2
BP	GO:0006020	inositol metabolic process	2/563	12/14517	0.0766305	0.323388	ENSG00000141401/ENSG00000198743	IMPA2/SLC5A3	2
BP	GO:0009223	pyrimidine deoxyribonucleotide catabolic process	2/563	12/14517	0.0766305	0.323388	ENSG00000076248/ENSG00000125458	UNG/NT5C	2
BP	GO:0014841	skeletal muscle satellite cell proliferation	2/563	12/14517	0.0766305	0.323388	ENSG00000003402/ENSG00000154188	CFLAR/ANGPT1	2
BP	GO:0014857	regulation of skeletal muscle cell proliferation	2/563	12/14517	0.0766305	0.323388	ENSG00000003402/ENSG00000154188	CFLAR/ANGPT1	2
BP	GO:0016558	protein import into peroxisome matrix	2/563	12/14517	0.0766305	0.323388	ENSG00000142655/ENSG00000121680	PEX14/PEX16	2
BP	GO:0030208	dermatan sulfate biosynthetic process	2/563	12/14517	0.0766305	0.323388	ENSG00000038427/ENSG00000114646	VCAN/CSPG5	2
BP	GO:0031643	positive regulation of myelination	2/563	12/14517	0.0766305	0.323388	ENSG00000149256/ENSG00000019991	TENM4/HGF	2
BP	GO:0033631	cell-cell adhesion mediated by integrin	2/563	12/14517	0.0766305	0.323388	ENSG00000156234/ENSG00000271503	CXCL13/CCL5	2
BP	GO:0034134	toll-like receptor 2 signaling pathway	2/563	12/14517	0.0766305	0.323388	ENSG00000184216/ENSG00000118503	IRAK1/TNFAIP3	2
BP	GO:0035791	platelet-derived growth factor receptor-beta signaling pathway	2/563	12/14517	0.0766305	0.323388	ENSG00000113721/ENSG00000127946	PDGFRB/HIP1	2
BP	GO:0035810	positive regulation of urine volume	2/563	12/14517	0.0766305	0.323388	ENSG00000174808/ENSG00000128271	BTC/ADORA2A	2
BP	GO:0042033	chemokine biosynthetic process	2/563	12/14517	0.0766305	0.323388	ENSG00000114251/ENSG00000136244	WNT5A/IL6	2
BP	GO:0050755	chemokine metabolic process	2/563	12/14517	0.0766305	0.323388	ENSG00000114251/ENSG00000136244	WNT5A/IL6	2
BP	GO:0050930	induction of positive chemotaxis	2/563	12/14517	0.0766305	0.323388	ENSG00000171951/ENSG00000173511	SCG2/VEGFB	2
BP	GO:0051151	negative regulation of smooth muscle cell differentiation	2/563	12/14517	0.0766305	0.323388	ENSG00000150593/ENSG00000124882	PDCD4/EREG	2
BP	GO:0060601	lateral sprouting from an epithelium	2/563	12/14517	0.0766305	0.323388	ENSG00000114251/ENSG00000073282	WNT5A/TP63	2
BP	GO:0061029	eyelid development in camera-type eye	2/563	12/14517	0.0766305	0.323388	ENSG00000176887/ENSG00000112658	SOX11/SRF	2
BP	GO:0061158	3'-UTR-mediated mRNA destabilization	2/563	12/14517	0.0766305	0.323388	ENSG00000152518/ENSG00000185650	ZFP36L2/ZFP36L1	2
BP	GO:0061478	response to platelet aggregation inhibitor	2/563	12/14517	0.0766305	0.323388	ENSG00000106546/ENSG00000127955	AHR/GNAI1	2
BP	GO:0072216	positive regulation of metanephros development	2/563	12/14517	0.0766305	0.323388	ENSG00000113721/ENSG00000075891	PDGFRB/PAX2	2
BP	GO:0090026	positive regulation of monocyte chemotaxis	2/563	12/14517	0.0766305	0.323388	ENSG00000271503/ENSG00000169245	CCL5/CXCL10	2
BP	GO:0097090	presynaptic membrane organization	2/563	12/14517	0.0766305	0.323388	ENSG00000130203/ENSG00000134569	APOE/LRP4	2
BP	GO:0097284	hepatocyte apoptotic process	2/563	12/14517	0.0766305	0.323388	ENSG00000148180/ENSG00000003402	GSN/CFLAR	2
BP	GO:0097296	activation of cysteine-type endopeptidase activity involved in apoptotic signaling pathway	2/563	12/14517	0.0766305	0.323388	ENSG00000120889/ENSG00000026103	TNFRSF10B/FAS	2
BP	GO:1900119	positive regulation of execution phase of apoptosis	2/563	12/14517	0.0766305	0.323388	ENSG00000078098/ENSG00000167136	FAP/ENDOG	2
BP	GO:1901626	regulation of postsynaptic membrane organization	2/563	12/14517	0.0766305	0.323388	ENSG00000130203/ENSG00000134569	APOE/LRP4	2
BP	GO:2000052	positive regulation of non-canonical Wnt signaling pathway	2/563	12/14517	0.0766305	0.323388	ENSG00000114251/ENSG00000140807	WNT5A/NKD1	2
BP	GO:0046467	membrane lipid biosynthetic process	9/563	134/14517	0.0767122	0.323423	ENSG00000162407/ENSG00000111728/ENSG00000172057/ENSG00000235863/ENSG00000128274/ENSG00000133424/ENSG00000101638/ENSG00000176170/ENSG00000179085	PLPP3/ST8SIA1/ORMDL3/B3GALT4/A4GALT/LARGE1/ST8SIA5/SPHK1/DPM3	9
BP	GO:0008535	respiratory chain complex IV assembly	3/563	26/14517	0.0779752	0.325511	ENSG00000183978/ENSG00000125611/ENSG00000178449	COA3/CHCHD5/COX14	3
BP	GO:0009620	response to fungus	3/563	26/14517	0.0779752	0.325511	ENSG00000106538/ENSG00000163661/ENSG00000159674	RARRES2/PTX3/SPON2	3
BP	GO:0038084	vascular endothelial growth factor signaling pathway	3/563	26/14517	0.0779752	0.325511	ENSG00000136848/ENSG00000118257/ENSG00000113721	DAB2IP/NRP2/PDGFRB	3
BP	GO:0043368	positive T cell selection	3/563	26/14517	0.0779752	0.325511	ENSG00000112658/ENSG00000136244/ENSG00000019582	SRF/IL6/CD74	3
BP	GO:0045577	regulation of B cell differentiation	3/563	26/14517	0.0779752	0.325511	ENSG00000157227/ENSG00000152518/ENSG00000185650	MMP14/ZFP36L2/ZFP36L1	3
BP	GO:0051930	regulation of sensory perception of pain	3/563	26/14517	0.0779752	0.325511	ENSG00000074416/ENSG00000136999/ENSG00000166292	MGLL/NOV/TMEM100	3
BP	GO:0051931	regulation of sensory perception	3/563	26/14517	0.0779752	0.325511	ENSG00000074416/ENSG00000136999/ENSG00000166292	MGLL/NOV/TMEM100	3
BP	GO:0030510	regulation of BMP signaling pathway	6/563	77/14517	0.0780078	0.325511	ENSG00000166033/ENSG00000114251/ENSG00000158747/ENSG00000176887/ENSG00000148204/ENSG00000106483	HTRA1/WNT5A/NBL1/SOX11/CRB2/SFRP4	6
BP	GO:0033138	positive regulation of peptidyl-serine phosphorylation	6/563	77/14517	0.0780078	0.325511	ENSG00000114251/ENSG00000073756/ENSG00000154188/ENSG00000137936/ENSG00000136244/ENSG00000148053	WNT5A/PTGS2/ANGPT1/BCAR3/IL6/NTRK2	6
BP	GO:0050772	positive regulation of axonogenesis	6/563	77/14517	0.0780078	0.325511	ENSG00000115414/ENSG00000112902/ENSG00000112658/ENSG00000148053/ENSG00000277586/ENSG00000247596	FN1/SEMA5A/SRF/NTRK2/NEFL/TWF2	6
BP	GO:0015914	phospholipid transport	5/563	59/14517	0.0780192	0.325511	ENSG00000130203/ENSG00000165029/ENSG00000100979/ENSG00000154217/ENSG00000183578	APOE/ABCA1/PLTP/PITPNC1/TNFAIP8L3	5
BP	GO:0046683	response to organophosphorus	8/563	115/14517	0.0784652	0.326754	ENSG00000054356/ENSG00000106546/ENSG00000073756/ENSG00000115884/ENSG00000172572/ENSG00000099822/ENSG00000185650/ENSG00000115461	PTPRN/AHR/PTGS2/SDC1/PDE3A/HCN2/ZFP36L1/IGFBP5	8
BP	GO:0048701	embryonic cranial skeleton morphogenesis	4/563	42/14517	0.0786877	0.326754	ENSG00000116132/ENSG00000157227/ENSG00000121039/ENSG00000119699	PRRX1/MMP14/RDH10/TGFB3	4
BP	GO:0098659	inorganic cation import across plasma membrane	4/563	42/14517	0.0786877	0.326754	ENSG00000010810/ENSG00000171867/ENSG00000170385/ENSG00000099822	FYN/PRNP/SLC30A1/HCN2	4
BP	GO:0099587	inorganic ion import across plasma membrane	4/563	42/14517	0.0786877	0.326754	ENSG00000010810/ENSG00000171867/ENSG00000170385/ENSG00000099822	FYN/PRNP/SLC30A1/HCN2	4
BP	GO:1901224	positive regulation of NIK/NF-kappaB signaling	4/563	42/14517	0.0786877	0.326754	ENSG00000184216/ENSG00000133048/ENSG00000120889/ENSG00000150593	IRAK1/CHI3L1/TNFRSF10B/PDCD4	4
BP	GO:0031345	negative regulation of cell projection organization	10/563	155/14517	0.0795062	0.329842	ENSG00000113657/ENSG00000118785/ENSG00000130203/ENSG00000114251/ENSG00000010810/ENSG00000171867/ENSG00000134569/ENSG00000112902/ENSG00000125266/ENSG00000115297	DPYSL3/SPP1/APOE/WNT5A/FYN/PRNP/LRP4/SEMA5A/EFNB2/TLX2	10
BP	GO:0051346	negative regulation of hydrolase activity	20/563	367/14517	0.0795973	0.32991	ENSG00000109846/ENSG00000100234/ENSG00000120889/ENSG00000082458/ENSG00000073756/ENSG00000102032/ENSG00000136848/ENSG00000163661/ENSG00000175899/ENSG00000107742/ENSG00000148204/ENSG00000110711/ENSG00000137449/ENSG00000149257/ENSG00000019991/ENSG00000103175/ENSG00000075891/ENSG00000137558/ENSG00000132522/ENSG00000128271	CRYAB/TIMP3/TNFRSF10B/DLG3/PTGS2/RENBP/DAB2IP/PTX3/A2M/SPOCK2/CRB2/AIP/CPEB2/SERPINH1/HGF/WFDC1/PAX2/PI15/GPS2/ADORA2A	20
BP	GO:0048738	cardiac muscle tissue development	11/563	176/14517	0.0812264	0.336346	ENSG00000114251/ENSG00000125266/ENSG00000113721/ENSG00000124006/ENSG00000121068/ENSG00000112658/ENSG00000125845/ENSG00000103148/ENSG00000149256/ENSG00000170365/ENSG00000082482	WNT5A/EFNB2/PDGFRB/OBSL1/TBX2/SRF/BMP2/NPRL3/TENM4/SMAD1/KCNK2	11
BP	GO:1902882	regulation of response to oxidative stress	6/563	78/14517	0.0818929	0.338788	ENSG00000112096/ENSG00000164830/ENSG00000120694/ENSG00000149212/ENSG00000019991/ENSG00000167136	SOD2/OXR1/HSPH1/SESN3/HGF/ENDOG	6
BP	GO:0051785	positive regulation of nuclear division	5/563	60/14517	0.082543	0.340838	ENSG00000114251/ENSG00000113721/ENSG00000162337/ENSG00000174808/ENSG00000124882	WNT5A/PDGFRB/LRP5/BTC/EREG	5
BP	GO:1903201	regulation of oxidative stress-induced cell death	5/563	60/14517	0.082543	0.340838	ENSG00000112096/ENSG00000164830/ENSG00000120694/ENSG00000019991/ENSG00000167136	SOD2/OXR1/HSPH1/HGF/ENDOG	5
BP	GO:0009952	anterior/posterior pattern specification	11/563	177/14517	0.0837551	0.344905	ENSG00000114251/ENSG00000140807/ENSG00000172819/ENSG00000112658/ENSG00000125845/ENSG00000162337/ENSG00000163064/ENSG00000148204/ENSG00000260027/ENSG00000106511/ENSG00000168646	WNT5A/NKD1/RARG/SRF/BMP2/LRP5/EN1/CRB2/HOXB7/MEOX2/AXIN2	11
BP	GO:0008631	intrinsic apoptotic signaling pathway in response to oxidative stress	4/563	43/14517	0.0842319	0.344905	ENSG00000112096/ENSG00000138061/ENSG00000120694/ENSG00000140464	SOD2/CYP1B1/HSPH1/PML	4
BP	GO:0035987	endodermal cell differentiation	4/563	43/14517	0.0842319	0.344905	ENSG00000115414/ENSG00000157227/ENSG00000142156/ENSG00000204262	FN1/MMP14/COL6A1/COL5A2	4
BP	GO:0042771	intrinsic apoptotic signaling pathway in response to DNA damage by p53 class mediator	4/563	43/14517	0.0842319	0.344905	ENSG00000140464/ENSG00000174307/ENSG00000073282/ENSG00000019582	PML/PHLDA3/TP63/CD74	4
BP	GO:0046579	positive regulation of Ras protein signal transduction	4/563	43/14517	0.0842319	0.344905	ENSG00000113721/ENSG00000049130/ENSG00000184371/ENSG00000168542	PDGFRB/KITLG/CSF1/COL3A1	4
BP	GO:0048066	developmental pigmentation	4/563	43/14517	0.0842319	0.344905	ENSG00000058056/ENSG00000166189/ENSG00000049130/ENSG00000185664	USP13/HPS6/KITLG/PMEL	4
BP	GO:0060976	coronary vasculature development	4/563	43/14517	0.0842319	0.344905	ENSG00000049323/ENSG00000113721/ENSG00000173511/ENSG00000112658	LTBP1/PDGFRB/VEGFB/SRF	4
BP	GO:0071320	cellular response to cAMP	4/563	43/14517	0.0842319	0.344905	ENSG00000106546/ENSG00000099822/ENSG00000185650/ENSG00000115461	AHR/HCN2/ZFP36L1/IGFBP5	4
BP	GO:1902883	negative regulation of response to oxidative stress	4/563	43/14517	0.0842319	0.344905	ENSG00000112096/ENSG00000164830/ENSG00000120694/ENSG00000019991	SOD2/OXR1/HSPH1/HGF	4
BP	GO:0008299	isoprenoid biosynthetic process	3/563	27/14517	0.0853051	0.346405	ENSG00000184254/ENSG00000114115/ENSG00000121039	ALDH1A3/RBP1/RDH10	3
BP	GO:0032228	regulation of synaptic transmission, GABAergic	3/563	27/14517	0.0853051	0.346405	ENSG00000109189/ENSG00000152910/ENSG00000128271	USP46/CNTNAP4/ADORA2A	3
BP	GO:0033028	myeloid cell apoptotic process	3/563	27/14517	0.0853051	0.346405	ENSG00000049130/ENSG00000136244/ENSG00000271503	KITLG/IL6/CCL5	3
BP	GO:0036474	cell death in response to hydrogen peroxide	3/563	27/14517	0.0853051	0.346405	ENSG00000120694/ENSG00000019991/ENSG00000167136	HSPH1/HGF/ENDOG	3
BP	GO:0042311	vasodilation	3/563	27/14517	0.0853051	0.346405	ENSG00000112096/ENSG00000130203/ENSG00000128271	SOD2/APOE/ADORA2A	3
BP	GO:0045907	positive regulation of vasoconstriction	3/563	27/14517	0.0853051	0.346405	ENSG00000073756/ENSG00000090339/ENSG00000171873	PTGS2/ICAM1/ADRA1D	3
BP	GO:0046596	regulation of viral entry into host cell	3/563	27/14517	0.0853051	0.346405	ENSG00000148180/ENSG00000163661/ENSG00000019582	GSN/PTX3/CD74	3
BP	GO:0070229	negative regulation of lymphocyte apoptotic process	3/563	27/14517	0.0853051	0.346405	ENSG00000166925/ENSG00000019582/ENSG00000271503	TSC22D4/CD74/CCL5	3
BP	GO:0070570	regulation of neuron projection regeneration	3/563	27/14517	0.0853051	0.346405	ENSG00000116132/ENSG00000118785/ENSG00000019991	PRRX1/SPP1/HGF	3
BP	GO:0001676	long-chain fatty acid metabolic process	6/563	79/14517	0.085884	0.348434	ENSG00000073756/ENSG00000138061/ENSG00000074416/ENSG00000119673/ENSG00000123560/ENSG00000184227	PTGS2/CYP1B1/MGLL/ACOT2/PLP1/ACOT1	6
BP	GO:0010769	regulation of cell morphogenesis involved in differentiation	15/563	262/14517	0.0859818	0.348511	ENSG00000118785/ENSG00000130203/ENSG00000114251/ENSG00000115414/ENSG00000117228/ENSG00000134569/ENSG00000169750/ENSG00000112902/ENSG00000091129/ENSG00000124006/ENSG00000112658/ENSG00000148053/ENSG00000115297/ENSG00000277586/ENSG00000247596	SPP1/APOE/WNT5A/FN1/GBP1/LRP4/RAC3/SEMA5A/NRCAM/OBSL1/SRF/NTRK2/TLX2/NEFL/TWF2	15
BP	GO:0001841	neural tube formation	7/563	98/14517	0.0861701	0.348633	ENSG00000164932/ENSG00000114251/ENSG00000124766/ENSG00000177030/ENSG00000176887/ENSG00000172819/ENSG00000075891	CTHRC1/WNT5A/SOX4/DEAF1/SOX11/RARG/PAX2	7
BP	GO:0050709	negative regulation of protein secretion	7/563	98/14517	0.0861701	0.348633	ENSG00000115414/ENSG00000117228/ENSG00000154188/ENSG00000137507/ENSG00000146072/ENSG00000136999/ENSG00000140464	FN1/GBP1/ANGPT1/LRRC32/TNFRSF21/NOV/PML	7
BP	GO:0001894	tissue homeostasis	11/563	178/14517	0.0863321	0.348645	ENSG00000118503/ENSG00000118785/ENSG00000180694/ENSG00000169750/ENSG00000078804/ENSG00000164761/ENSG00000112658/ENSG00000184371/ENSG00000136244/ENSG00000169744/ENSG00000107736	TNFAIP3/SPP1/TMEM64/RAC3/TP53INP2/TNFRSF11B/SRF/CSF1/IL6/LDB2/CDH23	11
BP	GO:0042310	vasoconstriction	5/563	61/14517	0.0872028	0.348645	ENSG00000073756/ENSG00000090339/ENSG00000151617/ENSG00000148680/ENSG00000171873	PTGS2/ICAM1/EDNRA/HTR7/ADRA1D	5
BP	GO:0046427	positive regulation of JAK-STAT cascade	5/563	61/14517	0.0872028	0.348645	ENSG00000010810/ENSG00000138061/ENSG00000136244/ENSG00000102931/ENSG00000271503	FYN/CYP1B1/IL6/ARL2BP/CCL5	5
BP	GO:0098739	import across plasma membrane	5/563	61/14517	0.0872028	0.348645	ENSG00000010810/ENSG00000171867/ENSG00000170385/ENSG00000079215/ENSG00000099822	FYN/PRNP/SLC30A1/SLC1A3/HCN2	5
BP	GO:2001057	reactive nitrogen species metabolic process	5/563	61/14517	0.0872028	0.348645	ENSG00000073756/ENSG00000090339/ENSG00000138061/ENSG00000163661/ENSG00000213722	PTGS2/ICAM1/CYP1B1/PTX3/DDAH2	5
BP	GO:0001502	cartilage condensation	2/563	13/14517	0.0883076	0.348645	ENSG00000125879/ENSG00000111341	OTOR/MGP	2
BP	GO:0002467	germinal center formation	2/563	13/14517	0.0883076	0.348645	ENSG00000118503/ENSG00000156234	TNFAIP3/CXCL13	2
BP	GO:0006244	pyrimidine nucleotide catabolic process	2/563	13/14517	0.0883076	0.348645	ENSG00000076248/ENSG00000125458	UNG/NT5C	2
BP	GO:0010839	negative regulation of keratinocyte proliferation	2/563	13/14517	0.0883076	0.348645	ENSG00000119138/ENSG00000125266	KLF9/EFNB2	2
BP	GO:0014856	skeletal muscle cell proliferation	2/563	13/14517	0.0883076	0.348645	ENSG00000003402/ENSG00000154188	CFLAR/ANGPT1	2
BP	GO:0014889	muscle atrophy	2/563	13/14517	0.0883076	0.348645	ENSG00000148180/ENSG00000003402	GSN/CFLAR	2
BP	GO:0021819	layer formation in cerebral cortex	2/563	13/14517	0.0883076	0.348645	ENSG00000166780/ENSG00000136848	C16orf45/DAB2IP	2
BP	GO:0030205	dermatan sulfate metabolic process	2/563	13/14517	0.0883076	0.348645	ENSG00000038427/ENSG00000114646	VCAN/CSPG5	2
BP	GO:0030828	positive regulation of cGMP biosynthetic process	2/563	13/14517	0.0883076	0.348645	ENSG00000130203/ENSG00000152402	APOE/GUCY1A2	2
BP	GO:0033033	negative regulation of myeloid cell apoptotic process	2/563	13/14517	0.0883076	0.348645	ENSG00000049130/ENSG00000271503	KITLG/CCL5	2
BP	GO:0034497	protein localization to phagophore assembly site	2/563	13/14517	0.0883076	0.348645	ENSG00000157954/ENSG00000179364	WIPI2/PACS2	2
BP	GO:0042159	lipoprotein catabolic process	2/563	13/14517	0.0883076	0.348645	ENSG00000130203/ENSG00000185269	APOE/NOTUM	2
BP	GO:0042362	fat-soluble vitamin biosynthetic process	2/563	13/14517	0.0883076	0.348645	ENSG00000109320/ENSG00000100979	NFKB1/PLTP	2
BP	GO:0043691	reverse cholesterol transport	2/563	13/14517	0.0883076	0.348645	ENSG00000130203/ENSG00000165029	APOE/ABCA1	2
BP	GO:0045651	positive regulation of macrophage differentiation	2/563	13/14517	0.0883076	0.348645	ENSG00000157368/ENSG00000184371	IL34/CSF1	2
BP	GO:0046349	amino sugar biosynthetic process	2/563	13/14517	0.0883076	0.348645	ENSG00000102032/ENSG00000162066	RENBP/AMDHD2	2
BP	GO:0060347	heart trabecula formation	2/563	13/14517	0.0883076	0.348645	ENSG00000164683/ENSG00000112658	HEY1/SRF	2
BP	GO:0070431	nucleotide-binding oligomerization domain containing 2 signaling pathway	2/563	13/14517	0.0883076	0.348645	ENSG00000118503/ENSG00000100906	TNFAIP3/NFKBIA	2
BP	GO:0072176	nephric duct development	2/563	13/14517	0.0883076	0.348645	ENSG00000125266/ENSG00000075891	EFNB2/PAX2	2
BP	GO:0072224	metanephric glomerulus development	2/563	13/14517	0.0883076	0.348645	ENSG00000113721/ENSG00000075891	PDGFRB/PAX2	2
BP	GO:0090151	establishment of protein localization to mitochondrial membrane	2/563	13/14517	0.0883076	0.348645	ENSG00000105185/ENSG00000099800	PDCD5/TIMM13	2
BP	GO:2001212	regulation of vasculogenesis	2/563	13/14517	0.0883076	0.348645	ENSG00000164683/ENSG00000166292	HEY1/TMEM100	2
BP	GO:0042113	B cell activation	11/563	179/14517	0.0889573	0.350896	ENSG00000118503/ENSG00000162692/ENSG00000106546/ENSG00000157227/ENSG00000076248/ENSG00000152518/ENSG00000185650/ENSG00000146072/ENSG00000136244/ENSG00000104998/ENSG00000019582	TNFAIP3/VCAM1/AHR/MMP14/UNG/ZFP36L2/ZFP36L1/TNFRSF21/IL6/IL27RA/CD74	11
BP	GO:0002521	leukocyte differentiation	21/563	395/14517	0.0897779	0.352964	ENSG00000204103/ENSG00000162692/ENSG00000003137/ENSG00000100345/ENSG00000141736/ENSG00000157227/ENSG00000124766/ENSG00000128606/ENSG00000180694/ENSG00000152518/ENSG00000157368/ENSG00000104856/ENSG00000185650/ENSG00000112658/ENSG00000049130/ENSG00000100105/ENSG00000184371/ENSG00000136244/ENSG00000019582/ENSG00000125144/ENSG00000177283	MAFB/VCAM1/CYP26B1/MYH9/ERBB2/MMP14/SOX4/LRRC17/TMEM64/ZFP36L2/IL34/RELB/ZFP36L1/SRF/KITLG/PATZ1/CSF1/IL6/CD74/MT1G/FZD8	21
BP	GO:0051261	protein depolymerization	7/563	99/14517	0.0898086	0.352964	ENSG00000148180/ENSG00000166780/ENSG00000112902/ENSG00000125868/ENSG00000159753/ENSG00000247596/ENSG00000115956	GSN/C16orf45/SEMA5A/DSTN/CARMIL2/TWF2/PLEK	7
BP	GO:0030850	prostate gland development	4/563	44/14517	0.0899617	0.352964	ENSG00000114251/ENSG00000172201/ENSG00000172819/ENSG00000073282	WNT5A/ID4/RARG/TP63	4
BP	GO:0032007	negative regulation of TOR signaling	4/563	44/14517	0.0899617	0.352964	ENSG00000204673/ENSG00000149212/ENSG00000103148/ENSG00000155792	AKT1S1/SESN3/NPRL3/DEPTOR	4
BP	GO:0045428	regulation of nitric oxide biosynthetic process	4/563	44/14517	0.0899617	0.352964	ENSG00000073756/ENSG00000090339/ENSG00000163661/ENSG00000213722	PTGS2/ICAM1/PTX3/DDAH2	4
BP	GO:0051055	negative regulation of lipid biosynthetic process	4/563	44/14517	0.0899617	0.352964	ENSG00000109320/ENSG00000130203/ENSG00000172057/ENSG00000125845	NFKB1/APOE/ORMDL3/BMP2	4
BP	GO:0051302	regulation of cell division	9/563	139/14517	0.0914168	0.358354	ENSG00000101224/ENSG00000101350/ENSG00000131242/ENSG00000173511/ENSG00000265972/ENSG00000119699/ENSG00000073282/ENSG00000174808/ENSG00000124882	CDC25B/KIF3B/RAB11FIP4/VEGFB/TXNIP/TGFB3/TP63/BTC/EREG	9
BP	GO:0016042	lipid catabolic process	15/563	265/14517	0.0924651	0.361019	ENSG00000003137/ENSG00000118785/ENSG00000130203/ENSG00000106538/ENSG00000166426/ENSG00000138061/ENSG00000134324/ENSG00000074416/ENSG00000198074/ENSG00000164434/ENSG00000087076/ENSG00000158006/ENSG00000176170/ENSG00000175445/ENSG00000146233	CYP26B1/SPP1/APOE/RARRES2/CRABP1/CYP1B1/LPIN1/MGLL/AKR1B10/FABP7/HSD17B14/PAFAH2/SPHK1/LPL/CYP39A1	15
BP	GO:0003338	metanephros morphogenesis	3/563	28/14517	0.0929154	0.361019	ENSG00000162849/ENSG00000113721/ENSG00000075891	KIF26B/PDGFRB/PAX2	3
BP	GO:0007271	synaptic transmission, cholinergic	3/563	28/14517	0.0929154	0.361019	ENSG00000130203/ENSG00000150551/ENSG00000128271	APOE/LYPD1/ADORA2A	3
BP	GO:0010922	positive regulation of phosphatase activity	3/563	28/14517	0.0929154	0.361019	ENSG00000113721/ENSG00000125845/ENSG00000115956	PDGFRB/BMP2/PLEK	3
BP	GO:0021772	olfactory bulb development	3/563	28/14517	0.0929154	0.361019	ENSG00000114251/ENSG00000112658/ENSG00000095713	WNT5A/SRF/CRTAC1	3
BP	GO:0021799	cerebral cortex radially oriented cell migration	3/563	28/14517	0.0929154	0.361019	ENSG00000150764/ENSG00000166780/ENSG00000136848	DIXDC1/C16orf45/DAB2IP	3
BP	GO:0030262	apoptotic nuclear changes	3/563	28/14517	0.0929154	0.361019	ENSG00000179526/ENSG00000183770/ENSG00000167136	SHARPIN/FOXL2/ENDOG	3
BP	GO:0061036	positive regulation of cartilage development	3/563	28/14517	0.0929154	0.361019	ENSG00000114251/ENSG00000125845/ENSG00000170365	WNT5A/BMP2/SMAD1	3
BP	GO:0097484	dendrite extension	3/563	28/14517	0.0929154	0.361019	ENSG00000090432/ENSG00000103528/ENSG00000213023	MUL1/SYT17/SYT3	3
BP	GO:2001038	regulation of cellular response to drug	3/563	28/14517	0.0929154	0.361019	ENSG00000120694/ENSG00000019991/ENSG00000167136	HSPH1/HGF/ENDOG	3
BP	GO:0071900	regulation of protein serine/threonine kinase activity	24/563	464/14517	0.093038	0.361177	ENSG00000184216/ENSG00000133048/ENSG00000118503/ENSG00000103888/ENSG00000120889/ENSG00000130203/ENSG00000162595/ENSG00000114251/ENSG00000141736/ENSG00000120875/ENSG00000176907/ENSG00000136848/ENSG00000113721/ENSG00000049130/ENSG00000169220/ENSG00000125845/ENSG00000150593/ENSG00000090432/ENSG00000162337/ENSG00000119699/ENSG00000019991/ENSG00000019582/ENSG00000177283/ENSG00000132522	IRAK1/CHI3L1/TNFAIP3/CEMIP/TNFRSF10B/APOE/DIRAS3/WNT5A/ERBB2/DUSP4/TCIM/DAB2IP/PDGFRB/KITLG/RGS14/BMP2/PDCD4/MUL1/LRP5/TGFB3/HGF/CD74/FZD8/GPS2	24
BP	GO:0050663	cytokine secretion	10/563	160/14517	0.0933914	0.362231	ENSG00000133048/ENSG00000114251/ENSG00000115414/ENSG00000165029/ENSG00000117228/ENSG00000154188/ENSG00000137507/ENSG00000146072/ENSG00000140464/ENSG00000175445	CHI3L1/WNT5A/FN1/ABCA1/GBP1/ANGPT1/LRRC32/TNFRSF21/PML/LPL	10
BP	GO:0072089	stem cell proliferation	7/563	100/14517	0.0935325	0.362459	ENSG00000114251/ENSG00000176887/ENSG00000172201/ENSG00000203883/ENSG00000105245/ENSG00000185650/ENSG00000049130	WNT5A/SOX11/ID4/SOX18/NUMBL/ZFP36L1/KITLG	7
BP	GO:0072175	epithelial tube formation	8/563	120/14517	0.0947634	0.366906	ENSG00000164932/ENSG00000114251/ENSG00000177508/ENSG00000124766/ENSG00000177030/ENSG00000176887/ENSG00000172819/ENSG00000075891	CTHRC1/WNT5A/IRX3/SOX4/DEAF1/SOX11/RARG/PAX2	8
BP	GO:0006220	pyrimidine nucleotide metabolic process	4/563	45/14517	0.0958733	0.369909	ENSG00000076248/ENSG00000154027/ENSG00000125458/ENSG00000134326	UNG/AK5/NT5C/CMPK2	4
BP	GO:0007528	neuromuscular junction development	4/563	45/14517	0.0958733	0.369909	ENSG00000141736/ENSG00000121440/ENSG00000134569/ENSG00000148053	ERBB2/PDZRN3/LRP4/NTRK2	4
BP	GO:0046503	glycerolipid catabolic process	4/563	45/14517	0.0958733	0.369909	ENSG00000130203/ENSG00000074416/ENSG00000164434/ENSG00000175445	APOE/MGLL/FABP7/LPL	4
BP	GO:1902903	regulation of supramolecular fiber organization	17/563	310/14517	0.0958744	0.369909	ENSG00000109846/ENSG00000148180/ENSG00000130203/ENSG00000090339/ENSG00000166780/ENSG00000169750/ENSG00000112902/ENSG00000006606/ENSG00000125868/ENSG00000159753/ENSG00000119699/ENSG00000167617/ENSG00000247596/ENSG00000182511/ENSG00000115956/ENSG00000254585/ENSG00000106526	CRYAB/GSN/APOE/ICAM1/C16orf45/RAC3/SEMA5A/CCL26/DSTN/CARMIL2/TGFB3/CDC42EP5/TWF2/FES/PLEK/MAGEL2/ACTR3C	17
BP	GO:0010633	negative regulation of epithelial cell migration	5/563	63/14517	0.0969243	0.372331	ENSG00000130203/ENSG00000091879/ENSG00000136848/ENSG00000156234/ENSG00000106511	APOE/ANGPT2/DAB2IP/CXCL13/MEOX2	5
BP	GO:0014909	smooth muscle cell migration	5/563	63/14517	0.0969243	0.372331	ENSG00000122861/ENSG00000113721/ENSG00000115461/ENSG00000136999/ENSG00000271503	PLAU/PDGFRB/IGFBP5/NOV/CCL5	5
BP	GO:0051702	interaction with symbiont	5/563	63/14517	0.0969243	0.372331	ENSG00000130203/ENSG00000115414/ENSG00000099956/ENSG00000163661/ENSG00000271503	APOE/FN1/SMARCB1/PTX3/CCL5	5
BP	GO:0061180	mammary gland epithelium development	5/563	63/14517	0.0969243	0.372331	ENSG00000114251/ENSG00000177030/ENSG00000162337/ENSG00000140464/ENSG00000184371	WNT5A/DEAF1/LRP5/PML/CSF1	5
BP	GO:1904894	positive regulation of STAT cascade	5/563	63/14517	0.0969243	0.372331	ENSG00000010810/ENSG00000138061/ENSG00000136244/ENSG00000102931/ENSG00000271503	FYN/CYP1B1/IL6/ARL2BP/CCL5	5
BP	GO:0034614	cellular response to reactive oxygen species	9/563	141/14517	0.0977322	0.374782	ENSG00000118503/ENSG00000112096/ENSG00000138061/ENSG00000003402/ENSG00000120694/ENSG00000136244/ENSG00000019991/ENSG00000167136/ENSG00000075891	TNFAIP3/SOD2/CYP1B1/CFLAR/HSPH1/IL6/HGF/ENDOG/PAX2	9
BP	GO:0046661	male sex differentiation	9/563	141/14517	0.0977322	0.374782	ENSG00000114251/ENSG00000157227/ENSG00000090339/ENSG00000115884/ENSG00000113721/ENSG00000049130/ENSG00000100105/ENSG00000143545/ENSG00000092758	WNT5A/MMP14/ICAM1/SDC1/PDGFRB/KITLG/PATZ1/RAB13/COL9A3	9
BP	GO:1903169	regulation of calcium ion transmembrane transport	8/563	121/14517	0.0982385	0.376396	ENSG00000103888/ENSG00000010810/ENSG00000145362/ENSG00000171867/ENSG00000145349/ENSG00000171873/ENSG00000092051/ENSG00000169245	CEMIP/FYN/ANK2/PRNP/CAMK2D/ADRA1D/JPH4/CXCL10	8
BP	GO:0007600	sensory perception	23/563	445/14517	0.0990774	0.378301	ENSG00000100234/ENSG00000103888/ENSG00000112320/ENSG00000010810/ENSG00000073756/ENSG00000090339/ENSG00000174343/ENSG00000138061/ENSG00000079215/ENSG00000128617/ENSG00000074416/ENSG00000105088/ENSG00000121039/ENSG00000136999/ENSG00000125879/ENSG00000160113/ENSG00000132563/ENSG00000099800/ENSG00000166292/ENSG00000075891/ENSG00000086717/ENSG00000107736/ENSG00000128271	TIMP3/CEMIP/SOBP/FYN/PTGS2/ICAM1/CHRNA9/CYP1B1/SLC1A3/OPN1SW/MGLL/OLFM2/RDH10/NOV/OTOR/NR2F6/REEP2/TIMM13/TMEM100/PAX2/PPEF1/CDH23/ADORA2A	23
BP	GO:0002374	cytokine secretion involved in immune response	2/563	14/14517	0.100468	0.378301	ENSG00000114251/ENSG00000154188	WNT5A/ANGPT1	2
BP	GO:0006646	phosphatidylethanolamine biosynthetic process	2/563	14/14517	0.100468	0.378301	ENSG00000185813/ENSG00000134324	PCYT2/LPIN1	2
BP	GO:0009263	deoxyribonucleotide biosynthetic process	2/563	14/14517	0.100468	0.378301	ENSG00000154027/ENSG00000134326	AK5/CMPK2	2
BP	GO:0030207	chondroitin sulfate catabolic process	2/563	14/14517	0.100468	0.378301	ENSG00000038427/ENSG00000114646	VCAN/CSPG5	2
BP	GO:0032695	negative regulation of interleukin-12 production	2/563	14/14517	0.100468	0.378301	ENSG00000109320/ENSG00000174600	NFKB1/CMKLR1	2
BP	GO:0034349	glial cell apoptotic process	2/563	14/14517	0.100468	0.378301	ENSG00000108691/ENSG00000146072	CCL2/TNFRSF21	2
BP	GO:0034375	high-density lipoprotein particle remodeling	2/563	14/14517	0.100468	0.378301	ENSG00000130203/ENSG00000100979	APOE/PLTP	2
BP	GO:0035988	chondrocyte proliferation	2/563	14/14517	0.100468	0.378301	ENSG00000157227/ENSG00000136999	MMP14/NOV	2
BP	GO:0036342	post-anal tail morphogenesis	2/563	14/14517	0.100468	0.378301	ENSG00000114251/ENSG00000073282	WNT5A/TP63	2
BP	GO:0045780	positive regulation of bone resorption	2/563	14/14517	0.100468	0.378301	ENSG00000118785/ENSG00000180694	SPP1/TMEM64	2
BP	GO:0046852	positive regulation of bone remodeling	2/563	14/14517	0.100468	0.378301	ENSG00000118785/ENSG00000180694	SPP1/TMEM64	2
BP	GO:0051450	myoblast proliferation	2/563	14/14517	0.100468	0.378301	ENSG00000168874/ENSG00000019991	ATOH8/HGF	2
BP	GO:0060004	reflex	2/563	14/14517	0.100468	0.378301	ENSG00000184254/ENSG00000109189	ALDH1A3/USP46	2
BP	GO:0098743	cell aggregation	2/563	14/14517	0.100468	0.378301	ENSG00000125879/ENSG00000111341	OTOR/MGP	2
BP	GO:1904706	negative regulation of vascular smooth muscle cell proliferation	2/563	14/14517	0.100468	0.378301	ENSG00000150593/ENSG00000119699	PDCD4/TGFB3	2
BP	GO:0003401	axis elongation	3/563	29/14517	0.100794	0.378301	ENSG00000114251/ENSG00000140807/ENSG00000121039	WNT5A/NKD1/RDH10	3
BP	GO:0006692	prostanoid metabolic process	3/563	29/14517	0.100794	0.378301	ENSG00000157870/ENSG00000073756/ENSG00000019582	PRXL2B/PTGS2/CD74	3
BP	GO:0006693	prostaglandin metabolic process	3/563	29/14517	0.100794	0.378301	ENSG00000157870/ENSG00000073756/ENSG00000019582	PRXL2B/PTGS2/CD74	3
BP	GO:0006699	bile acid biosynthetic process	3/563	29/14517	0.100794	0.378301	ENSG00000138135/ENSG00000135929/ENSG00000146233	CH25H/CYP27A1/CYP39A1	3
BP	GO:0021988	olfactory lobe development	3/563	29/14517	0.100794	0.378301	ENSG00000114251/ENSG00000112658/ENSG00000095713	WNT5A/SRF/CRTAC1	3
BP	GO:0035137	hindlimb morphogenesis	3/563	29/14517	0.100794	0.378301	ENSG00000172819/ENSG00000073282/ENSG00000069011	RARG/TP63/PITX1	3
BP	GO:0071549	cellular response to dexamethasone stimulus	3/563	29/14517	0.100794	0.378301	ENSG00000090339/ENSG00000003402/ENSG00000156804	ICAM1/CFLAR/FBXO32	3
BP	GO:1903053	regulation of extracellular matrix organization	3/563	29/14517	0.100794	0.378301	ENSG00000003402/ENSG00000159753/ENSG00000078098	CFLAR/CARMIL2/FAP	3
BP	GO:0048639	positive regulation of developmental growth	9/563	142/14517	0.100982	0.378684	ENSG00000115414/ENSG00000112902/ENSG00000121068/ENSG00000112658/ENSG00000090432/ENSG00000103528/ENSG00000184371/ENSG00000247596/ENSG00000213023	FN1/SEMA5A/TBX2/SRF/MUL1/SYT17/CSF1/TWF2/SYT3	9
BP	GO:0043244	regulation of protein complex disassembly	7/563	102/14517	0.101235	0.379307	ENSG00000148180/ENSG00000166780/ENSG00000112902/ENSG00000125868/ENSG00000159753/ENSG00000247596/ENSG00000115956	GSN/C16orf45/SEMA5A/DSTN/CARMIL2/TWF2/PLEK	7
BP	GO:0001764	neuron migration	8/563	122/14517	0.101785	0.37953	ENSG00000010810/ENSG00000091129/ENSG00000136848/ENSG00000112658/ENSG00000148053/ENSG00000168542/ENSG00000134121/ENSG00000173376	FYN/NRCAM/DAB2IP/SRF/NTRK2/COL3A1/CHL1/NDNF	8
BP	GO:0008203	cholesterol metabolic process	8/563	122/14517	0.101785	0.37953	ENSG00000130203/ENSG00000165029/ENSG00000100243/ENSG00000066136/ENSG00000138135/ENSG00000198911/ENSG00000162337/ENSG00000146233	APOE/ABCA1/CYB5R3/NFYC/CH25H/SREBF2/LRP5/CYP39A1	8
BP	GO:0060402	calcium ion transport into cytosol	8/563	122/14517	0.101785	0.37953	ENSG00000103888/ENSG00000010810/ENSG00000145362/ENSG00000171867/ENSG00000145349/ENSG00000140464/ENSG00000092051/ENSG00000169245	CEMIP/FYN/ANK2/PRNP/CAMK2D/PML/JPH4/CXCL10	8
BP	GO:0046068	cGMP metabolic process	4/563	46/14517	0.101963	0.37953	ENSG00000130203/ENSG00000114251/ENSG00000152402/ENSG00000112541	APOE/WNT5A/GUCY1A2/PDE10A	4
BP	GO:0060038	cardiac muscle cell proliferation	4/563	46/14517	0.101963	0.37953	ENSG00000121068/ENSG00000149256/ENSG00000170365/ENSG00000082482	TBX2/TENM4/SMAD1/KCNK2	4
BP	GO:0007193	adenylate cyclase-inhibiting G-protein coupled receptor signaling pathway	5/563	64/14517	0.101982	0.37953	ENSG00000151617/ENSG00000127955/ENSG00000148680/ENSG00000171873/ENSG00000099864	EDNRA/GNAI1/HTR7/ADRA1D/PALM	5
BP	GO:0048678	response to axon injury	5/563	64/14517	0.101982	0.37953	ENSG00000113657/ENSG00000118785/ENSG00000277586/ENSG00000134121/ENSG00000082482	DPYSL3/SPP1/NEFL/CHL1/KCNK2	5
BP	GO:1903670	regulation of sprouting angiogenesis	5/563	64/14517	0.101982	0.37953	ENSG00000073756/ENSG00000170365/ENSG00000126785/ENSG00000106511/ENSG00000007968	PTGS2/SMAD1/RHOJ/MEOX2/E2F2	5
BP	GO:0001701	in utero embryonic development	16/563	291/14517	0.10209	0.379609	ENSG00000112559/ENSG00000172379/ENSG00000100345/ENSG00000106538/ENSG00000164683/ENSG00000151617/ENSG00000154188/ENSG00000170385/ENSG00000203883/ENSG00000185650/ENSG00000112658/ENSG00000121039/ENSG00000125845/ENSG00000119699/ENSG00000166292/ENSG00000167136	MDFI/ARNT2/MYH9/RARRES2/HEY1/EDNRA/ANGPT1/SLC30A1/SOX18/ZFP36L1/SRF/RDH10/BMP2/TGFB3/TMEM100/ENDOG	16
BP	GO:0007219	Notch signaling pathway	10/563	163/14517	0.102373	0.380342	ENSG00000100906/ENSG00000157227/ENSG00000164683/ENSG00000176907/ENSG00000121068/ENSG00000125845/ENSG00000136999/ENSG00000073282/ENSG00000166292/ENSG00000173705	NFKBIA/MMP14/HEY1/TCIM/TBX2/BMP2/NOV/TP63/TMEM100/SUSD5	10
BP	GO:0120032	regulation of plasma membrane bounded cell projection assembly	9/563	143/14517	0.104294	0.387151	ENSG00000113657/ENSG00000090339/ENSG00000159753/ENSG00000112658/ENSG00000119699/ENSG00000099864/ENSG00000167617/ENSG00000172020/ENSG00000247596	DPYSL3/ICAM1/CARMIL2/SRF/TGFB3/PALM/CDC42EP5/GAP43/TWF2	9
BP	GO:0009101	glycoprotein biosynthetic process	17/563	314/14517	0.104464	0.387458	ENSG00000122863/ENSG00000125430/ENSG00000111728/ENSG00000038427/ENSG00000178031/ENSG00000149541/ENSG00000235863/ENSG00000128274/ENSG00000133424/ENSG00000117643/ENSG00000173511/ENSG00000173950/ENSG00000128268/ENSG00000101638/ENSG00000179085/ENSG00000103174/ENSG00000114646	CHST3/HS3ST3B1/ST8SIA1/VCAN/ADAMTSL1/B3GAT3/B3GALT4/A4GALT/LARGE1/MAN1C1/VEGFB/XXYLT1/MGAT3/ST8SIA5/DPM3/NAGPA/CSPG5	17
BP	GO:0045471	response to ethanol	7/563	103/14517	0.105211	0.389901	ENSG00000148180/ENSG00000162692/ENSG00000010810/ENSG00000090339/ENSG00000109189/ENSG00000108688/ENSG00000171873	GSN/VCAM1/FYN/ICAM1/USP46/CCL7/ADRA1D	7
BP	GO:0071901	negative regulation of protein serine/threonine kinase activity	8/563	123/14517	0.105402	0.390279	ENSG00000118503/ENSG00000130203/ENSG00000120875/ENSG00000136848/ENSG00000169220/ENSG00000150593/ENSG00000162337/ENSG00000132522	TNFAIP3/APOE/DUSP4/DAB2IP/RGS14/PDCD4/LRP5/GPS2	8
BP	GO:0017038	protein import	11/563	185/14517	0.105721	0.391134	ENSG00000100906/ENSG00000167004/ENSG00000130203/ENSG00000073756/ENSG00000105185/ENSG00000154188/ENSG00000265972/ENSG00000140464/ENSG00000142655/ENSG00000099800/ENSG00000121680	NFKBIA/PDIA3/APOE/PTGS2/PDCD5/ANGPT1/TXNIP/PML/PEX14/TIMM13/PEX16	11
BP	GO:0007411	axon guidance	13/563	228/14517	0.107015	0.394979	ENSG00000114251/ENSG00000010810/ENSG00000141736/ENSG00000106070/ENSG00000112902/ENSG00000091129/ENSG00000125266/ENSG00000118257/ENSG00000159674/ENSG00000172020/ENSG00000143434/ENSG00000145242/ENSG00000134121	WNT5A/FYN/ERBB2/GRB10/SEMA5A/NRCAM/EFNB2/NRP2/SPON2/GAP43/SEMA6C/EPHA5/CHL1	13
BP	GO:2001023	regulation of response to drug	5/563	65/14517	0.107169	0.394979	ENSG00000120694/ENSG00000171873/ENSG00000019991/ENSG00000167136/ENSG00000128271	HSPH1/ADRA1D/HGF/ENDOG/ADORA2A	5
BP	GO:0043154	negative regulation of cysteine-type endopeptidase activity involved in apoptotic process	6/563	84/14517	0.107402	0.394979	ENSG00000109846/ENSG00000120889/ENSG00000073756/ENSG00000019991/ENSG00000075891/ENSG00000128271	CRYAB/TNFRSF10B/PTGS2/HGF/PAX2/ADORA2A	6
BP	GO:0021915	neural tube development	9/563	144/14517	0.107666	0.394979	ENSG00000164932/ENSG00000114251/ENSG00000124766/ENSG00000177030/ENSG00000176887/ENSG00000172819/ENSG00000185650/ENSG00000163064/ENSG00000075891	CTHRC1/WNT5A/SOX4/DEAF1/SOX11/RARG/ZFP36L1/EN1/PAX2	9
BP	GO:0050954	sensory perception of mechanical stimulus	9/563	144/14517	0.107666	0.394979	ENSG00000103888/ENSG00000112320/ENSG00000010810/ENSG00000090339/ENSG00000174343/ENSG00000079215/ENSG00000125879/ENSG00000099800/ENSG00000107736	CEMIP/SOBP/FYN/ICAM1/CHRNA9/SLC1A3/OTOR/TIMM13/CDH23	9
BP	GO:0032722	positive regulation of chemokine production	4/563	47/14517	0.108225	0.394979	ENSG00000114251/ENSG00000136244/ENSG00000175445/ENSG00000019582	WNT5A/IL6/LPL/CD74	4
BP	GO:0032768	regulation of monooxygenase activity	4/563	47/14517	0.108225	0.394979	ENSG00000161544/ENSG00000109320/ENSG00000130203/ENSG00000213722	CYGB/NFKB1/APOE/DDAH2	4
BP	GO:0042130	negative regulation of T cell proliferation	4/563	47/14517	0.108225	0.394979	ENSG00000141736/ENSG00000171867/ENSG00000137507/ENSG00000146072	ERBB2/PRNP/LRRC32/TNFRSF21	4
BP	GO:0051926	negative regulation of calcium ion transport	4/563	47/14517	0.108225	0.394979	ENSG00000073756/ENSG00000090339/ENSG00000170385/ENSG00000171873	PTGS2/ICAM1/SLC30A1/ADRA1D	4
BP	GO:0099024	plasma membrane invagination	4/563	47/14517	0.108225	0.394979	ENSG00000148180/ENSG00000100345/ENSG00000165029/ENSG00000169750	GSN/MYH9/ABCA1/RAC3	4
BP	GO:2000378	negative regulation of reactive oxygen species metabolic process	4/563	47/14517	0.108225	0.394979	ENSG00000109846/ENSG00000003402/ENSG00000040531/ENSG00000075891	CRYAB/CFLAR/CTNS/PAX2	4
BP	GO:0002686	negative regulation of leukocyte migration	3/563	30/14517	0.10893	0.394979	ENSG00000108691/ENSG00000158747/ENSG00000136999	CCL2/NBL1/NOV	3
BP	GO:0006356	regulation of transcription by RNA polymerase I	3/563	30/14517	0.10893	0.394979	ENSG00000141736/ENSG00000099956/ENSG00000108312	ERBB2/SMARCB1/UBTF	3
BP	GO:0006921	cellular component disassembly involved in execution phase of apoptosis	3/563	30/14517	0.10893	0.394979	ENSG00000179526/ENSG00000183770/ENSG00000167136	SHARPIN/FOXL2/ENDOG	3
BP	GO:0010574	regulation of vascular endothelial growth factor production	3/563	30/14517	0.10893	0.394979	ENSG00000073756/ENSG00000138061/ENSG00000136244	PTGS2/CYP1B1/IL6	3
BP	GO:0035115	embryonic forelimb morphogenesis	3/563	30/14517	0.10893	0.394979	ENSG00000121039/ENSG00000163064/ENSG00000073282	RDH10/EN1/TP63	3
BP	GO:0046189	phenol-containing compound biosynthetic process	3/563	30/14517	0.10893	0.394979	ENSG00000114251/ENSG00000040531/ENSG00000185664	WNT5A/CTNS/PMEL	3
BP	GO:0046685	response to arsenic-containing substance	3/563	30/14517	0.10893	0.394979	ENSG00000164761/ENSG00000137449/ENSG00000277586	TNFRSF11B/CPEB2/NEFL	3
BP	GO:0048791	calcium ion-regulated exocytosis of neurotransmitter	3/563	30/14517	0.10893	0.394979	ENSG00000117016/ENSG00000103528/ENSG00000213023	RIMS3/SYT17/SYT3	3
BP	GO:0071354	cellular response to interleukin-6	3/563	30/14517	0.10893	0.394979	ENSG00000109320/ENSG00000090339/ENSG00000136244	NFKB1/ICAM1/IL6	3
BP	GO:1900271	regulation of long-term synaptic potentiation	3/563	30/14517	0.10893	0.394979	ENSG00000130203/ENSG00000171867/ENSG00000161011	APOE/PRNP/SQSTM1	3
BP	GO:1902742	apoptotic process involved in development	3/563	30/14517	0.10893	0.394979	ENSG00000109846/ENSG00000162337/ENSG00000075891	CRYAB/LRP5/PAX2	3
BP	GO:1902893	regulation of pri-miRNA transcription by RNA polymerase II	3/563	30/14517	0.10893	0.394979	ENSG00000112658/ENSG00000125845/ENSG00000170365	SRF/BMP2/SMAD1	3
BP	GO:0043405	regulation of MAP kinase activity	17/563	316/14517	0.108933	0.394979	ENSG00000184216/ENSG00000130203/ENSG00000114251/ENSG00000141736/ENSG00000120875/ENSG00000136848/ENSG00000113721/ENSG00000049130/ENSG00000169220/ENSG00000125845/ENSG00000150593/ENSG00000090432/ENSG00000119699/ENSG00000019991/ENSG00000019582/ENSG00000177283/ENSG00000132522	IRAK1/APOE/WNT5A/ERBB2/DUSP4/DAB2IP/PDGFRB/KITLG/RGS14/BMP2/PDCD4/MUL1/TGFB3/HGF/CD74/FZD8/GPS2	17
BP	GO:0008277	regulation of G-protein coupled receptor protein signaling pathway	8/563	124/14517	0.109089	0.394979	ENSG00000176533/ENSG00000074416/ENSG00000169220/ENSG00000099864/ENSG00000102003/ENSG00000115956/ENSG00000271503/ENSG00000086717	GNG7/MGLL/RGS14/PALM/SYP/PLEK/CCL5/PPEF1	8
BP	GO:0060041	retina development in camera-type eye	8/563	124/14517	0.109089	0.394979	ENSG00000138061/ENSG00000131242/ENSG00000113721/ENSG00000172819/ENSG00000162337/ENSG00000148053/ENSG00000126785/ENSG00000075891	CYP1B1/RAB11FIP4/PDGFRB/RARG/LRP5/NTRK2/RHOJ/PAX2	8
BP	GO:0002791	regulation of peptide secretion	20/563	383/14517	0.109409	0.395813	ENSG00000114251/ENSG00000131408/ENSG00000115414/ENSG00000124766/ENSG00000117228/ENSG00000154188/ENSG00000137507/ENSG00000146072/ENSG00000136999/ENSG00000162337/ENSG00000119699/ENSG00000140464/ENSG00000136244/ENSG00000270885/ENSG00000102931/ENSG00000145242/ENSG00000175445/ENSG00000019582/ENSG00000271503/ENSG00000128271	WNT5A/NR1H2/FN1/SOX4/GBP1/ANGPT1/LRRC32/TNFRSF21/NOV/LRP5/TGFB3/PML/IL6/RASL10B/ARL2BP/EPHA5/LPL/CD74/CCL5/ADORA2A	20
BP	GO:0060491	regulation of cell projection assembly	9/563	145/14517	0.111099	0.399189	ENSG00000113657/ENSG00000090339/ENSG00000159753/ENSG00000112658/ENSG00000119699/ENSG00000099864/ENSG00000167617/ENSG00000172020/ENSG00000247596	DPYSL3/ICAM1/CARMIL2/SRF/TGFB3/PALM/CDC42EP5/GAP43/TWF2	9
BP	GO:1904950	negative regulation of establishment of protein localization	9/563	145/14517	0.111099	0.399189	ENSG00000115414/ENSG00000124766/ENSG00000117228/ENSG00000154188/ENSG00000120694/ENSG00000137507/ENSG00000146072/ENSG00000136999/ENSG00000140464	FN1/SOX4/GBP1/ANGPT1/HSPH1/LRRC32/TNFRSF21/NOV/PML	9
BP	GO:0097485	neuron projection guidance	13/563	230/14517	0.112398	0.399189	ENSG00000114251/ENSG00000010810/ENSG00000141736/ENSG00000106070/ENSG00000112902/ENSG00000091129/ENSG00000125266/ENSG00000118257/ENSG00000159674/ENSG00000172020/ENSG00000143434/ENSG00000145242/ENSG00000134121	WNT5A/FYN/ERBB2/GRB10/SEMA5A/NRCAM/EFNB2/NRP2/SPON2/GAP43/SEMA6C/EPHA5/CHL1	13
BP	GO:0003151	outflow tract morphogenesis	5/563	66/14517	0.112483	0.399189	ENSG00000114251/ENSG00000176887/ENSG00000118257/ENSG00000203883/ENSG00000121068	WNT5A/SOX11/NRP2/SOX18/TBX2	5
BP	GO:0051279	regulation of release of sequestered calcium ion into cytosol	5/563	66/14517	0.112483	0.399189	ENSG00000103888/ENSG00000145362/ENSG00000145349/ENSG00000092051/ENSG00000169245	CEMIP/ANK2/CAMK2D/JPH4/CXCL10	5
BP	GO:0072078	nephron tubule morphogenesis	5/563	66/14517	0.112483	0.399189	ENSG00000162849/ENSG00000177508/ENSG00000125845/ENSG00000260027/ENSG00000075891	KIF26B/IRX3/BMP2/HOXB7/PAX2	5
BP	GO:0097756	negative regulation of blood vessel diameter	5/563	66/14517	0.112483	0.399189	ENSG00000073756/ENSG00000090339/ENSG00000151617/ENSG00000148680/ENSG00000171873	PTGS2/ICAM1/EDNRA/HTR7/ADRA1D	5
BP	GO:0002830	positive regulation of type 2 immune response	2/563	15/14517	0.113058	0.399189	ENSG00000136244/ENSG00000019582	IL6/CD74	2
BP	GO:0010002	cardioblast differentiation	2/563	15/14517	0.113058	0.399189	ENSG00000121068/ENSG00000112658	TBX2/SRF	2
BP	GO:0010042	response to manganese ion	2/563	15/14517	0.113058	0.399189	ENSG00000073756/ENSG00000176971	PTGS2/FIBIN	2
BP	GO:0010642	negative regulation of platelet-derived growth factor receptor signaling pathway	2/563	15/14517	0.113058	0.399189	ENSG00000106443/ENSG00000113721	PHF14/PDGFRB	2
BP	GO:0010715	regulation of extracellular matrix disassembly	2/563	15/14517	0.113058	0.399189	ENSG00000159753/ENSG00000078098	CARMIL2/FAP	2
BP	GO:0030903	notochord development	2/563	15/14517	0.113058	0.399189	ENSG00000114251/ENSG00000148204	WNT5A/CRB2	2
BP	GO:0032225	regulation of synaptic transmission, dopaminergic	2/563	15/14517	0.113058	0.399189	ENSG00000073756/ENSG00000152910	PTGS2/CNTNAP4	2
BP	GO:0032460	negative regulation of protein oligomerization	2/563	15/14517	0.113058	0.399189	ENSG00000109846/ENSG00000142655	CRYAB/PEX14	2
BP	GO:0032691	negative regulation of interleukin-1 beta production	2/563	15/14517	0.113058	0.399189	ENSG00000118503/ENSG00000140464	TNFAIP3/PML	2
BP	GO:0034143	regulation of toll-like receptor 4 signaling pathway	2/563	15/14517	0.113058	0.399189	ENSG00000118503/ENSG00000136848	TNFAIP3/DAB2IP	2
BP	GO:0035269	protein O-linked mannosylation	2/563	15/14517	0.113058	0.399189	ENSG00000133424/ENSG00000179085	LARGE1/DPM3	2
BP	GO:0043584	nose development	2/563	15/14517	0.113058	0.399189	ENSG00000184254/ENSG00000121039	ALDH1A3/RDH10	2
BP	GO:0045603	positive regulation of endothelial cell differentiation	2/563	15/14517	0.113058	0.399189	ENSG00000168874/ENSG00000166292	ATOH8/TMEM100	2
BP	GO:0046831	regulation of RNA export from nucleus	2/563	15/14517	0.113058	0.399189	ENSG00000114503/ENSG00000173598	NCBP2/NUDT4	2
BP	GO:0060026	convergent extension	2/563	15/14517	0.113058	0.399189	ENSG00000114251/ENSG00000140807	WNT5A/NKD1	2
BP	GO:0070230	positive regulation of lymphocyte apoptotic process	2/563	15/14517	0.113058	0.399189	ENSG00000114251/ENSG00000271503	WNT5A/CCL5	2
BP	GO:0072075	metanephric mesenchyme development	2/563	15/14517	0.113058	0.399189	ENSG00000113721/ENSG00000075891	PDGFRB/PAX2	2
BP	GO:0072079	nephron tubule formation	2/563	15/14517	0.113058	0.399189	ENSG00000177508/ENSG00000075891	IRX3/PAX2	2
BP	GO:0072283	metanephric renal vesicle morphogenesis	2/563	15/14517	0.113058	0.399189	ENSG00000162849/ENSG00000075891	KIF26B/PAX2	2
BP	GO:0090177	establishment of planar polarity involved in neural tube closure	2/563	15/14517	0.113058	0.399189	ENSG00000164932/ENSG00000114251	CTHRC1/WNT5A	2
BP	GO:1900151	regulation of nuclear-transcribed mRNA catabolic process, deadenylation-dependent decay	2/563	15/14517	0.113058	0.399189	ENSG00000152518/ENSG00000185650	ZFP36L2/ZFP36L1	2
BP	GO:1900153	positive regulation of nuclear-transcribed mRNA catabolic process, deadenylation-dependent decay	2/563	15/14517	0.113058	0.399189	ENSG00000152518/ENSG00000185650	ZFP36L2/ZFP36L1	2
BP	GO:1901739	regulation of myoblast fusion	2/563	15/14517	0.113058	0.399189	ENSG00000003402/ENSG00000169245	CFLAR/CXCL10	2
BP	GO:0043901	negative regulation of multi-organism process	9/563	146/14517	0.114593	0.403229	ENSG00000118503/ENSG00000148180/ENSG00000166033/ENSG00000163661/ENSG00000161011/ENSG00000090432/ENSG00000140464/ENSG00000198746/ENSG00000271503	TNFAIP3/GSN/HTRA1/PTX3/SQSTM1/MUL1/PML/GPATCH3/CCL5	9
BP	GO:0060350	endochondral bone morphogenesis	4/563	48/14517	0.114656	0.403229	ENSG00000157227/ENSG00000172819/ENSG00000149257/ENSG00000168646	MMP14/RARG/SERPINH1/AXIN2	4
BP	GO:0061971	replacement bone morphogenesis	4/563	48/14517	0.114656	0.403229	ENSG00000157227/ENSG00000172819/ENSG00000149257/ENSG00000168646	MMP14/RARG/SERPINH1/AXIN2	4
BP	GO:2001238	positive regulation of extrinsic apoptotic signaling pathway	4/563	48/14517	0.114656	0.403229	ENSG00000100234/ENSG00000167004/ENSG00000140464/ENSG00000123689	TIMP3/PDIA3/PML/G0S2	4
BP	GO:0033500	carbohydrate homeostasis	11/563	188/14517	0.114751	0.403229	ENSG00000054356/ENSG00000124766/ENSG00000090339/ENSG00000099956/ENSG00000112658/ENSG00000115461/ENSG00000149212/ENSG00000162337/ENSG00000145242/ENSG00000167136/ENSG00000075891	PTPRN/SOX4/ICAM1/SMARCB1/SRF/IGFBP5/SESN3/LRP5/EPHA5/ENDOG/PAX2	11
BP	GO:0042593	glucose homeostasis	11/563	188/14517	0.114751	0.403229	ENSG00000054356/ENSG00000124766/ENSG00000090339/ENSG00000099956/ENSG00000112658/ENSG00000115461/ENSG00000149212/ENSG00000162337/ENSG00000145242/ENSG00000167136/ENSG00000075891	PTPRN/SOX4/ICAM1/SMARCB1/SRF/IGFBP5/SESN3/LRP5/EPHA5/ENDOG/PAX2	11
BP	GO:2000027	regulation of organ morphogenesis	13/563	231/14517	0.115148	0.404302	ENSG00000118503/ENSG00000164932/ENSG00000114251/ENSG00000140807/ENSG00000003402/ENSG00000164761/ENSG00000121068/ENSG00000125845/ENSG00000184371/ENSG00000019991/ENSG00000260027/ENSG00000072163/ENSG00000075891	TNFAIP3/CTHRC1/WNT5A/NKD1/CFLAR/TNFRSF11B/TBX2/BMP2/CSF1/HGF/HOXB7/LIMS2/PAX2	13
BP	GO:1903827	regulation of cellular protein localization	24/563	477/14517	0.116283	0.407962	ENSG00000103888/ENSG00000148180/ENSG00000114251/ENSG00000010810/ENSG00000141736/ENSG00000171867/ENSG00000073756/ENSG00000105185/ENSG00000124766/ENSG00000117228/ENSG00000134569/ENSG00000149541/ENSG00000150551/ENSG00000154188/ENSG00000127955/ENSG00000078804/ENSG00000120694/ENSG00000135823/ENSG00000198911/ENSG00000161011/ENSG00000107816/ENSG00000073282/ENSG00000151876/ENSG00000046653	CEMIP/GSN/WNT5A/FYN/ERBB2/PRNP/PTGS2/PDCD5/SOX4/GBP1/LRP4/B3GAT3/LYPD1/ANGPT1/GNAI1/TP53INP2/HSPH1/STX6/SREBF2/SQSTM1/LZTS2/TP63/FBXO4/GPM6B	24
BP	GO:0022408	negative regulation of cell-cell adhesion	8/563	126/14517	0.116674	0.408637	ENSG00000141736/ENSG00000171867/ENSG00000137507/ENSG00000131981/ENSG00000125845/ENSG00000146072/ENSG00000019582/ENSG00000128271	ERBB2/PRNP/LRRC32/LGALS3/BMP2/TNFRSF21/CD74/ADORA2A	8
BP	GO:0010771	negative regulation of cell morphogenesis involved in differentiation	6/563	86/14517	0.116719	0.408637	ENSG00000118785/ENSG00000114251/ENSG00000117228/ENSG00000134569/ENSG00000112902/ENSG00000115297	SPP1/WNT5A/GBP1/LRP4/SEMA5A/TLX2	6
BP	GO:0003230	cardiac atrium development	3/563	31/14517	0.11731	0.408637	ENSG00000114251/ENSG00000145362/ENSG00000124766	WNT5A/ANK2/SOX4	3
BP	GO:0033280	response to vitamin D	3/563	31/14517	0.11731	0.408637	ENSG00000118785/ENSG00000073756/ENSG00000169245	SPP1/PTGS2/CXCL10	3
BP	GO:0043537	negative regulation of blood vessel endothelial cell migration	3/563	31/14517	0.11731	0.408637	ENSG00000130203/ENSG00000091879/ENSG00000106511	APOE/ANGPT2/MEOX2	3
BP	GO:0048846	axon extension involved in axon guidance	3/563	31/14517	0.11731	0.408637	ENSG00000114251/ENSG00000112902/ENSG00000118257	WNT5A/SEMA5A/NRP2	3
BP	GO:0060338	regulation of type I interferon-mediated signaling pathway	3/563	31/14517	0.11731	0.408637	ENSG00000114251/ENSG00000184979/ENSG00000090432	WNT5A/USP18/MUL1	3
BP	GO:0086091	regulation of heart rate by cardiac conduction	3/563	31/14517	0.11731	0.408637	ENSG00000145362/ENSG00000006283/ENSG00000145349	ANK2/CACNA1G/CAMK2D	3
BP	GO:1902284	neuron projection extension involved in neuron projection guidance	3/563	31/14517	0.11731	0.408637	ENSG00000114251/ENSG00000112902/ENSG00000118257	WNT5A/SEMA5A/NRP2	3
BP	GO:0003158	endothelium development	7/563	106/14517	0.117638	0.409458	ENSG00000090339/ENSG00000164683/ENSG00000168874/ENSG00000203883/ENSG00000166292/ENSG00000169245/ENSG00000261371	ICAM1/HEY1/ATOH8/SOX18/TMEM100/CXCL10/PECAM1	7
BP	GO:0007204	positive regulation of cytosolic calcium ion concentration	13/563	233/14517	0.120765	0.420011	ENSG00000103888/ENSG00000010810/ENSG00000145362/ENSG00000171867/ENSG00000174343/ENSG00000151617/ENSG00000145349/ENSG00000171873/ENSG00000140464/ENSG00000160951/ENSG00000092051/ENSG00000156234/ENSG00000169245	CEMIP/FYN/ANK2/PRNP/CHRNA9/EDNRA/CAMK2D/ADRA1D/PML/PTGER1/JPH4/CXCL13/CXCL10	13
BP	GO:0032651	regulation of interleukin-1 beta production	4/563	49/14517	0.121251	0.421035	ENSG00000118503/ENSG00000114251/ENSG00000140464/ENSG00000176170	TNFAIP3/WNT5A/PML/SPHK1	4
BP	GO:0045840	positive regulation of mitotic nuclear division	4/563	49/14517	0.121251	0.421035	ENSG00000113721/ENSG00000162337/ENSG00000174808/ENSG00000124882	PDGFRB/LRP5/BTC/EREG	4
BP	GO:0006919	activation of cysteine-type endopeptidase activity involved in apoptotic process	6/563	87/14517	0.121524	0.421654	ENSG00000120889/ENSG00000026103/ENSG00000003402/ENSG00000127946/ENSG00000090432/ENSG00000140464	TNFRSF10B/FAS/CFLAR/HIP1/MUL1/PML	6
BP	GO:0002702	positive regulation of production of molecular mediator of immune response	5/563	68/14517	0.123481	0.425279	ENSG00000114251/ENSG00000076248/ENSG00000159674/ENSG00000136244/ENSG00000019582	WNT5A/UNG/SPON2/IL6/CD74	5
BP	GO:0021675	nerve development	5/563	68/14517	0.123481	0.425279	ENSG00000204103/ENSG00000118257/ENSG00000079215/ENSG00000171246/ENSG00000075891	MAFB/NRP2/SLC1A3/NPTX1/PAX2	5
BP	GO:0045833	negative regulation of lipid metabolic process	5/563	68/14517	0.123481	0.425279	ENSG00000109320/ENSG00000130203/ENSG00000172057/ENSG00000136848/ENSG00000125845	NFKB1/APOE/ORMDL3/DAB2IP/BMP2	5
BP	GO:0060291	long-term synaptic potentiation	5/563	68/14517	0.123481	0.425279	ENSG00000130203/ENSG00000171867/ENSG00000161011/ENSG00000169220/ENSG00000148053	APOE/PRNP/SQSTM1/RGS14/NTRK2	5
BP	GO:0072088	nephron epithelium morphogenesis	5/563	68/14517	0.123481	0.425279	ENSG00000162849/ENSG00000177508/ENSG00000125845/ENSG00000260027/ENSG00000075891	KIF26B/IRX3/BMP2/HOXB7/PAX2	5
BP	GO:0110053	regulation of actin filament organization	13/563	234/14517	0.123632	0.425279	ENSG00000148180/ENSG00000090339/ENSG00000169750/ENSG00000112902/ENSG00000006606/ENSG00000125868/ENSG00000159753/ENSG00000119699/ENSG00000167617/ENSG00000247596/ENSG00000115956/ENSG00000254585/ENSG00000106526	GSN/ICAM1/RAC3/SEMA5A/CCL26/DSTN/CARMIL2/TGFB3/CDC42EP5/TWF2/PLEK/MAGEL2/ACTR3C	13
BP	GO:1902652	secondary alcohol metabolic process	8/563	128/14517	0.124533	0.425279	ENSG00000130203/ENSG00000165029/ENSG00000100243/ENSG00000066136/ENSG00000138135/ENSG00000198911/ENSG00000162337/ENSG00000146233	APOE/ABCA1/CYB5R3/NFYC/CH25H/SREBF2/LRP5/CYP39A1	8
BP	GO:0007623	circadian rhythm	10/563	170/14517	0.125205	0.425279	ENSG00000106546/ENSG00000119138/ENSG00000172201/ENSG00000148680/ENSG00000104856/ENSG00000140464/ENSG00000148053/ENSG00000160113/ENSG00000254585/ENSG00000128271	AHR/KLF9/ID4/HTR7/RELB/PML/NTRK2/NR2F6/MAGEL2/ADORA2A	10
BP	GO:0030833	regulation of actin filament polymerization	9/563	149/14517	0.125432	0.425279	ENSG00000148180/ENSG00000090339/ENSG00000169750/ENSG00000006606/ENSG00000159753/ENSG00000167617/ENSG00000247596/ENSG00000254585/ENSG00000106526	GSN/ICAM1/RAC3/CCL26/CARMIL2/CDC42EP5/TWF2/MAGEL2/ACTR3C	9
BP	GO:0001937	negative regulation of endothelial cell proliferation	3/563	32/14517	0.125921	0.425279	ENSG00000171951/ENSG00000130203/ENSG00000168874	SCG2/APOE/ATOH8	3
BP	GO:0010573	vascular endothelial growth factor production	3/563	32/14517	0.125921	0.425279	ENSG00000073756/ENSG00000138061/ENSG00000136244	PTGS2/CYP1B1/IL6	3
BP	GO:0042092	type 2 immune response	3/563	32/14517	0.125921	0.425279	ENSG00000136244/ENSG00000104998/ENSG00000019582	IL6/IL27RA/CD74	3
BP	GO:0043114	regulation of vascular permeability	3/563	32/14517	0.125921	0.425279	ENSG00000154188/ENSG00000172572/ENSG00000128271	ANGPT1/PDE3A/ADORA2A	3
BP	GO:0046006	regulation of activated T cell proliferation	3/563	32/14517	0.125921	0.425279	ENSG00000171867/ENSG00000137507/ENSG00000115457	PRNP/LRRC32/IGFBP2	3
BP	GO:0048286	lung alveolus development	3/563	32/14517	0.125921	0.425279	ENSG00000106443/ENSG00000115461/ENSG00000119699	PHF14/IGFBP5/TGFB3	3
BP	GO:0050432	catecholamine secretion	3/563	32/14517	0.125921	0.425279	ENSG00000163618/ENSG00000171873/ENSG00000128271	CADPS/ADRA1D/ADORA2A	3
BP	GO:0071470	cellular response to osmotic stress	3/563	32/14517	0.125921	0.425279	ENSG00000073756/ENSG00000104856/ENSG00000185650	PTGS2/RELB/ZFP36L1	3
BP	GO:0006047	UDP-N-acetylglucosamine metabolic process	2/563	16/14517	0.126025	0.425279	ENSG00000102032/ENSG00000162066	RENBP/AMDHD2	2
BP	GO:0006925	inflammatory cell apoptotic process	2/563	16/14517	0.126025	0.425279	ENSG00000136244/ENSG00000271503	IL6/CCL5	2
BP	GO:0007625	grooming behavior	2/563	16/14517	0.126025	0.425279	ENSG00000040531/ENSG00000152910	CTNS/CNTNAP4	2
BP	GO:0010592	positive regulation of lamellipodium assembly	2/563	16/14517	0.126025	0.425279	ENSG00000159753/ENSG00000247596	CARMIL2/TWF2	2
BP	GO:0015919	peroxisomal membrane transport	2/563	16/14517	0.126025	0.425279	ENSG00000142655/ENSG00000121680	PEX14/PEX16	2
BP	GO:0018027	peptidyl-lysine dimethylation	2/563	16/14517	0.126025	0.425279	ENSG00000099956/ENSG00000143499	SMARCB1/SMYD2	2
BP	GO:0030540	female genitalia development	2/563	16/14517	0.126025	0.425279	ENSG00000114251/ENSG00000073282	WNT5A/TP63	2
BP	GO:0030826	regulation of cGMP biosynthetic process	2/563	16/14517	0.126025	0.425279	ENSG00000130203/ENSG00000152402	APOE/GUCY1A2	2
BP	GO:0032495	response to muramyl dipeptide	2/563	16/14517	0.126025	0.425279	ENSG00000118503/ENSG00000100906	TNFAIP3/NFKBIA	2
BP	GO:0035994	response to muscle stretch	2/563	16/14517	0.126025	0.425279	ENSG00000100906/ENSG00000109320	NFKBIA/NFKB1	2
BP	GO:0046597	negative regulation of viral entry into host cell	2/563	16/14517	0.126025	0.425279	ENSG00000148180/ENSG00000163661	GSN/PTX3	2
BP	GO:0046716	muscle cell cellular homeostasis	2/563	16/14517	0.126025	0.425279	ENSG00000133424/ENSG00000112658	LARGE1/SRF	2
BP	GO:0050849	negative regulation of calcium-mediated signaling	2/563	16/14517	0.126025	0.425279	ENSG00000171867/ENSG00000115956	PRNP/PLEK	2
BP	GO:0051127	positive regulation of actin nucleation	2/563	16/14517	0.126025	0.425279	ENSG00000148180/ENSG00000254585	GSN/MAGEL2	2
BP	GO:0060074	synapse maturation	2/563	16/14517	0.126025	0.425279	ENSG00000136848/ENSG00000099864	DAB2IP/PALM	2
BP	GO:0070233	negative regulation of T cell apoptotic process	2/563	16/14517	0.126025	0.425279	ENSG00000166925/ENSG00000271503	TSC22D4/CCL5	2
BP	GO:0097503	sialylation	2/563	16/14517	0.126025	0.425279	ENSG00000111728/ENSG00000101638	ST8SIA1/ST8SIA5	2
BP	GO:0099068	postsynapse assembly	2/563	16/14517	0.126025	0.425279	ENSG00000114251/ENSG00000134569	WNT5A/LRP4	2
BP	GO:0033135	regulation of peptidyl-serine phosphorylation	7/563	108/14517	0.126327	0.425279	ENSG00000114251/ENSG00000073756/ENSG00000154188/ENSG00000137936/ENSG00000136244/ENSG00000148053/ENSG00000019991	WNT5A/PTGS2/ANGPT1/BCAR3/IL6/NTRK2/HGF	7
BP	GO:0043271	negative regulation of ion transport	7/563	108/14517	0.126327	0.425279	ENSG00000073756/ENSG00000090339/ENSG00000170385/ENSG00000145349/ENSG00000171873/ENSG00000106483/ENSG00000046653	PTGS2/ICAM1/SLC30A1/CAMK2D/ADRA1D/SFRP4/GPM6B	7
BP	GO:0051291	protein heterooligomerization	7/563	108/14517	0.126327	0.425279	ENSG00000146197/ENSG00000134569/ENSG00000142173/ENSG00000142156/ENSG00000161011/ENSG00000164692/ENSG00000019582	SCUBE3/LRP4/COL6A2/COL6A1/SQSTM1/COL1A2/CD74	7
BP	GO:0032006	regulation of TOR signaling	6/563	88/14517	0.126426	0.425279	ENSG00000138678/ENSG00000204673/ENSG00000149212/ENSG00000103148/ENSG00000155792/ENSG00000188186	GPAT3/AKT1S1/SESN3/NPRL3/DEPTOR/LAMTOR4	6
BP	GO:1903317	regulation of protein maturation	6/563	88/14517	0.126426	0.425279	ENSG00000148180/ENSG00000100345/ENSG00000171867/ENSG00000124766/ENSG00000175899/ENSG00000180447	GSN/MYH9/PRNP/SOX4/A2M/GAS1	6
BP	GO:0022029	telencephalon cell migration	4/563	50/14517	0.128004	0.428949	ENSG00000150764/ENSG00000166780/ENSG00000136848/ENSG00000112658	DIXDC1/C16orf45/DAB2IP/SRF	4
BP	GO:0030858	positive regulation of epithelial cell differentiation	4/563	50/14517	0.128004	0.428949	ENSG00000168874/ENSG00000166292/ENSG00000106483/ENSG00000075891	ATOH8/TMEM100/SFRP4/PAX2	4
BP	GO:0042531	positive regulation of tyrosine phosphorylation of STAT protein	4/563	50/14517	0.128004	0.428949	ENSG00000010810/ENSG00000136244/ENSG00000102931/ENSG00000271503	FYN/IL6/ARL2BP/CCL5	4
BP	GO:0051057	positive regulation of small GTPase mediated signal transduction	4/563	50/14517	0.128004	0.428949	ENSG00000113721/ENSG00000049130/ENSG00000184371/ENSG00000168542	PDGFRB/KITLG/CSF1/COL3A1	4
BP	GO:0060193	positive regulation of lipase activity	4/563	50/14517	0.128004	0.428949	ENSG00000131408/ENSG00000151617/ENSG00000113721/ENSG00000271503	NR1H2/EDNRA/PDGFRB/CCL5	4
BP	GO:0046165	alcohol biosynthetic process	8/563	129/14517	0.128565	0.430501	ENSG00000109320/ENSG00000130203/ENSG00000141401/ENSG00000100243/ENSG00000066136/ENSG00000198911/ENSG00000176170/ENSG00000115956	NFKB1/APOE/IMPA2/CYB5R3/NFYC/SREBF2/SPHK1/PLEK	8
BP	GO:0045637	regulation of myeloid cell differentiation	12/563	214/14517	0.128806	0.430656	ENSG00000204103/ENSG00000100906/ENSG00000128606/ENSG00000180694/ENSG00000157368/ENSG00000172819/ENSG00000131981/ENSG00000185650/ENSG00000049130/ENSG00000184371/ENSG00000019582/ENSG00000182511	MAFB/NFKBIA/LRRC17/TMEM64/IL34/RARG/LGALS3/ZFP36L1/KITLG/CSF1/CD74/FES	12
BP	GO:0045927	positive regulation of growth	12/563	214/14517	0.128806	0.430656	ENSG00000115414/ENSG00000141736/ENSG00000157227/ENSG00000112902/ENSG00000121068/ENSG00000112658/ENSG00000090432/ENSG00000103528/ENSG00000184371/ENSG00000176170/ENSG00000247596/ENSG00000213023	FN1/ERBB2/MMP14/SEMA5A/TBX2/SRF/MUL1/SYT17/CSF1/SPHK1/TWF2/SYT3	12
BP	GO:1900407	regulation of cellular response to oxidative stress	5/563	69/14517	0.129161	0.430871	ENSG00000112096/ENSG00000164830/ENSG00000120694/ENSG00000019991/ENSG00000167136	SOD2/OXR1/HSPH1/HGF/ENDOG	5
BP	GO:0006665	sphingolipid metabolic process	9/563	150/14517	0.129164	0.430871	ENSG00000162407/ENSG00000111728/ENSG00000172057/ENSG00000180801/ENSG00000235863/ENSG00000128274/ENSG00000133424/ENSG00000101638/ENSG00000176170	PLPP3/ST8SIA1/ORMDL3/ARSJ/B3GALT4/A4GALT/LARGE1/ST8SIA5/SPHK1	9
BP	GO:0021543	pallium development	9/563	150/14517	0.129164	0.430871	ENSG00000150764/ENSG00000166780/ENSG00000136848/ENSG00000172201/ENSG00000112658/ENSG00000148053/ENSG00000168542/ENSG00000277586/ENSG00000145242	DIXDC1/C16orf45/DAB2IP/ID4/SRF/NTRK2/COL3A1/NEFL/EPHA5	9
BP	GO:0006469	negative regulation of protein kinase activity	13/563	236/14517	0.129481	0.431603	ENSG00000118503/ENSG00000162545/ENSG00000130203/ENSG00000120875/ENSG00000136848/ENSG00000204673/ENSG00000169220/ENSG00000150593/ENSG00000162337/ENSG00000163888/ENSG00000155792/ENSG00000132522/ENSG00000128271	TNFAIP3/CAMK2N1/APOE/DUSP4/DAB2IP/AKT1S1/RGS14/PDCD4/LRP5/CAMK2N2/DEPTOR/GPS2/ADORA2A	13
BP	GO:0003206	cardiac chamber morphogenesis	7/563	109/14517	0.13079	0.434981	ENSG00000114251/ENSG00000124766/ENSG00000164683/ENSG00000176887/ENSG00000118257/ENSG00000121068/ENSG00000112658	WNT5A/SOX4/HEY1/SOX11/NRP2/TBX2/SRF	7
BP	GO:0003231	cardiac ventricle development	7/563	109/14517	0.13079	0.434981	ENSG00000114251/ENSG00000049323/ENSG00000124766/ENSG00000164683/ENSG00000176887/ENSG00000103148/ENSG00000082482	WNT5A/LTBP1/SOX4/HEY1/SOX11/NPRL3/KCNK2	7
BP	GO:0097553	calcium ion transmembrane import into cytosol	7/563	109/14517	0.13079	0.434981	ENSG00000103888/ENSG00000010810/ENSG00000145362/ENSG00000171867/ENSG00000145349/ENSG00000092051/ENSG00000169245	CEMIP/FYN/ANK2/PRNP/CAMK2D/JPH4/CXCL10	7
BP	GO:0006939	smooth muscle contraction	6/563	89/14517	0.131423	0.436427	ENSG00000073756/ENSG00000151617/ENSG00000148680/ENSG00000112658/ENSG00000171873/ENSG00000176170	PTGS2/EDNRA/HTR7/SRF/ADRA1D/SPHK1	6
BP	GO:0008593	regulation of Notch signaling pathway	6/563	89/14517	0.131423	0.436427	ENSG00000100906/ENSG00000157227/ENSG00000164683/ENSG00000176907/ENSG00000136999/ENSG00000073282	NFKBIA/MMP14/HEY1/TCIM/NOV/TP63	6
BP	GO:0003007	heart morphogenesis	12/563	215/14517	0.131936	0.437471	ENSG00000114251/ENSG00000124766/ENSG00000164683/ENSG00000176887/ENSG00000118257/ENSG00000203883/ENSG00000121068/ENSG00000112658/ENSG00000125845/ENSG00000150593/ENSG00000166292/ENSG00000168646	WNT5A/SOX4/HEY1/SOX11/NRP2/SOX18/TBX2/SRF/BMP2/PDCD4/TMEM100/AXIN2	12
BP	GO:1902105	regulation of leukocyte differentiation	12/563	215/14517	0.131936	0.437471	ENSG00000204103/ENSG00000003137/ENSG00000141736/ENSG00000157227/ENSG00000128606/ENSG00000180694/ENSG00000152518/ENSG00000157368/ENSG00000185650/ENSG00000049130/ENSG00000184371/ENSG00000019582	MAFB/CYP26B1/ERBB2/MMP14/LRRC17/TMEM64/ZFP36L2/IL34/ZFP36L1/KITLG/CSF1/CD74	12
BP	GO:0071383	cellular response to steroid hormone stimulus	13/563	237/14517	0.132463	0.43889	ENSG00000131408/ENSG00000140682/ENSG00000090339/ENSG00000164683/ENSG00000119138/ENSG00000152518/ENSG00000003402/ENSG00000172819/ENSG00000185650/ENSG00000156804/ENSG00000160113/ENSG00000073282/ENSG00000280789	NR1H2/TGFB1I1/ICAM1/HEY1/KLF9/ZFP36L2/CFLAR/RARG/ZFP36L1/FBXO32/NR2F6/TP63/PAGR1	13
BP	GO:0007605	sensory perception of sound	8/563	130/14517	0.132663	0.439222	ENSG00000103888/ENSG00000112320/ENSG00000090339/ENSG00000174343/ENSG00000079215/ENSG00000125879/ENSG00000099800/ENSG00000107736	CEMIP/SOBP/ICAM1/CHRNA9/SLC1A3/OTOR/TIMM13/CDH23	8
BP	GO:0007257	activation of JUN kinase activity	3/563	33/14517	0.134751	0.442169	ENSG00000114251/ENSG00000136848/ENSG00000090432	WNT5A/DAB2IP/MUL1	3
BP	GO:0021983	pituitary gland development	3/563	33/14517	0.134751	0.442169	ENSG00000114251/ENSG00000125845/ENSG00000069011	WNT5A/BMP2/PITX1	3
BP	GO:0046456	icosanoid biosynthetic process	3/563	33/14517	0.134751	0.442169	ENSG00000157870/ENSG00000073756/ENSG00000019582	PRXL2B/PTGS2/CD74	3
BP	GO:0050931	pigment cell differentiation	3/563	33/14517	0.134751	0.442169	ENSG00000058056/ENSG00000166189/ENSG00000049130	USP13/HPS6/KITLG	3
BP	GO:0051693	actin filament capping	3/563	33/14517	0.134751	0.442169	ENSG00000148180/ENSG00000159753/ENSG00000247596	GSN/CARMIL2/TWF2	3
BP	GO:0072210	metanephric nephron development	3/563	33/14517	0.134751	0.442169	ENSG00000162849/ENSG00000113721/ENSG00000075891	KIF26B/PDGFRB/PAX2	3
BP	GO:0001947	heart looping	4/563	51/14517	0.134911	0.442169	ENSG00000114251/ENSG00000203883/ENSG00000121068/ENSG00000112658	WNT5A/SOX18/TBX2/SRF	4
BP	GO:0002011	morphogenesis of an epithelial sheet	4/563	51/14517	0.134911	0.442169	ENSG00000114251/ENSG00000176887/ENSG00000159753/ENSG00000112658	WNT5A/SOX11/CARMIL2/SRF	4
BP	GO:0060688	regulation of morphogenesis of a branching structure	4/563	51/14517	0.134911	0.442169	ENSG00000114251/ENSG00000019991/ENSG00000260027/ENSG00000075891	WNT5A/HGF/HOXB7/PAX2	4
BP	GO:0065002	intracellular protein transmembrane transport	4/563	51/14517	0.134911	0.442169	ENSG00000143742/ENSG00000142655/ENSG00000099800/ENSG00000121680	SRP9/PEX14/TIMM13/PEX16	4
BP	GO:0090183	regulation of kidney development	4/563	51/14517	0.134911	0.442169	ENSG00000003402/ENSG00000113721/ENSG00000260027/ENSG00000075891	CFLAR/PDGFRB/HOXB7/PAX2	4
BP	GO:0032612	interleukin-1 production	5/563	70/14517	0.134957	0.442169	ENSG00000118503/ENSG00000114251/ENSG00000165029/ENSG00000140464/ENSG00000176170	TNFAIP3/WNT5A/ABCA1/PML/SPHK1	5
BP	GO:0060191	regulation of lipase activity	5/563	70/14517	0.134957	0.442169	ENSG00000131408/ENSG00000151617/ENSG00000113721/ENSG00000175445/ENSG00000271503	NR1H2/EDNRA/PDGFRB/LPL/CCL5	5
BP	GO:0061333	renal tubule morphogenesis	5/563	70/14517	0.134957	0.442169	ENSG00000162849/ENSG00000177508/ENSG00000125845/ENSG00000260027/ENSG00000075891	KIF26B/IRX3/BMP2/HOXB7/PAX2	5
BP	GO:0031647	regulation of protein stability	13/563	238/14517	0.135483	0.443495	ENSG00000109846/ENSG00000162407/ENSG00000148180/ENSG00000058056/ENSG00000145362/ENSG00000171867/ENSG00000124766/ENSG00000125912/ENSG00000127946/ENSG00000125845/ENSG00000090432/ENSG00000179085/ENSG00000151876	CRYAB/PLPP3/GSN/USP13/ANK2/PRNP/SOX4/NCLN/HIP1/BMP2/MUL1/DPM3/FBXO4	13
BP	GO:0051056	regulation of small GTPase mediated signal transduction	17/563	327/14517	0.135563	0.443495	ENSG00000130203/ENSG00000165029/ENSG00000017797/ENSG00000031081/ENSG00000169750/ENSG00000125637/ENSG00000136848/ENSG00000120318/ENSG00000113721/ENSG00000175899/ENSG00000049130/ENSG00000161011/ENSG00000111206/ENSG00000184371/ENSG00000135439/ENSG00000168542/ENSG00000126785	APOE/ABCA1/RALBP1/ARHGAP31/RAC3/PSD4/DAB2IP/ARAP3/PDGFRB/A2M/KITLG/SQSTM1/FOXM1/CSF1/AGAP2/COL3A1/RHOJ	17
BP	GO:0002062	chondrocyte differentiation	6/563	90/14517	0.136513	0.445871	ENSG00000172819/ENSG00000178573/ENSG00000125845/ENSG00000136999/ENSG00000149257/ENSG00000168646	RARG/MAF/BMP2/NOV/SERPINH1/AXIN2	6
BP	GO:0030099	myeloid cell differentiation	18/563	350/14517	0.136716	0.445871	ENSG00000204103/ENSG00000100906/ENSG00000100345/ENSG00000128606/ENSG00000180694/ENSG00000157368/ENSG00000104856/ENSG00000172819/ENSG00000131981/ENSG00000185650/ENSG00000112658/ENSG00000049130/ENSG00000140464/ENSG00000184371/ENSG00000260027/ENSG00000019582/ENSG00000125144/ENSG00000182511	MAFB/NFKBIA/MYH9/LRRC17/TMEM64/IL34/RELB/RARG/LGALS3/ZFP36L1/SRF/KITLG/PML/CSF1/HOXB7/CD74/MT1G/FES	18
BP	GO:0071695	anatomical structure maturation	8/563	131/14517	0.136827	0.445871	ENSG00000114251/ENSG00000101224/ENSG00000169750/ENSG00000091129/ENSG00000172572/ENSG00000125845/ENSG00000075891/ENSG00000124882	WNT5A/CDC25B/RAC3/NRCAM/PDE3A/BMP2/PAX2/EREG	8
BP	GO:0030098	lymphocyte differentiation	14/563	261/14517	0.13828	0.445871	ENSG00000204103/ENSG00000162692/ENSG00000003137/ENSG00000141736/ENSG00000157227/ENSG00000124766/ENSG00000152518/ENSG00000104856/ENSG00000185650/ENSG00000112658/ENSG00000100105/ENSG00000136244/ENSG00000019582/ENSG00000177283	MAFB/VCAM1/CYP26B1/ERBB2/MMP14/SOX4/ZFP36L2/RELB/ZFP36L1/SRF/PATZ1/IL6/CD74/FZD8	14
BP	GO:0001710	mesodermal cell fate commitment	2/563	17/14517	0.139322	0.445871	ENSG00000170365/ENSG00000075891	SMAD1/PAX2	2
BP	GO:0002089	lens morphogenesis in camera-type eye	2/563	17/14517	0.139322	0.445871	ENSG00000137936/ENSG00000176887	BCAR3/SOX11	2
BP	GO:0006625	protein targeting to peroxisome	2/563	17/14517	0.139322	0.445871	ENSG00000142655/ENSG00000121680	PEX14/PEX16	2
BP	GO:0007194	negative regulation of adenylate cyclase activity	2/563	17/14517	0.139322	0.445871	ENSG00000171873/ENSG00000099864	ADRA1D/PALM	2
BP	GO:0010881	regulation of cardiac muscle contraction by regulation of the release of sequestered calcium ion	2/563	17/14517	0.139322	0.445871	ENSG00000145362/ENSG00000145349	ANK2/CAMK2D	2
BP	GO:0030011	maintenance of cell polarity	2/563	17/14517	0.139322	0.445871	ENSG00000159753/ENSG00000148204	CARMIL2/CRB2	2
BP	GO:0030220	platelet formation	2/563	17/14517	0.139322	0.445871	ENSG00000100345/ENSG00000112658	MYH9/SRF	2
BP	GO:0030859	polarized epithelial cell differentiation	2/563	17/14517	0.139322	0.445871	ENSG00000114251/ENSG00000073282	WNT5A/TP63	2
BP	GO:0032239	regulation of nucleobase-containing compound transport	2/563	17/14517	0.139322	0.445871	ENSG00000114503/ENSG00000173598	NCBP2/NUDT4	2
BP	GO:0042249	establishment of planar polarity of embryonic epithelium	2/563	17/14517	0.139322	0.445871	ENSG00000164932/ENSG00000114251	CTHRC1/WNT5A	2
BP	GO:0042789	mRNA transcription by RNA polymerase II	2/563	17/14517	0.139322	0.445871	ENSG00000203883/ENSG00000112658	SOX18/SRF	2
BP	GO:0045061	thymic T cell selection	2/563	17/14517	0.139322	0.445871	ENSG00000112658/ENSG00000019582	SRF/CD74	2
BP	GO:0045109	intermediate filament organization	2/563	17/14517	0.139322	0.445871	ENSG00000175084/ENSG00000277586	DES/NEFL	2
BP	GO:0050832	defense response to fungus	2/563	17/14517	0.139322	0.445871	ENSG00000106538/ENSG00000159674	RARRES2/SPON2	2
BP	GO:0051589	negative regulation of neurotransmitter transport	2/563	17/14517	0.139322	0.445871	ENSG00000170385/ENSG00000046653	SLC30A1/GPM6B	2
BP	GO:0060065	uterus development	2/563	17/14517	0.139322	0.445871	ENSG00000114251/ENSG00000183770	WNT5A/FOXL2	2
BP	GO:0060390	regulation of SMAD protein signal transduction	2/563	17/14517	0.139322	0.445871	ENSG00000136999/ENSG00000119699	NOV/TGFB3	2
BP	GO:0061436	establishment of skin barrier	2/563	17/14517	0.139322	0.445871	ENSG00000003137/ENSG00000073282	CYP26B1/TP63	2
BP	GO:0071636	positive regulation of transforming growth factor beta production	2/563	17/14517	0.139322	0.445871	ENSG00000073756/ENSG00000006210	PTGS2/CX3CL1	2
BP	GO:0072662	protein localization to peroxisome	2/563	17/14517	0.139322	0.445871	ENSG00000142655/ENSG00000121680	PEX14/PEX16	2
BP	GO:0072663	establishment of protein localization to peroxisome	2/563	17/14517	0.139322	0.445871	ENSG00000142655/ENSG00000121680	PEX14/PEX16	2
BP	GO:0097242	amyloid-beta clearance	2/563	17/14517	0.139322	0.445871	ENSG00000130203/ENSG00000112658	APOE/SRF	2
BP	GO:0099054	presynapse assembly	2/563	17/14517	0.139322	0.445871	ENSG00000114251/ENSG00000134569	WNT5A/LRP4	2
BP	GO:1902003	regulation of amyloid-beta formation	2/563	17/14517	0.139322	0.445871	ENSG00000130203/ENSG00000171867	APOE/PRNP	2
BP	GO:1903055	positive regulation of extracellular matrix organization	2/563	17/14517	0.139322	0.445871	ENSG00000003402/ENSG00000159753	CFLAR/CARMIL2	2
BP	GO:2001026	regulation of endothelial cell chemotaxis	2/563	17/14517	0.139322	0.445871	ENSG00000112902/ENSG00000156234	SEMA5A/CXCL13	2
BP	GO:0061041	regulation of wound healing	7/563	111/14517	0.139949	0.447552	ENSG00000118503/ENSG00000162407/ENSG00000130203/ENSG00000122861/ENSG00000078098/ENSG00000103175/ENSG00000115956	TNFAIP3/PLPP3/APOE/PLAU/FAP/WFDC1/PLEK	7
BP	GO:0016126	sterol biosynthetic process	5/563	71/14517	0.140867	0.448951	ENSG00000130203/ENSG00000100243/ENSG00000066136/ENSG00000138135/ENSG00000198911	APOE/CYB5R3/NFYC/CH25H/SREBF2	5
BP	GO:0051963	regulation of synapse assembly	5/563	71/14517	0.140867	0.448951	ENSG00000186340/ENSG00000114251/ENSG00000139211/ENSG00000158258/ENSG00000148053	THBS2/WNT5A/AMIGO2/CLSTN2/NTRK2	5
BP	GO:0061097	regulation of protein tyrosine kinase activity	5/563	71/14517	0.140867	0.448951	ENSG00000171867/ENSG00000082458/ENSG00000120694/ENSG00000271503/ENSG00000124882	PRNP/DLG3/HSPH1/CCL5/EREG	5
BP	GO:0097006	regulation of plasma lipoprotein particle levels	5/563	71/14517	0.140867	0.448951	ENSG00000130203/ENSG00000131408/ENSG00000165029/ENSG00000100979/ENSG00000175445	APOE/NR1H2/ABCA1/PLTP/LPL	5
BP	GO:0032271	regulation of protein polymerization	11/563	196/14517	0.140895	0.448951	ENSG00000148180/ENSG00000090339/ENSG00000169750/ENSG00000006606/ENSG00000159713/ENSG00000159753/ENSG00000167617/ENSG00000247596/ENSG00000182511/ENSG00000254585/ENSG00000106526	GSN/ICAM1/RAC3/CCL26/TPPP3/CARMIL2/CDC42EP5/TWF2/FES/MAGEL2/ACTR3C	11
BP	GO:0001657	ureteric bud development	6/563	91/14517	0.141694	0.450733	ENSG00000162849/ENSG00000115884/ENSG00000125845/ENSG00000260027/ENSG00000170365/ENSG00000075891	KIF26B/SDC1/BMP2/HOXB7/SMAD1/PAX2	6
BP	GO:0010927	cellular component assembly involved in morphogenesis	6/563	91/14517	0.141694	0.450733	ENSG00000145362/ENSG00000003402/ENSG00000113721/ENSG00000124006/ENSG00000112658/ENSG00000149256	ANK2/CFLAR/PDGFRB/OBSL1/SRF/TENM4	6
BP	GO:0006940	regulation of smooth muscle contraction	4/563	52/14517	0.141966	0.450733	ENSG00000073756/ENSG00000112658/ENSG00000171873/ENSG00000176170	PTGS2/SRF/ADRA1D/SPHK1	4
BP	GO:0015800	acidic amino acid transport	4/563	52/14517	0.141966	0.450733	ENSG00000079215/ENSG00000177542/ENSG00000148053/ENSG00000128271	SLC1A3/SLC25A22/NTRK2/ADORA2A	4
BP	GO:1901616	organic hydroxy compound catabolic process	4/563	52/14517	0.141966	0.450733	ENSG00000130203/ENSG00000141401/ENSG00000198074/ENSG00000146233	APOE/IMPA2/AKR1B10/CYP39A1	4
BP	GO:0003179	heart valve morphogenesis	3/563	34/14517	0.143788	0.45488	ENSG00000124766/ENSG00000164683/ENSG00000125845	SOX4/HEY1/BMP2	3
BP	GO:0010470	regulation of gastrulation	3/563	34/14517	0.143788	0.45488	ENSG00000204262/ENSG00000148204/ENSG00000149256	COL5A2/CRB2/TENM4	3
BP	GO:0022602	ovulation cycle process	3/563	34/14517	0.143788	0.45488	ENSG00000054356/ENSG00000119699/ENSG00000124882	PTPRN/TGFB3/EREG	3
BP	GO:0050856	regulation of T cell receptor signaling pathway	3/563	34/14517	0.143788	0.45488	ENSG00000171867/ENSG00000117228/ENSG00000131981	PRNP/GBP1/LGALS3	3
BP	GO:0085029	extracellular matrix assembly	3/563	34/14517	0.143788	0.45488	ENSG00000103044/ENSG00000105509/ENSG00000046653	HAS3/HAS1/GPM6B	3
BP	GO:0072593	reactive oxygen species metabolic process	12/563	219/14517	0.144868	0.457968	ENSG00000109846/ENSG00000112096/ENSG00000073756/ENSG00000090339/ENSG00000138061/ENSG00000003402/ENSG00000163661/ENSG00000113721/ENSG00000040531/ENSG00000213722/ENSG00000111206/ENSG00000075891	CRYAB/SOD2/PTGS2/ICAM1/CYP1B1/CFLAR/PTX3/PDGFRB/CTNS/DDAH2/FOXM1/PAX2	12
BP	GO:0010977	negative regulation of neuron projection development	8/563	133/14517	0.145352	0.459169	ENSG00000113657/ENSG00000118785/ENSG00000130203/ENSG00000114251/ENSG00000134569/ENSG00000112902/ENSG00000125266/ENSG00000115297	DPYSL3/SPP1/APOE/WNT5A/LRP4/SEMA5A/EFNB2/TLX2	8
BP	GO:0060337	type I interferon signaling pathway	5/563	72/14517	0.146888	0.462938	ENSG00000184216/ENSG00000114251/ENSG00000162645/ENSG00000184979/ENSG00000090432	IRAK1/WNT5A/GBP2/USP18/MUL1	5
BP	GO:0071357	cellular response to type I interferon	5/563	72/14517	0.146888	0.462938	ENSG00000184216/ENSG00000114251/ENSG00000162645/ENSG00000184979/ENSG00000090432	IRAK1/WNT5A/GBP2/USP18/MUL1	5
BP	GO:0072163	mesonephric epithelium development	6/563	92/14517	0.146964	0.462938	ENSG00000162849/ENSG00000115884/ENSG00000125845/ENSG00000260027/ENSG00000170365/ENSG00000075891	KIF26B/SDC1/BMP2/HOXB7/SMAD1/PAX2	6
BP	GO:0072164	mesonephric tubule development	6/563	92/14517	0.146964	0.462938	ENSG00000162849/ENSG00000115884/ENSG00000125845/ENSG00000260027/ENSG00000170365/ENSG00000075891	KIF26B/SDC1/BMP2/HOXB7/SMAD1/PAX2	6
BP	GO:0021885	forebrain cell migration	4/563	53/14517	0.149163	0.468191	ENSG00000150764/ENSG00000166780/ENSG00000136848/ENSG00000112658	DIXDC1/C16orf45/DAB2IP/SRF	4
BP	GO:0030802	regulation of cyclic nucleotide biosynthetic process	4/563	53/14517	0.149163	0.468191	ENSG00000130203/ENSG00000171873/ENSG00000099864/ENSG00000152402	APOE/ADRA1D/PALM/GUCY1A2	4
BP	GO:0045670	regulation of osteoclast differentiation	4/563	53/14517	0.149163	0.468191	ENSG00000204103/ENSG00000128606/ENSG00000180694/ENSG00000184371	MAFB/LRRC17/TMEM64/CSF1	4
BP	GO:0051965	positive regulation of synapse assembly	4/563	53/14517	0.149163	0.468191	ENSG00000186340/ENSG00000139211/ENSG00000158258/ENSG00000148053	THBS2/AMIGO2/CLSTN2/NTRK2	4
BP	GO:0061371	determination of heart left/right asymmetry	4/563	53/14517	0.149163	0.468191	ENSG00000114251/ENSG00000203883/ENSG00000121068/ENSG00000112658	WNT5A/SOX18/TBX2/SRF	4
BP	GO:0006664	glycolipid metabolic process	7/563	113/14517	0.149409	0.468297	ENSG00000111728/ENSG00000180801/ENSG00000235863/ENSG00000128274/ENSG00000133424/ENSG00000101638/ENSG00000179085	ST8SIA1/ARSJ/B3GALT4/A4GALT/LARGE1/ST8SIA5/DPM3	7
BP	GO:1903509	liposaccharide metabolic process	7/563	113/14517	0.149409	0.468297	ENSG00000111728/ENSG00000180801/ENSG00000235863/ENSG00000128274/ENSG00000133424/ENSG00000101638/ENSG00000179085	ST8SIA1/ARSJ/B3GALT4/A4GALT/LARGE1/ST8SIA5/DPM3	7
BP	GO:0010770	positive regulation of cell morphogenesis involved in differentiation	8/563	134/14517	0.14971	0.468573	ENSG00000115414/ENSG00000169750/ENSG00000112902/ENSG00000124006/ENSG00000112658/ENSG00000148053/ENSG00000277586/ENSG00000247596	FN1/RAC3/SEMA5A/OBSL1/SRF/NTRK2/NEFL/TWF2	8
BP	GO:0060401	cytosolic calcium ion transport	8/563	134/14517	0.14971	0.468573	ENSG00000103888/ENSG00000010810/ENSG00000145362/ENSG00000171867/ENSG00000145349/ENSG00000140464/ENSG00000092051/ENSG00000169245	CEMIP/FYN/ANK2/PRNP/CAMK2D/PML/JPH4/CXCL10	8
BP	GO:0006516	glycoprotein catabolic process	2/563	18/14517	0.152903	0.468942	ENSG00000116661/ENSG00000116663	FBXO2/FBXO6	2
BP	GO:0006978	DNA damage response, signal transduction by p53 class mediator resulting in transcription of p21 class mediator	2/563	18/14517	0.152903	0.468942	ENSG00000111206/ENSG00000073282	FOXM1/TP63	2
BP	GO:0010954	positive regulation of protein processing	2/563	18/14517	0.152903	0.468942	ENSG00000148180/ENSG00000100345	GSN/MYH9	2
BP	GO:0016338	calcium-independent cell-cell adhesion via plasma membrane cell-adhesion molecules	2/563	18/14517	0.152903	0.468942	ENSG00000006210/ENSG00000125845	CX3CL1/BMP2	2
BP	GO:0030818	negative regulation of cAMP biosynthetic process	2/563	18/14517	0.152903	0.468942	ENSG00000171873/ENSG00000099864	ADRA1D/PALM	2
BP	GO:0032682	negative regulation of chemokine production	2/563	18/14517	0.152903	0.468942	ENSG00000090432/ENSG00000136244	MUL1/IL6	2
BP	GO:0035584	calcium-mediated signaling using intracellular calcium source	2/563	18/14517	0.152903	0.468942	ENSG00000162692/ENSG00000171867	VCAM1/PRNP	2
BP	GO:0035809	regulation of urine volume	2/563	18/14517	0.152903	0.468942	ENSG00000174808/ENSG00000128271	BTC/ADORA2A	2
BP	GO:0036344	platelet morphogenesis	2/563	18/14517	0.152903	0.468942	ENSG00000100345/ENSG00000112658	MYH9/SRF	2
BP	GO:0042994	cytoplasmic sequestering of transcription factor	2/563	18/14517	0.152903	0.468942	ENSG00000112559/ENSG00000100906	MDFI/NFKBIA	2
BP	GO:0043574	peroxisomal transport	2/563	18/14517	0.152903	0.468942	ENSG00000142655/ENSG00000121680	PEX14/PEX16	2
BP	GO:0045649	regulation of macrophage differentiation	2/563	18/14517	0.152903	0.468942	ENSG00000157368/ENSG00000184371	IL34/CSF1	2
BP	GO:0045672	positive regulation of osteoclast differentiation	2/563	18/14517	0.152903	0.468942	ENSG00000180694/ENSG00000184371	TMEM64/CSF1	2
BP	GO:0046337	phosphatidylethanolamine metabolic process	2/563	18/14517	0.152903	0.468942	ENSG00000185813/ENSG00000134324	PCYT2/LPIN1	2
BP	GO:0051004	regulation of lipoprotein lipase activity	2/563	18/14517	0.152903	0.468942	ENSG00000131408/ENSG00000175445	NR1H2/LPL	2
BP	GO:0061339	establishment or maintenance of monopolar cell polarity	2/563	18/14517	0.152903	0.468942	ENSG00000114251/ENSG00000159753	WNT5A/CARMIL2	2
BP	GO:0071498	cellular response to fluid shear stress	2/563	18/14517	0.152903	0.468942	ENSG00000073756/ENSG00000198911	PTGS2/SREBF2	2
BP	GO:0072077	renal vesicle morphogenesis	2/563	18/14517	0.152903	0.468942	ENSG00000162849/ENSG00000075891	KIF26B/PAX2	2
BP	GO:0090190	positive regulation of branching involved in ureteric bud morphogenesis	2/563	18/14517	0.152903	0.468942	ENSG00000260027/ENSG00000075891	HOXB7/PAX2	2
BP	GO:1901032	negative regulation of response to reactive oxygen species	2/563	18/14517	0.152903	0.468942	ENSG00000120694/ENSG00000019991	HSPH1/HGF	2
BP	GO:1903206	negative regulation of hydrogen peroxide-induced cell death	2/563	18/14517	0.152903	0.468942	ENSG00000120694/ENSG00000019991	HSPH1/HGF	2
BP	GO:2000678	negative regulation of transcription regulatory region DNA binding	2/563	18/14517	0.152903	0.468942	ENSG00000164683/ENSG00000176887	HEY1/SOX11	2
BP	GO:2001039	negative regulation of cellular response to drug	2/563	18/14517	0.152903	0.468942	ENSG00000120694/ENSG00000019991	HSPH1/HGF	2
BP	GO:1901216	positive regulation of neuron death	5/563	73/14517	0.153016	0.468942	ENSG00000114251/ENSG00000010810/ENSG00000171867/ENSG00000125266/ENSG00000101057	WNT5A/FYN/PRNP/EFNB2/MYBL2	5
BP	GO:1903035	negative regulation of response to wounding	5/563	73/14517	0.153016	0.468942	ENSG00000118785/ENSG00000130203/ENSG00000122861/ENSG00000078098/ENSG00000103175	SPP1/APOE/PLAU/FAP/WFDC1	5
BP	GO:0006636	unsaturated fatty acid biosynthetic process	3/563	35/14517	0.153018	0.468942	ENSG00000157870/ENSG00000073756/ENSG00000019582	PRXL2B/PTGS2/CD74	3
BP	GO:0014047	glutamate secretion	3/563	35/14517	0.153018	0.468942	ENSG00000079215/ENSG00000148053/ENSG00000128271	SLC1A3/NTRK2/ADORA2A	3
BP	GO:0032456	endocytic recycling	3/563	35/14517	0.153018	0.468942	ENSG00000131242/ENSG00000135823/ENSG00000143545	RAB11FIP4/STX6/RAB13	3
BP	GO:0035136	forelimb morphogenesis	3/563	35/14517	0.153018	0.468942	ENSG00000121039/ENSG00000163064/ENSG00000073282	RDH10/EN1/TP63	3
BP	GO:0043954	cellular component maintenance	3/563	35/14517	0.153018	0.468942	ENSG00000130203/ENSG00000010810/ENSG00000171867	APOE/FYN/PRNP	3
BP	GO:1903034	regulation of response to wounding	8/563	135/14517	0.15413	0.471548	ENSG00000118503/ENSG00000162407/ENSG00000118785/ENSG00000130203/ENSG00000122861/ENSG00000078098/ENSG00000103175/ENSG00000115956	TNFAIP3/PLPP3/SPP1/APOE/PLAU/FAP/WFDC1/PLEK	8
BP	GO:0006633	fatty acid biosynthetic process	7/563	114/14517	0.154249	0.471548	ENSG00000131408/ENSG00000157870/ENSG00000073756/ENSG00000074416/ENSG00000175445/ENSG00000019582/ENSG00000123560	NR1H2/PRXL2B/PTGS2/MGLL/LPL/CD74/PLP1	7
BP	GO:0006486	protein glycosylation	13/563	244/14517	0.15439	0.471548	ENSG00000111728/ENSG00000178031/ENSG00000149541/ENSG00000235863/ENSG00000128274/ENSG00000133424/ENSG00000117643/ENSG00000173511/ENSG00000173950/ENSG00000128268/ENSG00000101638/ENSG00000179085/ENSG00000103174	ST8SIA1/ADAMTSL1/B3GAT3/B3GALT4/A4GALT/LARGE1/MAN1C1/VEGFB/XXYLT1/MGAT3/ST8SIA5/DPM3/NAGPA	13
BP	GO:0043413	macromolecule glycosylation	13/563	244/14517	0.15439	0.471548	ENSG00000111728/ENSG00000178031/ENSG00000149541/ENSG00000235863/ENSG00000128274/ENSG00000133424/ENSG00000117643/ENSG00000173511/ENSG00000173950/ENSG00000128268/ENSG00000101638/ENSG00000179085/ENSG00000103174	ST8SIA1/ADAMTSL1/B3GAT3/B3GALT4/A4GALT/LARGE1/MAN1C1/VEGFB/XXYLT1/MGAT3/ST8SIA5/DPM3/NAGPA	13
BP	GO:0007584	response to nutrient	10/563	178/14517	0.154403	0.471548	ENSG00000148180/ENSG00000162692/ENSG00000118785/ENSG00000010810/ENSG00000073756/ENSG00000165029/ENSG00000164761/ENSG00000112658/ENSG00000169245/ENSG00000115457	GSN/VCAM1/SPP1/FYN/PTGS2/ABCA1/TNFRSF11B/SRF/CXCL10/IGFBP2	10
[truncated: 4,154 more rows]
