# Supplementary material for: Knockdown of the snoRNA-Jouvence Blocks the Proliferation and Leads to the Death of Human Primary Glioblastoma Cells
Source: Noncoding RNA. 2025 Jul 18;11(4):54. doi: 10.3390/ncrna11040054 (PMC12286020; doi:10.3390/ncrna11040054)
Supplement: Supplementary file 1 [file ncrna-11-00054-s001.zip › Suppl. Table-5-GO Up-Jaque Cabrera et al.xlsx]

## Sheet: sh_jouvssh_Control.up_GOenrich
Category	GOID	Description	GeneRatio	BgRatio	pvalue	padj	geneID	geneName	Count
BP	GO:0002227	innate immune response in mucosa	5/584	13/14517	0.000101862	0.196564	ENSG00000124635/ENSG00000180596/ENSG00000197903/ENSG00000273802/ENSG00000274290	HIST1H2BJ/HIST1H2BC/HIST1H2BK/HIST1H2BG/HIST1H2BE	5
BP	GO:0002385	mucosal immune response	6/584	21/14517	0.000133602	0.196564	ENSG00000124635/ENSG00000180596/ENSG00000197903/ENSG00000273802/ENSG00000162896/ENSG00000274290	HIST1H2BJ/HIST1H2BC/HIST1H2BK/HIST1H2BG/PIGR/HIST1H2BE	6
BP	GO:0002251	organ or tissue specific immune response	6/584	23/14517	0.00023204	0.196564	ENSG00000124635/ENSG00000180596/ENSG00000197903/ENSG00000273802/ENSG00000162896/ENSG00000274290	HIST1H2BJ/HIST1H2BC/HIST1H2BK/HIST1H2BG/PIGR/HIST1H2BE	6
BP	GO:0006814	sodium ion transport	19/584	191/14517	0.000257547	0.196564	ENSG00000049759/ENSG00000142185/ENSG00000018625/ENSG00000050438/ENSG00000197375/ENSG00000135124/ENSG00000100191/ENSG00000126562/ENSG00000198947/ENSG00000196876/ENSG00000151150/ENSG00000162572/ENSG00000183023/ENSG00000137726/ENSG00000100346/ENSG00000197506/ENSG00000166762/ENSG00000197208/ENSG00000100678	NEDD4L/TRPM2/ATP1A2/SLC4A8/SLC22A5/P2RX4/SLC5A4/WNK4/DMD/SCN8A/ANK3/SCNN1D/SLC8A1/FXYD6/CACNA1I/SLC28A3/CATSPER2/SLC22A4/SLC8A3	19
BP	GO:0002526	acute inflammatory response	14/584	119/14517	0.000300556	0.196564	ENSG00000125730/ENSG00000173432/ENSG00000197249/ENSG00000213918/ENSG00000134339/ENSG00000197405/ENSG00000164509/ENSG00000162711/ENSG00000115008/ENSG00000143502/ENSG00000136689/ENSG00000174564/ENSG00000196689/ENSG00000126353	C3/SAA1/SERPINA1/DNASE1/SAA2/C5AR1/IL31RA/NLRP3/IL1A/SUSD4/IL1RN/IL20RB/TRPV1/CCR7	14
BP	GO:0006334	nucleosome assembly	14/584	119/14517	0.000300556	0.196564	ENSG00000188486/ENSG00000124635/ENSG00000187837/ENSG00000158373/ENSG00000104147/ENSG00000180596/ENSG00000233822/ENSG00000274750/ENSG00000197903/ENSG00000186310/ENSG00000186462/ENSG00000273802/ENSG00000274290/ENSG00000273983	H2AFX/HIST1H2BJ/HIST1H1C/HIST1H2BD/OIP5/HIST1H2BC/HIST1H2BN/HIST1H3E/HIST1H2BK/NAP1L3/NAP1L2/HIST1H2BG/HIST1H2BE/HIST1H3G	14
BP	GO:0050830	defense response to Gram-positive bacterium	8/584	48/14517	0.000594597	0.288017	ENSG00000168811/ENSG00000124635/ENSG00000197405/ENSG00000162711/ENSG00000180596/ENSG00000197903/ENSG00000273802/ENSG00000274290	IL12A/HIST1H2BJ/C5AR1/NLRP3/HIST1H2BC/HIST1H2BK/HIST1H2BG/HIST1H2BE	8
BP	GO:0051480	regulation of cytosolic calcium ion concentration	22/584	255/14517	0.000646728	0.288017	ENSG00000142185/ENSG00000120899/ENSG00000173432/ENSG00000177464/ENSG00000170214/ENSG00000018625/ENSG00000010310/ENSG00000178623/ENSG00000172137/ENSG00000149596/ENSG00000135124/ENSG00000197405/ENSG00000170498/ENSG00000101188/ENSG00000198947/ENSG00000183023/ENSG00000152154/ENSG00000160013/ENSG00000196689/ENSG00000126353/ENSG00000100678/ENSG00000140030	TRPM2/PTK2B/SAA1/GPR4/ADRA1B/ATP1A2/GIPR/GPR35/CALB2/JPH2/P2RX4/C5AR1/KISS1/NTSR1/DMD/SLC8A1/TMEM178A/PTGIR/TRPV1/CCR7/SLC8A3/GPR65	22
BP	GO:0001508	action potential	13/584	114/14517	0.000660589	0.288017	ENSG00000049759/ENSG00000145390/ENSG00000018625/ENSG00000178623/ENSG00000135124/ENSG00000101188/ENSG00000198947/ENSG00000196876/ENSG00000154639/ENSG00000151150/ENSG00000183023/ENSG00000100346/ENSG00000166762	NEDD4L/USP53/ATP1A2/GPR35/P2RX4/NTSR1/DMD/SCN8A/CXADR/ANK3/SLC8A1/CACNA1I/CATSPER2	13
BP	GO:0001505	regulation of neurotransmitter levels	22/584	258/14517	0.000756193	0.290745	ENSG00000153904/ENSG00000157680/ENSG00000136854/ENSG00000120899/ENSG00000110076/ENSG00000018625/ENSG00000137501/ENSG00000187554/ENSG00000135124/ENSG00000114200/ENSG00000007516/ENSG00000099365/ENSG00000160255/ENSG00000101188/ENSG00000189221/ENSG00000128683/ENSG00000167371/ENSG00000150540/ENSG00000196689/ENSG00000186472/ENSG00000183044/ENSG00000206561	DDAH1/DGKI/STXBP1/PTK2B/NRXN2/ATP1A2/SYTL2/TLR5/P2RX4/BCHE/BAIAP3/STX1B/ITGB2/NTSR1/MAOA/GAD1/PRRT2/HNMT/TRPV1/PCLO/ABAT/COLQ	22
BP	GO:0051047	positive regulation of secretion	26/584	329/14517	0.000825262	0.290745	ENSG00000196083/ENSG00000136854/ENSG00000121236/ENSG00000173432/ENSG00000120937/ENSG00000010310/ENSG00000137501/ENSG00000110723/ENSG00000120217/ENSG00000148677/ENSG00000135124/ENSG00000175591/ENSG00000162711/ENSG00000115008/ENSG00000170498/ENSG00000163083/ENSG00000099365/ENSG00000103056/ENSG00000160255/ENSG00000101188/ENSG00000196689/ENSG00000100346/ENSG00000092929/ENSG00000131620/ENSG00000166762…	IL1RAP/STXBP1/TRIM6/SAA1/NPPB/GIPR/SYTL2/EXPH5/CD274/ANKRD1/P2RX4/P2RY2/NLRP3/IL1A/KISS1/INHBB/STX1B/SMPD3/ITGB2/NTSR1/TRPV1/CACNA1I/UNC13D/ANO1/CATSPER2/ABAT	26
BP	GO:0019228	neuronal action potential	6/584	29/14517	0.000889127	0.290745	ENSG00000178623/ENSG00000135124/ENSG00000196876/ENSG00000151150/ENSG00000100346/ENSG00000166762	GPR35/P2RX4/SCN8A/ANK3/CACNA1I/CATSPER2	6
BP	GO:0045026	plasma membrane fusion	6/584	30/14517	0.0010741	0.302721	ENSG00000136854/ENSG00000073969/ENSG00000066056/ENSG00000099365/ENSG00000255346/ENSG00000167371	STXBP1/NSF/TIE1/STX1B/NOX5/PRRT2	6
BP	GO:0031497	chromatin assembly	14/584	136/14517	0.00115785	0.302721	ENSG00000188486/ENSG00000124635/ENSG00000187837/ENSG00000158373/ENSG00000104147/ENSG00000180596/ENSG00000233822/ENSG00000274750/ENSG00000197903/ENSG00000186310/ENSG00000186462/ENSG00000273802/ENSG00000274290/ENSG00000273983	H2AFX/HIST1H2BJ/HIST1H1C/HIST1H2BD/OIP5/HIST1H2BC/HIST1H2BN/HIST1H3E/HIST1H2BK/NAP1L3/NAP1L2/HIST1H2BG/HIST1H2BE/HIST1H3G	14
BP	GO:0007204	positive regulation of cytosolic calcium ion concentration	20/584	233/14517	0.00119172	0.302721	ENSG00000142185/ENSG00000120899/ENSG00000173432/ENSG00000177464/ENSG00000170214/ENSG00000018625/ENSG00000010310/ENSG00000178623/ENSG00000149596/ENSG00000135124/ENSG00000197405/ENSG00000170498/ENSG00000101188/ENSG00000198947/ENSG00000183023/ENSG00000160013/ENSG00000196689/ENSG00000126353/ENSG00000100678/ENSG00000140030	TRPM2/PTK2B/SAA1/GPR4/ADRA1B/ATP1A2/GIPR/GPR35/JPH2/P2RX4/C5AR1/KISS1/NTSR1/DMD/SLC8A1/PTGIR/TRPV1/CCR7/SLC8A3/GPR65	20
BP	GO:0035725	sodium ion transmembrane transport	13/584	123/14517	0.0013481	0.302721	ENSG00000049759/ENSG00000142185/ENSG00000018625/ENSG00000198947/ENSG00000196876/ENSG00000151150/ENSG00000162572/ENSG00000183023/ENSG00000137726/ENSG00000100346/ENSG00000197506/ENSG00000166762/ENSG00000100678	NEDD4L/TRPM2/ATP1A2/DMD/SCN8A/ANK3/SCNN1D/SLC8A1/FXYD6/CACNA1I/SLC28A3/CATSPER2/SLC8A3	13
BP	GO:0001659	temperature homeostasis	6/584	32/14517	0.00153118	0.302721	ENSG00000142185/ENSG00000115008/ENSG00000101188/ENSG00000136689/ENSG00000196689/ENSG00000183044	TRPM2/IL1A/NTSR1/IL1RN/TRPV1/ABAT	6
BP	GO:0045429	positive regulation of nitric oxide biosynthetic process	6/584	32/14517	0.00153118	0.302721	ENSG00000153904/ENSG00000120899/ENSG00000187554/ENSG00000135124/ENSG00000160255/ENSG00000196689	DDAH1/PTK2B/TLR5/P2RX4/ITGB2/TRPV1	6
BP	GO:1904407	positive regulation of nitric oxide metabolic process	6/584	32/14517	0.00153118	0.302721	ENSG00000153904/ENSG00000120899/ENSG00000187554/ENSG00000135124/ENSG00000160255/ENSG00000196689	DDAH1/PTK2B/TLR5/P2RX4/ITGB2/TRPV1	6
BP	GO:0032892	positive regulation of organic acid transport	5/584	22/14517	0.00154292	0.302721	ENSG00000178752/ENSG00000136854/ENSG00000135124/ENSG00000101188/ENSG00000183044	ERFE/STXBP1/P2RX4/NTSR1/ABAT	5
BP	GO:0042133	neurotransmitter metabolic process	12/584	112/14517	0.00181235	0.323729	ENSG00000153904/ENSG00000120899/ENSG00000187554/ENSG00000135124/ENSG00000114200/ENSG00000160255/ENSG00000189221/ENSG00000128683/ENSG00000150540/ENSG00000196689/ENSG00000183044/ENSG00000206561	DDAH1/PTK2B/TLR5/P2RX4/BCHE/ITGB2/MAOA/GAD1/HNMT/TRPV1/ABAT/COLQ	12
BP	GO:0098742	cell-cell adhesion via plasma-membrane adhesion molecules	18/584	208/14517	0.00187845	0.323729	ENSG00000145934/ENSG00000156453/ENSG00000149571/ENSG00000149564/ENSG00000165323/ENSG00000163347/ENSG00000160255/ENSG00000074660/ENSG00000184226/ENSG00000154639/ENSG00000136689/ENSG00000189143/ENSG00000113555/ENSG00000080854/ENSG00000113946/ENSG00000009694/ENSG00000106404/ENSG00000254221	TENM2/PCDH1/KIRREL3/ESAM/FAT3/CLDN1/ITGB2/SCARF1/PCDH9/CXADR/IL1RN/CLDN4/PCDH12/IGSF9B/CLDN16/TENM1/CLDN15/PCDHGB1	18
BP	GO:0019731	antibacterial humoral response	5/584	23/14517	0.00190705	0.323729	ENSG00000124635/ENSG00000180596/ENSG00000197903/ENSG00000273802/ENSG00000274290	HIST1H2BJ/HIST1H2BC/HIST1H2BK/HIST1H2BG/HIST1H2BE	5
BP	GO:0034728	nucleosome organization	14/584	145/14517	0.00213596	0.323729	ENSG00000188486/ENSG00000124635/ENSG00000187837/ENSG00000158373/ENSG00000104147/ENSG00000180596/ENSG00000233822/ENSG00000274750/ENSG00000197903/ENSG00000186310/ENSG00000186462/ENSG00000273802/ENSG00000274290/ENSG00000273983	H2AFX/HIST1H2BJ/HIST1H1C/HIST1H2BD/OIP5/HIST1H2BC/HIST1H2BN/HIST1H3E/HIST1H2BK/NAP1L3/NAP1L2/HIST1H2BG/HIST1H2BE/HIST1H3G	14
BP	GO:0050878	regulation of body fluid levels	30/584	426/14517	0.00213703	0.323729	ENSG00000094916/ENSG00000167601/ENSG00000157680/ENSG00000136854/ENSG00000173432/ENSG00000120937/ENSG00000197249/ENSG00000137501/ENSG00000173083/ENSG00000141968/ENSG00000135124/ENSG00000088387/ENSG00000175591/ENSG00000170962/ENSG00000163347/ENSG00000126562/ENSG00000110799/ENSG00000158125/ENSG00000099937/ENSG00000274750/ENSG00000159307/ENSG00000197632/ENSG00000189143/ENSG00000160323/ENSG00000167306…	CBX5/AXL/DGKI/STXBP1/SAA1/NPPB/SERPINA1/SYTL2/HPSE/VAV1/P2RX4/DOCK9/P2RY2/PDGFD/CLDN1/WNK4/VWF/XDH/SERPIND1/HIST1H3E/SCUBE1/SERPINB2/CLDN4/ADAMTS13/MYO5B/ANXA8/SLC22A4/HIST1H3G/ABAT/ADTRP	30
BP	GO:0006333	chromatin assembly or disassembly	15/584	161/14517	0.002145	0.323729	ENSG00000188486/ENSG00000124635/ENSG00000187837/ENSG00000158373/ENSG00000104147/ENSG00000180596/ENSG00000233822/ENSG00000274750/ENSG00000197903/ENSG00000186310/ENSG00000186462/ENSG00000273802/ENSG00000274290/ENSG00000273983/ENSG00000162367	H2AFX/HIST1H2BJ/HIST1H1C/HIST1H2BD/OIP5/HIST1H2BC/HIST1H2BN/HIST1H3E/HIST1H2BK/NAP1L3/NAP1L2/HIST1H2BG/HIST1H2BE/HIST1H3G/TAL1	15
BP	GO:0010469	regulation of signaling receptor activity	28/584	391/14517	0.0023341	0.339222	ENSG00000105246/ENSG00000168811/ENSG00000178752/ENSG00000120899/ENSG00000113070/ENSG00000116985/ENSG00000120937/ENSG00000042832/ENSG00000058335/ENSG00000150281/ENSG00000139269/ENSG00000170962/ENSG00000115008/ENSG00000136696/ENSG00000181634/ENSG00000163083/ENSG00000162892/ENSG00000187123/ENSG00000134259/ENSG00000134548/ENSG00000136689/ENSG00000115009/ENSG00000196730/ENSG00000162105/ENSG00000162344…	EBI3/IL12A/ERFE/PTK2B/HBEGF/BMP8B/NPPB/TG/RASGRF1/CTF1/INHBE/PDGFD/IL1A/IL36B/TNFSF15/INHBB/IL24/LYPD6/NGF/SPX/IL1RN/CCL20/DAPK1/SHANK2/FGF19/CSF2/CGB7/GDF6	28
BP	GO:0060078	regulation of postsynaptic membrane potential	11/584	103/14517	0.0028411	0.375988	ENSG00000157680/ENSG00000120899/ENSG00000135124/ENSG00000099365/ENSG00000101188/ENSG00000183023/ENSG00000162105/ENSG00000080854/ENSG00000196689/ENSG00000100678/ENSG00000183044	DGKI/PTK2B/P2RX4/STX1B/NTSR1/SLC8A1/SHANK2/IGSF9B/TRPV1/SLC8A3/ABAT	11
BP	GO:0006953	acute-phase response	6/584	36/14517	0.00287253	0.375988	ENSG00000173432/ENSG00000197249/ENSG00000134339/ENSG00000115008/ENSG00000136689/ENSG00000196689	SAA1/SERPINA1/SAA2/IL1A/IL1RN/TRPV1	6
BP	GO:0046427	positive regulation of JAK-STAT cascade	8/584	61/14517	0.00293851	0.375988	ENSG00000168811/ENSG00000120899/ENSG00000150281/ENSG00000164509/ENSG00000185338/ENSG00000162892/ENSG00000167851/ENSG00000164400	IL12A/PTK2B/CTF1/IL31RA/SOCS1/IL24/CD300A/CSF2	8
BP	GO:0002438	acute inflammatory response to antigenic stimulus	4/584	16/14517	0.00320526	0.375988	ENSG00000125730/ENSG00000164509/ENSG00000174564/ENSG00000126353	C3/IL31RA/IL20RB/CCR7	4
BP	GO:0006883	cellular sodium ion homeostasis	4/584	16/14517	0.00320526	0.375988	ENSG00000049759/ENSG00000018625/ENSG00000160183/ENSG00000183023	NEDD4L/ATP1A2/TMPRSS3/SLC8A1	4
BP	GO:0031649	heat generation	4/584	16/14517	0.00320526	0.375988	ENSG00000115008/ENSG00000136689/ENSG00000196689/ENSG00000183044	IL1A/IL1RN/TRPV1/ABAT	4
BP	GO:0070509	calcium ion import	8/584	62/14517	0.00325779	0.375988	ENSG00000142185/ENSG00000183023/ENSG00000196689/ENSG00000100346/ENSG00000196296/ENSG00000166762/ENSG00000100678/ENSG00000170290	TRPM2/SLC8A1/TRPV1/CACNA1I/ATP2A1/CATSPER2/SLC8A3/SLN	8
BP	GO:1904894	positive regulation of STAT cascade	8/584	63/14517	0.00360338	0.398112	ENSG00000168811/ENSG00000120899/ENSG00000150281/ENSG00000164509/ENSG00000185338/ENSG00000162892/ENSG00000167851/ENSG00000164400	IL12A/PTK2B/CTF1/IL31RA/SOCS1/IL24/CD300A/CSF2	8
BP	GO:0042060	wound healing	31/584	461/14517	0.00365241	0.398112	ENSG00000094916/ENSG00000167601/ENSG00000157680/ENSG00000136854/ENSG00000113070/ENSG00000173432/ENSG00000135636/ENSG00000162738/ENSG00000177464/ENSG00000197249/ENSG00000173083/ENSG00000141968/ENSG00000135124/ENSG00000088387/ENSG00000170962/ENSG00000115008/ENSG00000110799/ENSG00000099937/ENSG00000162892/ENSG00000274750/ENSG00000159307/ENSG00000144339/ENSG00000197632/ENSG00000115009/ENSG00000160323…	CBX5/AXL/DGKI/STXBP1/HBEGF/SAA1/DYSF/VANGL2/GPR4/SERPINA1/HPSE/VAV1/P2RX4/DOCK9/PDGFD/IL1A/VWF/SERPIND1/IL24/HIST1H3E/SCUBE1/TMEFF2/SERPINB2/CCL20/ADAMTS13/EPPK1/ANXA8/TFF3/HIST1H3G/ABAT/ADTRP	31
BP	GO:0035493	SNARE complex assembly	4/584	17/14517	0.0040597	0.430547	ENSG00000136854/ENSG00000139190/ENSG00000167371/ENSG00000168952	STXBP1/VAMP1/PRRT2/STXBP6	4
BP	GO:0002886	regulation of myeloid leukocyte mediated immunity	6/584	39/14517	0.00434619	0.437293	ENSG00000136854/ENSG00000125730/ENSG00000213918/ENSG00000160255/ENSG00000167851/ENSG00000092929	STXBP1/C3/DNASE1/ITGB2/CD300A/UNC13D	6
BP	GO:0032890	regulation of organic acid transport	6/584	39/14517	0.00434619	0.437293	ENSG00000178752/ENSG00000136854/ENSG00000018625/ENSG00000135124/ENSG00000101188/ENSG00000183044	ERFE/STXBP1/ATP1A2/P2RX4/NTSR1/ABAT	6
BP	GO:0001906	cell killing	10/584	94/14517	0.00446578	0.438093	ENSG00000168811/ENSG00000124635/ENSG00000141968/ENSG00000213918/ENSG00000197903/ENSG00000026751/ENSG00000131019/ENSG00000164520/ENSG00000092929/ENSG00000180644	IL12A/HIST1H2BJ/VAV1/DNASE1/HIST1H2BK/SLAMF7/ULBP3/RAET1E/UNC13D/PRF1	10
BP	GO:0006874	cellular calcium ion homeostasis	24/584	335/14517	0.00461444	0.440824	ENSG00000142185/ENSG00000120899/ENSG00000173432/ENSG00000177464/ENSG00000170214/ENSG00000018625/ENSG00000010310/ENSG00000178623/ENSG00000172137/ENSG00000149596/ENSG00000135124/ENSG00000197405/ENSG00000120915/ENSG00000170498/ENSG00000101188/ENSG00000198947/ENSG00000183023/ENSG00000152154/ENSG00000160013/ENSG00000196689/ENSG00000196296/ENSG00000126353/ENSG00000100678/ENSG00000140030	TRPM2/PTK2B/SAA1/GPR4/ADRA1B/ATP1A2/GIPR/GPR35/CALB2/JPH2/P2RX4/C5AR1/EPHX2/KISS1/NTSR1/DMD/SLC8A1/TMEM178A/PTGIR/TRPV1/ATP2A1/CCR7/SLC8A3/GPR65	24
BP	GO:0090075	relaxation of muscle	5/584	28/14517	0.00471968	0.440824	ENSG00000018625/ENSG00000135124/ENSG00000183023/ENSG00000196296/ENSG00000170290	ATP1A2/P2RX4/SLC8A1/ATP2A1/SLN	5
BP	GO:0055078	sodium ion homeostasis	6/584	40/14517	0.00494298	0.440824	ENSG00000049759/ENSG00000120937/ENSG00000018625/ENSG00000160183/ENSG00000134548/ENSG00000183023	NEDD4L/NPPB/ATP1A2/TMPRSS3/SPX/SLC8A1	6
BP	GO:1903428	positive regulation of reactive oxygen species biosynthetic process	6/584	40/14517	0.00494298	0.440824	ENSG00000153904/ENSG00000120899/ENSG00000187554/ENSG00000135124/ENSG00000160255/ENSG00000196689	DDAH1/PTK2B/TLR5/P2RX4/ITGB2/TRPV1	6
BP	GO:0016338	calcium-independent cell-cell adhesion via plasma membrane cell-adhesion molecules	4/584	18/14517	0.00505573	0.440859	ENSG00000163347/ENSG00000189143/ENSG00000113946/ENSG00000106404	CLDN1/CLDN4/CLDN16/CLDN15	4
BP	GO:0072507	divalent inorganic cation homeostasis	26/584	380/14517	0.00595616	0.463743	ENSG00000142185/ENSG00000120899/ENSG00000173432/ENSG00000177464/ENSG00000170214/ENSG00000018625/ENSG00000010310/ENSG00000178623/ENSG00000172137/ENSG00000167895/ENSG00000149596/ENSG00000135124/ENSG00000197405/ENSG00000120915/ENSG00000170498/ENSG00000101188/ENSG00000198947/ENSG00000151150/ENSG00000183023/ENSG00000152154/ENSG00000160013/ENSG00000196689/ENSG00000196296/ENSG00000126353/ENSG00000100678…	TRPM2/PTK2B/SAA1/GPR4/ADRA1B/ATP1A2/GIPR/GPR35/CALB2/TMC8/JPH2/P2RX4/C5AR1/EPHX2/KISS1/NTSR1/DMD/ANK3/SLC8A1/TMEM178A/PTGIR/TRPV1/ATP2A1/CCR7/SLC8A3/GPR65	26
BP	GO:0043410	positive regulation of MAPK cascade	31/584	477/14517	0.00597438	0.463743	ENSG00000138623/ENSG00000167601/ENSG00000183856/ENSG00000120899/ENSG00000173432/ENSG00000138834/ENSG00000162738/ENSG00000006062/ENSG00000170214/ENSG00000066056/ENSG00000173530/ENSG00000182580/ENSG00000047936/ENSG00000002745/ENSG00000138166/ENSG00000146192/ENSG00000197405/ENSG00000170962/ENSG00000115008/ENSG00000158125/ENSG00000170498/ENSG00000131080/ENSG00000143674/ENSG00000134259/ENSG00000115009…	SEMA7A/AXL/IQGAP3/PTK2B/SAA1/MAPK8IP3/VANGL2/MAP3K14/ADRA1B/TIE1/TNFRSF10D/EPHB3/ROS1/WNT16/DUSP5/FGD2/C5AR1/PDGFD/IL1A/XDH/KISS1/EDA2R/MAP3K21/NGF/CCL20/FGF19/TENM1/CCR7/DNAJC27/GDF6/MUC20	31
BP	GO:0055074	calcium ion homeostasis	24/584	343/14517	0.00615699	0.463743	ENSG00000142185/ENSG00000120899/ENSG00000173432/ENSG00000177464/ENSG00000170214/ENSG00000018625/ENSG00000010310/ENSG00000178623/ENSG00000172137/ENSG00000149596/ENSG00000135124/ENSG00000197405/ENSG00000120915/ENSG00000170498/ENSG00000101188/ENSG00000198947/ENSG00000183023/ENSG00000152154/ENSG00000160013/ENSG00000196689/ENSG00000196296/ENSG00000126353/ENSG00000100678/ENSG00000140030	TRPM2/PTK2B/SAA1/GPR4/ADRA1B/ATP1A2/GIPR/GPR35/CALB2/JPH2/P2RX4/C5AR1/EPHX2/KISS1/NTSR1/DMD/SLC8A1/TMEM178A/PTGIR/TRPV1/ATP2A1/CCR7/SLC8A3/GPR65	24
BP	GO:0035542	regulation of SNARE complex assembly	3/584	10/14517	0.00628853	0.463743	ENSG00000136854/ENSG00000167371/ENSG00000168952	STXBP1/PRRT2/STXBP6	3
BP	GO:0098703	calcium ion import across plasma membrane	3/584	10/14517	0.00628853	0.463743	ENSG00000142185/ENSG00000196689/ENSG00000100678	TRPM2/TRPV1/SLC8A3	3
BP	GO:1902656	calcium ion import into cytosol	3/584	10/14517	0.00628853	0.463743	ENSG00000142185/ENSG00000196689/ENSG00000100678	TRPM2/TRPV1/SLC8A3	3
BP	GO:0086010	membrane depolarization during action potential	6/584	42/14517	0.00631379	0.463743	ENSG00000018625/ENSG00000196876/ENSG00000151150/ENSG00000183023/ENSG00000100346/ENSG00000166762	ATP1A2/SCN8A/ANK3/SLC8A1/CACNA1I/CATSPER2	6
BP	GO:0061844	antimicrobial humoral immune response mediated by antimicrobial peptide	5/584	30/14517	0.00640644	0.463743	ENSG00000124635/ENSG00000180596/ENSG00000197903/ENSG00000273802/ENSG00000274290	HIST1H2BJ/HIST1H2BC/HIST1H2BK/HIST1H2BG/HIST1H2BE	5
BP	GO:0051899	membrane depolarization	9/584	84/14517	0.006523	0.463743	ENSG00000049759/ENSG00000018625/ENSG00000135124/ENSG00000101188/ENSG00000196876/ENSG00000151150/ENSG00000183023/ENSG00000100346/ENSG00000166762	NEDD4L/ATP1A2/P2RX4/NTSR1/SCN8A/ANK3/SLC8A1/CACNA1I/CATSPER2	9
BP	GO:0051056	regulation of small GTPase mediated signal transduction	23/584	327/14517	0.00680802	0.463743	ENSG00000008256/ENSG00000213390/ENSG00000157680/ENSG00000164741/ENSG00000214944/ENSG00000130052/ENSG00000145819/ENSG00000072818/ENSG00000187951/ENSG00000177464/ENSG00000132359/ENSG00000112379/ENSG00000178623/ENSG00000147162/ENSG00000146192/ENSG00000186517/ENSG00000177106/ENSG00000058335/ENSG00000141968/ENSG00000180263/ENSG00000134259/ENSG00000121690/ENSG00000140030	CYTH3/ARHGAP19/DGKI/DLC1/ARHGEF28/STARD8/ARHGAP26/ACAP1/AC091057.1/GPR4/RAP1GAP2/ARFGEF3/GPR35/OGT/FGD2/ARHGAP30/EPS8L2/RASGRF1/VAV1/FGD6/NGF/DEPDC7/GPR65	23
BP	GO:0006836	neurotransmitter transport	16/584	200/14517	0.0069784	0.463743	ENSG00000157680/ENSG00000136854/ENSG00000129657/ENSG00000110076/ENSG00000162383/ENSG00000018625/ENSG00000137501/ENSG00000123643/ENSG00000007516/ENSG00000099365/ENSG00000101188/ENSG00000128683/ENSG00000167371/ENSG00000164400/ENSG00000186472/ENSG00000183044	DGKI/STXBP1/SEC14L1/NRXN2/SLC1A7/ATP1A2/SYTL2/SLC36A1/BAIAP3/STX1B/NTSR1/GAD1/PRRT2/CSF2/PCLO/ABAT	16
BP	GO:0046579	positive regulation of Ras protein signal transduction	6/584	43/14517	0.00709408	0.463743	ENSG00000157680/ENSG00000177464/ENSG00000178623/ENSG00000058335/ENSG00000134259/ENSG00000140030	DGKI/GPR4/GPR35/RASGRF1/NGF/GPR65	6
BP	GO:0032874	positive regulation of stress-activated MAPK cascade	12/584	133/14517	0.00737578	0.463743	ENSG00000120899/ENSG00000138834/ENSG00000162738/ENSG00000002745/ENSG00000146192/ENSG00000115008/ENSG00000158125/ENSG00000131080/ENSG00000143674/ENSG00000162344/ENSG00000126353/ENSG00000156466	PTK2B/MAPK8IP3/VANGL2/WNT16/FGD2/IL1A/XDH/EDA2R/MAP3K21/FGF19/CCR7/GDF6	12
BP	GO:0010447	response to acidic pH	4/584	20/14517	0.0075112	0.463743	ENSG00000177464/ENSG00000196689/ENSG00000140030/ENSG00000124253	GPR4/TRPV1/GPR65/PCK1	4
BP	GO:0042135	neurotransmitter catabolic process	4/584	20/14517	0.0075112	0.463743	ENSG00000189221/ENSG00000150540/ENSG00000183044/ENSG00000206561	MAOA/HNMT/ABAT/COLQ	4
BP	GO:0007596	blood coagulation	21/584	293/14517	0.00771526	0.463743	ENSG00000094916/ENSG00000167601/ENSG00000157680/ENSG00000136854/ENSG00000173432/ENSG00000197249/ENSG00000173083/ENSG00000141968/ENSG00000135124/ENSG00000088387/ENSG00000170962/ENSG00000110799/ENSG00000099937/ENSG00000274750/ENSG00000159307/ENSG00000197632/ENSG00000160323/ENSG00000265190/ENSG00000273983/ENSG00000183044/ENSG00000111863	CBX5/AXL/DGKI/STXBP1/SAA1/SERPINA1/HPSE/VAV1/P2RX4/DOCK9/PDGFD/VWF/SERPIND1/HIST1H3E/SCUBE1/SERPINB2/ADAMTS13/ANXA8/HIST1H3G/ABAT/ADTRP	21
BP	GO:0070304	positive regulation of stress-activated protein kinase signaling cascade	12/584	134/14517	0.00781517	0.463743	ENSG00000120899/ENSG00000138834/ENSG00000162738/ENSG00000002745/ENSG00000146192/ENSG00000115008/ENSG00000158125/ENSG00000131080/ENSG00000143674/ENSG00000162344/ENSG00000126353/ENSG00000156466	PTK2B/MAPK8IP3/VANGL2/WNT16/FGD2/IL1A/XDH/EDA2R/MAP3K21/FGF19/CCR7/GDF6	12
BP	GO:0045428	regulation of nitric oxide biosynthetic process	6/584	44/14517	0.00794178	0.463743	ENSG00000153904/ENSG00000120899/ENSG00000187554/ENSG00000135124/ENSG00000160255/ENSG00000196689	DDAH1/PTK2B/TLR5/P2RX4/ITGB2/TRPV1	6
BP	GO:0017157	regulation of exocytosis	14/584	168/14517	0.00795511	0.463743	ENSG00000136854/ENSG00000073969/ENSG00000137501/ENSG00000110723/ENSG00000172794/ENSG00000099365/ENSG00000103056/ENSG00000160255/ENSG00000167851/ENSG00000100346/ENSG00000186472/ENSG00000092929/ENSG00000166762/ENSG00000168952	STXBP1/NSF/SYTL2/EXPH5/RAB37/STX1B/SMPD3/ITGB2/CD300A/CACNA1I/PCLO/UNC13D/CATSPER2/STXBP6	14
BP	GO:0065004	protein-DNA complex assembly	17/584	221/14517	0.00807934	0.463743	ENSG00000188486/ENSG00000124635/ENSG00000187837/ENSG00000158373/ENSG00000104147/ENSG00000273841/ENSG00000180596/ENSG00000233822/ENSG00000274750/ENSG00000196584/ENSG00000197903/ENSG00000002016/ENSG00000186310/ENSG00000186462/ENSG00000273802/ENSG00000274290/ENSG00000273983	H2AFX/HIST1H2BJ/HIST1H1C/HIST1H2BD/OIP5/TAF9/HIST1H2BC/HIST1H2BN/HIST1H3E/XRCC2/HIST1H2BK/RAD52/NAP1L3/NAP1L2/HIST1H2BG/HIST1H2BE/HIST1H3G	17
BP	GO:0050817	coagulation	21/584	295/14517	0.00830704	0.463743	ENSG00000094916/ENSG00000167601/ENSG00000157680/ENSG00000136854/ENSG00000173432/ENSG00000197249/ENSG00000173083/ENSG00000141968/ENSG00000135124/ENSG00000088387/ENSG00000170962/ENSG00000110799/ENSG00000099937/ENSG00000274750/ENSG00000159307/ENSG00000197632/ENSG00000160323/ENSG00000265190/ENSG00000273983/ENSG00000183044/ENSG00000111863	CBX5/AXL/DGKI/STXBP1/SAA1/SERPINA1/HPSE/VAV1/P2RX4/DOCK9/PDGFD/VWF/SERPIND1/HIST1H3E/SCUBE1/SERPINB2/ADAMTS13/ANXA8/HIST1H3G/ABAT/ADTRP	21
BP	GO:0097164	ammonium ion metabolic process	14/584	169/14517	0.00836452	0.463743	ENSG00000115758/ENSG00000102230/ENSG00000177076/ENSG00000172197/ENSG00000197375/ENSG00000114200/ENSG00000103056/ENSG00000189221/ENSG00000150540/ENSG00000100288/ENSG00000197208/ENSG00000163803/ENSG00000183044/ENSG00000206561	ODC1/PCYT1B/ACER2/MBOAT1/SLC22A5/BCHE/SMPD3/MAOA/HNMT/CHKB/SLC22A4/PLB1/ABAT/COLQ	14
BP	GO:0014819	regulation of skeletal muscle contraction	3/584	11/14517	0.00839087	0.463743	ENSG00000198947/ENSG00000196296/ENSG00000100678	DMD/ATP2A1/SLC8A3	3
BP	GO:0021781	glial cell fate commitment	3/584	11/14517	0.00839087	0.463743	ENSG00000007372/ENSG00000162367/ENSG00000205927	PAX6/TAL1/OLIG2	3
BP	GO:0042976	activation of Janus kinase activity	3/584	11/14517	0.00839087	0.463743	ENSG00000120899/ENSG00000185338/ENSG00000167851	PTK2B/SOCS1/CD300A	3
BP	GO:0070757	interleukin-35-mediated signaling pathway	3/584	11/14517	0.00839087	0.463743	ENSG00000105246/ENSG00000168811/ENSG00000138378	EBI3/IL12A/STAT4	3
BP	GO:0042267	natural killer cell mediated cytotoxicity	6/584	45/14517	0.00885997	0.482868	ENSG00000168811/ENSG00000141968/ENSG00000026751/ENSG00000131019/ENSG00000164520/ENSG00000092929	IL12A/VAV1/SLAMF7/ULBP3/RAET1E/UNC13D	6
BP	GO:0007599	hemostasis	21/584	298/14517	0.00926337	0.493468	ENSG00000094916/ENSG00000167601/ENSG00000157680/ENSG00000136854/ENSG00000173432/ENSG00000197249/ENSG00000173083/ENSG00000141968/ENSG00000135124/ENSG00000088387/ENSG00000170962/ENSG00000110799/ENSG00000099937/ENSG00000274750/ENSG00000159307/ENSG00000197632/ENSG00000160323/ENSG00000265190/ENSG00000273983/ENSG00000183044/ENSG00000111863	CBX5/AXL/DGKI/STXBP1/SAA1/SERPINA1/HPSE/VAV1/P2RX4/DOCK9/PDGFD/VWF/SERPIND1/HIST1H3E/SCUBE1/SERPINB2/ADAMTS13/ANXA8/HIST1H3G/ABAT/ADTRP	21
BP	GO:0006939	smooth muscle contraction	9/584	89/14517	0.00944698	0.493468	ENSG00000130176/ENSG00000170214/ENSG00000018625/ENSG00000134548/ENSG00000183023/ENSG00000148357/ENSG00000196689/ENSG00000179546/ENSG00000183044	CNN1/ADRA1B/ATP1A2/SPX/SLC8A1/HMCN2/TRPV1/HTR1D/ABAT	9
BP	GO:0002028	regulation of sodium ion transport	8/584	74/14517	0.00955728	0.493468	ENSG00000049759/ENSG00000018625/ENSG00000135124/ENSG00000126562/ENSG00000198947/ENSG00000151150/ENSG00000183023/ENSG00000137726	NEDD4L/ATP1A2/P2RX4/WNK4/DMD/ANK3/SLC8A1/FXYD6	8
BP	GO:0042391	regulation of membrane potential	24/584	356/14517	0.00955749	0.493468	ENSG00000103335/ENSG00000049759/ENSG00000157680/ENSG00000120899/ENSG00000145390/ENSG00000018625/ENSG00000178623/ENSG00000135124/ENSG00000099365/ENSG00000101188/ENSG00000184156/ENSG00000198947/ENSG00000196876/ENSG00000154639/ENSG00000151150/ENSG00000183023/ENSG00000162105/ENSG00000107147/ENSG00000080854/ENSG00000196689/ENSG00000100346/ENSG00000166762/ENSG00000100678/ENSG00000183044	PIEZO1/NEDD4L/DGKI/PTK2B/USP53/ATP1A2/GPR35/P2RX4/STX1B/NTSR1/KCNQ3/DMD/SCN8A/CXADR/ANK3/SLC8A1/SHANK2/KCNT1/IGSF9B/TRPV1/CACNA1I/CATSPER2/SLC8A3/ABAT	24
BP	GO:0060402	calcium ion transport into cytosol	11/584	122/14517	0.010124	0.511711	ENSG00000142185/ENSG00000120899/ENSG00000018625/ENSG00000149596/ENSG00000135124/ENSG00000101188/ENSG00000198947/ENSG00000183023/ENSG00000196689/ENSG00000126353/ENSG00000100678	TRPM2/PTK2B/ATP1A2/JPH2/P2RX4/NTSR1/DMD/SLC8A1/TRPV1/CCR7/SLC8A3	11
BP	GO:0006323	DNA packaging	14/584	173/14517	0.0101716	0.511711	ENSG00000188486/ENSG00000124635/ENSG00000187837/ENSG00000158373/ENSG00000104147/ENSG00000180596/ENSG00000233822/ENSG00000274750/ENSG00000197903/ENSG00000186310/ENSG00000186462/ENSG00000273802/ENSG00000274290/ENSG00000273983	H2AFX/HIST1H2BJ/HIST1H1C/HIST1H2BD/OIP5/HIST1H2BC/HIST1H2BN/HIST1H3E/HIST1H2BK/NAP1L3/NAP1L2/HIST1H2BG/HIST1H2BE/HIST1H3G	14
BP	GO:0042136	neurotransmitter biosynthetic process	8/584	75/14517	0.0103334	0.512327	ENSG00000153904/ENSG00000120899/ENSG00000187554/ENSG00000135124/ENSG00000160255/ENSG00000128683/ENSG00000196689/ENSG00000183044	DDAH1/PTK2B/TLR5/P2RX4/ITGB2/GAD1/TRPV1/ABAT	8
BP	GO:0051957	positive regulation of amino acid transport	3/584	12/14517	0.0108575	0.512327	ENSG00000136854/ENSG00000101188/ENSG00000183044	STXBP1/NTSR1/ABAT	3
BP	GO:0060080	inhibitory postsynaptic potential	3/584	12/14517	0.0108575	0.512327	ENSG00000101188/ENSG00000080854/ENSG00000183044	NTSR1/IGSF9B/ABAT	3
BP	GO:2000193	positive regulation of fatty acid transport	3/584	12/14517	0.0108575	0.512327	ENSG00000178752/ENSG00000135124/ENSG00000101188	ERFE/P2RX4/NTSR1	3
BP	GO:0031338	regulation of vesicle fusion	7/584	61/14517	0.0109378	0.512327	ENSG00000136854/ENSG00000095383/ENSG00000274419/ENSG00000167371/ENSG00000153531/ENSG00000274512/ENSG00000168952	STXBP1/TBC1D2/TBC1D3D/PRRT2/ADPRHL1/TBC1D3L/STXBP6	7
BP	GO:1903793	positive regulation of anion transport	5/584	34/14517	0.0109673	0.512327	ENSG00000178752/ENSG00000136854/ENSG00000135124/ENSG00000101188/ENSG00000183044	ERFE/STXBP1/P2RX4/NTSR1/ABAT	5
BP	GO:0042742	defense response to bacterium	12/584	141/14517	0.0114928	0.530564	ENSG00000168811/ENSG00000124635/ENSG00000187554/ENSG00000197405/ENSG00000162711/ENSG00000180596/ENSG00000197903/ENSG00000115009/ENSG00000073605/ENSG00000273802/ENSG00000274290/ENSG00000167914	IL12A/HIST1H2BJ/TLR5/C5AR1/NLRP3/HIST1H2BC/HIST1H2BK/CCL20/GSDMB/HIST1H2BG/HIST1H2BE/GSDMA	12
BP	GO:0002228	natural killer cell mediated immunity	6/584	48/14517	0.0120675	0.542972	ENSG00000168811/ENSG00000141968/ENSG00000026751/ENSG00000131019/ENSG00000164520/ENSG00000092929	IL12A/VAV1/SLAMF7/ULBP3/RAET1E/UNC13D	6
BP	GO:0030101	natural killer cell activation	6/584	48/14517	0.0120675	0.542972	ENSG00000167601/ENSG00000168811/ENSG00000160255/ENSG00000026751/ENSG00000131019/ENSG00000092929	AXL/IL12A/ITGB2/SLAMF7/ULBP3/UNC13D	6
BP	GO:0097553	calcium ion transmembrane import into cytosol	10/584	109/14517	0.012369	0.542972	ENSG00000142185/ENSG00000120899/ENSG00000018625/ENSG00000149596/ENSG00000101188/ENSG00000198947/ENSG00000183023/ENSG00000196689/ENSG00000126353/ENSG00000100678	TRPM2/PTK2B/ATP1A2/JPH2/NTSR1/DMD/SLC8A1/TRPV1/CCR7/SLC8A3	10
BP	GO:0051955	regulation of amino acid transport	4/584	23/14517	0.0124823	0.542972	ENSG00000136854/ENSG00000018625/ENSG00000101188/ENSG00000183044	STXBP1/ATP1A2/NTSR1/ABAT	4
BP	GO:0060292	long term synaptic depression	4/584	23/14517	0.0124823	0.542972	ENSG00000157680/ENSG00000136854/ENSG00000120899/ENSG00000162105	DGKI/STXBP1/PTK2B/SHANK2	4
BP	GO:0072503	cellular divalent inorganic cation homeostasis	24/584	365/14517	0.0127058	0.542972	ENSG00000142185/ENSG00000120899/ENSG00000173432/ENSG00000177464/ENSG00000170214/ENSG00000018625/ENSG00000010310/ENSG00000178623/ENSG00000172137/ENSG00000149596/ENSG00000135124/ENSG00000197405/ENSG00000120915/ENSG00000170498/ENSG00000101188/ENSG00000198947/ENSG00000183023/ENSG00000152154/ENSG00000160013/ENSG00000196689/ENSG00000196296/ENSG00000126353/ENSG00000100678/ENSG00000140030	TRPM2/PTK2B/SAA1/GPR4/ADRA1B/ATP1A2/GIPR/GPR35/CALB2/JPH2/P2RX4/C5AR1/EPHX2/KISS1/NTSR1/DMD/SLC8A1/TMEM178A/PTGIR/TRPV1/ATP2A1/CCR7/SLC8A3/GPR65	24
BP	GO:0043087	regulation of GTPase activity	28/584	445/14517	0.0130819	0.542972	ENSG00000213390/ENSG00000157680/ENSG00000183856/ENSG00000164741/ENSG00000120899/ENSG00000130052/ENSG00000145819/ENSG00000076356/ENSG00000072818/ENSG00000187951/ENSG00000095383/ENSG00000132359/ENSG00000182580/ENSG00000146192/ENSG00000186517/ENSG00000058335/ENSG00000141968/ENSG00000274419/ENSG00000088387/ENSG00000204172/ENSG00000178038/ENSG00000180263/ENSG00000153531/ENSG00000115009/ENSG00000121690…	ARHGAP19/DGKI/IQGAP3/DLC1/PTK2B/STARD8/ARHGAP26/PLXNA2/ACAP1/AC091057.1/TBC1D2/RAP1GAP2/EPHB3/FGD2/ARHGAP30/RASGRF1/VAV1/TBC1D3D/DOCK9/AGAP9/ALS2CL/FGD6/ADPRHL1/CCL20/DEPDC7/CCR7/TBC1D3L/GPR65	28
BP	GO:0097529	myeloid leukocyte migration	12/584	144/14517	0.0134259	0.542972	ENSG00000120899/ENSG00000173432/ENSG00000141968/ENSG00000197405/ENSG00000170962/ENSG00000115008/ENSG00000160255/ENSG00000167851/ENSG00000173531/ENSG00000154639/ENSG00000115009/ENSG00000126353	PTK2B/SAA1/VAV1/C5AR1/PDGFD/IL1A/ITGB2/CD300A/MST1/CXADR/CCL20/CCR7	12
BP	GO:1903532	positive regulation of secretion by cell	21/584	309/14517	0.0135574	0.542972	ENSG00000196083/ENSG00000136854/ENSG00000121236/ENSG00000173432/ENSG00000010310/ENSG00000110723/ENSG00000120217/ENSG00000148677/ENSG00000162711/ENSG00000115008/ENSG00000170498/ENSG00000163083/ENSG00000099365/ENSG00000103056/ENSG00000160255/ENSG00000101188/ENSG00000100346/ENSG00000092929/ENSG00000131620/ENSG00000166762/ENSG00000183044	IL1RAP/STXBP1/TRIM6/SAA1/GIPR/EXPH5/CD274/ANKRD1/NLRP3/IL1A/KISS1/INHBB/STX1B/SMPD3/ITGB2/NTSR1/CACNA1I/UNC13D/ANO1/CATSPER2/ABAT	21
BP	GO:0035743	CD4-positive, alpha-beta T cell cytokine production	3/584	13/14517	0.0136988	0.542972	ENSG00000168811/ENSG00000164509/ENSG00000162711	IL12A/IL31RA/NLRP3	3
BP	GO:0043046	DNA methylation involved in gamete generation	3/584	13/14517	0.0136988	0.542972	ENSG00000197181/ENSG00000179598/ENSG00000124092	PIWIL2/PLD6/CTCFL	3
BP	GO:0050961	detection of temperature stimulus involved in sensory perception	3/584	13/14517	0.0136988	0.542972	ENSG00000101188/ENSG00000196689/ENSG00000131620	NTSR1/TRPV1/ANO1	3
BP	GO:0050965	detection of temperature stimulus involved in sensory perception of pain	3/584	13/14517	0.0136988	0.542972	ENSG00000101188/ENSG00000196689/ENSG00000131620	NTSR1/TRPV1/ANO1	3
BP	GO:0072488	ammonium transmembrane transport	3/584	13/14517	0.0136988	0.542972	ENSG00000197375/ENSG00000188672/ENSG00000197208	SLC22A5/RHCE/SLC22A4	3
BP	GO:0002673	regulation of acute inflammatory response	7/584	64/14517	0.0140568	0.543125	ENSG00000125730/ENSG00000213918/ENSG00000197405/ENSG00000162711/ENSG00000143502/ENSG00000174564/ENSG00000126353	C3/DNASE1/C5AR1/NLRP3/SUSD4/IL20RB/CCR7	7
BP	GO:0071103	DNA conformation change	18/584	254/14517	0.0144814	0.543125	ENSG00000188486/ENSG00000124635/ENSG00000187837/ENSG00000158373/ENSG00000104147/ENSG00000127311/ENSG00000180596/ENSG00000140451/ENSG00000233822/ENSG00000274750/ENSG00000197903/ENSG00000138346/ENSG00000186310/ENSG00000186462/ENSG00000197275/ENSG00000273802/ENSG00000274290/ENSG00000273983	H2AFX/HIST1H2BJ/HIST1H1C/HIST1H2BD/OIP5/HELB/HIST1H2BC/PIF1/HIST1H2BN/HIST1H3E/HIST1H2BK/DNA2/NAP1L3/NAP1L2/RAD54B/HIST1H2BG/HIST1H2BE/HIST1H3G	18
BP	GO:0006312	mitotic recombination	4/584	24/14517	0.0145127	0.543125	ENSG00000139618/ENSG00000196584/ENSG00000002016/ENSG00000197275	BRCA2/XRCC2/RAD52/RAD54B	4
BP	GO:0043252	sodium-independent organic anion transport	4/584	24/14517	0.0145127	0.543125	ENSG00000147100/ENSG00000197375/ENSG00000101187/ENSG00000197208	SLC16A2/SLC22A5/SLCO4A1/SLC22A4	4
BP	GO:0051057	positive regulation of small GTPase mediated signal transduction	6/584	50/14517	0.0146123	0.543125	ENSG00000157680/ENSG00000177464/ENSG00000178623/ENSG00000058335/ENSG00000134259/ENSG00000140030	DGKI/GPR4/GPR35/RASGRF1/NGF/GPR65	6
BP	GO:0090630	activation of GTPase activity	8/584	80/14517	0.0149304	0.543125	ENSG00000120899/ENSG00000095383/ENSG00000058335/ENSG00000274419/ENSG00000153531/ENSG00000126353/ENSG00000274512/ENSG00000140030	PTK2B/TBC1D2/RASGRF1/TBC1D3D/ADPRHL1/CCR7/TBC1D3L/GPR65	8
BP	GO:1990266	neutrophil migration	8/584	80/14517	0.0149304	0.543125	ENSG00000173432/ENSG00000141968/ENSG00000197405/ENSG00000115008/ENSG00000160255/ENSG00000154639/ENSG00000115009/ENSG00000126353	SAA1/VAV1/C5AR1/IL1A/ITGB2/CXADR/CCL20/CCR7	8
BP	GO:0051209	release of sequestered calcium ion into cytosol	9/584	96/14517	0.0150783	0.543125	ENSG00000142185/ENSG00000120899/ENSG00000018625/ENSG00000149596/ENSG00000101188/ENSG00000198947/ENSG00000183023/ENSG00000196689/ENSG00000126353	TRPM2/PTK2B/ATP1A2/JPH2/NTSR1/DMD/SLC8A1/TRPV1/CCR7	9
BP	GO:0051283	negative regulation of sequestering of calcium ion	9/584	96/14517	0.0150783	0.543125	ENSG00000142185/ENSG00000120899/ENSG00000018625/ENSG00000149596/ENSG00000101188/ENSG00000198947/ENSG00000183023/ENSG00000196689/ENSG00000126353	TRPM2/PTK2B/ATP1A2/JPH2/NTSR1/DMD/SLC8A1/TRPV1/CCR7	9
BP	GO:0006875	cellular metal ion homeostasis	28/584	451/14517	0.0153961	0.543125	ENSG00000049759/ENSG00000142185/ENSG00000178752/ENSG00000120899/ENSG00000173432/ENSG00000177464/ENSG00000170214/ENSG00000018625/ENSG00000010310/ENSG00000178623/ENSG00000172137/ENSG00000149596/ENSG00000135124/ENSG00000197405/ENSG00000120915/ENSG00000170498/ENSG00000160183/ENSG00000101188/ENSG00000198947/ENSG00000183023/ENSG00000152154/ENSG00000160013/ENSG00000113946/ENSG00000196689/ENSG00000196296…	NEDD4L/TRPM2/ERFE/PTK2B/SAA1/GPR4/ADRA1B/ATP1A2/GIPR/GPR35/CALB2/JPH2/P2RX4/C5AR1/EPHX2/KISS1/TMPRSS3/NTSR1/DMD/SLC8A1/TMEM178A/PTGIR/CLDN16/TRPV1/ATP2A1/CCR7/SLC8A3/GPR65	28
BP	GO:0021515	cell differentiation in spinal cord	5/584	37/14517	0.0155728	0.543125	ENSG00000158555/ENSG00000162490/ENSG00000007372/ENSG00000162367/ENSG00000205927	GDPD5/DRAXIN/PAX6/TAL1/OLIG2	5
BP	GO:1904031	positive regulation of cyclin-dependent protein kinase activity	5/584	37/14517	0.0155728	0.543125	ENSG00000146216/ENSG00000084764/ENSG00000163660/ENSG00000221978/ENSG00000118971	TTBK1/MAPRE3/CCNL1/CCNL2/CCND2	5
BP	GO:0046330	positive regulation of JNK cascade	10/584	113/14517	0.0156404	0.543125	ENSG00000120899/ENSG00000138834/ENSG00000162738/ENSG00000002745/ENSG00000146192/ENSG00000115008/ENSG00000131080/ENSG00000143674/ENSG00000162344/ENSG00000126353	PTK2B/MAPK8IP3/VANGL2/WNT16/FGD2/IL1A/EDA2R/MAP3K21/FGF19/CCR7	10
BP	GO:0046425	regulation of JAK-STAT cascade	10/584	113/14517	0.0156404	0.543125	ENSG00000168811/ENSG00000120899/ENSG00000172061/ENSG00000126500/ENSG00000150281/ENSG00000164509/ENSG00000185338/ENSG00000162892/ENSG00000167851/ENSG00000164400	IL12A/PTK2B/LRRC15/FLRT1/CTF1/IL31RA/SOCS1/IL24/CD300A/CSF2	10
BP	GO:0051282	regulation of sequestering of calcium ion	9/584	97/14517	0.0160494	0.552436	ENSG00000142185/ENSG00000120899/ENSG00000018625/ENSG00000149596/ENSG00000101188/ENSG00000198947/ENSG00000183023/ENSG00000196689/ENSG00000126353	TRPM2/PTK2B/ATP1A2/JPH2/NTSR1/DMD/SLC8A1/TRPV1/CCR7	9
BP	GO:0051482	positive regulation of cytosolic calcium ion concentration involved in phospholipase C-activating G-protein coupled signaling pathway	4/584	25/14517	0.0167403	0.562738	ENSG00000177464/ENSG00000178623/ENSG00000170498/ENSG00000140030	GPR4/GPR35/KISS1/GPR65	4
BP	GO:0052548	regulation of endopeptidase activity	22/584	335/14517	0.0167825	0.562738	ENSG00000146216/ENSG00000137642/ENSG00000150938/ENSG00000116133/ENSG00000164741/ENSG00000125730/ENSG00000173530/ENSG00000106927/ENSG00000197249/ENSG00000177076/ENSG00000162711/ENSG00000166396/ENSG00000121552/ENSG00000158125/ENSG00000181634/ENSG00000099937/ENSG00000134259/ENSG00000197632/ENSG00000171056/ENSG00000196730/ENSG00000265190/ENSG00000078081	TTBK1/SORL1/CRIM1/DHCR24/DLC1/C3/TNFRSF10D/AMBP/SERPINA1/ACER2/NLRP3/SERPINB7/CSTA/XDH/TNFSF15/SERPIND1/NGF/SERPINB2/SOX7/DAPK1/ANXA8/LAMP3	22
BP	GO:0010766	negative regulation of sodium ion transport	3/584	14/14517	0.0169223	0.562738	ENSG00000049759/ENSG00000018625/ENSG00000126562	NEDD4L/ATP1A2/WNK4	3
BP	GO:0072109	glomerular mesangium development	3/584	14/14517	0.0169223	0.562738	ENSG00000177464/ENSG00000170962/ENSG00000166396	GPR4/PDGFD/SERPINB7	3
BP	GO:0048599	oocyte development	5/584	38/14517	0.0173559	0.567779	ENSG00000120899/ENSG00000179598/ENSG00000139618/ENSG00000163083/ENSG00000101104	PTK2B/PLD6/BRCA2/INHBB/PABPC1L	5
BP	GO:1904892	regulation of STAT cascade	10/584	115/14517	0.0174988	0.567779	ENSG00000168811/ENSG00000120899/ENSG00000172061/ENSG00000126500/ENSG00000150281/ENSG00000164509/ENSG00000185338/ENSG00000162892/ENSG00000167851/ENSG00000164400	IL12A/PTK2B/LRRC15/FLRT1/CTF1/IL31RA/SOCS1/IL24/CD300A/CSF2	10
BP	GO:0015800	acidic amino acid transport	6/584	52/14517	0.017508	0.567779	ENSG00000136854/ENSG00000162383/ENSG00000018625/ENSG00000101188/ENSG00000196689/ENSG00000183044	STXBP1/SLC1A7/ATP1A2/NTSR1/TRPV1/ABAT	6
BP	GO:0048477	oogenesis	7/584	67/14517	0.0177649	0.571388	ENSG00000120899/ENSG00000197181/ENSG00000155816/ENSG00000179598/ENSG00000139618/ENSG00000163083/ENSG00000101104	PTK2B/PIWIL2/FMN2/PLD6/BRCA2/INHBB/PABPC1L	7
BP	GO:0097530	granulocyte migration	9/584	99/14517	0.0181279	0.578325	ENSG00000173432/ENSG00000141968/ENSG00000197405/ENSG00000115008/ENSG00000160255/ENSG00000167851/ENSG00000154639/ENSG00000115009/ENSG00000126353	SAA1/VAV1/C5AR1/IL1A/ITGB2/CD300A/CXADR/CCL20/CCR7	9
BP	GO:0061025	membrane fusion	16/584	224/14517	0.0190724	0.579703	ENSG00000231925/ENSG00000136854/ENSG00000073969/ENSG00000135636/ENSG00000095383/ENSG00000066056/ENSG00000137501/ENSG00000179598/ENSG00000274419/ENSG00000139190/ENSG00000099365/ENSG00000255346/ENSG00000167371/ENSG00000153531/ENSG00000274512/ENSG00000168952	TAPBP/STXBP1/NSF/DYSF/TBC1D2/TIE1/SYTL2/PLD6/TBC1D3D/VAMP1/STX1B/NOX5/PRRT2/ADPRHL1/TBC1D3L/STXBP6	16
BP	GO:0044070	regulation of anion transport	7/584	68/14517	0.0191407	0.579703	ENSG00000178752/ENSG00000136854/ENSG00000047936/ENSG00000018625/ENSG00000135124/ENSG00000101188/ENSG00000183044	ERFE/STXBP1/ROS1/ATP1A2/P2RX4/NTSR1/ABAT	7
BP	GO:0048871	multicellular organismal homeostasis	19/584	281/14517	0.0191538	0.579703	ENSG00000142185/ENSG00000120899/ENSG00000188613/ENSG00000197375/ENSG00000135124/ENSG00000115008/ENSG00000163347/ENSG00000101188/ENSG00000154639/ENSG00000198691/ENSG00000136689/ENSG00000189143/ENSG00000167306/ENSG00000174564/ENSG00000196689/ENSG00000162896/ENSG00000160862/ENSG00000183638/ENSG00000183044	TRPM2/PTK2B/NANOS1/SLC22A5/P2RX4/IL1A/CLDN1/NTSR1/CXADR/ABCA4/IL1RN/CLDN4/MYO5B/IL20RB/TRPV1/PIGR/AZGP1/RP1L1/ABAT	19
BP	GO:0010575	positive regulation of vascular endothelial growth factor production	4/584	26/14517	0.0191703	0.579703	ENSG00000125730/ENSG00000173083/ENSG00000197405/ENSG00000115008	C3/HPSE/C5AR1/IL1A	4
BP	GO:0043171	peptide catabolic process	4/584	26/14517	0.0191703	0.579703	ENSG00000166825/ENSG00000100031/ENSG00000128965/ENSG00000160323	ANPEP/GGT1/CHAC1/ADAMTS13	4
BP	GO:0051208	sequestering of calcium ion	9/584	100/14517	0.0192376	0.579703	ENSG00000142185/ENSG00000120899/ENSG00000018625/ENSG00000149596/ENSG00000101188/ENSG00000198947/ENSG00000183023/ENSG00000196689/ENSG00000126353	TRPM2/PTK2B/ATP1A2/JPH2/NTSR1/DMD/SLC8A1/TRPV1/CCR7	9
BP	GO:0099565	chemical synaptic transmission, postsynaptic	9/584	100/14517	0.0192376	0.579703	ENSG00000157680/ENSG00000120899/ENSG00000135124/ENSG00000099365/ENSG00000101188/ENSG00000162105/ENSG00000080854/ENSG00000196689/ENSG00000183044	DGKI/PTK2B/P2RX4/STX1B/NTSR1/SHANK2/IGSF9B/TRPV1/ABAT	9
BP	GO:0060401	cytosolic calcium ion transport	11/584	134/14517	0.019353	0.579703	ENSG00000142185/ENSG00000120899/ENSG00000018625/ENSG00000149596/ENSG00000135124/ENSG00000101188/ENSG00000198947/ENSG00000183023/ENSG00000196689/ENSG00000126353/ENSG00000100678	TRPM2/PTK2B/ATP1A2/JPH2/P2RX4/NTSR1/DMD/SLC8A1/TRPV1/CCR7/SLC8A3	11
BP	GO:0006906	vesicle fusion	12/584	152/14517	0.0197955	0.58415	ENSG00000231925/ENSG00000136854/ENSG00000135636/ENSG00000095383/ENSG00000137501/ENSG00000274419/ENSG00000139190/ENSG00000099365/ENSG00000167371/ENSG00000153531/ENSG00000274512/ENSG00000168952	TAPBP/STXBP1/DYSF/TBC1D2/SYTL2/TBC1D3D/VAMP1/STX1B/PRRT2/ADPRHL1/TBC1D3L/STXBP6	12
BP	GO:0010951	negative regulation of endopeptidase activity	14/584	188/14517	0.0197992	0.58415	ENSG00000137642/ENSG00000150938/ENSG00000116133/ENSG00000125730/ENSG00000173530/ENSG00000106927/ENSG00000197249/ENSG00000166396/ENSG00000121552/ENSG00000099937/ENSG00000134259/ENSG00000197632/ENSG00000265190/ENSG00000078081	SORL1/CRIM1/DHCR24/C3/TNFRSF10D/AMBP/SERPINA1/SERPINB7/CSTA/SERPIND1/NGF/SERPINB2/ANXA8/LAMP3	14
BP	GO:0002861	regulation of inflammatory response to antigenic stimulus	3/584	15/14517	0.0205323	0.596807	ENSG00000125730/ENSG00000174564/ENSG00000126353	C3/IL20RB/CCR7	3
BP	GO:0048012	hepatocyte growth factor receptor signaling pathway	3/584	15/14517	0.0205323	0.596807	ENSG00000164283/ENSG00000173531/ENSG00000176945	ESM1/MST1/MUC20	3
BP	GO:0007200	phospholipase C-activating G-protein coupled receptor signaling pathway	8/584	85/14517	0.0208564	0.601769	ENSG00000177464/ENSG00000170214/ENSG00000178623/ENSG00000197405/ENSG00000175591/ENSG00000170498/ENSG00000131620/ENSG00000140030	GPR4/ADRA1B/GPR35/C5AR1/P2RY2/KISS1/ANO1/GPR65	8
BP	GO:0099601	regulation of neurotransmitter receptor activity	5/584	40/14517	0.0213157	0.606108	ENSG00000120899/ENSG00000058335/ENSG00000187123/ENSG00000196730/ENSG00000162105	PTK2B/RASGRF1/LYPD6/DAPK1/SHANK2	5
BP	GO:2000649	regulation of sodium ion transmembrane transporter activity	5/584	40/14517	0.0213157	0.606108	ENSG00000049759/ENSG00000018625/ENSG00000198947/ENSG00000151150/ENSG00000137726	NEDD4L/ATP1A2/DMD/ANK3/FXYD6	5
BP	GO:0030593	neutrophil chemotaxis	7/584	70/14517	0.0221126	0.614578	ENSG00000173432/ENSG00000141968/ENSG00000197405/ENSG00000160255/ENSG00000154639/ENSG00000115009/ENSG00000126353	SAA1/VAV1/C5AR1/ITGB2/CXADR/CCL20/CCR7	7
BP	GO:0006937	regulation of muscle contraction	11/584	137/14517	0.0224109	0.614578	ENSG00000130176/ENSG00000170214/ENSG00000018625/ENSG00000135124/ENSG00000198947/ENSG00000134548/ENSG00000183023/ENSG00000101306/ENSG00000196296/ENSG00000100678/ENSG00000183044	CNN1/ADRA1B/ATP1A2/P2RX4/DMD/SPX/SLC8A1/MYLK2/ATP2A1/SLC8A3/ABAT	11
BP	GO:0006959	humoral immune response	11/584	137/14517	0.0224109	0.614578	ENSG00000105246/ENSG00000124635/ENSG00000125730/ENSG00000197405/ENSG00000180596/ENSG00000143502/ENSG00000197903/ENSG00000273802/ENSG00000127241/ENSG00000274290/ENSG00000126353	EBI3/HIST1H2BJ/C3/C5AR1/HIST1H2BC/SUSD4/HIST1H2BK/HIST1H2BG/MASP1/HIST1H2BE/CCR7	11
BP	GO:0008217	regulation of blood pressure	11/584	137/14517	0.0224109	0.614578	ENSG00000153904/ENSG00000166825/ENSG00000120937/ENSG00000170214/ENSG00000018625/ENSG00000135124/ENSG00000120915/ENSG00000196549/ENSG00000101188/ENSG00000134548/ENSG00000183044	DDAH1/ANPEP/NPPB/ADRA1B/ATP1A2/P2RX4/EPHX2/MME/NTSR1/SPX/ABAT	11
BP	GO:0006809	nitric oxide biosynthetic process	6/584	55/14517	0.0225533	0.614578	ENSG00000153904/ENSG00000120899/ENSG00000187554/ENSG00000135124/ENSG00000160255/ENSG00000196689	DDAH1/PTK2B/TLR5/P2RX4/ITGB2/TRPV1	6
BP	GO:0019226	transmission of nerve impulse	6/584	55/14517	0.0225533	0.614578	ENSG00000178623/ENSG00000135124/ENSG00000196876/ENSG00000151150/ENSG00000100346/ENSG00000166762	GPR35/P2RX4/SCN8A/ANK3/CACNA1I/CATSPER2	6
BP	GO:0071824	protein-DNA complex subunit organization	17/584	248/14517	0.0229244	0.620381	ENSG00000188486/ENSG00000124635/ENSG00000187837/ENSG00000158373/ENSG00000104147/ENSG00000273841/ENSG00000180596/ENSG00000233822/ENSG00000274750/ENSG00000196584/ENSG00000197903/ENSG00000002016/ENSG00000186310/ENSG00000186462/ENSG00000273802/ENSG00000274290/ENSG00000273983	H2AFX/HIST1H2BJ/HIST1H1C/HIST1H2BD/OIP5/TAF9/HIST1H2BC/HIST1H2BN/HIST1H3E/XRCC2/HIST1H2BK/RAD52/NAP1L3/NAP1L2/HIST1H2BG/HIST1H2BE/HIST1H3G	17
BP	GO:0009994	oocyte differentiation	5/584	41/14517	0.0234988	0.621027	ENSG00000120899/ENSG00000179598/ENSG00000139618/ENSG00000163083/ENSG00000101104	PTK2B/PLD6/BRCA2/INHBB/PABPC1L	5
BP	GO:0043588	skin development	17/584	249/14517	0.0237242	0.621027	ENSG00000205426/ENSG00000116133/ENSG00000167767/ENSG00000162738/ENSG00000002745/ENSG00000110723/ENSG00000170442/ENSG00000173083/ENSG00000163347/ENSG00000121552/ENSG00000123364/ENSG00000185640/ENSG00000212724/ENSG00000127152/ENSG00000189143/ENSG00000007372/ENSG00000131737	KRT81/DHCR24/KRT80/VANGL2/WNT16/EXPH5/KRT86/HPSE/CLDN1/CSTA/HOXC13/KRT79/KRTAP2-3/BCL11B/CLDN4/PAX6/KRT34	17
BP	GO:0070374	positive regulation of ERK1 and ERK2 cascade	14/584	193/14517	0.0241948	0.621027	ENSG00000138623/ENSG00000167601/ENSG00000120899/ENSG00000066056/ENSG00000182580/ENSG00000047936/ENSG00000197405/ENSG00000170962/ENSG00000115008/ENSG00000143674/ENSG00000115009/ENSG00000162344/ENSG00000126353/ENSG00000115137	SEMA7A/AXL/PTK2B/TIE1/EPHB3/ROS1/C5AR1/PDGFD/IL1A/MAP3K21/CCL20/FGF19/CCR7/DNAJC27	14
BP	GO:0032835	glomerulus development	6/584	56/14517	0.0244315	0.621027	ENSG00000162738/ENSG00000177464/ENSG00000149571/ENSG00000170962/ENSG00000166396/ENSG00000163884	VANGL2/GPR4/KIRREL3/PDGFD/SERPINB7/KLF15	6
BP	GO:0009617	response to bacterium	25/584	408/14517	0.0244696	0.621027	ENSG00000167601/ENSG00000168811/ENSG00000124635/ENSG00000121236/ENSG00000173530/ENSG00000120217/ENSG00000148677/ENSG00000187554/ENSG00000140465/ENSG00000197405/ENSG00000162711/ENSG00000163347/ENSG00000180596/ENSG00000162892/ENSG00000197903/ENSG00000115009/ENSG00000160323/ENSG00000073605/ENSG00000273802/ENSG00000160013/ENSG00000164400/ENSG00000274290/ENSG00000126353/ENSG00000167914/ENSG00000124253	AXL/IL12A/HIST1H2BJ/TRIM6/TNFRSF10D/CD274/ANKRD1/TLR5/CYP1A1/C5AR1/NLRP3/CLDN1/HIST1H2BC/IL24/HIST1H2BK/CCL20/ADAMTS13/GSDMB/HIST1H2BG/PTGIR/CSF2/HIST1H2BE/CCR7/GSDMA/PCK1	25
BP	GO:0002407	dendritic cell chemotaxis	3/584	16/14517	0.0245309	0.621027	ENSG00000142185/ENSG00000168811/ENSG00000126353	TRPM2/IL12A/CCR7	3
BP	GO:0031629	synaptic vesicle fusion to presynaptic active zone membrane	3/584	16/14517	0.0245309	0.621027	ENSG00000136854/ENSG00000099365/ENSG00000167371	STXBP1/STX1B/PRRT2	3
BP	GO:0035994	response to muscle stretch	3/584	16/14517	0.0245309	0.621027	ENSG00000148677/ENSG00000198947/ENSG00000183023	ANKRD1/DMD/SLC8A1	3
BP	GO:0045954	positive regulation of natural killer cell mediated cytotoxicity	3/584	16/14517	0.0245309	0.621027	ENSG00000168811/ENSG00000141968/ENSG00000164520	IL12A/VAV1/RAET1E	3
BP	GO:0099500	vesicle fusion to plasma membrane	3/584	16/14517	0.0245309	0.621027	ENSG00000136854/ENSG00000099365/ENSG00000167371	STXBP1/STX1B/PRRT2	3
BP	GO:0090174	organelle membrane fusion	12/584	157/14517	0.0247824	0.623373	ENSG00000231925/ENSG00000136854/ENSG00000135636/ENSG00000095383/ENSG00000137501/ENSG00000274419/ENSG00000139190/ENSG00000099365/ENSG00000167371/ENSG00000153531/ENSG00000274512/ENSG00000168952	TAPBP/STXBP1/DYSF/TBC1D2/SYTL2/TBC1D3D/VAMP1/STX1B/PRRT2/ADPRHL1/TBC1D3L/STXBP6	12
BP	GO:0032412	regulation of ion transmembrane transporter activity	14/584	194/14517	0.0251549	0.628711	ENSG00000049759/ENSG00000120899/ENSG00000018625/ENSG00000178623/ENSG00000149596/ENSG00000058335/ENSG00000126562/ENSG00000101188/ENSG00000198947/ENSG00000151150/ENSG00000196730/ENSG00000162105/ENSG00000137726/ENSG00000170290	NEDD4L/PTK2B/ATP1A2/GPR35/JPH2/RASGRF1/WNK4/NTSR1/DMD/ANK3/DAPK1/SHANK2/FXYD6/SLN	14
BP	GO:0001909	leukocyte mediated cytotoxicity	7/584	72/14517	0.0253896	0.629234	ENSG00000168811/ENSG00000141968/ENSG00000213918/ENSG00000026751/ENSG00000131019/ENSG00000164520/ENSG00000092929	IL12A/VAV1/DNASE1/SLAMF7/ULBP3/RAET1E/UNC13D	7
BP	GO:0046578	regulation of Ras protein signal transduction	16/584	232/14517	0.0254965	0.629234	ENSG00000008256/ENSG00000157680/ENSG00000164741/ENSG00000214944/ENSG00000072818/ENSG00000177464/ENSG00000112379/ENSG00000178623/ENSG00000147162/ENSG00000146192/ENSG00000177106/ENSG00000058335/ENSG00000141968/ENSG00000180263/ENSG00000134259/ENSG00000140030	CYTH3/DGKI/DLC1/ARHGEF28/ACAP1/GPR4/ARFGEF3/GPR35/OGT/FGD2/EPS8L2/RASGRF1/VAV1/FGD6/NGF/GPR65	16
BP	GO:0098659	inorganic cation import across plasma membrane	5/584	42/14517	0.0258211	0.629328	ENSG00000142185/ENSG00000018625/ENSG00000183023/ENSG00000196689/ENSG00000100678	TRPM2/ATP1A2/SLC8A1/TRPV1/SLC8A3	5
BP	GO:0099587	inorganic ion import across plasma membrane	5/584	42/14517	0.0258211	0.629328	ENSG00000142185/ENSG00000018625/ENSG00000183023/ENSG00000196689/ENSG00000100678	TRPM2/ATP1A2/SLC8A1/TRPV1/SLC8A3	5
BP	GO:0010466	negative regulation of peptidase activity	14/584	195/14517	0.0261429	0.630458	ENSG00000137642/ENSG00000150938/ENSG00000116133/ENSG00000125730/ENSG00000173530/ENSG00000106927/ENSG00000197249/ENSG00000166396/ENSG00000121552/ENSG00000099937/ENSG00000134259/ENSG00000197632/ENSG00000265190/ENSG00000078081	SORL1/CRIM1/DHCR24/C3/TNFRSF10D/AMBP/SERPINA1/SERPINB7/CSTA/SERPIND1/NGF/SERPINB2/ANXA8/LAMP3	14
BP	GO:0046847	filopodium assembly	6/584	57/14517	0.0264114	0.630458	ENSG00000142185/ENSG00000145934/ENSG00000146192/ENSG00000180263/ENSG00000009694/ENSG00000126353	TRPM2/TENM2/FGD2/FGD6/TENM1/CCR7	6
BP	GO:0086001	cardiac muscle cell action potential	6/584	57/14517	0.0264114	0.630458	ENSG00000049759/ENSG00000018625/ENSG00000198947/ENSG00000154639/ENSG00000151150/ENSG00000183023	NEDD4L/ATP1A2/DMD/CXADR/ANK3/SLC8A1	6
BP	GO:0002703	regulation of leukocyte mediated immunity	11/584	141/14517	0.02702	0.630458	ENSG00000168811/ENSG00000136854/ENSG00000125730/ENSG00000141968/ENSG00000213918/ENSG00000162711/ENSG00000160255/ENSG00000167851/ENSG00000174564/ENSG00000164520/ENSG00000092929	IL12A/STXBP1/C3/VAV1/DNASE1/NLRP3/ITGB2/CD300A/IL20RB/RAET1E/UNC13D	11
BP	GO:0060326	cell chemotaxis	15/584	215/14517	0.0273529	0.630458	ENSG00000142185/ENSG00000168811/ENSG00000120899/ENSG00000113070/ENSG00000173432/ENSG00000141968/ENSG00000135124/ENSG00000134339/ENSG00000197405/ENSG00000170962/ENSG00000160255/ENSG00000173531/ENSG00000154639/ENSG00000115009/ENSG00000126353	TRPM2/IL12A/PTK2B/HBEGF/SAA1/VAV1/P2RX4/SAA2/C5AR1/PDGFD/ITGB2/MST1/CXADR/CCL20/CCR7	15
BP	GO:0070296	sarcoplasmic reticulum calcium ion transport	4/584	29/14517	0.0277174	0.630458	ENSG00000018625/ENSG00000198947/ENSG00000183023/ENSG00000170290	ATP1A2/DMD/SLC8A1/SLN	4
BP	GO:0050663	cytokine secretion	12/584	160/14517	0.0281849	0.630458	ENSG00000196083/ENSG00000121236/ENSG00000173432/ENSG00000120217/ENSG00000187554/ENSG00000185338/ENSG00000162711/ENSG00000115008/ENSG00000255346/ENSG00000198286/ENSG00000126353/ENSG00000115221	IL1RAP/TRIM6/SAA1/CD274/TLR5/SOCS1/NLRP3/IL1A/NOX5/CARD11/CCR7/ITGB6	12
BP	GO:0022898	regulation of transmembrane transporter activity	14/584	197/14517	0.0282046	0.630458	ENSG00000049759/ENSG00000120899/ENSG00000018625/ENSG00000178623/ENSG00000149596/ENSG00000058335/ENSG00000126562/ENSG00000101188/ENSG00000198947/ENSG00000151150/ENSG00000196730/ENSG00000162105/ENSG00000137726/ENSG00000170290	NEDD4L/PTK2B/ATP1A2/GPR35/JPH2/RASGRF1/WNK4/NTSR1/DMD/ANK3/DAPK1/SHANK2/FXYD6/SLN	14
BP	GO:1903307	positive regulation of regulated secretory pathway	5/584	43/14517	0.0282851	0.630458	ENSG00000136854/ENSG00000160255/ENSG00000100346/ENSG00000092929/ENSG00000166762	STXBP1/ITGB2/CACNA1I/UNC13D/CATSPER2	5
BP	GO:0046209	nitric oxide metabolic process	6/584	58/14517	0.0284949	0.630458	ENSG00000153904/ENSG00000120899/ENSG00000187554/ENSG00000135124/ENSG00000160255/ENSG00000196689	DDAH1/PTK2B/TLR5/P2RX4/ITGB2/TRPV1	6
BP	GO:0006817	phosphate ion transport	3/584	17/14517	0.0289176	0.630458	ENSG00000160190/ENSG00000047936/ENSG00000134955	SLC37A1/ROS1/SLC37A2	3
BP	GO:0010881	regulation of cardiac muscle contraction by regulation of the release of sequestered calcium ion	3/584	17/14517	0.0289176	0.630458	ENSG00000018625/ENSG00000198947/ENSG00000183023	ATP1A2/DMD/SLC8A1	3
BP	GO:0016048	detection of temperature stimulus	3/584	17/14517	0.0289176	0.630458	ENSG00000101188/ENSG00000196689/ENSG00000131620	NTSR1/TRPV1/ANO1	3
BP	GO:0033599	regulation of mammary gland epithelial cell proliferation	3/584	17/14517	0.0289176	0.630458	ENSG00000183856/ENSG00000139618/ENSG00000173531	IQGAP3/BRCA2/MST1	3
BP	GO:0050951	sensory perception of temperature stimulus	3/584	17/14517	0.0289176	0.630458	ENSG00000101188/ENSG00000196689/ENSG00000131620	NTSR1/TRPV1/ANO1	3
BP	GO:0055119	relaxation of cardiac muscle	3/584	17/14517	0.0289176	0.630458	ENSG00000018625/ENSG00000135124/ENSG00000183023	ATP1A2/P2RX4/SLC8A1	3
BP	GO:0097242	amyloid-beta clearance	3/584	17/14517	0.0289176	0.630458	ENSG00000125730/ENSG00000196549/ENSG00000160255	C3/MME/ITGB2	3
BP	GO:2000310	regulation of NMDA receptor activity	3/584	17/14517	0.0289176	0.630458	ENSG00000120899/ENSG00000058335/ENSG00000196730	PTK2B/RASGRF1/DAPK1	3
BP	GO:0015672	monovalent inorganic cation transport	26/584	435/14517	0.0289201	0.630458	ENSG00000049759/ENSG00000142185/ENSG00000120899/ENSG00000073969/ENSG00000018625/ENSG00000050438/ENSG00000123643/ENSG00000197375/ENSG00000135124/ENSG00000100191/ENSG00000126562/ENSG00000184156/ENSG00000255346/ENSG00000198947/ENSG00000196876/ENSG00000151150/ENSG00000162572/ENSG00000183023/ENSG00000162728/ENSG00000137726/ENSG00000107147/ENSG00000100346/ENSG00000197506/ENSG00000166762/ENSG00000197208…	NEDD4L/TRPM2/PTK2B/NSF/ATP1A2/SLC4A8/SLC36A1/SLC22A5/P2RX4/SLC5A4/WNK4/KCNQ3/NOX5/DMD/SCN8A/ANK3/SCNN1D/SLC8A1/KCNJ9/FXYD6/KCNT1/CACNA1I/SLC28A3/CATSPER2/SLC22A4/SLC8A3	26
BP	GO:0035023	regulation of Rho protein signal transduction	10/584	125/14517	0.0293001	0.635214	ENSG00000164741/ENSG00000214944/ENSG00000177464/ENSG00000178623/ENSG00000146192/ENSG00000177106/ENSG00000058335/ENSG00000141968/ENSG00000180263/ENSG00000140030	DLC1/ARHGEF28/GPR4/GPR35/FGD2/EPS8L2/RASGRF1/VAV1/FGD6/GPR65	10
BP	GO:0043271	negative regulation of ion transport	9/584	108/14517	0.029944	0.645606	ENSG00000049759/ENSG00000120899/ENSG00000018625/ENSG00000178623/ENSG00000126562/ENSG00000101188/ENSG00000151150/ENSG00000183044/ENSG00000170290	NEDD4L/PTK2B/ATP1A2/GPR35/WNK4/NTSR1/ANK3/ABAT/SLN	9
BP	GO:0007009	plasma membrane organization	7/584	75/14517	0.030904	0.650418	ENSG00000161249/ENSG00000156232/ENSG00000135636/ENSG00000144339/ENSG00000163554/ENSG00000151150/ENSG00000169247	DMKN/WHAMM/DYSF/TMEFF2/SPTA1/ANK3/SH3TC2	7
BP	GO:0045921	positive regulation of exocytosis	7/584	75/14517	0.030904	0.650418	ENSG00000136854/ENSG00000110723/ENSG00000103056/ENSG00000160255/ENSG00000100346/ENSG00000092929/ENSG00000166762	STXBP1/EXPH5/SMPD3/ITGB2/CACNA1I/UNC13D/CATSPER2	7
BP	GO:2000379	positive regulation of reactive oxygen species metabolic process	7/584	75/14517	0.030904	0.650418	ENSG00000153904/ENSG00000120899/ENSG00000187554/ENSG00000135124/ENSG00000158125/ENSG00000160255/ENSG00000196689	DDAH1/PTK2B/TLR5/P2RX4/XDH/ITGB2/TRPV1	7
BP	GO:0010574	regulation of vascular endothelial growth factor production	4/584	30/14517	0.030996	0.650418	ENSG00000125730/ENSG00000173083/ENSG00000197405/ENSG00000115008	C3/HPSE/C5AR1/IL1A	4
BP	GO:0048246	macrophage chemotaxis	4/584	30/14517	0.030996	0.650418	ENSG00000120899/ENSG00000173432/ENSG00000197405/ENSG00000173531	PTK2B/SAA1/C5AR1/MST1	4
BP	GO:0048284	organelle fusion	13/584	181/14517	0.0312518	0.652298	ENSG00000231925/ENSG00000136854/ENSG00000135636/ENSG00000095383/ENSG00000137501/ENSG00000179598/ENSG00000274419/ENSG00000139190/ENSG00000099365/ENSG00000167371/ENSG00000153531/ENSG00000274512/ENSG00000168952	TAPBP/STXBP1/DYSF/TBC1D2/SYTL2/PLD6/TBC1D3D/VAMP1/STX1B/PRRT2/ADPRHL1/TBC1D3L/STXBP6	13
BP	GO:0030216	keratinocyte differentiation	11/584	145/14517	0.0322768	0.666369	ENSG00000205426/ENSG00000167767/ENSG00000002745/ENSG00000110723/ENSG00000170442/ENSG00000121552/ENSG00000185640/ENSG00000212724/ENSG00000127152/ENSG00000007372/ENSG00000131737	KRT81/KRT80/WNT16/EXPH5/KRT86/CSTA/KRT79/KRTAP2-3/BCL11B/PAX6/KRT34	11
BP	GO:0045861	negative regulation of proteolysis	18/584	278/14517	0.0323085	0.666369	ENSG00000137642/ENSG00000150938/ENSG00000116133/ENSG00000125730/ENSG00000173530/ENSG00000106927/ENSG00000197249/ENSG00000147162/ENSG00000128965/ENSG00000273841/ENSG00000180667/ENSG00000166396/ENSG00000121552/ENSG00000099937/ENSG00000134259/ENSG00000197632/ENSG00000265190/ENSG00000078081	SORL1/CRIM1/DHCR24/C3/TNFRSF10D/AMBP/SERPINA1/OGT/CHAC1/TAF9/YOD1/SERPINB7/CSTA/SERPIND1/NGF/SERPINB2/ANXA8/LAMP3	18
BP	GO:0052547	regulation of peptidase activity	22/584	358/14517	0.0324354	0.666369	ENSG00000146216/ENSG00000137642/ENSG00000150938/ENSG00000116133/ENSG00000164741/ENSG00000125730/ENSG00000173530/ENSG00000106927/ENSG00000197249/ENSG00000177076/ENSG00000162711/ENSG00000166396/ENSG00000121552/ENSG00000158125/ENSG00000181634/ENSG00000099937/ENSG00000134259/ENSG00000197632/ENSG00000171056/ENSG00000196730/ENSG00000265190/ENSG00000078081	TTBK1/SORL1/CRIM1/DHCR24/DLC1/C3/TNFRSF10D/AMBP/SERPINA1/ACER2/NLRP3/SERPINB7/CSTA/XDH/TNFSF15/SERPIND1/NGF/SERPINB2/SOX7/DAPK1/ANXA8/LAMP3	22
BP	GO:0042509	regulation of tyrosine phosphorylation of STAT protein	6/584	60/14517	0.0329799	0.674026	ENSG00000168811/ENSG00000150281/ENSG00000164509/ENSG00000185338/ENSG00000162892/ENSG00000164400	IL12A/CTF1/IL31RA/SOCS1/IL24/CSF2	6
BP	GO:0034113	heterotypic cell-cell adhesion	5/584	45/14517	0.0336474	0.675429	ENSG00000160255/ENSG00000154639/ENSG00000136689/ENSG00000156886/ENSG00000140678	ITGB2/CXADR/IL1RN/ITGAD/ITGAX	5
BP	GO:0042094	interleukin-2 biosynthetic process	3/584	18/14517	0.0336899	0.675429	ENSG00000196083/ENSG00000115008/ENSG00000198286	IL1RAP/IL1A/CARD11	3
BP	GO:2000191	regulation of fatty acid transport	3/584	18/14517	0.0336899	0.675429	ENSG00000178752/ENSG00000135124/ENSG00000101188	ERFE/P2RX4/NTSR1	3
BP	GO:0050806	positive regulation of synaptic transmission	10/584	128/14517	0.033737	0.675429	ENSG00000136854/ENSG00000120899/ENSG00000172137/ENSG00000170498/ENSG00000099365/ENSG00000101188/ENSG00000162105/ENSG00000080854/ENSG00000100678/ENSG00000183044	STXBP1/PTK2B/CALB2/KISS1/STX1B/NTSR1/SHANK2/IGSF9B/SLC8A3/ABAT	10
BP	GO:0048846	axon extension involved in axon guidance	4/584	31/14517	0.034493	0.68063	ENSG00000138623/ENSG00000012171/ENSG00000076356/ENSG00000187122	SEMA7A/SEMA3B/PLXNA2/SLIT1	4
BP	GO:1902284	neuron projection extension involved in neuron projection guidance	4/584	31/14517	0.034493	0.68063	ENSG00000138623/ENSG00000012171/ENSG00000076356/ENSG00000187122	SEMA7A/SEMA3B/PLXNA2/SLIT1	4
BP	GO:0035637	multicellular organismal signaling	12/584	165/14517	0.0345891	0.68063	ENSG00000018625/ENSG00000178623/ENSG00000135124/ENSG00000196876/ENSG00000154639/ENSG00000151150/ENSG00000183023/ENSG00000137726/ENSG00000100346/ENSG00000196296/ENSG00000166762/ENSG00000100678	ATP1A2/GPR35/P2RX4/SCN8A/CXADR/ANK3/SLC8A1/FXYD6/CACNA1I/ATP2A1/CATSPER2/SLC8A3	12
BP	GO:0006942	regulation of striated muscle contraction	7/584	77/14517	0.0349958	0.68063	ENSG00000170214/ENSG00000018625/ENSG00000135124/ENSG00000198947/ENSG00000183023/ENSG00000196296/ENSG00000100678	ADRA1B/ATP1A2/P2RX4/DMD/SLC8A1/ATP2A1/SLC8A3	7
BP	GO:0007259	JAK-STAT cascade	10/584	129/14517	0.035315	0.68063	ENSG00000168811/ENSG00000172061/ENSG00000126500/ENSG00000150281/ENSG00000164509/ENSG00000185338/ENSG00000138378/ENSG00000162892/ENSG00000167851/ENSG00000164400	IL12A/LRRC15/FLRT1/CTF1/IL31RA/SOCS1/STAT4/IL24/CD300A/CSF2	10
BP	GO:0032496	response to lipopolysaccharide	18/584	281/14517	0.035354	0.68063	ENSG00000167601/ENSG00000168811/ENSG00000121236/ENSG00000173530/ENSG00000120217/ENSG00000148677/ENSG00000187554/ENSG00000140465/ENSG00000197405/ENSG00000162711/ENSG00000163347/ENSG00000162892/ENSG00000115009/ENSG00000160323/ENSG00000160013/ENSG00000164400/ENSG00000126353/ENSG00000124253	AXL/IL12A/TRIM6/TNFRSF10D/CD274/ANKRD1/TLR5/CYP1A1/C5AR1/NLRP3/CLDN1/IL24/CCL20/ADAMTS13/PTGIR/CSF2/CCR7/PCK1	18
BP	GO:0098739	import across plasma membrane	6/584	61/14517	0.0353845	0.68063	ENSG00000142185/ENSG00000018625/ENSG00000101188/ENSG00000183023/ENSG00000196689/ENSG00000100678	TRPM2/ATP1A2/NTSR1/SLC8A1/TRPV1/SLC8A3	6
BP	GO:2001057	reactive nitrogen species metabolic process	6/584	61/14517	0.0353845	0.68063	ENSG00000153904/ENSG00000120899/ENSG00000187554/ENSG00000135124/ENSG00000160255/ENSG00000196689	DDAH1/PTK2B/TLR5/P2RX4/ITGB2/TRPV1	6
BP	GO:0044057	regulation of system process	25/584	425/14517	0.0373154	0.702409	ENSG00000130176/ENSG00000113070/ENSG00000156675/ENSG00000120937/ENSG00000170214/ENSG00000018625/ENSG00000178623/ENSG00000197375/ENSG00000135124/ENSG00000126562/ENSG00000170498/ENSG00000163083/ENSG00000101188/ENSG00000198563/ENSG00000198947/ENSG00000134548/ENSG00000154639/ENSG00000183023/ENSG00000137726/ENSG00000196689/ENSG00000101306/ENSG00000196296/ENSG00000100678/ENSG00000183044/ENSG00000170290	CNN1/HBEGF/RAB11FIP1/NPPB/ADRA1B/ATP1A2/GPR35/SLC22A5/P2RX4/WNK4/KISS1/INHBB/NTSR1/DDX39B/DMD/SPX/CXADR/SLC8A1/FXYD6/TRPV1/MYLK2/ATP2A1/SLC8A3/ABAT/SLN	25
BP	GO:0043647	inositol phosphate metabolic process	6/584	62/14517	0.037899	0.702409	ENSG00000040933/ENSG00000120899/ENSG00000168781/ENSG00000101188/ENSG00000101333/ENSG00000149527	INPP4A/PTK2B/PPIP5K1/NTSR1/PLCB4/PLCH2	6
BP	GO:0070268	cornification	6/584	62/14517	0.037899	0.702409	ENSG00000205426/ENSG00000167767/ENSG00000170442/ENSG00000121552/ENSG00000185640/ENSG00000131737	KRT81/KRT80/KRT86/CSTA/KRT79/KRT34	6
BP	GO:1903779	regulation of cardiac conduction	6/584	62/14517	0.037899	0.702409	ENSG00000018625/ENSG00000154639/ENSG00000183023/ENSG00000137726/ENSG00000196296/ENSG00000100678	ATP1A2/CXADR/SLC8A1/FXYD6/ATP2A1/SLC8A3	6
BP	GO:0010573	vascular endothelial growth factor production	4/584	32/14517	0.0382097	0.702409	ENSG00000125730/ENSG00000173083/ENSG00000197405/ENSG00000115008	C3/HPSE/C5AR1/IL1A	4
BP	GO:0097028	dendritic cell differentiation	4/584	32/14517	0.0382097	0.702409	ENSG00000142185/ENSG00000167601/ENSG00000164400/ENSG00000126353	TRPM2/AXL/CSF2/CCR7	4
BP	GO:0097696	STAT cascade	10/584	131/14517	0.0386237	0.702409	ENSG00000168811/ENSG00000172061/ENSG00000126500/ENSG00000150281/ENSG00000164509/ENSG00000185338/ENSG00000138378/ENSG00000162892/ENSG00000167851/ENSG00000164400	IL12A/LRRC15/FLRT1/CTF1/IL31RA/SOCS1/STAT4/IL24/CD300A/CSF2	10
BP	GO:0002717	positive regulation of natural killer cell mediated immunity	3/584	19/14517	0.0388437	0.702409	ENSG00000168811/ENSG00000141968/ENSG00000164520	IL12A/VAV1/RAET1E	3
BP	GO:0002888	positive regulation of myeloid leukocyte mediated immunity	3/584	19/14517	0.0388437	0.702409	ENSG00000136854/ENSG00000125730/ENSG00000160255	STXBP1/C3/ITGB2	3
BP	GO:0010758	regulation of macrophage chemotaxis	3/584	19/14517	0.0388437	0.702409	ENSG00000120899/ENSG00000197405/ENSG00000173531	PTK2B/C5AR1/MST1	3
BP	GO:0035902	response to immobilization stress	3/584	19/14517	0.0388437	0.702409	ENSG00000120899/ENSG00000140465/ENSG00000183023	PTK2B/CYP1A1/SLC8A1	3
BP	GO:0036336	dendritic cell migration	3/584	19/14517	0.0388437	0.702409	ENSG00000142185/ENSG00000168811/ENSG00000126353	TRPM2/IL12A/CCR7	3
BP	GO:0070734	histone H3-K27 methylation	3/584	19/14517	0.0388437	0.702409	ENSG00000187837/ENSG00000108799/ENSG00000147162	HIST1H1C/EZH1/OGT	3
BP	GO:0007229	integrin-mediated signaling pathway	8/584	96/14517	0.039391	0.709038	ENSG00000138623/ENSG00000120899/ENSG00000141968/ENSG00000160255/ENSG00000156886/ENSG00000160323/ENSG00000140678/ENSG00000115221	SEMA7A/PTK2B/VAV1/ITGB2/ITGAD/ADAMTS13/ITGAX/ITGB6	8
BP	GO:0007260	tyrosine phosphorylation of STAT protein	6/584	63/14517	0.0405248	0.726115	ENSG00000168811/ENSG00000150281/ENSG00000164509/ENSG00000185338/ENSG00000162892/ENSG00000164400	IL12A/CTF1/IL31RA/SOCS1/IL24/CSF2	6
BP	GO:0002699	positive regulation of immune effector process	11/584	151/14517	0.0414644	0.731787	ENSG00000138623/ENSG00000168811/ENSG00000136854/ENSG00000121236/ENSG00000125730/ENSG00000141968/ENSG00000162711/ENSG00000160255/ENSG00000167851/ENSG00000164520/ENSG00000092929	SEMA7A/IL12A/STXBP1/TRIM6/C3/VAV1/NLRP3/ITGB2/CD300A/RAET1E/UNC13D	11
BP	GO:0031424	keratinization	7/584	80/14517	0.0417809	0.731787	ENSG00000205426/ENSG00000167767/ENSG00000170442/ENSG00000121552/ENSG00000185640/ENSG00000212724/ENSG00000131737	KRT81/KRT80/KRT86/CSTA/KRT79/KRTAP2-3/KRT34	7
BP	GO:0034765	regulation of ion transmembrane transport	22/584	368/14517	0.0419323	0.731787	ENSG00000049759/ENSG00000120899/ENSG00000018625/ENSG00000178623/ENSG00000149596/ENSG00000058335/ENSG00000126562/ENSG00000101188/ENSG00000184156/ENSG00000255346/ENSG00000198947/ENSG00000196876/ENSG00000151150/ENSG00000183023/ENSG00000196730/ENSG00000162105/ENSG00000162728/ENSG00000137726/ENSG00000100346/ENSG00000117262/ENSG00000166762/ENSG00000170290	NEDD4L/PTK2B/ATP1A2/GPR35/JPH2/RASGRF1/WNK4/NTSR1/KCNQ3/NOX5/DMD/SCN8A/ANK3/SLC8A1/DAPK1/SHANK2/KCNJ9/FXYD6/CACNA1I/GPR89A/CATSPER2/SLN	22
BP	GO:0002437	inflammatory response to antigenic stimulus	4/584	33/14517	0.0421467	0.731787	ENSG00000125730/ENSG00000164509/ENSG00000174564/ENSG00000126353	C3/IL31RA/IL20RB/CCR7	4
BP	GO:0035418	protein localization to synapse	4/584	33/14517	0.0421467	0.731787	ENSG00000110076/ENSG00000082126/ENSG00000099365/ENSG00000186472	NRXN2/MPP4/STX1B/PCLO	4
BP	GO:0045737	positive regulation of cyclin-dependent protein serine/threonine kinase activity	4/584	33/14517	0.0421467	0.731787	ENSG00000084764/ENSG00000163660/ENSG00000221978/ENSG00000118971	MAPRE3/CCNL1/CCNL2/CCND2	4
BP	GO:1903170	negative regulation of calcium ion transmembrane transport	4/584	33/14517	0.0421467	0.731787	ENSG00000018625/ENSG00000178623/ENSG00000101188/ENSG00000170290	ATP1A2/GPR35/NTSR1/SLN	4
BP	GO:0007588	excretion	5/584	48/14517	0.042802	0.738102	ENSG00000049759/ENSG00000120937/ENSG00000134548/ENSG00000113946/ENSG00000196689	NEDD4L/NPPB/SPX/CLDN16/TRPV1	5
BP	GO:0032409	regulation of transporter activity	14/584	209/14517	0.0431513	0.738102	ENSG00000049759/ENSG00000120899/ENSG00000018625/ENSG00000178623/ENSG00000149596/ENSG00000058335/ENSG00000126562/ENSG00000101188/ENSG00000198947/ENSG00000151150/ENSG00000196730/ENSG00000162105/ENSG00000137726/ENSG00000170290	NEDD4L/PTK2B/ATP1A2/GPR35/JPH2/RASGRF1/WNK4/NTSR1/DMD/ANK3/DAPK1/SHANK2/FXYD6/SLN	14
BP	GO:1901264	carbohydrate derivative transport	6/584	64/14517	0.0432628	0.738102	ENSG00000160190/ENSG00000137501/ENSG00000175591/ENSG00000134955/ENSG00000197506/ENSG00000198246	SLC37A1/SYTL2/P2RY2/SLC37A2/SLC28A3/SLC29A3	6
BP	GO:1903426	regulation of reactive oxygen species biosynthetic process	6/584	64/14517	0.0432628	0.738102	ENSG00000153904/ENSG00000120899/ENSG00000187554/ENSG00000135124/ENSG00000160255/ENSG00000196689	DDAH1/PTK2B/TLR5/P2RX4/ITGB2/TRPV1	6
BP	GO:0009083	branched-chain amino acid catabolic process	3/584	20/14517	0.044373	0.743483	ENSG00000072506/ENSG00000078070/ENSG00000196177	HSD17B10/MCCC1/ACADSB	3
BP	GO:0045956	positive regulation of calcium ion-dependent exocytosis	3/584	20/14517	0.044373	0.743483	ENSG00000136854/ENSG00000100346/ENSG00000166762	STXBP1/CACNA1I/CATSPER2	3
BP	GO:0070861	regulation of protein exit from endoplasmic reticulum	3/584	20/14517	0.044373	0.743483	ENSG00000137642/ENSG00000134109/ENSG00000180667	SORL1/EDEM1/YOD1	3
BP	GO:0086012	membrane depolarization during cardiac muscle cell action potential	3/584	20/14517	0.044373	0.743483	ENSG00000018625/ENSG00000151150/ENSG00000183023	ATP1A2/ANK3/SLC8A1	3
BP	GO:0070588	calcium ion transmembrane transport	17/584	269/14517	0.0445256	0.743483	ENSG00000142185/ENSG00000120899/ENSG00000018625/ENSG00000178623/ENSG00000149596/ENSG00000135124/ENSG00000101188/ENSG00000166473/ENSG00000198947/ENSG00000183023/ENSG00000196689/ENSG00000100346/ENSG00000196296/ENSG00000126353/ENSG00000166762/ENSG00000100678/ENSG00000170290	TRPM2/PTK2B/ATP1A2/GPR35/JPH2/P2RX4/NTSR1/PKD1L2/DMD/SLC8A1/TRPV1/CACNA1I/ATP2A1/CCR7/CATSPER2/SLC8A3/SLN	17
BP	GO:0051261	protein depolymerization	8/584	99/14517	0.0459047	0.754885	ENSG00000116675/ENSG00000186185/ENSG00000070182/ENSG00000015592/ENSG00000163554/ENSG00000196169/ENSG00000170290/ENSG00000138100	DNAJC6/KIF18B/SPTB/STMN4/SPTA1/KIF19/SLN/TRIM54	8
BP	GO:1902305	regulation of sodium ion transmembrane transport	5/584	49/14517	0.0461548	0.754885	ENSG00000049759/ENSG00000018625/ENSG00000198947/ENSG00000151150/ENSG00000137726	NEDD4L/ATP1A2/DMD/ANK3/FXYD6	5
BP	GO:0009268	response to pH	4/584	34/14517	0.046304	0.754885	ENSG00000177464/ENSG00000196689/ENSG00000140030/ENSG00000124253	GPR4/TRPV1/GPR65/PCK1	4
BP	GO:0031343	positive regulation of cell killing	4/584	34/14517	0.046304	0.754885	ENSG00000168811/ENSG00000141968/ENSG00000164520/ENSG00000180644	IL12A/VAV1/RAET1E/PRF1	4
BP	GO:1905517	macrophage migration	4/584	34/14517	0.046304	0.754885	ENSG00000120899/ENSG00000173432/ENSG00000197405/ENSG00000173531	PTK2B/SAA1/C5AR1/MST1	4
BP	GO:0032872	regulation of stress-activated MAPK cascade	13/584	192/14517	0.0466553	0.754885	ENSG00000120899/ENSG00000138834/ENSG00000162738/ENSG00000106927/ENSG00000002745/ENSG00000146192/ENSG00000115008/ENSG00000158125/ENSG00000131080/ENSG00000143674/ENSG00000162344/ENSG00000126353/ENSG00000156466	PTK2B/MAPK8IP3/VANGL2/AMBP/WNT16/FGD2/IL1A/XDH/EDA2R/MAP3K21/FGF19/CCR7/GDF6	13
BP	GO:0010522	regulation of calcium ion transport into cytosol	7/584	82/14517	0.0467475	0.754885	ENSG00000120899/ENSG00000018625/ENSG00000149596/ENSG00000135124/ENSG00000101188/ENSG00000198947/ENSG00000183023	PTK2B/ATP1A2/JPH2/P2RX4/NTSR1/DMD/SLC8A1	7
BP	GO:1903409	reactive oxygen species biosynthetic process	7/584	82/14517	0.0467475	0.754885	ENSG00000153904/ENSG00000120899/ENSG00000187554/ENSG00000135124/ENSG00000140465/ENSG00000160255/ENSG00000196689	DDAH1/PTK2B/TLR5/P2RX4/CYP1A1/ITGB2/TRPV1	7
BP	GO:0070302	regulation of stress-activated protein kinase signaling cascade	13/584	193/14517	0.0482775	0.773228	ENSG00000120899/ENSG00000138834/ENSG00000162738/ENSG00000106927/ENSG00000002745/ENSG00000146192/ENSG00000115008/ENSG00000158125/ENSG00000131080/ENSG00000143674/ENSG00000162344/ENSG00000126353/ENSG00000156466	PTK2B/MAPK8IP3/VANGL2/AMBP/WNT16/FGD2/IL1A/XDH/EDA2R/MAP3K21/FGF19/CCR7/GDF6	13
BP	GO:0090257	regulation of muscle system process	13/584	193/14517	0.0482775	0.773228	ENSG00000130176/ENSG00000170214/ENSG00000018625/ENSG00000135124/ENSG00000198563/ENSG00000198947/ENSG00000134548/ENSG00000183023/ENSG00000101306/ENSG00000196296/ENSG00000100678/ENSG00000183044/ENSG00000170290	CNN1/ADRA1B/ATP1A2/P2RX4/DDX39B/DMD/SPX/SLC8A1/MYLK2/ATP2A1/SLC8A3/ABAT/SLN	13
BP	GO:0043547	positive regulation of GTPase activity	22/584	374/14517	0.0485302	0.774115	ENSG00000213390/ENSG00000164741/ENSG00000120899/ENSG00000130052/ENSG00000145819/ENSG00000072818/ENSG00000187951/ENSG00000095383/ENSG00000132359/ENSG00000186517/ENSG00000058335/ENSG00000141968/ENSG00000274419/ENSG00000088387/ENSG00000204172/ENSG00000178038/ENSG00000153531/ENSG00000115009/ENSG00000121690/ENSG00000126353/ENSG00000274512/ENSG00000140030	ARHGAP19/DLC1/PTK2B/STARD8/ARHGAP26/ACAP1/AC091057.1/TBC1D2/RAP1GAP2/ARHGAP30/RASGRF1/VAV1/TBC1D3D/DOCK9/AGAP9/ALS2CL/ADPRHL1/CCL20/DEPDC7/CCR7/TBC1D3L/GPR65	22
BP	GO:0051279	regulation of release of sequestered calcium ion into cytosol	6/584	66/14517	0.0490796	0.776565	ENSG00000120899/ENSG00000018625/ENSG00000149596/ENSG00000101188/ENSG00000198947/ENSG00000183023	PTK2B/ATP1A2/JPH2/NTSR1/DMD/SLC8A1	6
BP	GO:1904063	negative regulation of cation transmembrane transport	6/584	66/14517	0.0490796	0.776565	ENSG00000049759/ENSG00000018625/ENSG00000178623/ENSG00000101188/ENSG00000151150/ENSG00000170290	NEDD4L/ATP1A2/GPR35/NTSR1/ANK3/SLN	6
BP	GO:0042531	positive regulation of tyrosine phosphorylation of STAT protein	5/584	50/14517	0.0496595	0.776844	ENSG00000168811/ENSG00000150281/ENSG00000164509/ENSG00000162892/ENSG00000164400	IL12A/CTF1/IL31RA/IL24/CSF2	5
BP	GO:0001556	oocyte maturation	3/584	21/14517	0.0502704	0.776844	ENSG00000120899/ENSG00000139618/ENSG00000101104	PTK2B/BRCA2/PABPC1L	3
BP	GO:0015813	L-glutamate transmembrane transport	3/584	21/14517	0.0502704	0.776844	ENSG00000162383/ENSG00000018625/ENSG00000101188	SLC1A7/ATP1A2/NTSR1	3
BP	GO:1905521	regulation of macrophage migration	3/584	21/14517	0.0502704	0.776844	ENSG00000120899/ENSG00000197405/ENSG00000173531	PTK2B/C5AR1/MST1	3
BP	GO:2000463	positive regulation of excitatory postsynaptic potential	3/584	21/14517	0.0502704	0.776844	ENSG00000120899/ENSG00000099365/ENSG00000162105	PTK2B/STX1B/SHANK2	3
BP	GO:0046328	regulation of JNK cascade	11/584	156/14517	0.0503901	0.776844	ENSG00000120899/ENSG00000138834/ENSG00000162738/ENSG00000106927/ENSG00000002745/ENSG00000146192/ENSG00000115008/ENSG00000131080/ENSG00000143674/ENSG00000162344/ENSG00000126353	PTK2B/MAPK8IP3/VANGL2/AMBP/WNT16/FGD2/IL1A/EDA2R/MAP3K21/FGF19/CCR7	11
BP	GO:0001558	regulation of cell growth	21/584	355/14517	0.0505163	0.776844	ENSG00000138623/ENSG00000012171/ENSG00000049759/ENSG00000150938/ENSG00000162490/ENSG00000120899/ENSG00000113070/ENSG00000170801/ENSG00000076356/ENSG00000120937/ENSG00000188613/ENSG00000047936/ENSG00000167895/ENSG00000273841/ENSG00000164283/ENSG00000168309/ENSG00000198563/ENSG00000158825/ENSG00000168243/ENSG00000134259/ENSG00000140092	SEMA7A/SEMA3B/NEDD4L/CRIM1/DRAXIN/PTK2B/HBEGF/HTRA3/PLXNA2/NPPB/NANOS1/ROS1/TMC8/TAF9/ESM1/FAM107A/DDX39B/CDA/GNG4/NGF/FBLN5	21
BP	GO:0014047	glutamate secretion	4/584	35/14517	0.050681	0.776844	ENSG00000136854/ENSG00000162383/ENSG00000101188/ENSG00000196689	STXBP1/SLC1A7/NTSR1/TRPV1	4
BP	GO:0007030	Golgi organization	10/584	138/14517	0.0518708	0.783352	ENSG00000158604/ENSG00000277561/ENSG00000122966/ENSG00000206127/ENSG00000232653/ENSG00000178115/ENSG00000175265/ENSG00000186399/ENSG00000159289/ENSG00000183629	TMED4/GOLGA8IP/CIT/GOLGA8O/GOLGA8N/GOLGA8Q/GOLGA8A/GOLGA8R/GOLGA6A/GOLGA8G	10
BP	GO:0034762	regulation of transmembrane transport	25/584	440/14517	0.0523497	0.783352	ENSG00000049759/ENSG00000120899/ENSG00000125730/ENSG00000018625/ENSG00000178623/ENSG00000117461/ENSG00000149596/ENSG00000058335/ENSG00000126562/ENSG00000101188/ENSG00000184156/ENSG00000255346/ENSG00000198947/ENSG00000196876/ENSG00000151150/ENSG00000183023/ENSG00000196730/ENSG00000162105/ENSG00000162728/ENSG00000137726/ENSG00000162344/ENSG00000100346/ENSG00000117262/ENSG00000166762/ENSG00000170290	NEDD4L/PTK2B/C3/ATP1A2/GPR35/PIK3R3/JPH2/RASGRF1/WNK4/NTSR1/KCNQ3/NOX5/DMD/SCN8A/ANK3/SLC8A1/DAPK1/SHANK2/KCNJ9/FXYD6/FGF19/CACNA1I/GPR89A/CATSPER2/SLN	25
BP	GO:0015807	L-amino acid transport	5/584	51/14517	0.0533165	0.783352	ENSG00000162383/ENSG00000018625/ENSG00000123643/ENSG00000168528/ENSG00000101188	SLC1A7/ATP1A2/SLC36A1/SERINC2/NTSR1	5
BP	GO:0046173	polyol biosynthetic process	5/584	51/14517	0.0533165	0.783352	ENSG00000120899/ENSG00000168781/ENSG00000177076/ENSG00000101188/ENSG00000124253	PTK2B/PPIP5K1/ACER2/NTSR1/PCK1	5
BP	GO:0051302	regulation of cell division	10/584	139/14517	0.0539819	0.783352	ENSG00000186185/ENSG00000122966/ENSG00000185862/ENSG00000170962/ENSG00000115008/ENSG00000139618/ENSG00000121101/ENSG00000007372/ENSG00000186462/ENSG00000162367	KIF18B/CIT/EVI2B/PDGFD/IL1A/BRCA2/TEX14/PAX6/NAP1L2/TAL1	10
BP	GO:0002705	positive regulation of leukocyte mediated immunity	7/584	85/14517	0.054878	0.783352	ENSG00000168811/ENSG00000136854/ENSG00000125730/ENSG00000141968/ENSG00000162711/ENSG00000160255/ENSG00000164520	IL12A/STXBP1/C3/VAV1/NLRP3/ITGB2/RAET1E	7
BP	GO:1904029	regulation of cyclin-dependent protein kinase activity	7/584	85/14517	0.054878	0.783352	ENSG00000146216/ENSG00000084764/ENSG00000163660/ENSG00000108465/ENSG00000221978/ENSG00000147082/ENSG00000118971	TTBK1/MAPRE3/CCNL1/CDK5RAP3/CCNL2/CCNB3/CCND2	7
BP	GO:0007018	microtubule-based movement	18/584	297/14517	0.0552376	0.783352	ENSG00000125971/ENSG00000182606/ENSG00000264364/ENSG00000186185/ENSG00000105948/ENSG00000169994/ENSG00000164818/ENSG00000155816/ENSG00000197653/ENSG00000134259/ENSG00000158023/ENSG00000167306/ENSG00000169126/ENSG00000137463/ENSG00000128641/ENSG00000105877/ENSG00000196169/ENSG00000183833	DYNLRB1/TRAK1/DYNLL2/KIF18B/TTC26/MYO7B/DNAAF5/FMN2/DNAH10/NGF/WDR66/MYO5B/ARMC4/MGARP/MYO1B/DNAH11/KIF19/MAATS1	18
BP	GO:1900449	regulation of glutamate receptor signaling pathway	4/584	36/14517	0.0552766	0.783352	ENSG00000120899/ENSG00000058335/ENSG00000196730/ENSG00000162105	PTK2B/RASGRF1/DAPK1/SHANK2	4
BP	GO:0071900	regulation of protein serine/threonine kinase activity	26/584	464/14517	0.0556073	0.783352	ENSG00000084764/ENSG00000137642/ENSG00000183856/ENSG00000163660/ENSG00000120899/ENSG00000173432/ENSG00000138834/ENSG00000162738/ENSG00000006062/ENSG00000138166/ENSG00000108465/ENSG00000146192/ENSG00000197405/ENSG00000170962/ENSG00000171033/ENSG00000181634/ENSG00000167851/ENSG00000173531/ENSG00000143674/ENSG00000221978/ENSG00000147082/ENSG00000134259/ENSG00000009694/ENSG00000118971/ENSG00000184545…	MAPRE3/SORL1/IQGAP3/CCNL1/PTK2B/SAA1/MAPK8IP3/VANGL2/MAP3K14/DUSP5/CDK5RAP3/FGD2/C5AR1/PDGFD/PKIA/TNFSF15/CD300A/MST1/MAP3K21/CCNL2/CCNB3/NGF/TENM1/CCND2/DUSP8/MUC20	26
BP	GO:0009063	cellular amino acid catabolic process	8/584	103/14517	0.0556319	0.783352	ENSG00000153904/ENSG00000072506/ENSG00000078070/ENSG00000196177/ENSG00000128683/ENSG00000150540/ENSG00000147576/ENSG00000183044	DDAH1/HSD17B10/MCCC1/ACADSB/GAD1/HNMT/ADHFE1/ABAT	8
BP	GO:0071466	cellular response to xenobiotic stimulus	10/584	140/14517	0.0561491	0.783352	ENSG00000144959/ENSG00000100031/ENSG00000088305/ENSG00000114200/ENSG00000140465/ENSG00000120915/ENSG00000183023/ENSG00000162482/ENSG00000131480/ENSG00000124253	NCEH1/GGT1/DNMT3B/BCHE/CYP1A1/EPHX2/SLC8A1/AKR7A3/AOC2/PCK1	10
BP	GO:0030595	leukocyte chemotaxis	11/584	159/14517	0.0563256	0.783352	ENSG00000142185/ENSG00000168811/ENSG00000120899/ENSG00000173432/ENSG00000141968/ENSG00000197405/ENSG00000160255/ENSG00000173531/ENSG00000154639/ENSG00000115009/ENSG00000126353	TRPM2/IL12A/PTK2B/SAA1/VAV1/C5AR1/ITGB2/MST1/CXADR/CCL20/CCR7	11
BP	GO:0000729	DNA double-strand break processing	3/584	22/14517	0.0565273	0.783352	ENSG00000127311/ENSG00000002016/ENSG00000138346	HELB/RAD52/DNA2	3
BP	GO:0006706	steroid catabolic process	3/584	22/14517	0.0565273	0.783352	ENSG00000101846/ENSG00000117594/ENSG00000074660	STS/HSD11B1/SCARF1	3
BP	GO:0010882	regulation of cardiac muscle contraction by calcium ion signaling	3/584	22/14517	0.0565273	0.783352	ENSG00000018625/ENSG00000198947/ENSG00000183023	ATP1A2/DMD/SLC8A1	3
BP	GO:0043267	negative regulation of potassium ion transport	3/584	22/14517	0.0565273	0.783352	ENSG00000049759/ENSG00000120899/ENSG00000151150	NEDD4L/PTK2B/ANK3	3
BP	GO:0002237	response to molecule of bacterial origin	18/584	298/14517	0.0566968	0.783352	ENSG00000167601/ENSG00000168811/ENSG00000121236/ENSG00000173530/ENSG00000120217/ENSG00000148677/ENSG00000187554/ENSG00000140465/ENSG00000197405/ENSG00000162711/ENSG00000163347/ENSG00000162892/ENSG00000115009/ENSG00000160323/ENSG00000160013/ENSG00000164400/ENSG00000126353/ENSG00000124253	AXL/IL12A/TRIM6/TNFRSF10D/CD274/ANKRD1/TLR5/CYP1A1/C5AR1/NLRP3/CLDN1/IL24/CCL20/ADAMTS13/PTGIR/CSF2/CCR7/PCK1	18
BP	GO:0006940	regulation of smooth muscle contraction	5/584	52/14517	0.0571259	0.783352	ENSG00000130176/ENSG00000170214/ENSG00000018625/ENSG00000134548/ENSG00000183044	CNN1/ADRA1B/ATP1A2/SPX/ABAT	5
BP	GO:0002790	peptide secretion	27/584	487/14517	0.0575933	0.783352	ENSG00000196083/ENSG00000121236/ENSG00000156675/ENSG00000173432/ENSG00000010310/ENSG00000110723/ENSG00000007384/ENSG00000120217/ENSG00000148677/ENSG00000172794/ENSG00000187554/ENSG00000185338/ENSG00000162711/ENSG00000115008/ENSG00000170498/ENSG00000163083/ENSG00000103056/ENSG00000255346/ENSG00000198286/ENSG00000136689/ENSG00000196689/ENSG00000166676/ENSG00000186472/ENSG00000126353/ENSG00000115221…	IL1RAP/TRIM6/RAB11FIP1/SAA1/GIPR/EXPH5/RHBDF1/CD274/ANKRD1/RAB37/TLR5/SOCS1/NLRP3/IL1A/KISS1/INHBB/SMPD3/NOX5/CARD11/IL1RN/TRPV1/TVP23A/PCLO/CCR7/ITGB6/ANO1/ABAT	27
BP	GO:0071621	granulocyte chemotaxis	7/584	86/14517	0.0577721	0.783352	ENSG00000173432/ENSG00000141968/ENSG00000197405/ENSG00000160255/ENSG00000154639/ENSG00000115009/ENSG00000126353	SAA1/VAV1/C5AR1/ITGB2/CXADR/CCL20/CCR7	7
BP	GO:0050900	leukocyte migration	20/584	340/14517	0.057946	0.783352	ENSG00000141526/ENSG00000142185/ENSG00000168811/ENSG00000187210/ENSG00000120899/ENSG00000173432/ENSG00000173530/ENSG00000149564/ENSG00000141968/ENSG00000197405/ENSG00000170962/ENSG00000115008/ENSG00000160255/ENSG00000167851/ENSG00000173531/ENSG00000154639/ENSG00000115009/ENSG00000140678/ENSG00000115290/ENSG00000126353	SLC16A3/TRPM2/IL12A/GCNT1/PTK2B/SAA1/TNFRSF10D/ESAM/VAV1/C5AR1/PDGFD/IL1A/ITGB2/CD300A/MST1/CXADR/CCL20/ITGAX/GRB14/CCR7	20
BP	GO:0021953	central nervous system neuron differentiation	10/584	141/14517	0.0583726	0.783352	ENSG00000158555/ENSG00000162490/ENSG00000197381/ENSG00000135049/ENSG00000188613/ENSG00000182580/ENSG00000127152/ENSG00000007372/ENSG00000162367/ENSG00000205927	GDPD5/DRAXIN/ADARB1/AGTPBP1/NANOS1/EPHB3/BCL11B/PAX6/TAL1/OLIG2	10
BP	GO:0000290	deadenylation-dependent decapping of nuclear-transcribed mRNA	2/584	10/14517	0.0586915	0.783352	ENSG00000172795/ENSG00000229474	DCP2/PATL2	2
BP	GO:0003334	keratinocyte development	2/584	10/14517	0.0586915	0.783352	ENSG00000110723/ENSG00000127152	EXPH5/BCL11B	2
BP	GO:0010561	negative regulation of glycoprotein biosynthetic process	2/584	10/14517	0.0586915	0.783352	ENSG00000113070/ENSG00000177076	HBEGF/ACER2	2
BP	GO:0032494	response to peptidoglycan	2/584	10/14517	0.0586915	0.783352	ENSG00000197405/ENSG00000162711	C5AR1/NLRP3	2
BP	GO:0035745	T-helper 2 cell cytokine production	2/584	10/14517	0.0586915	0.783352	ENSG00000164509/ENSG00000162711	IL31RA/NLRP3	2
BP	GO:0048505	regulation of timing of cell differentiation	2/584	10/14517	0.0586915	0.783352	ENSG00000158555/ENSG00000007372	GDPD5/PAX6	2
BP	GO:0051124	synaptic growth at neuromuscular junction	2/584	10/14517	0.0586915	0.783352	ENSG00000162105/ENSG00000206561	SHANK2/COLQ	2
BP	GO:0051639	actin filament network formation	2/584	10/14517	0.0586915	0.783352	ENSG00000120756/ENSG00000136167	PLS1/LCP1	2
BP	GO:0070254	mucus secretion	2/584	10/14517	0.0586915	0.783352	ENSG00000137501/ENSG00000175591	SYTL2/P2RY2	2
BP	GO:0071468	cellular response to acidic pH	2/584	10/14517	0.0586915	0.783352	ENSG00000196689/ENSG00000124253	TRPV1/PCK1	2
BP	GO:0090084	negative regulation of inclusion body assembly	2/584	10/14517	0.0586915	0.783352	ENSG00000137642/ENSG00000140403	SORL1/DNAJA4	2
BP	GO:0090527	actin filament reorganization	2/584	10/14517	0.0586915	0.783352	ENSG00000156232/ENSG00000075539	WHAMM/FRYL	2
BP	GO:0098712	L-glutamate import across plasma membrane	2/584	10/14517	0.0586915	0.783352	ENSG00000018625/ENSG00000101188	ATP1A2/NTSR1	2
BP	GO:1901407	regulation of phosphorylation of RNA polymerase II C-terminal domain	2/584	10/14517	0.0586915	0.783352	ENSG00000163660/ENSG00000221978	CCNL1/CCNL2	2
BP	GO:2000042	negative regulation of double-strand break repair via homologous recombination	2/584	10/14517	0.0586915	0.783352	ENSG00000127311/ENSG00000147231	HELB/CXorf57	2
BP	GO:0019932	second-messenger-mediated signaling	17/584	280/14517	0.060373	0.793328	ENSG00000153904/ENSG00000142185/ENSG00000086730/ENSG00000169567/ENSG00000120899/ENSG00000170214/ENSG00000018625/ENSG00000010310/ENSG00000149596/ENSG00000135124/ENSG00000112414/ENSG00000198947/ENSG00000115009/ENSG00000183023/ENSG00000160013/ENSG00000186472/ENSG00000140030	DDAH1/TRPM2/LAT2/HINT1/PTK2B/ADRA1B/ATP1A2/GIPR/JPH2/P2RX4/ADGRG6/DMD/CCL20/SLC8A1/PTGIR/PCLO/GPR65	17
BP	GO:0006820	anion transport	27/584	491/14517	0.0623418	0.793328	ENSG00000141526/ENSG00000178752/ENSG00000160190/ENSG00000136854/ENSG00000147100/ENSG00000114770/ENSG00000162383/ENSG00000047936/ENSG00000018625/ENSG00000050438/ENSG00000123643/ENSG00000042832/ENSG00000197375/ENSG00000101187/ENSG00000135124/ENSG00000126562/ENSG00000134955/ENSG00000168528/ENSG00000101188/ENSG00000134548/ENSG00000198691/ENSG00000189143/ENSG00000196689/ENSG00000117262/ENSG00000131620…	SLC16A3/ERFE/SLC37A1/STXBP1/SLC16A2/ABCC5/SLC1A7/ROS1/ATP1A2/SLC4A8/SLC36A1/TG/SLC22A5/SLCO4A1/P2RX4/WNK4/SLC37A2/SERINC2/NTSR1/SPX/ABCA4/CLDN4/TRPV1/GPR89A/ANO1/SLC22A4/ABAT	27
BP	GO:0015698	inorganic anion transport	10/584	143/14517	0.0629905	0.793328	ENSG00000160190/ENSG00000114770/ENSG00000047936/ENSG00000050438/ENSG00000042832/ENSG00000126562/ENSG00000134955/ENSG00000189143/ENSG00000117262/ENSG00000131620	SLC37A1/ABCC5/ROS1/SLC4A8/TG/WNK4/SLC37A2/CLDN4/GPR89A/ANO1	10
BP	GO:0009081	branched-chain amino acid metabolic process	3/584	23/14517	0.0631341	0.793328	ENSG00000072506/ENSG00000078070/ENSG00000196177	HSD17B10/MCCC1/ACADSB	3
BP	GO:0010880	regulation of release of sequestered calcium ion into cytosol by sarcoplasmic reticulum	3/584	23/14517	0.0631341	0.793328	ENSG00000018625/ENSG00000198947/ENSG00000183023	ATP1A2/DMD/SLC8A1	3
BP	GO:0032958	inositol phosphate biosynthetic process	3/584	23/14517	0.0631341	0.793328	ENSG00000120899/ENSG00000168781/ENSG00000101188	PTK2B/PPIP5K1/NTSR1	3
BP	GO:0035025	positive regulation of Rho protein signal transduction	3/584	23/14517	0.0631341	0.793328	ENSG00000177464/ENSG00000178623/ENSG00000140030	GPR4/GPR35/GPR65	3
BP	GO:0035561	regulation of chromatin binding	3/584	23/14517	0.0631341	0.793328	ENSG00000095564/ENSG00000147421/ENSG00000221818	BTAF1/HMBOX1/EBF2	3
BP	GO:0072012	glomerulus vasculature development	3/584	23/14517	0.0631341	0.793328	ENSG00000177464/ENSG00000170962/ENSG00000166396	GPR4/PDGFD/SERPINB7	3
BP	GO:0019751	polyol metabolic process	8/584	106/14517	0.0637282	0.793328	ENSG00000040933/ENSG00000120899/ENSG00000168781/ENSG00000177076/ENSG00000101188/ENSG00000101333/ENSG00000124253/ENSG00000149527	INPP4A/PTK2B/PPIP5K1/ACER2/NTSR1/PLCB4/PCK1/PLCH2	8
BP	GO:0007269	neurotransmitter secretion	9/584	125/14517	0.0650959	0.793328	ENSG00000157680/ENSG00000136854/ENSG00000110076/ENSG00000137501/ENSG00000007516/ENSG00000099365/ENSG00000128683/ENSG00000167371/ENSG00000186472	DGKI/STXBP1/NRXN2/SYTL2/BAIAP3/STX1B/GAD1/PRRT2/PCLO	9
BP	GO:0099643	signal release from synapse	9/584	125/14517	0.0650959	0.793328	ENSG00000157680/ENSG00000136854/ENSG00000110076/ENSG00000137501/ENSG00000007516/ENSG00000099365/ENSG00000128683/ENSG00000167371/ENSG00000186472	DGKI/STXBP1/NRXN2/SYTL2/BAIAP3/STX1B/GAD1/PRRT2/PCLO	9
BP	GO:0006911	phagocytosis, engulfment	4/584	38/14517	0.0651166	0.793328	ENSG00000125730/ENSG00000155849/ENSG00000160255/ENSG00000167851	C3/ELMO1/ITGB2/CD300A	4
BP	GO:0015695	organic cation transport	4/584	38/14517	0.0651166	0.793328	ENSG00000129657/ENSG00000197375/ENSG00000188672/ENSG00000197208	SEC14L1/SLC22A5/RHCE/SLC22A4	4
BP	GO:0043300	regulation of leukocyte degranulation	4/584	38/14517	0.0651166	0.793328	ENSG00000136854/ENSG00000160255/ENSG00000167851/ENSG00000092929	STXBP1/ITGB2/CD300A/UNC13D	4
BP	GO:0031341	regulation of cell killing	5/584	54/14517	0.0652011	0.793328	ENSG00000168811/ENSG00000141968/ENSG00000213918/ENSG00000164520/ENSG00000180644	IL12A/VAV1/DNASE1/RAET1E/PRF1	5
BP	GO:0015696	ammonium transport	6/584	71/14517	0.0656358	0.793328	ENSG00000129657/ENSG00000197375/ENSG00000164400/ENSG00000188672/ENSG00000197208/ENSG00000183044	SEC14L1/SLC22A5/CSF2/RHCE/SLC22A4/ABAT	6
BP	GO:0007292	female gamete generation	8/584	107/14517	0.0665815	0.793328	ENSG00000120899/ENSG00000197181/ENSG00000155816/ENSG00000179598/ENSG00000139618/ENSG00000163083/ENSG00000101104/ENSG00000196337	PTK2B/PIWIL2/FMN2/PLD6/BRCA2/INHBB/PABPC1L/CGB7	8
BP	GO:0042107	cytokine metabolic process	7/584	89/14517	0.0670113	0.793328	ENSG00000105246/ENSG00000196083/ENSG00000115008/ENSG00000181634/ENSG00000163083/ENSG00000198286/ENSG00000115009	EBI3/IL1RAP/IL1A/TNFSF15/INHBB/CARD11/CCL20	7
BP	GO:0030900	forebrain development	19/584	326/14517	0.0680943	0.793328	ENSG00000138623/ENSG00000188486/ENSG00000158555/ENSG00000162490/ENSG00000167601/ENSG00000164741/ENSG00000108799/ENSG00000135049/ENSG00000187951/ENSG00000033178/ENSG00000182580/ENSG00000149571/ENSG00000184226/ENSG00000127152/ENSG00000007372/ENSG00000183023/ENSG00000187122/ENSG00000100678/ENSG00000205927	SEMA7A/H2AFX/GDPD5/DRAXIN/AXL/DLC1/EZH1/AGTPBP1/AC091057.1/UBA6/EPHB3/KIRREL3/PCDH9/BCL11B/PAX6/SLC8A1/SLIT1/SLC8A3/OLIG2	19
BP	GO:0051966	regulation of synaptic transmission, glutamatergic	5/584	55/14517	0.0694659	0.793328	ENSG00000157680/ENSG00000136854/ENSG00000120899/ENSG00000018625/ENSG00000162105	DGKI/STXBP1/PTK2B/ATP1A2/SHANK2	5
BP	GO:1903305	regulation of regulated secretory pathway	8/584	108/14517	0.0695125	0.793328	ENSG00000136854/ENSG00000137501/ENSG00000099365/ENSG00000160255/ENSG00000167851/ENSG00000100346/ENSG00000092929/ENSG00000166762	STXBP1/SYTL2/STX1B/ITGB2/CD300A/CACNA1I/UNC13D/CATSPER2	8
BP	GO:0001771	immunological synapse formation	2/584	11/14517	0.0698694	0.793328	ENSG00000126353/ENSG00000180644	CCR7/PRF1	2
BP	GO:0003356	regulation of cilium beat frequency	2/584	11/14517	0.0698694	0.793328	ENSG00000169126/ENSG00000105877	ARMC4/DNAH11	2
BP	GO:0010649	regulation of cell communication by electrical coupling	2/584	11/14517	0.0698694	0.793328	ENSG00000151150/ENSG00000183023	ANK3/SLC8A1	2
BP	GO:0010919	regulation of inositol phosphate biosynthetic process	2/584	11/14517	0.0698694	0.793328	ENSG00000120899/ENSG00000101188	PTK2B/NTSR1	2
BP	GO:0014831	gastro-intestinal system smooth muscle contraction	2/584	11/14517	0.0698694	0.793328	ENSG00000134548/ENSG00000179546	SPX/HTR1D	2
BP	GO:0015697	quaternary ammonium group transport	2/584	11/14517	0.0698694	0.793328	ENSG00000197375/ENSG00000197208	SLC22A5/SLC22A4	2
BP	GO:0015740	C4-dicarboxylate transport	2/584	11/14517	0.0698694	0.793328	ENSG00000101188/ENSG00000183044	NTSR1/ABAT	2
BP	GO:0015812	gamma-aminobutyric acid transport	2/584	11/14517	0.0698694	0.793328	ENSG00000101188/ENSG00000183044	NTSR1/ABAT	2
BP	GO:0019373	epoxygenase P450 pathway	2/584	11/14517	0.0698694	0.793328	ENSG00000140465/ENSG00000120915	CYP1A1/EPHX2	2
BP	GO:0032274	gonadotropin secretion	2/584	11/14517	0.0698694	0.793328	ENSG00000170498/ENSG00000163083	KISS1/INHBB	2
BP	GO:0032305	positive regulation of icosanoid secretion	2/584	11/14517	0.0698694	0.793328	ENSG00000135124/ENSG00000101188	P2RX4/NTSR1	2
BP	GO:0034587	piRNA metabolic process	2/584	11/14517	0.0698694	0.793328	ENSG00000197181/ENSG00000179598	PIWIL2/PLD6	2
BP	GO:0040034	regulation of development, heterochronic	2/584	11/14517	0.0698694	0.793328	ENSG00000158555/ENSG00000007372	GDPD5/PAX6	2
BP	GO:0044406	adhesion of symbiont to host	2/584	11/14517	0.0698694	0.793328	ENSG00000172061/ENSG00000163083	LRRC15/INHBB	2
BP	GO:0045086	positive regulation of interleukin-2 biosynthetic process	2/584	11/14517	0.0698694	0.793328	ENSG00000115008/ENSG00000198286	IL1A/CARD11	2
BP	GO:0051764	actin crosslink formation	2/584	11/14517	0.0698694	0.793328	ENSG00000120756/ENSG00000136167	PLS1/LCP1	2
BP	GO:0051938	L-glutamate import	2/584	11/14517	0.0698694	0.793328	ENSG00000018625/ENSG00000101188	ATP1A2/NTSR1	2
BP	GO:0071803	positive regulation of podosome assembly	2/584	11/14517	0.0698694	0.793328	ENSG00000136167/ENSG00000164400	LCP1/CSF2	2
BP	GO:0090192	regulation of glomerulus development	2/584	11/14517	0.0698694	0.793328	ENSG00000170962/ENSG00000166396	PDGFD/SERPINB7	2
BP	GO:0090399	replicative senescence	2/584	11/14517	0.0698694	0.793328	ENSG00000002745/ENSG00000196549	WNT16/MME	2
BP	GO:1904861	excitatory synapse assembly	2/584	11/14517	0.0698694	0.793328	ENSG00000110076/ENSG00000162105	NRXN2/SHANK2	2
BP	GO:2000615	regulation of histone H3-K9 acetylation	2/584	11/14517	0.0698694	0.793328	ENSG00000197181/ENSG00000186462	PIWIL2/NAP1L2	2
BP	GO:2000650	negative regulation of sodium ion transmembrane transporter activity	2/584	11/14517	0.0698694	0.793328	ENSG00000049759/ENSG00000018625	NEDD4L/ATP1A2	2
BP	GO:0007274	neuromuscular synaptic transmission	3/584	24/14517	0.07008	0.793328	ENSG00000197381/ENSG00000136854/ENSG00000101306	ADARB1/STXBP1/MYLK2	3
BP	GO:0009065	glutamine family amino acid catabolic process	3/584	24/14517	0.07008	0.793328	ENSG00000153904/ENSG00000128683/ENSG00000147576	DDAH1/GAD1/ADHFE1	3
BP	GO:0021522	spinal cord motor neuron differentiation	3/584	24/14517	0.07008	0.793328	ENSG00000158555/ENSG00000007372/ENSG00000205927	GDPD5/PAX6/OLIG2	3
BP	GO:0021602	cranial nerve morphogenesis	3/584	24/14517	0.07008	0.793328	ENSG00000197381/ENSG00000105997/ENSG00000105991	ADARB1/HOXA3/HOXA1	3
BP	GO:0051954	positive regulation of amine transport	3/584	24/14517	0.07008	0.793328	ENSG00000136854/ENSG00000101188/ENSG00000183044	STXBP1/NTSR1/ABAT	3
BP	GO:0051968	positive regulation of synaptic transmission, glutamatergic	3/584	24/14517	0.07008	0.793328	ENSG00000136854/ENSG00000120899/ENSG00000162105	STXBP1/PTK2B/SHANK2	3
BP	GO:0002279	mast cell activation involved in immune response	4/584	39/14517	0.0703563	0.793328	ENSG00000086730/ENSG00000136854/ENSG00000167851/ENSG00000092929	LAT2/STXBP1/CD300A/UNC13D	4
BP	GO:0007019	microtubule depolymerization	4/584	39/14517	0.0703563	0.793328	ENSG00000186185/ENSG00000015592/ENSG00000196169/ENSG00000138100	KIF18B/STMN4/KIF19/TRIM54	4
BP	GO:0043303	mast cell degranulation	4/584	39/14517	0.0703563	0.793328	ENSG00000086730/ENSG00000136854/ENSG00000167851/ENSG00000092929	LAT2/STXBP1/CD300A/UNC13D	4
BP	GO:0071902	positive regulation of protein serine/threonine kinase activity	19/584	328/14517	0.0713743	0.8025	ENSG00000084764/ENSG00000183856/ENSG00000163660/ENSG00000120899/ENSG00000173432/ENSG00000138834/ENSG00000162738/ENSG00000006062/ENSG00000138166/ENSG00000146192/ENSG00000197405/ENSG00000170962/ENSG00000181634/ENSG00000143674/ENSG00000221978/ENSG00000134259/ENSG00000009694/ENSG00000118971/ENSG00000176945	MAPRE3/IQGAP3/CCNL1/PTK2B/SAA1/MAPK8IP3/VANGL2/MAP3K14/DUSP5/FGD2/C5AR1/PDGFD/TNFSF15/MAP3K21/CCNL2/NGF/TENM1/CCND2/MUC20	19
BP	GO:1904062	regulation of cation transmembrane transport	15/584	246/14517	0.0722554	0.810086	ENSG00000049759/ENSG00000120899/ENSG00000018625/ENSG00000178623/ENSG00000149596/ENSG00000058335/ENSG00000101188/ENSG00000255346/ENSG00000198947/ENSG00000151150/ENSG00000183023/ENSG00000196730/ENSG00000162105/ENSG00000137726/ENSG00000170290	NEDD4L/PTK2B/ATP1A2/GPR35/JPH2/RASGRF1/NTSR1/NOX5/DMD/ANK3/SLC8A1/DAPK1/SHANK2/FXYD6/SLN	15
BP	GO:0009988	cell-cell recognition	5/584	56/14517	0.073881	0.817503	ENSG00000153132/ENSG00000149506/ENSG00000126353/ENSG00000180644/ENSG00000166762	CLGN/ZP1/CCR7/PRF1/CATSPER2	5
BP	GO:0008544	epidermis development	17/584	288/14517	0.074089	0.817503	ENSG00000205426/ENSG00000167767/ENSG00000101846/ENSG00000162738/ENSG00000002745/ENSG00000110723/ENSG00000170442/ENSG00000173083/ENSG00000121552/ENSG00000123364/ENSG00000131080/ENSG00000185640/ENSG00000212724/ENSG00000186862/ENSG00000127152/ENSG00000007372/ENSG00000131737	KRT81/KRT80/STS/VANGL2/WNT16/EXPH5/KRT86/HPSE/CSTA/HOXC13/EDA2R/KRT79/KRTAP2-3/PDZD7/BCL11B/PAX6/KRT34	17
BP	GO:0019722	calcium-mediated signaling	10/584	148/14517	0.0755432	0.817503	ENSG00000142185/ENSG00000086730/ENSG00000169567/ENSG00000120899/ENSG00000018625/ENSG00000149596/ENSG00000135124/ENSG00000198947/ENSG00000115009/ENSG00000183023	TRPM2/LAT2/HINT1/PTK2B/ATP1A2/JPH2/P2RX4/DMD/CCL20/SLC8A1	10
BP	GO:0071222	cellular response to lipopolysaccharide	10/584	148/14517	0.0755432	0.817503	ENSG00000167601/ENSG00000168811/ENSG00000120217/ENSG00000148677/ENSG00000187554/ENSG00000162711/ENSG00000162892/ENSG00000115009/ENSG00000160323/ENSG00000164400	AXL/IL12A/CD274/ANKRD1/TLR5/NLRP3/IL24/CCL20/ADAMTS13/CSF2	10
BP	GO:0045746	negative regulation of Notch signaling pathway	4/584	40/14517	0.0758052	0.817503	ENSG00000158555/ENSG00000187800/ENSG00000128965/ENSG00000106003	GDPD5/PEAR1/CHAC1/LFNG	4
BP	GO:0051489	regulation of filopodium assembly	4/584	40/14517	0.0758052	0.817503	ENSG00000142185/ENSG00000145934/ENSG00000009694/ENSG00000126353	TRPM2/TENM2/TENM1/CCR7	4
BP	GO:2001257	regulation of cation channel activity	9/584	129/14517	0.0760692	0.817503	ENSG00000120899/ENSG00000178623/ENSG00000149596/ENSG00000058335/ENSG00000101188/ENSG00000198947/ENSG00000151150/ENSG00000196730/ENSG00000162105	PTK2B/GPR35/JPH2/RASGRF1/NTSR1/DMD/ANK3/DAPK1/SHANK2	9
BP	GO:0019233	sensory perception of pain	6/584	74/14517	0.0769589	0.817503	ENSG00000135124/ENSG00000196549/ENSG00000101188/ENSG00000134548/ENSG00000196689/ENSG00000131620	P2RX4/MME/NTSR1/SPX/TRPV1/ANO1	6
BP	GO:0006805	xenobiotic metabolic process	7/584	92/14517	0.0770897	0.817503	ENSG00000144959/ENSG00000100031/ENSG00000114200/ENSG00000140465/ENSG00000120915/ENSG00000162482/ENSG00000131480	NCEH1/GGT1/BCHE/CYP1A1/EPHX2/AKR7A3/AOC2	7
BP	GO:0000732	strand displacement	3/584	25/14517	0.0773536	0.817503	ENSG00000139618/ENSG00000196584/ENSG00000138346	BRCA2/XRCC2/DNA2	3
BP	GO:0061437	renal system vasculature development	3/584	25/14517	0.0773536	0.817503	ENSG00000177464/ENSG00000170962/ENSG00000166396	GPR4/PDGFD/SERPINB7	3
BP	GO:0061440	kidney vasculature development	3/584	25/14517	0.0773536	0.817503	ENSG00000177464/ENSG00000170962/ENSG00000166396	GPR4/PDGFD/SERPINB7	3
BP	GO:0031295	T cell costimulation	5/584	57/14517	0.0784454	0.817503	ENSG00000006062/ENSG00000120217/ENSG00000141968/ENSG00000198286/ENSG00000126353	MAP3K14/CD274/VAV1/CARD11/CCR7	5
BP	GO:0000724	double-strand break repair via homologous recombination	8/584	111/14517	0.0787729	0.817503	ENSG00000188486/ENSG00000173559/ENSG00000127311/ENSG00000139618/ENSG00000196584/ENSG00000147231/ENSG00000002016/ENSG00000197275	H2AFX/NABP1/HELB/BRCA2/XRCC2/CXorf57/RAD52/RAD54B	8
BP	GO:0006865	amino acid transport	8/584	111/14517	0.0787729	0.817503	ENSG00000136854/ENSG00000162383/ENSG00000018625/ENSG00000123643/ENSG00000168528/ENSG00000101188/ENSG00000196689/ENSG00000183044	STXBP1/SLC1A7/ATP1A2/SLC36A1/SERINC2/NTSR1/TRPV1/ABAT	8
BP	GO:0001819	positive regulation of cytokine production	20/584	354/14517	0.0798797	0.817503	ENSG00000138623/ENSG00000105246/ENSG00000196083/ENSG00000168811/ENSG00000129657/ENSG00000121236/ENSG00000125730/ENSG00000173432/ENSG00000173083/ENSG00000120217/ENSG00000187554/ENSG00000197405/ENSG00000162711/ENSG00000115008/ENSG00000166396/ENSG00000198286/ENSG00000115009/ENSG00000164400/ENSG00000174564/ENSG00000126353	SEMA7A/EBI3/IL1RAP/IL12A/SEC14L1/TRIM6/C3/SAA1/HPSE/CD274/TLR5/C5AR1/NLRP3/IL1A/SERPINB7/CARD11/CCL20/CSF2/IL20RB/CCR7	20
BP	GO:0006835	dicarboxylic acid transport	6/584	75/14517	0.0809637	0.817503	ENSG00000136854/ENSG00000162383/ENSG00000018625/ENSG00000101188/ENSG00000196689/ENSG00000183044	STXBP1/SLC1A7/ATP1A2/NTSR1/TRPV1/ABAT	6
BP	GO:0032649	regulation of interferon-gamma production	6/584	75/14517	0.0809637	0.817503	ENSG00000105246/ENSG00000167601/ENSG00000168811/ENSG00000120217/ENSG00000174564/ENSG00000126353	EBI3/AXL/IL12A/CD274/IL20RB/CCR7	6
BP	GO:0002448	mast cell mediated immunity	4/584	41/14517	0.08146	0.817503	ENSG00000086730/ENSG00000136854/ENSG00000167851/ENSG00000092929	LAT2/STXBP1/CD300A/UNC13D	4
BP	GO:0035722	interleukin-12-mediated signaling pathway	4/584	41/14517	0.08146	0.817503	ENSG00000168811/ENSG00000136167/ENSG00000138378/ENSG00000197632	IL12A/LCP1/STAT4/SERPINB2	4
BP	GO:0045933	positive regulation of muscle contraction	4/584	41/14517	0.08146	0.817503	ENSG00000170214/ENSG00000134548/ENSG00000196296/ENSG00000183044	ADRA1B/SPX/ATP2A1/ABAT	4
BP	GO:0051646	mitochondrion localization	4/584	41/14517	0.08146	0.817503	ENSG00000182606/ENSG00000072518/ENSG00000137463/ENSG00000196296	TRAK1/MARK2/MGARP/ATP2A1	4
BP	GO:0071349	cellular response to interleukin-12	4/584	41/14517	0.08146	0.817503	ENSG00000168811/ENSG00000136167/ENSG00000138378/ENSG00000197632	IL12A/LCP1/STAT4/SERPINB2	4
BP	GO:0098900	regulation of action potential	4/584	41/14517	0.08146	0.817503	ENSG00000178623/ENSG00000101188/ENSG00000154639/ENSG00000151150	GPR35/NTSR1/CXADR/ANK3	4
BP	GO:0002693	positive regulation of cellular extravasation	2/584	12/14517	0.0816718	0.817503	ENSG00000170962/ENSG00000115008	PDGFD/IL1A	2
BP	GO:0006704	glucocorticoid biosynthetic process	2/584	12/14517	0.0816718	0.817503	ENSG00000117594/ENSG00000140459	HSD11B1/CYP11A1	2
BP	GO:0009437	carnitine metabolic process	2/584	12/14517	0.0816718	0.817503	ENSG00000197375/ENSG00000197208	SLC22A5/SLC22A4	2
BP	GO:0019896	axonal transport of mitochondrion	2/584	12/14517	0.0816718	0.817503	ENSG00000182606/ENSG00000137463	TRAK1/MGARP	2
BP	GO:0032303	regulation of icosanoid secretion	2/584	12/14517	0.0816718	0.817503	ENSG00000135124/ENSG00000101188	P2RX4/NTSR1	2
BP	GO:0032754	positive regulation of interleukin-5 production	2/584	12/14517	0.0816718	0.817503	ENSG00000196083/ENSG00000162711	IL1RAP/NLRP3	2
BP	GO:0036376	sodium ion export across plasma membrane	2/584	12/14517	0.0816718	0.817503	ENSG00000018625/ENSG00000183023	ATP1A2/SLC8A1	2
BP	GO:0050862	positive regulation of T cell receptor signaling pathway	2/584	12/14517	0.0816718	0.817503	ENSG00000135426/ENSG00000126353	TESPA1/CCR7	2
BP	GO:0050884	neuromuscular process controlling posture	2/584	12/14517	0.0816718	0.817503	ENSG00000197381/ENSG00000167371	ADARB1/PRRT2	2
BP	GO:0051546	keratinocyte migration	2/584	12/14517	0.0816718	0.817503	ENSG00000113070/ENSG00000261150	HBEGF/EPPK1	2
BP	GO:0070269	pyroptosis	2/584	12/14517	0.0816718	0.817503	ENSG00000073605/ENSG00000167914	GSDMB/GSDMA	2
BP	GO:1901722	regulation of cell proliferation involved in kidney development	2/584	12/14517	0.0816718	0.817503	ENSG00000170962/ENSG00000166396	PDGFD/SERPINB7	2
BP	GO:1902306	negative regulation of sodium ion transmembrane transport	2/584	12/14517	0.0816718	0.817503	ENSG00000049759/ENSG00000018625	NEDD4L/ATP1A2	2
BP	GO:1903019	negative regulation of glycoprotein metabolic process	2/584	12/14517	0.0816718	0.817503	ENSG00000113070/ENSG00000177076	HBEGF/ACER2	2
BP	GO:0000725	recombinational repair	8/584	112/14517	0.0820156	0.817503	ENSG00000188486/ENSG00000173559/ENSG00000127311/ENSG00000139618/ENSG00000196584/ENSG00000147231/ENSG00000002016/ENSG00000197275	H2AFX/NABP1/HELB/BRCA2/XRCC2/CXorf57/RAD52/RAD54B	8
BP	GO:0060627	regulation of vesicle-mediated transport	24/584	441/14517	0.0825398	0.817503	ENSG00000049759/ENSG00000137642/ENSG00000167601/ENSG00000116675/ENSG00000136854/ENSG00000125730/ENSG00000073969/ENSG00000095383/ENSG00000137501/ENSG00000110723/ENSG00000172794/ENSG00000274419/ENSG00000099365/ENSG00000103056/ENSG00000160255/ENSG00000167851/ENSG00000167371/ENSG00000153531/ENSG00000100346/ENSG00000186472/ENSG00000092929/ENSG00000274512/ENSG00000166762/ENSG00000168952	NEDD4L/SORL1/AXL/DNAJC6/STXBP1/C3/NSF/TBC1D2/SYTL2/EXPH5/RAB37/TBC1D3D/STX1B/SMPD3/ITGB2/CD300A/PRRT2/ADPRHL1/CACNA1I/PCLO/UNC13D/TBC1D3L/CATSPER2/STXBP6	24
BP	GO:0090066	regulation of anatomical structure size	24/584	441/14517	0.0825398	0.817503	ENSG00000138623/ENSG00000012171/ENSG00000162490/ENSG00000183856/ENSG00000120756/ENSG00000156232/ENSG00000120899/ENSG00000076356/ENSG00000070182/ENSG00000120937/ENSG00000132359/ENSG00000170214/ENSG00000018625/ENSG00000122966/ENSG00000177106/ENSG00000141968/ENSG00000175591/ENSG00000120915/ENSG00000163554/ENSG00000134259/ENSG00000183023/ENSG00000009694/ENSG00000126353/ENSG00000179546	SEMA7A/SEMA3B/DRAXIN/IQGAP3/PLS1/WHAMM/PTK2B/PLXNA2/SPTB/NPPB/RAP1GAP2/ADRA1B/ATP1A2/CIT/EPS8L2/VAV1/P2RY2/EPHX2/SPTA1/NGF/SLC8A1/TENM1/CCR7/HTR1D	24
BP	GO:0019730	antimicrobial humoral response	5/584	58/14517	0.0831577	0.817503	ENSG00000124635/ENSG00000180596/ENSG00000197903/ENSG00000273802/ENSG00000274290	HIST1H2BJ/HIST1H2BC/HIST1H2BK/HIST1H2BG/HIST1H2BE	5
BP	GO:0031294	lymphocyte costimulation	5/584	58/14517	0.0831577	0.817503	ENSG00000006062/ENSG00000120217/ENSG00000141968/ENSG00000198286/ENSG00000126353	MAP3K14/CD274/VAV1/CARD11/CCR7	5
BP	GO:0050805	negative regulation of synaptic transmission	5/584	58/14517	0.0831577	0.817503	ENSG00000157680/ENSG00000136854/ENSG00000120899/ENSG00000114200/ENSG00000162105	DGKI/STXBP1/PTK2B/BCHE/SHANK2	5
BP	GO:0009612	response to mechanical stimulus	12/584	191/14517	0.0847408	0.817503	ENSG00000103335/ENSG00000120899/ENSG00000110076/ENSG00000006062/ENSG00000145390/ENSG00000018625/ENSG00000148677/ENSG00000187554/ENSG00000166473/ENSG00000198947/ENSG00000186862/ENSG00000183023	PIEZO1/PTK2B/NRXN2/MAP3K14/USP53/ATP1A2/ANKRD1/TLR5/PKD1L2/DMD/PDZD7/SLC8A1	12
BP	GO:0000737	DNA catabolic process, endonucleolytic	3/584	26/14517	0.0849427	0.817503	ENSG00000213918/ENSG00000157036/ENSG00000099954	DNASE1/EXOG/CECR2	3
BP	GO:0010644	cell communication by electrical coupling	3/584	26/14517	0.0849427	0.817503	ENSG00000018625/ENSG00000151150/ENSG00000183023	ATP1A2/ANK3/SLC8A1	3
BP	GO:0014808	release of sequestered calcium ion into cytosol by sarcoplasmic reticulum	3/584	26/14517	0.0849427	0.817503	ENSG00000018625/ENSG00000198947/ENSG00000183023	ATP1A2/DMD/SLC8A1	3
BP	GO:0030851	granulocyte differentiation	3/584	26/14517	0.0849427	0.817503	ENSG00000185862/ENSG00000164400/ENSG00000162367	EVI2B/CSF2/TAL1	3
BP	GO:0033006	regulation of mast cell activation involved in immune response	3/584	26/14517	0.0849427	0.817503	ENSG00000136854/ENSG00000167851/ENSG00000092929	STXBP1/CD300A/UNC13D	3
BP	GO:0033198	response to ATP	3/584	26/14517	0.0849427	0.817503	ENSG00000135124/ENSG00000183023/ENSG00000196689	P2RX4/SLC8A1/TRPV1	3
BP	GO:0033598	mammary gland epithelial cell proliferation	3/584	26/14517	0.0849427	0.817503	ENSG00000183856/ENSG00000139618/ENSG00000173531	IQGAP3/BRCA2/MST1	3
BP	GO:0043304	regulation of mast cell degranulation	3/584	26/14517	0.0849427	0.817503	ENSG00000136854/ENSG00000167851/ENSG00000092929	STXBP1/CD300A/UNC13D	3
BP	GO:0044058	regulation of digestive system process	3/584	26/14517	0.0849427	0.817503	ENSG00000197375/ENSG00000126562/ENSG00000196689	SLC22A5/WNK4/TRPV1	3
BP	GO:0048841	regulation of axon extension involved in axon guidance	3/584	26/14517	0.0849427	0.817503	ENSG00000138623/ENSG00000012171/ENSG00000076356	SEMA7A/SEMA3B/PLXNA2	3
BP	GO:0051590	positive regulation of neurotransmitter transport	3/584	26/14517	0.0849427	0.817503	ENSG00000136854/ENSG00000099365/ENSG00000101188	STXBP1/STX1B/NTSR1	3
BP	GO:1903514	release of sequestered calcium ion into cytosol by endoplasmic reticulum	3/584	26/14517	0.0849427	0.817503	ENSG00000018625/ENSG00000198947/ENSG00000183023	ATP1A2/DMD/SLC8A1	3
BP	GO:0007416	synapse assembly	9/584	132/14517	0.0850003	0.817503	ENSG00000196083/ENSG00000110076/ENSG00000182580/ENSG00000149571/ENSG00000126500/ENSG00000187122/ENSG00000162105/ENSG00000186472/ENSG00000206561	IL1RAP/NRXN2/EPHB3/KIRREL3/FLRT1/SLIT1/SHANK2/PCLO/COLQ	9
BP	GO:0098542	defense response to other organism	19/584	336/14517	0.0855561	0.820836	ENSG00000197381/ENSG00000168811/ENSG00000129657/ENSG00000124635/ENSG00000121236/ENSG00000006062/ENSG00000187554/ENSG00000197405/ENSG00000164509/ENSG00000162711/ENSG00000180596/ENSG00000197903/ENSG00000115009/ENSG00000073605/ENSG00000273802/ENSG00000274290/ENSG00000092929/ENSG00000180644/ENSG00000167914	ADARB1/IL12A/SEC14L1/HIST1H2BJ/TRIM6/MAP3K14/TLR5/C5AR1/IL31RA/NLRP3/HIST1H2BC/HIST1H2BK/CCL20/GSDMB/HIST1H2BG/HIST1H2BE/UNC13D/PRF1/GSDMA	19
BP	GO:0009913	epidermal cell differentiation	12/584	192/14517	0.0872798	0.833652	ENSG00000205426/ENSG00000167767/ENSG00000002745/ENSG00000110723/ENSG00000170442/ENSG00000121552/ENSG00000185640/ENSG00000212724/ENSG00000186862/ENSG00000127152/ENSG00000007372/ENSG00000131737	KRT81/KRT80/WNT16/EXPH5/KRT86/CSTA/KRT79/KRTAP2-3/PDZD7/BCL11B/PAX6/KRT34	12
BP	GO:0010862	positive regulation of pathway-restricted SMAD protein phosphorylation	4/584	42/14517	0.0873167	0.833652	ENSG00000116985/ENSG00000139269/ENSG00000163083/ENSG00000156466	BMP8B/INHBE/INHBB/GDF6	4
BP	GO:0043405	regulation of MAP kinase activity	18/584	316/14517	0.0876726	0.834787	ENSG00000137642/ENSG00000183856/ENSG00000120899/ENSG00000173432/ENSG00000138834/ENSG00000162738/ENSG00000006062/ENSG00000138166/ENSG00000108465/ENSG00000146192/ENSG00000197405/ENSG00000170962/ENSG00000167851/ENSG00000143674/ENSG00000134259/ENSG00000009694/ENSG00000184545/ENSG00000176945	SORL1/IQGAP3/PTK2B/SAA1/MAPK8IP3/VANGL2/MAP3K14/DUSP5/CDK5RAP3/FGD2/C5AR1/PDGFD/CD300A/MAP3K21/NGF/TENM1/DUSP8/MUC20	18
BP	GO:0099531	presynaptic process involved in chemical synaptic transmission	9/584	133/14517	0.0881112	0.834787	ENSG00000157680/ENSG00000136854/ENSG00000110076/ENSG00000137501/ENSG00000007516/ENSG00000099365/ENSG00000128683/ENSG00000167371/ENSG00000186472	DGKI/STXBP1/NRXN2/SYTL2/BAIAP3/STX1B/GAD1/PRRT2/PCLO	9
BP	GO:0022409	positive regulation of cell-cell adhesion	13/584	213/14517	0.0891837	0.834787	ENSG00000103335/ENSG00000105246/ENSG00000168811/ENSG00000006062/ENSG00000120217/ENSG00000141968/ENSG00000135426/ENSG00000185338/ENSG00000162711/ENSG00000163554/ENSG00000198286/ENSG00000151150/ENSG00000126353	PIEZO1/EBI3/IL12A/MAP3K14/CD274/VAV1/TESPA1/SOCS1/NLRP3/SPTA1/CARD11/ANK3/CCR7	13
BP	GO:0007589	body fluid secretion	6/584	77/14517	0.0893155	0.834787	ENSG00000120937/ENSG00000137501/ENSG00000175591/ENSG00000126562/ENSG00000158125/ENSG00000197208	NPPB/SYTL2/P2RY2/WNK4/XDH/SLC22A4	6
BP	GO:0031532	actin cytoskeleton reorganization	7/584	96/14517	0.0918296	0.834787	ENSG00000142185/ENSG00000156232/ENSG00000120899/ENSG00000075539/ENSG00000154639/ENSG00000131435/ENSG00000140030	TRPM2/WHAMM/PTK2B/FRYL/CXADR/PDLIM4/GPR65	7
BP	GO:0071219	cellular response to molecule of bacterial origin	10/584	154/14517	0.0925305	0.834787	ENSG00000167601/ENSG00000168811/ENSG00000120217/ENSG00000148677/ENSG00000187554/ENSG00000162711/ENSG00000162892/ENSG00000115009/ENSG00000160323/ENSG00000164400	AXL/IL12A/CD274/ANKRD1/TLR5/NLRP3/IL24/CCL20/ADAMTS13/CSF2	10
BP	GO:0002369	T cell cytokine production	3/584	27/14517	0.0928347	0.834787	ENSG00000168811/ENSG00000164509/ENSG00000162711	IL12A/IL31RA/NLRP3	3
BP	GO:0031640	killing of cells of other organism	3/584	27/14517	0.0928347	0.834787	ENSG00000124635/ENSG00000197903/ENSG00000180644	HIST1H2BJ/HIST1H2BK/PRF1	3
BP	GO:0032689	negative regulation of interferon-gamma production	3/584	27/14517	0.0928347	0.834787	ENSG00000167601/ENSG00000120217/ENSG00000174564	AXL/CD274/IL20RB	3
BP	GO:0036065	fucosylation	3/584	27/14517	0.0928347	0.834787	ENSG00000106003/ENSG00000174951/ENSG00000160323	LFNG/FUT1/ADAMTS13	3
BP	GO:0038111	interleukin-7-mediated signaling pathway	3/584	27/14517	0.0928347	0.834787	ENSG00000185338/ENSG00000274750/ENSG00000273983	SOCS1/HIST1H3E/HIST1H3G	3
BP	GO:0042269	regulation of natural killer cell mediated cytotoxicity	3/584	27/14517	0.0928347	0.834787	ENSG00000168811/ENSG00000141968/ENSG00000164520	IL12A/VAV1/RAET1E	3
BP	GO:0044364	disruption of cells of other organism	3/584	27/14517	0.0928347	0.834787	ENSG00000124635/ENSG00000197903/ENSG00000180644	HIST1H2BJ/HIST1H2BK/PRF1	3
BP	GO:0071709	membrane assembly	3/584	27/14517	0.0928347	0.834787	ENSG00000161249/ENSG00000110076/ENSG00000151150	DMKN/NRXN2/ANK3	3
BP	GO:0098760	response to interleukin-7	3/584	27/14517	0.0928347	0.834787	ENSG00000185338/ENSG00000274750/ENSG00000273983	SOCS1/HIST1H3E/HIST1H3G	3
BP	GO:0098761	cellular response to interleukin-7	3/584	27/14517	0.0928347	0.834787	ENSG00000185338/ENSG00000274750/ENSG00000273983	SOCS1/HIST1H3E/HIST1H3G	3
BP	GO:0050870	positive regulation of T cell activation	11/584	174/14517	0.0928466	0.834787	ENSG00000105246/ENSG00000168811/ENSG00000006062/ENSG00000120217/ENSG00000141968/ENSG00000135426/ENSG00000185338/ENSG00000162711/ENSG00000163554/ENSG00000198286/ENSG00000126353	EBI3/IL12A/MAP3K14/CD274/VAV1/TESPA1/SOCS1/NLRP3/SPTA1/CARD11/CCR7	11
BP	GO:0032413	negative regulation of ion transmembrane transporter activity	5/584	60/14517	0.0930198	0.834787	ENSG00000049759/ENSG00000018625/ENSG00000178623/ENSG00000151150/ENSG00000170290	NEDD4L/ATP1A2/GPR35/ANK3/SLN	5
BP	GO:0072376	protein activation cascade	5/584	60/14517	0.0930198	0.834787	ENSG00000125730/ENSG00000197405/ENSG00000110799/ENSG00000143502/ENSG00000127241	C3/C5AR1/VWF/SUSD4/MASP1	5
BP	GO:0006956	complement activation	4/584	43/14517	0.0933712	0.834787	ENSG00000125730/ENSG00000197405/ENSG00000143502/ENSG00000127241	C3/C5AR1/SUSD4/MASP1	4
BP	GO:0070671	response to interleukin-12	4/584	43/14517	0.0933712	0.834787	ENSG00000168811/ENSG00000136167/ENSG00000138378/ENSG00000197632	IL12A/LCP1/STAT4/SERPINB2	4
BP	GO:0034766	negative regulation of ion transmembrane transport	6/584	78/14517	0.0936609	0.834787	ENSG00000049759/ENSG00000018625/ENSG00000178623/ENSG00000101188/ENSG00000151150/ENSG00000170290	NEDD4L/ATP1A2/GPR35/NTSR1/ANK3/SLN	6
BP	GO:0022407	regulation of cell-cell adhesion	18/584	319/14517	0.0937307	0.834787	ENSG00000103335/ENSG00000105246/ENSG00000168811/ENSG00000006062/ENSG00000182580/ENSG00000120217/ENSG00000141968/ENSG00000135426/ENSG00000185338/ENSG00000162711/ENSG00000167851/ENSG00000163554/ENSG00000198286/ENSG00000136689/ENSG00000151150/ENSG00000174564/ENSG00000126353/ENSG00000183044	PIEZO1/EBI3/IL12A/MAP3K14/EPHB3/CD274/VAV1/TESPA1/SOCS1/NLRP3/CD300A/SPTA1/CARD11/IL1RN/ANK3/IL20RB/CCR7/ABAT	18
BP	GO:0001956	positive regulation of neurotransmitter secretion	2/584	13/14517	0.0940305	0.834787	ENSG00000136854/ENSG00000099365	STXBP1/STX1B	2
BP	GO:0035563	positive regulation of chromatin binding	2/584	13/14517	0.0940305	0.834787	ENSG00000147421/ENSG00000221818	HMBOX1/EBF2	2
BP	GO:0043970	histone H3-K9 acetylation	2/584	13/14517	0.0940305	0.834787	ENSG00000197181/ENSG00000186462	PIWIL2/NAP1L2	2
BP	GO:0070293	renal absorption	2/584	13/14517	0.0940305	0.834787	ENSG00000126562/ENSG00000189143	WNK4/CLDN4	2
BP	GO:0070365	hepatocyte differentiation	2/584	13/14517	0.0940305	0.834787	ENSG00000140465/ENSG00000124253	CYP1A1/PCK1	2
BP	GO:0071318	cellular response to ATP	2/584	13/14517	0.0940305	0.834787	ENSG00000135124/ENSG00000196689	P2RX4/TRPV1	2
BP	GO:1904152	regulation of retrograde protein transport, ER to cytosol	2/584	13/14517	0.0940305	0.834787	ENSG00000134109/ENSG00000180667	EDEM1/YOD1	2
BP	GO:2000651	positive regulation of sodium ion transmembrane transporter activity	2/584	13/14517	0.0940305	0.834787	ENSG00000198947/ENSG00000151150	DMD/ANK3	2
BP	GO:0002449	lymphocyte mediated immunity	11/584	175/14517	0.0956951	0.847647	ENSG00000168811/ENSG00000125730/ENSG00000141968/ENSG00000164509/ENSG00000162711/ENSG00000143502/ENSG00000026751/ENSG00000174564/ENSG00000131019/ENSG00000164520/ENSG00000092929	IL12A/C3/VAV1/IL31RA/NLRP3/SUSD4/SLAMF7/IL20RB/ULBP3/RAET1E/UNC13D	11
BP	GO:0002696	positive regulation of leukocyte activation	15/584	257/14517	0.0959237	0.847758	ENSG00000146216/ENSG00000105246/ENSG00000167601/ENSG00000168811/ENSG00000136854/ENSG00000006062/ENSG00000120217/ENSG00000141968/ENSG00000135426/ENSG00000185338/ENSG00000162711/ENSG00000160255/ENSG00000163554/ENSG00000198286/ENSG00000126353	TTBK1/EBI3/AXL/IL12A/STXBP1/MAP3K14/CD274/VAV1/TESPA1/SOCS1/NLRP3/ITGB2/SPTA1/CARD11/CCR7	15
BP	GO:0007610	behavior	26/584	493/14517	0.096571	0.85156	ENSG00000146216/ENSG00000125971/ENSG00000197381/ENSG00000157680/ENSG00000166073/ENSG00000110076/ENSG00000033178/ENSG00000170214/ENSG00000018625/ENSG00000149571/ENSG00000049246/ENSG00000058335/ENSG00000114200/ENSG00000101188/ENSG00000128683/ENSG00000134259/ENSG00000105991/ENSG00000162105/ENSG00000164400/ENSG00000196689/ENSG00000118971/ENSG00000133958/ENSG00000179546/ENSG00000100678/ENSG00000183044…	TTBK1/DYNLRB1/ADARB1/DGKI/GPR176/NRXN2/UBA6/ADRA1B/ATP1A2/KIRREL3/PER3/RASGRF1/BCHE/NTSR1/GAD1/NGF/HOXA1/SHANK2/CSF2/TRPV1/CCND2/UNC79/HTR1D/SLC8A3/ABAT/TAL1	26
BP	GO:0051017	actin filament bundle assembly	9/584	136/14517	0.0978437	0.860849	ENSG00000120756/ENSG00000164741/ENSG00000120899/ENSG00000136167/ENSG00000155816/ENSG00000144339/ENSG00000166317/ENSG00000128641/ENSG00000140030	PLS1/DLC1/PTK2B/LCP1/FMN2/TMEFF2/SYNPO2L/MYO1B/GPR65	9
BP	GO:0061640	cytoskeleton-dependent cytokinesis	6/584	79/14517	0.0981181	0.861332	ENSG00000122966/ENSG00000155816/ENSG00000139618/ENSG00000255346/ENSG00000151150/ENSG00000099954	CIT/FMN2/BRCA2/NOX5/ANK3/CECR2	6
BP	GO:0016049	cell growth	23/584	429/14517	0.0990399	0.867227	ENSG00000138623/ENSG00000012171/ENSG00000049759/ENSG00000150938/ENSG00000162490/ENSG00000120899/ENSG00000113070/ENSG00000170801/ENSG00000076356/ENSG00000120937/ENSG00000188613/ENSG00000047936/ENSG00000167895/ENSG00000126500/ENSG00000273841/ENSG00000164283/ENSG00000168309/ENSG00000198563/ENSG00000158825/ENSG00000168243/ENSG00000134259/ENSG00000187122/ENSG00000140092	SEMA7A/SEMA3B/NEDD4L/CRIM1/DRAXIN/PTK2B/HBEGF/HTRA3/PLXNA2/NPPB/NANOS1/ROS1/TMC8/FLRT1/TAF9/ESM1/FAM107A/DDX39B/CDA/GNG4/NGF/SLIT1/FBLN5	23
BP	GO:0002920	regulation of humoral immune response	4/584	44/14517	0.099619	0.867227	ENSG00000125730/ENSG00000197405/ENSG00000143502/ENSG00000126353	C3/C5AR1/SUSD4/CCR7	4
BP	GO:0007157	heterophilic cell-cell adhesion via plasma membrane cell adhesion molecules	4/584	44/14517	0.099619	0.867227	ENSG00000145934/ENSG00000074660/ENSG00000154639/ENSG00000009694	TENM2/SCARF1/CXADR/TENM1	4
BP	GO:0006536	glutamate metabolic process	3/584	28/14517	0.101016	0.867227	ENSG00000100031/ENSG00000128683/ENSG00000147576	GGT1/GAD1/ADHFE1	3
BP	GO:0030201	heparan sulfate proteoglycan metabolic process	3/584	28/14517	0.101016	0.867227	ENSG00000162738/ENSG00000173083/ENSG00000138604	VANGL2/HPSE/GLCE	3
BP	GO:0030431	sleep	3/584	28/14517	0.101016	0.867227	ENSG00000049246/ENSG00000164400/ENSG00000100346	PER3/CSF2/CACNA1I	3
BP	GO:0032633	interleukin-4 production	3/584	28/14517	0.101016	0.867227	ENSG00000196083/ENSG00000162711/ENSG00000174564	IL1RAP/NLRP3/IL20RB	3
BP	GO:0045987	positive regulation of smooth muscle contraction	3/584	28/14517	0.101016	0.867227	ENSG00000170214/ENSG00000134548/ENSG00000183044	ADRA1B/SPX/ABAT	3
BP	GO:0050850	positive regulation of calcium-mediated signaling	3/584	28/14517	0.101016	0.867227	ENSG00000169567/ENSG00000149596/ENSG00000135124	HINT1/JPH2/P2RX4	3
BP	GO:0051491	positive regulation of filopodium assembly	3/584	28/14517	0.101016	0.867227	ENSG00000145934/ENSG00000009694/ENSG00000126353	TENM2/TENM1/CCR7	3
BP	GO:2001056	positive regulation of cysteine-type endopeptidase activity	9/584	137/14517	0.101221	0.867227	ENSG00000146216/ENSG00000164741/ENSG00000177076/ENSG00000162711/ENSG00000158125/ENSG00000181634/ENSG00000134259/ENSG00000171056/ENSG00000196730	TTBK1/DLC1/ACER2/NLRP3/XDH/TNFSF15/NGF/SOX7/DAPK1	9
BP	GO:0000079	regulation of cyclin-dependent protein serine/threonine kinase activity	6/584	80/14517	0.102686	0.877865	ENSG00000084764/ENSG00000163660/ENSG00000108465/ENSG00000221978/ENSG00000147082/ENSG00000118971	MAPRE3/CCNL1/CDK5RAP3/CCNL2/CCNB3/CCND2	6
BP	GO:0006936	muscle contraction	17/584	303/14517	0.105053	0.890465	ENSG00000049759/ENSG00000130176/ENSG00000135636/ENSG00000170214/ENSG00000018625/ENSG00000135124/ENSG00000198947/ENSG00000134548/ENSG00000183023/ENSG00000148357/ENSG00000196689/ENSG00000101306/ENSG00000196296/ENSG00000131730/ENSG00000179546/ENSG00000100678/ENSG00000183044	NEDD4L/CNN1/DYSF/ADRA1B/ATP1A2/P2RX4/DMD/SPX/SLC8A1/HMCN2/TRPV1/MYLK2/ATP2A1/CKMT2/HTR1D/SLC8A3/ABAT	17
BP	GO:0006904	vesicle docking involved in exocytosis	4/584	45/14517	0.106055	0.890465	ENSG00000136854/ENSG00000137501/ENSG00000172794/ENSG00000099365	STXBP1/SYTL2/RAB37/STX1B	4
BP	GO:0002374	cytokine secretion involved in immune response	2/584	14/14517	0.106882	0.890465	ENSG00000121236/ENSG00000162711	TRIM6/NLRP3	2
BP	GO:0006750	glutathione biosynthetic process	2/584	14/14517	0.106882	0.890465	ENSG00000100031/ENSG00000128965	GGT1/CHAC1	2
BP	GO:0016082	synaptic vesicle priming	2/584	14/14517	0.106882	0.890465	ENSG00000136854/ENSG00000099365	STXBP1/STX1B	2
BP	GO:0032816	positive regulation of natural killer cell activation	2/584	14/14517	0.106882	0.890465	ENSG00000167601/ENSG00000168811	AXL/IL12A	2
BP	GO:0033189	response to vitamin A	2/584	14/14517	0.106882	0.890465	ENSG00000088305/ENSG00000140465	DNMT3B/CYP1A1	2
BP	GO:0045187	regulation of circadian sleep/wake cycle, sleep	2/584	14/14517	0.106882	0.890465	ENSG00000049246/ENSG00000164400	PER3/CSF2	2
BP	GO:0097106	postsynaptic density organization	2/584	14/14517	0.106882	0.890465	ENSG00000110076/ENSG00000162105	NRXN2/SHANK2	2
BP	GO:0099084	postsynaptic specialization organization	2/584	14/14517	0.106882	0.890465	ENSG00000110076/ENSG00000162105	NRXN2/SHANK2	2
BP	GO:2000479	regulation of cAMP-dependent protein kinase activity	2/584	14/14517	0.106882	0.890465	ENSG00000171033/ENSG00000173531	PKIA/MST1	2
BP	GO:0008037	cell recognition	8/584	119/14517	0.106883	0.890465	ENSG00000187800/ENSG00000182580/ENSG00000153132/ENSG00000113555/ENSG00000149506/ENSG00000126353/ENSG00000180644/ENSG00000166762	PEAR1/EPHB3/CLGN/PCDH12/ZP1/CCR7/PRF1/CATSPER2	8
BP	GO:0061572	actin filament bundle organization	9/584	139/14517	0.108172	0.899298	ENSG00000120756/ENSG00000164741/ENSG00000120899/ENSG00000136167/ENSG00000155816/ENSG00000144339/ENSG00000166317/ENSG00000128641/ENSG00000140030	PLS1/DLC1/PTK2B/LCP1/FMN2/TMEFF2/SYNPO2L/MYO1B/GPR65	9
BP	GO:0003341	cilium movement	5/584	63/14517	0.108877	0.901337	ENSG00000164818/ENSG00000158023/ENSG00000169126/ENSG00000105877/ENSG00000183833	DNAAF5/WDR66/ARMC4/DNAH11/MAATS1	5
BP	GO:0043507	positive regulation of JUN kinase activity	5/584	63/14517	0.108877	0.901337	ENSG00000120899/ENSG00000138834/ENSG00000162738/ENSG00000146192/ENSG00000143674	PTK2B/MAPK8IP3/VANGL2/FGD2/MAP3K21	5
BP	GO:0001912	positive regulation of leukocyte mediated cytotoxicity	3/584	29/14517	0.109474	0.902468	ENSG00000168811/ENSG00000141968/ENSG00000164520	IL12A/VAV1/RAET1E	3
BP	GO:1902624	positive regulation of neutrophil migration	3/584	29/14517	0.109474	0.902468	ENSG00000197405/ENSG00000115008/ENSG00000126353	C5AR1/IL1A/CCR7	3
BP	GO:0007612	learning	8/584	120/14517	0.110741	0.909099	ENSG00000157680/ENSG00000110076/ENSG00000033178/ENSG00000018625/ENSG00000114200/ENSG00000101188/ENSG00000162105/ENSG00000100678	DGKI/NRXN2/UBA6/ATP1A2/BCHE/NTSR1/SHANK2/SLC8A3	8
BP	GO:0051225	spindle assembly	8/584	120/14517	0.110741	0.909099	ENSG00000277561/ENSG00000206127/ENSG00000232653/ENSG00000178115/ENSG00000175265/ENSG00000186399/ENSG00000159289/ENSG00000183629	GOLGA8IP/GOLGA8O/GOLGA8N/GOLGA8Q/GOLGA8A/GOLGA8R/GOLGA6A/GOLGA8G	8
BP	GO:0050707	regulation of cytokine secretion	9/584	140/14517	0.111747	0.915436	ENSG00000196083/ENSG00000121236/ENSG00000173432/ENSG00000120217/ENSG00000187554/ENSG00000185338/ENSG00000162711/ENSG00000115008/ENSG00000126353	IL1RAP/TRIM6/SAA1/CD274/TLR5/SOCS1/NLRP3/IL1A/CCR7	9
BP	GO:0017156	calcium ion regulated exocytosis	7/584	101/14517	0.112311	0.917295	ENSG00000136854/ENSG00000137501/ENSG00000099365/ENSG00000167371/ENSG00000100346/ENSG00000186472/ENSG00000166762	STXBP1/SYTL2/STX1B/PRRT2/CACNA1I/PCLO/CATSPER2	7
BP	GO:0045123	cellular extravasation	4/584	46/14517	0.112675	0.917295	ENSG00000187210/ENSG00000170962/ENSG00000115008/ENSG00000160255	GCNT1/PDGFD/IL1A/ITGB2	4
BP	GO:1901799	negative regulation of proteasomal protein catabolic process	4/584	46/14517	0.112675	0.917295	ENSG00000147162/ENSG00000273841/ENSG00000180667/ENSG00000078081	OGT/TAF9/YOD1/LAMP3	4
BP	GO:1903169	regulation of calcium ion transmembrane transport	8/584	121/14517	0.114675	0.925935	ENSG00000120899/ENSG00000018625/ENSG00000178623/ENSG00000149596/ENSG00000101188/ENSG00000198947/ENSG00000183023/ENSG00000170290	PTK2B/ATP1A2/GPR35/JPH2/NTSR1/DMD/SLC8A1/SLN	8
BP	GO:0016042	lipid catabolic process	15/584	265/14517	0.115858	0.925935	ENSG00000144959/ENSG00000170323/ENSG00000101846/ENSG00000163898/ENSG00000240891/ENSG00000100344/ENSG00000179598/ENSG00000117594/ENSG00000103056/ENSG00000074660/ENSG00000101333/ENSG00000163803/ENSG00000124253/ENSG00000111863/ENSG00000149527	NCEH1/FABP4/STS/LIPH/PLCXD2/PNPLA3/PLD6/HSD11B1/SMPD3/SCARF1/PLCB4/PLB1/PCK1/ADTRP/PLCH2	15
BP	GO:0009306	protein secretion	24/584	460/14517	0.116554	0.925935	ENSG00000196083/ENSG00000121236/ENSG00000156675/ENSG00000173432/ENSG00000010310/ENSG00000110723/ENSG00000007384/ENSG00000120217/ENSG00000148677/ENSG00000172794/ENSG00000187554/ENSG00000185338/ENSG00000162711/ENSG00000115008/ENSG00000163083/ENSG00000255346/ENSG00000198286/ENSG00000136689/ENSG00000166676/ENSG00000186472/ENSG00000126353/ENSG00000115221/ENSG00000131620/ENSG00000183044	IL1RAP/TRIM6/RAB11FIP1/SAA1/GIPR/EXPH5/RHBDF1/CD274/ANKRD1/RAB37/TLR5/SOCS1/NLRP3/IL1A/INHBB/NOX5/CARD11/IL1RN/TVP23A/PCLO/CCR7/ITGB6/ANO1/ABAT	24
BP	GO:0021510	spinal cord development	6/584	83/14517	0.117041	0.925935	ENSG00000158555/ENSG00000162490/ENSG00000197381/ENSG00000007372/ENSG00000162367/ENSG00000205927	GDPD5/DRAXIN/ADARB1/PAX6/TAL1/OLIG2	6
BP	GO:0051051	negative regulation of transport	20/584	373/14517	0.117576	0.925935	ENSG00000049759/ENSG00000120899/ENSG00000156675/ENSG00000018625/ENSG00000178623/ENSG00000007384/ENSG00000180667/ENSG00000162711/ENSG00000171033/ENSG00000126562/ENSG00000163083/ENSG00000099365/ENSG00000101188/ENSG00000167851/ENSG00000134548/ENSG00000167371/ENSG00000151150/ENSG00000183044/ENSG00000170290/ENSG00000168952	NEDD4L/PTK2B/RAB11FIP1/ATP1A2/GPR35/RHBDF1/YOD1/NLRP3/PKIA/WNK4/INHBB/STX1B/NTSR1/CD300A/SPX/PRRT2/ANK3/ABAT/SLN/STXBP6	20
BP	GO:0002715	regulation of natural killer cell mediated immunity	3/584	30/14517	0.118193	0.925935	ENSG00000168811/ENSG00000141968/ENSG00000164520	IL12A/VAV1/RAET1E	3
BP	GO:0032941	secretion by tissue	3/584	30/14517	0.118193	0.925935	ENSG00000137501/ENSG00000175591/ENSG00000126562	SYTL2/P2RY2/WNK4	3
BP	GO:1901020	negative regulation of calcium ion transmembrane transporter activity	3/584	30/14517	0.118193	0.925935	ENSG00000018625/ENSG00000178623/ENSG00000170290	ATP1A2/GPR35/SLN	3
BP	GO:0060047	heart contraction	13/584	224/14517	0.118836	0.925935	ENSG00000049759/ENSG00000113070/ENSG00000170214/ENSG00000018625/ENSG00000135124/ENSG00000198947/ENSG00000134548/ENSG00000154639/ENSG00000183023/ENSG00000137726/ENSG00000101306/ENSG00000196296/ENSG00000100678	NEDD4L/HBEGF/ADRA1B/ATP1A2/P2RX4/DMD/SPX/CXADR/SLC8A1/FXYD6/MYLK2/ATP2A1/SLC8A3	13
BP	GO:0001910	regulation of leukocyte mediated cytotoxicity	4/584	47/14517	0.119473	0.925935	ENSG00000168811/ENSG00000141968/ENSG00000213918/ENSG00000164520	IL12A/VAV1/DNASE1/RAET1E	4
BP	GO:0051926	negative regulation of calcium ion transport	4/584	47/14517	0.119473	0.925935	ENSG00000018625/ENSG00000178623/ENSG00000101188/ENSG00000170290	ATP1A2/GPR35/NTSR1/SLN	4
BP	GO:0099024	plasma membrane invagination	4/584	47/14517	0.119473	0.925935	ENSG00000125730/ENSG00000155849/ENSG00000160255/ENSG00000167851	C3/ELMO1/ITGB2/CD300A	4
BP	GO:0003012	muscle system process	20/584	374/14517	0.119818	0.925935	ENSG00000049759/ENSG00000130176/ENSG00000135636/ENSG00000170214/ENSG00000018625/ENSG00000135124/ENSG00000198563/ENSG00000198947/ENSG00000134548/ENSG00000183023/ENSG00000148357/ENSG00000196689/ENSG00000101306/ENSG00000196296/ENSG00000163884/ENSG00000131730/ENSG00000179546/ENSG00000100678/ENSG00000183044/ENSG00000170290	NEDD4L/CNN1/DYSF/ADRA1B/ATP1A2/P2RX4/DDX39B/DMD/SPX/SLC8A1/HMCN2/TRPV1/MYLK2/ATP2A1/KLF15/CKMT2/HTR1D/SLC8A3/ABAT/SLN	20
BP	GO:0055117	regulation of cardiac muscle contraction	5/584	65/14517	0.120131	0.925935	ENSG00000170214/ENSG00000018625/ENSG00000135124/ENSG00000198947/ENSG00000183023	ADRA1B/ATP1A2/P2RX4/DMD/SLC8A1	5
BP	GO:0002313	mature B cell differentiation involved in immune response	2/584	15/14517	0.120166	0.925935	ENSG00000120899/ENSG00000106003	PTK2B/LFNG	2
BP	GO:0002418	immune response to tumor cell	2/584	15/14517	0.120166	0.925935	ENSG00000168811/ENSG00000180644	IL12A/PRF1	2
BP	GO:0003352	regulation of cilium movement	2/584	15/14517	0.120166	0.925935	ENSG00000169126/ENSG00000105877	ARMC4/DNAH11	2
BP	GO:0032460	negative regulation of protein oligomerization	2/584	15/14517	0.120166	0.925935	ENSG00000137642/ENSG00000167895	SORL1/TMC8	2
BP	GO:0032736	positive regulation of interleukin-13 production	2/584	15/14517	0.120166	0.925935	ENSG00000196083/ENSG00000162711	IL1RAP/NLRP3	2
BP	GO:0042749	regulation of circadian sleep/wake cycle	2/584	15/14517	0.120166	0.925935	ENSG00000049246/ENSG00000164400	PER3/CSF2	2
BP	GO:0043649	dicarboxylic acid catabolic process	2/584	15/14517	0.120166	0.925935	ENSG00000128683/ENSG00000147576	GAD1/ADHFE1	2
BP	GO:0045076	regulation of interleukin-2 biosynthetic process	2/584	15/14517	0.120166	0.925935	ENSG00000115008/ENSG00000198286	IL1A/CARD11	2
BP	GO:0071801	regulation of podosome assembly	2/584	15/14517	0.120166	0.925935	ENSG00000136167/ENSG00000164400	LCP1/CSF2	2
BP	GO:0090083	regulation of inclusion body assembly	2/584	15/14517	0.120166	0.925935	ENSG00000137642/ENSG00000140403	SORL1/DNAJA4	2
BP	GO:1900151	regulation of nuclear-transcribed mRNA catabolic process, deadenylation-dependent decay	2/584	15/14517	0.120166	0.925935	ENSG00000188613/ENSG00000100354	NANOS1/TNRC6B	2
BP	GO:1900153	positive regulation of nuclear-transcribed mRNA catabolic process, deadenylation-dependent decay	2/584	15/14517	0.120166	0.925935	ENSG00000188613/ENSG00000100354	NANOS1/TNRC6B	2
BP	GO:1901017	negative regulation of potassium ion transmembrane transporter activity	2/584	15/14517	0.120166	0.925935	ENSG00000049759/ENSG00000151150	NEDD4L/ANK3	2
BP	GO:1903039	positive regulation of leukocyte cell-cell adhesion	11/584	183/14517	0.120343	0.925935	ENSG00000105246/ENSG00000168811/ENSG00000006062/ENSG00000120217/ENSG00000141968/ENSG00000135426/ENSG00000185338/ENSG00000162711/ENSG00000163554/ENSG00000198286/ENSG00000126353	EBI3/IL12A/MAP3K14/CD274/VAV1/TESPA1/SOCS1/NLRP3/SPTA1/CARD11/CCR7	11
BP	GO:0050867	positive regulation of cell activation	15/584	267/14517	0.121199	0.930698	ENSG00000146216/ENSG00000105246/ENSG00000167601/ENSG00000168811/ENSG00000136854/ENSG00000006062/ENSG00000120217/ENSG00000141968/ENSG00000135426/ENSG00000185338/ENSG00000162711/ENSG00000160255/ENSG00000163554/ENSG00000198286/ENSG00000126353	TTBK1/EBI3/AXL/IL12A/STXBP1/MAP3K14/CD274/VAV1/TESPA1/SOCS1/NLRP3/ITGB2/SPTA1/CARD11/CCR7	15
BP	GO:0043280	positive regulation of cysteine-type endopeptidase activity involved in apoptotic process	8/584	123/14517	0.122765	0.940876	ENSG00000164741/ENSG00000177076/ENSG00000162711/ENSG00000158125/ENSG00000181634/ENSG00000134259/ENSG00000171056/ENSG00000196730	DLC1/ACER2/NLRP3/XDH/TNFSF15/NGF/SOX7/DAPK1	8
BP	GO:0002697	regulation of immune effector process	16/584	289/14517	0.12302	0.940999	ENSG00000138623/ENSG00000168811/ENSG00000136854/ENSG00000129657/ENSG00000121236/ENSG00000125730/ENSG00000141968/ENSG00000213918/ENSG00000197405/ENSG00000162711/ENSG00000160255/ENSG00000167851/ENSG00000143502/ENSG00000174564/ENSG00000164520/ENSG00000092929	SEMA7A/IL12A/STXBP1/SEC14L1/TRIM6/C3/VAV1/DNASE1/C5AR1/NLRP3/ITGB2/CD300A/SUSD4/IL20RB/RAET1E/UNC13D	16
BP	GO:0009410	response to xenobiotic stimulus	13/584	226/14517	0.124775	0.950477	ENSG00000144959/ENSG00000100031/ENSG00000120899/ENSG00000088305/ENSG00000114200/ENSG00000140465/ENSG00000120915/ENSG00000163347/ENSG00000183023/ENSG00000162482/ENSG00000183044/ENSG00000131480/ENSG00000124253	NCEH1/GGT1/PTK2B/DNMT3B/BCHE/CYP1A1/EPHX2/CLDN1/SLC8A1/AKR7A3/ABAT/AOC2/PCK1	13
BP	GO:0016485	protein processing	13/584	226/14517	0.124775	0.950477	ENSG00000116133/ENSG00000100031/ENSG00000125730/ENSG00000147162/ENSG00000128965/ENSG00000007384/ENSG00000135678/ENSG00000197405/ENSG00000196549/ENSG00000143502/ENSG00000134259/ENSG00000160323/ENSG00000196188	DHCR24/GGT1/C3/OGT/CHAC1/RHBDF1/CPM/C5AR1/MME/SUSD4/NGF/ADAMTS13/CTSE	13
BP	GO:0018108	peptidyl-tyrosine phosphorylation	18/584	333/14517	0.125464	0.950477	ENSG00000146216/ENSG00000167601/ENSG00000168811/ENSG00000120899/ENSG00000113070/ENSG00000066056/ENSG00000182580/ENSG00000047936/ENSG00000013441/ENSG00000150281/ENSG00000164509/ENSG00000185338/ENSG00000170962/ENSG00000162892/ENSG00000160255/ENSG00000167851/ENSG00000164400/ENSG00000007264	TTBK1/AXL/IL12A/PTK2B/HBEGF/TIE1/EPHB3/ROS1/CLK1/CTF1/IL31RA/SOCS1/PDGFD/IL24/ITGB2/CD300A/CSF2/MATK	18
BP	GO:0046834	lipid phosphorylation	7/584	104/14517	0.125663	0.950477	ENSG00000157680/ENSG00000113070/ENSG00000274602/ENSG00000117461/ENSG00000141968/ENSG00000167103/ENSG00000162344	DGKI/HBEGF/PI4KAP1/PIK3R3/VAV1/PIP5KL1/FGF19	7
BP	GO:0032410	negative regulation of transporter activity	5/584	66/14517	0.125955	0.950477	ENSG00000049759/ENSG00000018625/ENSG00000178623/ENSG00000151150/ENSG00000170290	NEDD4L/ATP1A2/GPR35/ANK3/SLN	5
BP	GO:0048278	vesicle docking	5/584	66/14517	0.125955	0.950477	ENSG00000136854/ENSG00000073969/ENSG00000137501/ENSG00000172794/ENSG00000099365	STXBP1/NSF/SYTL2/RAB37/STX1B	5
BP	GO:0050848	regulation of calcium-mediated signaling	5/584	66/14517	0.125955	0.950477	ENSG00000169567/ENSG00000120899/ENSG00000149596/ENSG00000135124/ENSG00000198947	HINT1/PTK2B/JPH2/P2RX4/DMD	5
BP	GO:0042108	positive regulation of cytokine biosynthetic process	4/584	48/14517	0.126443	0.951347	ENSG00000105246/ENSG00000115008/ENSG00000198286/ENSG00000115009	EBI3/IL1A/CARD11/CCL20	4
BP	GO:0007254	JNK cascade	11/584	185/14517	0.127015	0.951347	ENSG00000120899/ENSG00000138834/ENSG00000162738/ENSG00000106927/ENSG00000002745/ENSG00000146192/ENSG00000115008/ENSG00000131080/ENSG00000143674/ENSG00000162344/ENSG00000126353	PTK2B/MAPK8IP3/VANGL2/AMBP/WNT16/FGD2/IL1A/EDA2R/MAP3K21/FGF19/CCR7	11
BP	GO:0032609	interferon-gamma production	6/584	85/14517	0.127139	0.951347	ENSG00000105246/ENSG00000167601/ENSG00000168811/ENSG00000120217/ENSG00000174564/ENSG00000126353	EBI3/AXL/IL12A/CD274/IL20RB/CCR7	6
BP	GO:0050873	brown fat cell differentiation	3/584	31/14517	0.127161	0.951347	ENSG00000170323/ENSG00000171236/ENSG00000221818	FABP4/LRG1/EBF2	3
BP	GO:0043406	positive regulation of MAP kinase activity	14/584	248/14517	0.127425	0.951347	ENSG00000183856/ENSG00000120899/ENSG00000173432/ENSG00000138834/ENSG00000162738/ENSG00000006062/ENSG00000138166/ENSG00000146192/ENSG00000197405/ENSG00000170962/ENSG00000143674/ENSG00000134259/ENSG00000009694/ENSG00000176945	IQGAP3/PTK2B/SAA1/MAPK8IP3/VANGL2/MAP3K14/DUSP5/FGD2/C5AR1/PDGFD/MAP3K21/NGF/TENM1/MUC20	14
BP	GO:0003015	heart process	13/584	227/14517	0.127807	0.951347	ENSG00000049759/ENSG00000113070/ENSG00000170214/ENSG00000018625/ENSG00000135124/ENSG00000198947/ENSG00000134548/ENSG00000154639/ENSG00000183023/ENSG00000137726/ENSG00000101306/ENSG00000196296/ENSG00000100678	NEDD4L/HBEGF/ADRA1B/ATP1A2/P2RX4/DMD/SPX/CXADR/SLC8A1/FXYD6/MYLK2/ATP2A1/SLC8A3	13
BP	GO:0035296	regulation of tube diameter	7/584	105/14517	0.130285	0.951347	ENSG00000120937/ENSG00000170214/ENSG00000018625/ENSG00000175591/ENSG00000120915/ENSG00000183023/ENSG00000179546	NPPB/ADRA1B/ATP1A2/P2RY2/EPHX2/SLC8A1/HTR1D	7
BP	GO:0097746	regulation of blood vessel diameter	7/584	105/14517	0.130285	0.951347	ENSG00000120937/ENSG00000170214/ENSG00000018625/ENSG00000175591/ENSG00000120915/ENSG00000183023/ENSG00000179546	NPPB/ADRA1B/ATP1A2/P2RY2/EPHX2/SLC8A1/HTR1D	7
BP	GO:0050804	modulation of chemical synaptic transmission	16/584	292/14517	0.131038	0.951347	ENSG00000157680/ENSG00000136854/ENSG00000120899/ENSG00000018625/ENSG00000172137/ENSG00000058335/ENSG00000114200/ENSG00000170498/ENSG00000099365/ENSG00000101188/ENSG00000134259/ENSG00000167371/ENSG00000162105/ENSG00000080854/ENSG00000100678/ENSG00000183044	DGKI/STXBP1/PTK2B/ATP1A2/CALB2/RASGRF1/BCHE/KISS1/STX1B/NTSR1/NGF/PRRT2/SHANK2/IGSF9B/SLC8A3/ABAT	16
BP	GO:0099177	regulation of trans-synaptic signaling	16/584	292/14517	0.131038	0.951347	ENSG00000157680/ENSG00000136854/ENSG00000120899/ENSG00000018625/ENSG00000172137/ENSG00000058335/ENSG00000114200/ENSG00000170498/ENSG00000099365/ENSG00000101188/ENSG00000134259/ENSG00000167371/ENSG00000162105/ENSG00000080854/ENSG00000100678/ENSG00000183044	DGKI/STXBP1/PTK2B/ATP1A2/CALB2/RASGRF1/BCHE/KISS1/STX1B/NTSR1/NGF/PRRT2/SHANK2/IGSF9B/SLC8A3/ABAT	16
BP	GO:0002708	positive regulation of lymphocyte mediated immunity	5/584	67/14517	0.131906	0.951347	ENSG00000168811/ENSG00000125730/ENSG00000141968/ENSG00000162711/ENSG00000164520	IL12A/C3/VAV1/NLRP3/RAET1E	5
BP	GO:0017158	regulation of calcium ion-dependent exocytosis	5/584	67/14517	0.131906	0.951347	ENSG00000136854/ENSG00000137501/ENSG00000099365/ENSG00000100346/ENSG00000166762	STXBP1/SYTL2/STX1B/CACNA1I/CATSPER2	5
BP	GO:2001021	negative regulation of response to DNA damage stimulus	5/584	67/14517	0.131906	0.951347	ENSG00000165490/ENSG00000273841/ENSG00000127311/ENSG00000198563/ENSG00000147231	DDIAS/TAF9/HELB/DDX39B/CXorf57	5
BP	GO:0018212	peptidyl-tyrosine modification	18/584	336/14517	0.133003	0.951347	ENSG00000146216/ENSG00000167601/ENSG00000168811/ENSG00000120899/ENSG00000113070/ENSG00000066056/ENSG00000182580/ENSG00000047936/ENSG00000013441/ENSG00000150281/ENSG00000164509/ENSG00000185338/ENSG00000170962/ENSG00000162892/ENSG00000160255/ENSG00000167851/ENSG00000164400/ENSG00000007264	TTBK1/AXL/IL12A/PTK2B/HBEGF/TIE1/EPHB3/ROS1/CLK1/CTF1/IL31RA/SOCS1/PDGFD/IL24/ITGB2/CD300A/CSF2/MATK	18
BP	GO:0045576	mast cell activation	4/584	49/14517	0.133579	0.951347	ENSG00000086730/ENSG00000136854/ENSG00000167851/ENSG00000092929	LAT2/STXBP1/CD300A/UNC13D	4
BP	GO:0006349	regulation of gene expression by genetic imprinting	2/584	16/14517	0.133829	0.951347	ENSG00000185619/ENSG00000124092	PCGF3/CTCFL	2
BP	GO:0006577	amino-acid betaine metabolic process	2/584	16/14517	0.133829	0.951347	ENSG00000197375/ENSG00000197208	SLC22A5/SLC22A4	2
BP	GO:0019184	nonribosomal peptide biosynthetic process	2/584	16/14517	0.133829	0.951347	ENSG00000100031/ENSG00000128965	GGT1/CHAC1	2
BP	GO:0021516	dorsal spinal cord development	2/584	16/14517	0.133829	0.951347	ENSG00000162490/ENSG00000162367	DRAXIN/TAL1	2
BP	GO:0033194	response to hydroperoxide	2/584	16/14517	0.133829	0.951347	ENSG00000196730/ENSG00000198888	DAPK1/MT-ND1	2
BP	GO:0034390	smooth muscle cell apoptotic process	2/584	16/14517	0.133829	0.951347	ENSG00000168811/ENSG00000115252	IL12A/PDE1A	2
BP	GO:0034391	regulation of smooth muscle cell apoptotic process	2/584	16/14517	0.133829	0.951347	ENSG00000168811/ENSG00000115252	IL12A/PDE1A	2
BP	GO:0035020	regulation of Rac protein signal transduction	2/584	16/14517	0.133829	0.951347	ENSG00000147162/ENSG00000058335	OGT/RASGRF1	2
BP	GO:0035590	purinergic nucleotide receptor signaling pathway	2/584	16/14517	0.133829	0.951347	ENSG00000135124/ENSG00000175591	P2RX4/P2RY2	2
BP	GO:0035812	renal sodium excretion	2/584	16/14517	0.133829	0.951347	ENSG00000120937/ENSG00000134548	NPPB/SPX	2
BP	GO:0035813	regulation of renal sodium excretion	2/584	16/14517	0.133829	0.951347	ENSG00000120937/ENSG00000134548	NPPB/SPX	2
BP	GO:0036066	protein O-linked fucosylation	2/584	16/14517	0.133829	0.951347	ENSG00000106003/ENSG00000160323	LFNG/ADAMTS13	2
BP	GO:0036158	outer dynein arm assembly	2/584	16/14517	0.133829	0.951347	ENSG00000164818/ENSG00000169126	DNAAF5/ARMC4	2
BP	GO:0045822	negative regulation of heart contraction	2/584	16/14517	0.133829	0.951347	ENSG00000018625/ENSG00000134548	ATP1A2/SPX	2
BP	GO:0051446	positive regulation of meiotic cell cycle	2/584	16/14517	0.133829	0.951347	ENSG00000197181/ENSG00000106003	PIWIL2/LFNG	2
BP	GO:0070816	phosphorylation of RNA polymerase II C-terminal domain	2/584	16/14517	0.133829	0.951347	ENSG00000163660/ENSG00000221978	CCNL1/CCNL2	2
BP	GO:0099068	postsynapse assembly	2/584	16/14517	0.133829	0.951347	ENSG00000110076/ENSG00000162105	NRXN2/SHANK2	2
BP	GO:0008015	blood circulation	22/584	425/14517	0.13608	0.957226	ENSG00000049759/ENSG00000153904/ENSG00000166825/ENSG00000113070/ENSG00000120937/ENSG00000170214/ENSG00000018625/ENSG00000135124/ENSG00000175591/ENSG00000120915/ENSG00000196549/ENSG00000101188/ENSG00000198947/ENSG00000134548/ENSG00000154639/ENSG00000183023/ENSG00000137726/ENSG00000101306/ENSG00000196296/ENSG00000179546/ENSG00000100678/ENSG00000183044	NEDD4L/DDAH1/ANPEP/HBEGF/NPPB/ADRA1B/ATP1A2/P2RX4/P2RY2/EPHX2/MME/NTSR1/DMD/SPX/CXADR/SLC8A1/FXYD6/MYLK2/ATP2A1/HTR1D/SLC8A3/ABAT	22
BP	GO:0071356	cellular response to tumor necrosis factor	14/584	251/14517	0.136321	0.957226	ENSG00000170323/ENSG00000120899/ENSG00000124635/ENSG00000006062/ENSG00000173530/ENSG00000148677/ENSG00000197822/ENSG00000163347/ENSG00000131080/ENSG00000181634/ENSG00000115009/ENSG00000160323/ENSG00000196689/ENSG00000124253	FABP4/PTK2B/HIST1H2BJ/MAP3K14/TNFRSF10D/ANKRD1/OCLN/CLDN1/EDA2R/TNFSF15/CCL20/ADAMTS13/TRPV1/PCK1	14
BP	GO:0010559	regulation of glycoprotein biosynthetic process	3/584	32/14517	0.136363	0.957226	ENSG00000113070/ENSG00000177076/ENSG00000126353	HBEGF/ACER2/CCR7	3
BP	GO:0044091	membrane biogenesis	3/584	32/14517	0.136363	0.957226	ENSG00000161249/ENSG00000110076/ENSG00000151150	DMKN/NRXN2/ANK3	3
BP	GO:0071526	semaphorin-plexin signaling pathway	3/584	32/14517	0.136363	0.957226	ENSG00000138623/ENSG00000012171/ENSG00000076356	SEMA7A/SEMA3B/PLXNA2	3
BP	GO:0098815	modulation of excitatory postsynaptic potential	3/584	32/14517	0.136363	0.957226	ENSG00000120899/ENSG00000099365/ENSG00000162105	PTK2B/STX1B/SHANK2	3
BP	GO:2000279	negative regulation of DNA biosynthetic process	3/584	32/14517	0.136363	0.957226	ENSG00000172795/ENSG00000148677/ENSG00000140451	DCP2/ANKRD1/PIF1	3
BP	GO:0006919	activation of cysteine-type endopeptidase activity involved in apoptotic process	6/584	87/14517	0.137644	0.961328	ENSG00000164741/ENSG00000177076/ENSG00000162711/ENSG00000158125/ENSG00000181634/ENSG00000134259	DLC1/ACER2/NLRP3/XDH/TNFSF15/NGF	6
BP	GO:0043279	response to alkaloid	6/584	87/14517	0.137644	0.961328	ENSG00000120899/ENSG00000088305/ENSG00000114200/ENSG00000183023/ENSG00000196689/ENSG00000183044	PTK2B/DNMT3B/BCHE/SLC8A1/TRPV1/ABAT	6
BP	GO:1903363	negative regulation of cellular protein catabolic process	5/584	68/14517	0.137982	0.961328	ENSG00000147162/ENSG00000108465/ENSG00000273841/ENSG00000180667/ENSG00000078081	OGT/CDK5RAP3/TAF9/YOD1/LAMP3	5
BP	GO:0007159	leukocyte cell-cell adhesion	15/584	273/14517	0.138071	0.961328	ENSG00000105246/ENSG00000168811/ENSG00000187210/ENSG00000006062/ENSG00000120217/ENSG00000141968/ENSG00000135426/ENSG00000185338/ENSG00000162711/ENSG00000160255/ENSG00000167851/ENSG00000163554/ENSG00000198286/ENSG00000174564/ENSG00000126353	EBI3/IL12A/GCNT1/MAP3K14/CD274/VAV1/TESPA1/SOCS1/NLRP3/ITGB2/CD300A/SPTA1/CARD11/IL20RB/CCR7	15
BP	GO:0045785	positive regulation of cell adhesion	18/584	338/14517	0.138173	0.961328	ENSG00000008256/ENSG00000103335/ENSG00000105246/ENSG00000168811/ENSG00000120899/ENSG00000173432/ENSG00000006062/ENSG00000120217/ENSG00000141968/ENSG00000154175/ENSG00000135426/ENSG00000185338/ENSG00000162711/ENSG00000163554/ENSG00000198286/ENSG00000151150/ENSG00000126353/ENSG00000092929	CYTH3/PIEZO1/EBI3/IL12A/PTK2B/SAA1/MAP3K14/CD274/VAV1/ABI3BP/TESPA1/SOCS1/NLRP3/SPTA1/CARD11/ANK3/CCR7/UNC13D	18
BP	GO:0043113	receptor clustering	4/584	50/14517	0.140877	0.969675	ENSG00000110076/ENSG00000160255/ENSG00000162896/ENSG00000206561	NRXN2/ITGB2/PIGR/COLQ	4
BP	GO:0050795	regulation of behavior	4/584	50/14517	0.140877	0.969675	ENSG00000049246/ENSG00000105991/ENSG00000164400/ENSG00000179546	PER3/HOXA1/CSF2/HTR1D	4
BP	GO:0051568	histone H3-K4 methylation	4/584	50/14517	0.140877	0.969675	ENSG00000187837/ENSG00000088305/ENSG00000147162/ENSG00000124092	HIST1H1C/DNMT3B/OGT/CTCFL	4
BP	GO:2000243	positive regulation of reproductive process	4/584	50/14517	0.140877	0.969675	ENSG00000197181/ENSG00000106003/ENSG00000163083/ENSG00000163803	PIWIL2/LFNG/INHBB/PLB1	4
BP	GO:0070371	ERK1 and ERK2 cascade	15/584	274/14517	0.141005	0.969675	ENSG00000138623/ENSG00000167601/ENSG00000183856/ENSG00000120899/ENSG00000066056/ENSG00000182580/ENSG00000047936/ENSG00000197405/ENSG00000170962/ENSG00000115008/ENSG00000143674/ENSG00000115009/ENSG00000162344/ENSG00000126353/ENSG00000115137	SEMA7A/AXL/IQGAP3/PTK2B/TIE1/EPHB3/ROS1/C5AR1/PDGFD/IL1A/MAP3K21/CCL20/FGF19/CCR7/DNAJC27	15
BP	GO:0006941	striated muscle contraction	9/584	148/14517	0.14264	0.969675	ENSG00000049759/ENSG00000170214/ENSG00000018625/ENSG00000135124/ENSG00000198947/ENSG00000183023/ENSG00000101306/ENSG00000196296/ENSG00000100678	NEDD4L/ADRA1B/ATP1A2/P2RX4/DMD/SLC8A1/MYLK2/ATP2A1/SLC8A3	9
BP	GO:0042089	cytokine biosynthetic process	6/584	88/14517	0.143044	0.969675	ENSG00000105246/ENSG00000196083/ENSG00000115008/ENSG00000163083/ENSG00000198286/ENSG00000115009	EBI3/IL1RAP/IL1A/INHBB/CARD11/CCL20	6
BP	GO:0043407	negative regulation of MAP kinase activity	5/584	69/14517	0.144178	0.969675	ENSG00000137642/ENSG00000138166/ENSG00000108465/ENSG00000167851/ENSG00000184545	SORL1/DUSP5/CDK5RAP3/CD300A/DUSP8	5
BP	GO:0060415	muscle tissue morphogenesis	5/584	69/14517	0.144178	0.969675	ENSG00000197381/ENSG00000162738/ENSG00000148677/ENSG00000101306/ENSG00000113196	ADARB1/VANGL2/ANKRD1/MYLK2/HAND1	5
BP	GO:0009581	detection of external stimulus	7/584	108/14517	0.14465	0.969675	ENSG00000103335/ENSG00000101188/ENSG00000166473/ENSG00000186862/ENSG00000198691/ENSG00000196689/ENSG00000131620	PIEZO1/NTSR1/PKD1L2/PDZD7/ABCA4/TRPV1/ANO1	7
BP	GO:0003013	circulatory system process	22/584	429/14517	0.145466	0.969675	ENSG00000049759/ENSG00000153904/ENSG00000166825/ENSG00000113070/ENSG00000120937/ENSG00000170214/ENSG00000018625/ENSG00000135124/ENSG00000175591/ENSG00000120915/ENSG00000196549/ENSG00000101188/ENSG00000198947/ENSG00000134548/ENSG00000154639/ENSG00000183023/ENSG00000137726/ENSG00000101306/ENSG00000196296/ENSG00000179546/ENSG00000100678/ENSG00000183044	NEDD4L/DDAH1/ANPEP/HBEGF/NPPB/ADRA1B/ATP1A2/P2RX4/P2RY2/EPHX2/MME/NTSR1/DMD/SPX/CXADR/SLC8A1/FXYD6/MYLK2/ATP2A1/HTR1D/SLC8A3/ABAT	22
BP	GO:0010165	response to X-ray	3/584	33/14517	0.145785	0.969675	ENSG00000139618/ENSG00000196584/ENSG00000118971	BRCA2/XRCC2/CCND2	3
BP	GO:0021517	ventral spinal cord development	3/584	33/14517	0.145785	0.969675	ENSG00000158555/ENSG00000007372/ENSG00000205927	GDPD5/PAX6/OLIG2	3
BP	GO:0030449	regulation of complement activation	3/584	33/14517	0.145785	0.969675	ENSG00000125730/ENSG00000197405/ENSG00000143502	C3/C5AR1/SUSD4	3
BP	GO:0030517	negative regulation of axon extension	3/584	33/14517	0.145785	0.969675	ENSG00000138623/ENSG00000012171/ENSG00000162490	SEMA7A/SEMA3B/DRAXIN	3
BP	GO:0048854	brain morphogenesis	3/584	33/14517	0.145785	0.969675	ENSG00000144554/ENSG00000187122/ENSG00000162105	FANCD2/SLIT1/SHANK2	3
BP	GO:0001580	detection of chemical stimulus involved in sensory perception of bitter taste	2/584	17/14517	0.147817	0.969675	ENSG00000162896/ENSG00000160862	PIGR/AZGP1	2
BP	GO:0010224	response to UV-B	2/584	17/14517	0.147817	0.969675	ENSG00000168811/ENSG00000196549	IL12A/MME	2
BP	GO:0030220	platelet formation	2/584	17/14517	0.147817	0.969675	ENSG00000160796/ENSG00000162367	NBEAL2/TAL1	2
BP	GO:0031000	response to caffeine	2/584	17/14517	0.147817	0.969675	ENSG00000088305/ENSG00000183023	DNMT3B/SLC8A1	2
BP	GO:0032634	interleukin-5 production	2/584	17/14517	0.147817	0.969675	ENSG00000196083/ENSG00000162711	IL1RAP/NLRP3	2
BP	GO:0032674	regulation of interleukin-5 production	2/584	17/14517	0.147817	0.969675	ENSG00000196083/ENSG00000162711	IL1RAP/NLRP3	2
BP	GO:0036270	response to diuretic	2/584	17/14517	0.147817	0.969675	ENSG00000088305/ENSG00000183023	DNMT3B/SLC8A1	2
BP	GO:0045061	thymic T cell selection	2/584	17/14517	0.147817	0.969675	ENSG00000198286/ENSG00000126353	CARD11/CCR7	2
BP	GO:0061436	establishment of skin barrier	2/584	17/14517	0.147817	0.969675	ENSG00000163347/ENSG00000189143	CLDN1/CLDN4	2
BP	GO:0071625	vocalization behavior	2/584	17/14517	0.147817	0.969675	ENSG00000110076/ENSG00000162105	NRXN2/SHANK2	2
BP	GO:0080182	histone H3-K4 trimethylation	2/584	17/14517	0.147817	0.969675	ENSG00000187837/ENSG00000147162	HIST1H1C/OGT	2
BP	GO:0089718	amino acid import across plasma membrane	2/584	17/14517	0.147817	0.969675	ENSG00000018625/ENSG00000101188	ATP1A2/NTSR1	2
BP	GO:1901380	negative regulation of potassium ion transmembrane transport	2/584	17/14517	0.147817	0.969675	ENSG00000049759/ENSG00000151150	NEDD4L/ANK3	2
BP	GO:1902307	positive regulation of sodium ion transmembrane transport	2/584	17/14517	0.147817	0.969675	ENSG00000198947/ENSG00000151150	DMD/ANK3	2
BP	GO:0001706	endoderm formation	4/584	51/14517	0.148329	0.969675	ENSG00000111799/ENSG00000138166/ENSG00000160255/ENSG00000171056	COL12A1/DUSP5/ITGB2/SOX7	4
BP	GO:0010332	response to gamma radiation	4/584	51/14517	0.148329	0.969675	ENSG00000188486/ENSG00000144554/ENSG00000139618/ENSG00000196584	H2AFX/FANCD2/BRCA2/XRCC2	4
BP	GO:0032623	interleukin-2 production	4/584	51/14517	0.148329	0.969675	ENSG00000196083/ENSG00000115008/ENSG00000198286/ENSG00000174564	IL1RAP/IL1A/CARD11/IL20RB	4
BP	GO:0072523	purine-containing compound catabolic process	4/584	51/14517	0.148329	0.969675	ENSG00000138356/ENSG00000169567/ENSG00000158125/ENSG00000115252	AOX1/HINT1/XDH/PDE1A	4
BP	GO:0046717	acid secretion	6/584	89/14517	0.148541	0.969675	ENSG00000136854/ENSG00000162383/ENSG00000135124/ENSG00000101188/ENSG00000196689/ENSG00000183044	STXBP1/SLC1A7/P2RX4/NTSR1/TRPV1/ABAT	6
BP	GO:0050906	detection of stimulus involved in sensory perception	6/584	89/14517	0.148541	0.969675	ENSG00000101188/ENSG00000186862/ENSG00000196689/ENSG00000162896/ENSG00000131620/ENSG00000160862	NTSR1/PDZD7/TRPV1/PIGR/ANO1/AZGP1	6
BP	GO:0060079	excitatory postsynaptic potential	6/584	89/14517	0.148541	0.969675	ENSG00000157680/ENSG00000120899/ENSG00000135124/ENSG00000099365/ENSG00000162105/ENSG00000196689	DGKI/PTK2B/P2RX4/STX1B/SHANK2/TRPV1	6
BP	GO:0008643	carbohydrate transport	8/584	129/14517	0.148763	0.969675	ENSG00000160190/ENSG00000120756/ENSG00000125730/ENSG00000117461/ENSG00000100191/ENSG00000134955/ENSG00000162344/ENSG00000164124	SLC37A1/PLS1/C3/PIK3R3/SLC5A4/SLC37A2/FGF19/TMEM144	8
BP	GO:0002456	T cell mediated immunity	5/584	70/14517	0.150493	0.975739	ENSG00000168811/ENSG00000164509/ENSG00000162711/ENSG00000174564/ENSG00000164520	IL12A/IL31RA/NLRP3/IL20RB/RAET1E	5
BP	GO:0050920	regulation of chemotaxis	10/584	171/14517	0.151907	0.975739	ENSG00000138623/ENSG00000012171/ENSG00000168811/ENSG00000120899/ENSG00000076356/ENSG00000135124/ENSG00000197405/ENSG00000170962/ENSG00000173531/ENSG00000126353	SEMA7A/SEMA3B/IL12A/PTK2B/PLXNA2/P2RX4/C5AR1/PDGFD/MST1/CCR7	10
BP	GO:0007266	Rho protein signal transduction	11/584	192/14517	0.151925	0.975739	ENSG00000164741/ENSG00000214944/ENSG00000162738/ENSG00000177464/ENSG00000178623/ENSG00000146192/ENSG00000177106/ENSG00000058335/ENSG00000141968/ENSG00000180263/ENSG00000140030	DLC1/ARHGEF28/VANGL2/GPR4/GPR35/FGD2/EPS8L2/RASGRF1/VAV1/FGD6/GPR65	11
BP	GO:0014074	response to purine-containing compound	8/584	130/14517	0.153338	0.975739	ENSG00000142185/ENSG00000120899/ENSG00000088305/ENSG00000135124/ENSG00000183023/ENSG00000196689/ENSG00000100678/ENSG00000124253	TRPM2/PTK2B/DNMT3B/P2RX4/SLC8A1/TRPV1/SLC8A3/PCK1	8
BP	GO:0045860	positive regulation of protein kinase activity	24/584	477/14517	0.153438	0.975739	ENSG00000146216/ENSG00000084764/ENSG00000183856/ENSG00000163660/ENSG00000120899/ENSG00000072518/ENSG00000173432/ENSG00000138834/ENSG00000162738/ENSG00000006062/ENSG00000138166/ENSG00000146192/ENSG00000197405/ENSG00000185338/ENSG00000170962/ENSG00000181634/ENSG00000167851/ENSG00000143674/ENSG00000221978/ENSG00000134259/ENSG00000009694/ENSG00000126353/ENSG00000118971/ENSG00000176945	TTBK1/MAPRE3/IQGAP3/CCNL1/PTK2B/MARK2/SAA1/MAPK8IP3/VANGL2/MAP3K14/DUSP5/FGD2/C5AR1/SOCS1/PDGFD/TNFSF15/CD300A/MAP3K21/CCNL2/NGF/TENM1/CCR7/CCND2/MUC20	24
BP	GO:0002687	positive regulation of leukocyte migration	7/584	110/14517	0.154629	0.975739	ENSG00000168811/ENSG00000120899/ENSG00000197405/ENSG00000170962/ENSG00000115008/ENSG00000115009/ENSG00000126353	IL12A/PTK2B/C5AR1/PDGFD/IL1A/CCL20/CCR7	7
BP	GO:0006493	protein O-linked glycosylation	7/584	110/14517	0.154629	0.975739	ENSG00000182606/ENSG00000187210/ENSG00000147162/ENSG00000106003/ENSG00000163389/ENSG00000160323/ENSG00000176945	TRAK1/GCNT1/OGT/LFNG/POGLUT1/ADAMTS13/MUC20	7
BP	GO:0009582	detection of abiotic stimulus	7/584	110/14517	0.154629	0.975739	ENSG00000103335/ENSG00000101188/ENSG00000166473/ENSG00000186862/ENSG00000198691/ENSG00000196689/ENSG00000131620	PIEZO1/NTSR1/PKD1L2/PDZD7/ABCA4/TRPV1/ANO1	7
BP	GO:0035150	regulation of tube size	7/584	110/14517	0.154629	0.975739	ENSG00000120937/ENSG00000170214/ENSG00000018625/ENSG00000175591/ENSG00000120915/ENSG00000183023/ENSG00000179546	NPPB/ADRA1B/ATP1A2/P2RY2/EPHX2/SLC8A1/HTR1D	7
BP	GO:0050880	regulation of blood vessel size	7/584	110/14517	0.154629	0.975739	ENSG00000120937/ENSG00000170214/ENSG00000018625/ENSG00000175591/ENSG00000120915/ENSG00000183023/ENSG00000179546	NPPB/ADRA1B/ATP1A2/P2RY2/EPHX2/SLC8A1/HTR1D	7
BP	GO:0060048	cardiac muscle contraction	7/584	110/14517	0.154629	0.975739	ENSG00000049759/ENSG00000170214/ENSG00000018625/ENSG00000135124/ENSG00000198947/ENSG00000183023/ENSG00000101306	NEDD4L/ADRA1B/ATP1A2/P2RX4/DMD/SLC8A1/MYLK2	7
BP	GO:0006778	porphyrin-containing compound metabolic process	3/584	34/14517	0.155412	0.975739	ENSG00000106927/ENSG00000140465/ENSG00000163554	AMBP/CYP1A1/SPTA1	3
BP	GO:0019432	triglyceride biosynthetic process	3/584	34/14517	0.155412	0.975739	ENSG00000125730/ENSG00000100344/ENSG00000124253	C3/PNPLA3/PCK1	3
BP	GO:0034405	response to fluid shear stress	3/584	34/14517	0.155412	0.975739	ENSG00000120899/ENSG00000135124/ENSG00000164400	PTK2B/P2RX4/CSF2	3
BP	GO:0043616	keratinocyte proliferation	3/584	34/14517	0.155412	0.975739	ENSG00000002745/ENSG00000127152/ENSG00000261150	WNT16/BCL11B/EPPK1	3
BP	GO:0044060	regulation of endocrine process	3/584	34/14517	0.155412	0.975739	ENSG00000156675/ENSG00000170498/ENSG00000163083	RAB11FIP1/KISS1/INHBB	3
BP	GO:0050704	regulation of interleukin-1 secretion	3/584	34/14517	0.155412	0.975739	ENSG00000173432/ENSG00000162711/ENSG00000126353	SAA1/NLRP3/CCR7	3
BP	GO:0050856	regulation of T cell receptor signaling pathway	3/584	34/14517	0.155412	0.975739	ENSG00000135426/ENSG00000167851/ENSG00000126353	TESPA1/CD300A/CCR7	3
BP	GO:0050919	negative chemotaxis	3/584	34/14517	0.155412	0.975739	ENSG00000138623/ENSG00000012171/ENSG00000187122	SEMA7A/SEMA3B/SLIT1	3
BP	GO:0050982	detection of mechanical stimulus	3/584	34/14517	0.155412	0.975739	ENSG00000103335/ENSG00000166473/ENSG00000186862	PIEZO1/PKD1L2/PDZD7	3
BP	GO:1902622	regulation of neutrophil migration	3/584	34/14517	0.155412	0.975739	ENSG00000197405/ENSG00000115008/ENSG00000126353	C5AR1/IL1A/CCR7	3
BP	GO:1902667	regulation of axon guidance	3/584	34/14517	0.155412	0.975739	ENSG00000138623/ENSG00000012171/ENSG00000076356	SEMA7A/SEMA3B/PLXNA2	3
BP	GO:2000257	regulation of protein activation cascade	3/584	34/14517	0.155412	0.975739	ENSG00000125730/ENSG00000197405/ENSG00000143502	C3/C5AR1/SUSD4	3
BP	GO:0006305	DNA alkylation	4/584	52/14517	0.155929	0.975861	ENSG00000088305/ENSG00000197181/ENSG00000179598/ENSG00000124092	DNMT3B/PIWIL2/PLD6/CTCFL	4
BP	GO:0006306	DNA methylation	4/584	52/14517	0.155929	0.975861	ENSG00000088305/ENSG00000197181/ENSG00000179598/ENSG00000124092	DNMT3B/PIWIL2/PLD6/CTCFL	4
BP	GO:0003073	regulation of systemic arterial blood pressure	5/584	71/14517	0.156921	0.978949	ENSG00000153904/ENSG00000170214/ENSG00000196549/ENSG00000101188/ENSG00000134548	DDAH1/ADRA1B/MME/NTSR1/SPX	5
BP	GO:0051963	regulation of synapse assembly	5/584	71/14517	0.156921	0.978949	ENSG00000196083/ENSG00000182580/ENSG00000126500/ENSG00000187122/ENSG00000206561	IL1RAP/EPHB3/FLRT1/SLIT1/COLQ	5
BP	GO:0070372	regulation of ERK1 and ERK2 cascade	14/584	258/14517	0.158381	0.985134	ENSG00000138623/ENSG00000167601/ENSG00000120899/ENSG00000066056/ENSG00000182580/ENSG00000047936/ENSG00000197405/ENSG00000170962/ENSG00000115008/ENSG00000143674/ENSG00000115009/ENSG00000162344/ENSG00000126353/ENSG00000115137	SEMA7A/AXL/PTK2B/TIE1/EPHB3/ROS1/C5AR1/PDGFD/IL1A/MAP3K21/CCL20/FGF19/CCR7/DNAJC27	14
BP	GO:0007611	learning or memory	12/584	215/14517	0.158415	0.985134	ENSG00000146216/ENSG00000157680/ENSG00000110076/ENSG00000033178/ENSG00000018625/ENSG00000058335/ENSG00000114200/ENSG00000101188/ENSG00000134259/ENSG00000162105/ENSG00000118971/ENSG00000100678	TTBK1/DGKI/NRXN2/UBA6/ATP1A2/RASGRF1/BCHE/NTSR1/NGF/SHANK2/CCND2/SLC8A3	12
BP	GO:0006516	glycoprotein catabolic process	2/584	18/14517	0.162083	0.987597	ENSG00000134109/ENSG00000173083	EDEM1/HPSE	2
BP	GO:0006907	pinocytosis	2/584	18/14517	0.162083	0.987597	ENSG00000167601/ENSG00000099365	AXL/STX1B	2
BP	GO:0031290	retinal ganglion cell axon guidance	2/584	18/14517	0.162083	0.987597	ENSG00000182580/ENSG00000187122	EPHB3/SLIT1	2
BP	GO:0032753	positive regulation of interleukin-4 production	2/584	18/14517	0.162083	0.987597	ENSG00000162711/ENSG00000174564	NLRP3/IL20RB	2
BP	GO:0035584	calcium-mediated signaling using intracellular calcium source	2/584	18/14517	0.162083	0.987597	ENSG00000142185/ENSG00000115009	TRPM2/CCL20	2
BP	GO:0036344	platelet morphogenesis	2/584	18/14517	0.162083	0.987597	ENSG00000160796/ENSG00000162367	NBEAL2/TAL1	2
BP	GO:0042219	cellular modified amino acid catabolic process	2/584	18/14517	0.162083	0.987597	ENSG00000100031/ENSG00000128965	GGT1/CHAC1	2
BP	GO:0044062	regulation of excretion	2/584	18/14517	0.162083	0.987597	ENSG00000120937/ENSG00000134548	NPPB/SPX	2
BP	GO:0050802	circadian sleep/wake cycle, sleep	2/584	18/14517	0.162083	0.987597	ENSG00000049246/ENSG00000164400	PER3/CSF2	2
BP	GO:0050857	positive regulation of antigen receptor-mediated signaling pathway	2/584	18/14517	0.162083	0.987597	ENSG00000135426/ENSG00000126353	TESPA1/CCR7	2
BP	GO:0070633	transepithelial transport	2/584	18/14517	0.162083	0.987597	ENSG00000154639/ENSG00000164400	CXADR/CSF2	2
BP	GO:0080154	regulation of fertilization	2/584	18/14517	0.162083	0.987597	ENSG00000255346/ENSG00000163803	NOX5/PLB1	2
BP	GO:1901798	positive regulation of signal transduction by p53 class mediator	2/584	18/14517	0.162083	0.987597	ENSG00000108465/ENSG00000148677	CDK5RAP3/ANKRD1	2
BP	GO:0060249	anatomical structure homeostasis	18/584	347/14517	0.162826	0.988215	ENSG00000172795/ENSG00000120899/ENSG00000188613/ENSG00000172137/ENSG00000197375/ENSG00000135124/ENSG00000147421/ENSG00000140451/ENSG00000139618/ENSG00000198924/ENSG00000198947/ENSG00000138346/ENSG00000154639/ENSG00000198691/ENSG00000174564/ENSG00000162896/ENSG00000160862/ENSG00000183638	DCP2/PTK2B/NANOS1/CALB2/SLC22A5/P2RX4/HMBOX1/PIF1/BRCA2/DCLRE1A/DMD/DNA2/CXADR/ABCA4/IL20RB/PIGR/AZGP1/RP1L1	18
BP	GO:0008016	regulation of heart contraction	11/584	195/14517	0.163317	0.988215	ENSG00000113070/ENSG00000170214/ENSG00000018625/ENSG00000135124/ENSG00000198947/ENSG00000134548/ENSG00000154639/ENSG00000183023/ENSG00000137726/ENSG00000196296/ENSG00000100678	HBEGF/ADRA1B/ATP1A2/P2RX4/DMD/SPX/CXADR/SLC8A1/FXYD6/ATP2A1/SLC8A3	11
BP	GO:0140029	exocytic process	5/584	72/14517	0.163461	0.988215	ENSG00000136854/ENSG00000137501/ENSG00000172794/ENSG00000099365/ENSG00000167371	STXBP1/SYTL2/RAB37/STX1B/PRRT2	5
BP	GO:0010950	positive regulation of endopeptidase activity	9/584	153/14517	0.163934	0.988215	ENSG00000146216/ENSG00000164741/ENSG00000177076/ENSG00000162711/ENSG00000158125/ENSG00000181634/ENSG00000134259/ENSG00000171056/ENSG00000196730	TTBK1/DLC1/ACER2/NLRP3/XDH/TNFSF15/NGF/SOX7/DAPK1	9
BP	GO:0002720	positive regulation of cytokine production involved in immune response	3/584	35/14517	0.165231	0.988215	ENSG00000138623/ENSG00000121236/ENSG00000162711	SEMA7A/TRIM6/NLRP3	3
BP	GO:0003009	skeletal muscle contraction	3/584	35/14517	0.165231	0.988215	ENSG00000198947/ENSG00000196296/ENSG00000100678	DMD/ATP2A1/SLC8A3	3
BP	GO:0006308	DNA catabolic process	3/584	35/14517	0.165231	0.988215	ENSG00000213918/ENSG00000157036/ENSG00000099954	DNASE1/EXOG/CECR2	3
BP	GO:0006654	phosphatidic acid biosynthetic process	3/584	35/14517	0.165231	0.988215	ENSG00000163898/ENSG00000100344/ENSG00000179598	LIPH/PNPLA3/PLD6	3
BP	GO:0017145	stem cell division	3/584	35/14517	0.165231	0.988215	ENSG00000162738/ENSG00000185862/ENSG00000186462	VANGL2/EVI2B/NAP1L2	3
BP	GO:0033003	regulation of mast cell activation	3/584	35/14517	0.165231	0.988215	ENSG00000136854/ENSG00000167851/ENSG00000092929	STXBP1/CD300A/UNC13D	3
BP	GO:0048512	circadian behavior	3/584	35/14517	0.165231	0.988215	ENSG00000166073/ENSG00000049246/ENSG00000164400	GPR176/PER3/CSF2	3
BP	GO:0050909	sensory perception of taste	3/584	35/14517	0.165231	0.988215	ENSG00000162572/ENSG00000162896/ENSG00000160862	SCNN1D/PIGR/AZGP1	3
BP	GO:0046854	phosphatidylinositol phosphorylation	6/584	92/14517	0.165584	0.988215	ENSG00000113070/ENSG00000274602/ENSG00000117461/ENSG00000141968/ENSG00000167103/ENSG00000162344	HBEGF/PI4KAP1/PIK3R3/VAV1/PIP5KL1/FGF19	6
BP	GO:0021537	telencephalon development	12/584	217/14517	0.16571	0.988215	ENSG00000138623/ENSG00000188486/ENSG00000108799/ENSG00000135049/ENSG00000187951/ENSG00000033178/ENSG00000182580/ENSG00000149571/ENSG00000127152/ENSG00000007372/ENSG00000183023/ENSG00000100678	SEMA7A/H2AFX/EZH1/AGTPBP1/AC091057.1/UBA6/EPHB3/KIRREL3/BCL11B/PAX6/SLC8A1/SLC8A3	12
BP	GO:0071216	cellular response to biotic stimulus	10/584	175/14517	0.168166	0.989167	ENSG00000167601/ENSG00000168811/ENSG00000120217/ENSG00000148677/ENSG00000187554/ENSG00000162711/ENSG00000162892/ENSG00000115009/ENSG00000160323/ENSG00000164400	AXL/IL12A/CD274/ANKRD1/TLR5/NLRP3/IL24/CCL20/ADAMTS13/CSF2	10
BP	GO:0002685	regulation of leukocyte migration	9/584	154/14517	0.168366	0.989167	ENSG00000168811/ENSG00000120899/ENSG00000197405/ENSG00000170962/ENSG00000115008/ENSG00000167851/ENSG00000173531/ENSG00000115009/ENSG00000126353	IL12A/PTK2B/C5AR1/PDGFD/IL1A/CD300A/MST1/CCL20/CCR7	9
BP	GO:0002367	cytokine production involved in immune response	5/584	73/14517	0.170107	0.989167	ENSG00000138623/ENSG00000168811/ENSG00000121236/ENSG00000164509/ENSG00000162711	SEMA7A/IL12A/TRIM6/IL31RA/NLRP3	5
BP	GO:0045621	positive regulation of lymphocyte differentiation	5/584	73/14517	0.170107	0.989167	ENSG00000167601/ENSG00000168811/ENSG00000135426/ENSG00000185338/ENSG00000162711	AXL/IL12A/TESPA1/SOCS1/NLRP3	5
BP	GO:0048660	regulation of smooth muscle cell proliferation	7/584	113/14517	0.170171	0.989167	ENSG00000130176/ENSG00000168811/ENSG00000113070/ENSG00000170962/ENSG00000198563/ENSG00000160013/ENSG00000115252	CNN1/IL12A/HBEGF/PDGFD/DDX39B/PTGIR/PDE1A	7
BP	GO:0003014	renal system process	6/584	93/14517	0.171443	0.989167	ENSG00000120937/ENSG00000126562/ENSG00000134548/ENSG00000189143/ENSG00000167306/ENSG00000196689	NPPB/WNK4/SPX/CLDN4/MYO5B/TRPV1	6
BP	GO:0051952	regulation of amine transport	4/584	54/14517	0.171549	0.989167	ENSG00000136854/ENSG00000018625/ENSG00000101188/ENSG00000183044	STXBP1/ATP1A2/NTSR1/ABAT	4
BP	GO:0060393	regulation of pathway-restricted SMAD protein phosphorylation	4/584	54/14517	0.171549	0.989167	ENSG00000116985/ENSG00000139269/ENSG00000163083/ENSG00000156466	BMP8B/INHBE/INHBB/GDF6	4
BP	GO:0050863	regulation of T cell activation	14/584	262/14517	0.171778	0.989167	ENSG00000105246/ENSG00000168811/ENSG00000006062/ENSG00000144554/ENSG00000120217/ENSG00000141968/ENSG00000135426/ENSG00000185338/ENSG00000162711/ENSG00000167851/ENSG00000163554/ENSG00000198286/ENSG00000174564/ENSG00000126353	EBI3/IL12A/MAP3K14/FANCD2/CD274/VAV1/TESPA1/SOCS1/NLRP3/CD300A/SPTA1/CARD11/IL20RB/CCR7	14
BP	GO:0003018	vascular process in circulatory system	8/584	134/14517	0.172299	0.989167	ENSG00000153904/ENSG00000120937/ENSG00000170214/ENSG00000018625/ENSG00000175591/ENSG00000120915/ENSG00000183023/ENSG00000179546	DDAH1/NPPB/ADRA1B/ATP1A2/P2RY2/EPHX2/SLC8A1/HTR1D	8
BP	GO:0008360	regulation of cell shape	9/584	155/14517	0.172853	0.989167	ENSG00000146216/ENSG00000164741/ENSG00000120899/ENSG00000076356/ENSG00000128578/ENSG00000146192/ENSG00000160255/ENSG00000180263/ENSG00000163554	TTBK1/DLC1/PTK2B/PLXNA2/STRIP2/FGD2/ITGB2/FGD6/SPTA1	9
BP	GO:0072593	reactive oxygen species metabolic process	12/584	219/14517	0.17317	0.989167	ENSG00000153904/ENSG00000120899/ENSG00000187554/ENSG00000141968/ENSG00000135124/ENSG00000140465/ENSG00000120915/ENSG00000158125/ENSG00000160255/ENSG00000255346/ENSG00000196689/ENSG00000140092	DDAH1/PTK2B/TLR5/VAV1/P2RX4/CYP1A1/EPHX2/XDH/ITGB2/NOX5/TRPV1/FBLN5	12
BP	GO:0050890	cognition	13/584	241/14517	0.174475	0.989167	ENSG00000146216/ENSG00000157680/ENSG00000110076/ENSG00000033178/ENSG00000018625/ENSG00000058335/ENSG00000114200/ENSG00000101188/ENSG00000134259/ENSG00000105991/ENSG00000162105/ENSG00000118971/ENSG00000100678	TTBK1/DGKI/NRXN2/UBA6/ATP1A2/RASGRF1/BCHE/NTSR1/NGF/HOXA1/SHANK2/CCND2/SLC8A3	13
BP	GO:0051403	stress-activated MAPK cascade	13/584	241/14517	0.174475	0.989167	ENSG00000120899/ENSG00000138834/ENSG00000162738/ENSG00000106927/ENSG00000002745/ENSG00000146192/ENSG00000115008/ENSG00000158125/ENSG00000131080/ENSG00000143674/ENSG00000162344/ENSG00000126353/ENSG00000156466	PTK2B/MAPK8IP3/VANGL2/AMBP/WNT16/FGD2/IL1A/XDH/EDA2R/MAP3K21/FGF19/CCR7/GDF6	13
BP	GO:0007622	rhythmic behavior	3/584	36/14517	0.175226	0.989167	ENSG00000166073/ENSG00000049246/ENSG00000164400	GPR176/PER3/CSF2	3
BP	GO:0032732	positive regulation of interleukin-1 production	3/584	36/14517	0.175226	0.989167	ENSG00000173432/ENSG00000162711/ENSG00000115009	SAA1/NLRP3/CCL20	3
BP	GO:0046460	neutral lipid biosynthetic process	3/584	36/14517	0.175226	0.989167	ENSG00000125730/ENSG00000100344/ENSG00000124253	C3/PNPLA3/PCK1	3
BP	GO:0046463	acylglycerol biosynthetic process	3/584	36/14517	0.175226	0.989167	ENSG00000125730/ENSG00000100344/ENSG00000124253	C3/PNPLA3/PCK1	3
BP	GO:0046473	phosphatidic acid metabolic process	3/584	36/14517	0.175226	0.989167	ENSG00000163898/ENSG00000100344/ENSG00000179598	LIPH/PNPLA3/PLD6	3
BP	GO:1903018	regulation of glycoprotein metabolic process	3/584	36/14517	0.175226	0.989167	ENSG00000113070/ENSG00000177076/ENSG00000126353	HBEGF/ACER2/CCR7	3
BP	GO:0007265	Ras protein signal transduction	22/584	441/14517	0.175778	0.989167	ENSG00000008256/ENSG00000116133/ENSG00000157680/ENSG00000183856/ENSG00000164741/ENSG00000214944/ENSG00000072818/ENSG00000162738/ENSG00000177464/ENSG00000112379/ENSG00000155849/ENSG00000178623/ENSG00000147162/ENSG00000146192/ENSG00000177106/ENSG00000172794/ENSG00000058335/ENSG00000141968/ENSG00000180263/ENSG00000134259/ENSG00000115137/ENSG00000140030	CYTH3/DHCR24/DGKI/IQGAP3/DLC1/ARHGEF28/ACAP1/VANGL2/GPR4/ARFGEF3/ELMO1/GPR35/OGT/FGD2/EPS8L2/RAB37/RASGRF1/VAV1/FGD6/NGF/DNAJC27/GPR65	22
BP	GO:0002335	mature B cell differentiation	2/584	19/14517	0.176581	0.989167	ENSG00000120899/ENSG00000106003	PTK2B/LFNG	2
BP	GO:0008211	glucocorticoid metabolic process	2/584	19/14517	0.176581	0.989167	ENSG00000117594/ENSG00000140459	HSD11B1/CYP11A1	2
BP	GO:0010226	response to lithium ion	2/584	19/14517	0.176581	0.989167	ENSG00000170323/ENSG00000120899	FABP4/PTK2B	2
BP	GO:0022410	circadian sleep/wake cycle process	2/584	19/14517	0.176581	0.989167	ENSG00000049246/ENSG00000164400	PER3/CSF2	2
BP	GO:0032211	negative regulation of telomere maintenance via telomerase	2/584	19/14517	0.176581	0.989167	ENSG00000172795/ENSG00000140451	DCP2/PIF1	2
BP	GO:0032656	regulation of interleukin-13 production	2/584	19/14517	0.176581	0.989167	ENSG00000196083/ENSG00000162711	IL1RAP/NLRP3	2
BP	GO:0033561	regulation of water loss via skin	2/584	19/14517	0.176581	0.989167	ENSG00000163347/ENSG00000189143	CLDN1/CLDN4	2
BP	GO:0035455	response to interferon-alpha	2/584	19/14517	0.176581	0.989167	ENSG00000167601/ENSG00000078081	AXL/LAMP3	2
BP	GO:0035640	exploration behavior	2/584	19/14517	0.176581	0.989167	ENSG00000128683/ENSG00000183044	GAD1/ABAT	2
BP	GO:0043302	positive regulation of leukocyte degranulation	2/584	19/14517	0.176581	0.989167	ENSG00000136854/ENSG00000160255	STXBP1/ITGB2	2
BP	GO:0045589	regulation of regulatory T cell differentiation	2/584	19/14517	0.176581	0.989167	ENSG00000144554/ENSG00000185338	FANCD2/SOCS1	2
BP	GO:0048843	negative regulation of axon extension involved in axon guidance	2/584	19/14517	0.176581	0.989167	ENSG00000138623/ENSG00000012171	SEMA7A/SEMA3B	2
BP	GO:0050912	detection of chemical stimulus involved in sensory perception of taste	2/584	19/14517	0.176581	0.989167	ENSG00000162896/ENSG00000160862	PIGR/AZGP1	2
BP	GO:0051497	negative regulation of stress fiber assembly	2/584	19/14517	0.176581	0.989167	ENSG00000164741/ENSG00000144339	DLC1/TMEFF2	2
BP	GO:0060055	angiogenesis involved in wound healing	2/584	19/14517	0.176581	0.989167	ENSG00000177464/ENSG00000173083	GPR4/HPSE	2
BP	GO:0071467	cellular response to pH	2/584	19/14517	0.176581	0.989167	ENSG00000196689/ENSG00000124253	TRPV1/PCK1	2
BP	GO:0072111	cell proliferation involved in kidney development	2/584	19/14517	0.176581	0.989167	ENSG00000170962/ENSG00000166396	PDGFD/SERPINB7	2
BP	GO:0140115	export across plasma membrane	2/584	19/14517	0.176581	0.989167	ENSG00000018625/ENSG00000183023	ATP1A2/SLC8A1	2
BP	GO:2000810	regulation of bicellular tight junction assembly	2/584	19/14517	0.176581	0.989167	ENSG00000197822/ENSG00000163347	OCLN/CLDN1	2
BP	GO:0009952	anterior/posterior pattern specification	10/584	177/14517	0.176597	0.989167	ENSG00000076356/ENSG00000162738/ENSG00000106003/ENSG00000179598/ENSG00000163389/ENSG00000123364/ENSG00000105997/ENSG00000196584/ENSG00000007372/ENSG00000106006	PLXNA2/VANGL2/LFNG/PLD6/POGLUT1/HOXC13/HOXA3/XRCC2/PAX6/HOXA6	10
BP	GO:0048644	muscle organ morphogenesis	5/584	74/14517	0.176857	0.989167	ENSG00000197381/ENSG00000162738/ENSG00000148677/ENSG00000101306/ENSG00000113196	ADARB1/VANGL2/ANKRD1/MYLK2/HAND1	5
BP	GO:0071260	cellular response to mechanical stimulus	5/584	74/14517	0.176857	0.989167	ENSG00000103335/ENSG00000006062/ENSG00000018625/ENSG00000148677/ENSG00000187554	PIEZO1/MAP3K14/ATP1A2/ANKRD1/TLR5	5
BP	GO:0002793	positive regulation of peptide secretion	12/584	220/14517	0.176961	0.989167	ENSG00000196083/ENSG00000121236/ENSG00000173432/ENSG00000010310/ENSG00000110723/ENSG00000120217/ENSG00000148677/ENSG00000162711/ENSG00000115008/ENSG00000170498/ENSG00000131620/ENSG00000183044	IL1RAP/TRIM6/SAA1/GIPR/EXPH5/CD274/ANKRD1/NLRP3/IL1A/KISS1/ANO1/ABAT	12
BP	GO:0001895	retina homeostasis	4/584	55/14517	0.179555	0.999396	ENSG00000198691/ENSG00000162896/ENSG00000160862/ENSG00000183638	ABCA4/PIGR/AZGP1/RP1L1	4
BP	GO:0010324	membrane invagination	4/584	55/14517	0.179555	0.999396	ENSG00000125730/ENSG00000155849/ENSG00000160255/ENSG00000167851	C3/ELMO1/ITGB2/CD300A	4
BP	GO:0030104	water homeostasis	4/584	55/14517	0.179555	0.999396	ENSG00000049759/ENSG00000163347/ENSG00000189143/ENSG00000167306	NEDD4L/CLDN1/CLDN4/MYO5B	4
BP	GO:0001894	tissue homeostasis	10/584	178/14517	0.180886	0.999999	ENSG00000120899/ENSG00000188613/ENSG00000197375/ENSG00000135124/ENSG00000154639/ENSG00000198691/ENSG00000174564/ENSG00000162896/ENSG00000160862/ENSG00000183638	PTK2B/NANOS1/SLC22A5/P2RX4/CXADR/ABCA4/IL20RB/PIGR/AZGP1/RP1L1	10
BP	GO:0050715	positive regulation of cytokine secretion	6/584	95/14517	0.183412	0.999999	ENSG00000196083/ENSG00000121236/ENSG00000173432/ENSG00000120217/ENSG00000162711/ENSG00000115008	IL1RAP/TRIM6/SAA1/CD274/NLRP3/IL1A	6
BP	GO:0000288	nuclear-transcribed mRNA catabolic process, deadenylation-dependent decay	5/584	75/14517	0.183706	0.999999	ENSG00000172795/ENSG00000188613/ENSG00000100354/ENSG00000161960/ENSG00000229474	DCP2/NANOS1/TNRC6B/EIF4A1/PATL2	5
BP	GO:0007422	peripheral nervous system development	5/584	75/14517	0.183706	0.999999	ENSG00000112414/ENSG00000163347/ENSG00000134259/ENSG00000196876/ENSG00000169247	ADGRG6/CLDN1/NGF/SCN8A/SH3TC2	5
BP	GO:0051588	regulation of neurotransmitter transport	5/584	75/14517	0.183706	0.999999	ENSG00000136854/ENSG00000018625/ENSG00000099365/ENSG00000101188/ENSG00000183044	STXBP1/ATP1A2/STX1B/NTSR1/ABAT	5
BP	GO:0003254	regulation of membrane depolarization	3/584	37/14517	0.185386	0.999999	ENSG00000049759/ENSG00000101188/ENSG00000151150	NEDD4L/NTSR1/ANK3	3
BP	GO:0016601	Rac protein signal transduction	3/584	37/14517	0.185386	0.999999	ENSG00000155849/ENSG00000147162/ENSG00000058335	ELMO1/OGT/RASGRF1	3
BP	GO:0060986	endocrine hormone secretion	3/584	37/14517	0.185386	0.999999	ENSG00000156675/ENSG00000170498/ENSG00000163083	RAB11FIP1/KISS1/INHBB	3
BP	GO:1903037	regulation of leukocyte cell-cell adhesion	13/584	244/14517	0.185452	0.999999	ENSG00000105246/ENSG00000168811/ENSG00000006062/ENSG00000120217/ENSG00000141968/ENSG00000135426/ENSG00000185338/ENSG00000162711/ENSG00000167851/ENSG00000163554/ENSG00000198286/ENSG00000174564/ENSG00000126353	EBI3/IL12A/MAP3K14/CD274/VAV1/TESPA1/SOCS1/NLRP3/CD300A/SPTA1/CARD11/IL20RB/CCR7	13
BP	GO:0048659	smooth muscle cell proliferation	7/584	116/14517	0.186364	0.999999	ENSG00000130176/ENSG00000168811/ENSG00000113070/ENSG00000170962/ENSG00000198563/ENSG00000160013/ENSG00000115252	CNN1/IL12A/HBEGF/PDGFD/DDX39B/PTGIR/PDE1A	7
BP	GO:0035082	axoneme assembly	4/584	56/14517	0.187684	0.999999	ENSG00000164818/ENSG00000214021/ENSG00000169126/ENSG00000183638	DNAAF5/TTLL3/ARMC4/RP1L1	4
BP	GO:0015711	organic anion transport	19/584	378/14517	0.188378	0.999999	ENSG00000141526/ENSG00000178752/ENSG00000136854/ENSG00000147100/ENSG00000114770/ENSG00000162383/ENSG00000018625/ENSG00000050438/ENSG00000123643/ENSG00000197375/ENSG00000101187/ENSG00000135124/ENSG00000168528/ENSG00000101188/ENSG00000134548/ENSG00000198691/ENSG00000196689/ENSG00000197208/ENSG00000183044	SLC16A3/ERFE/STXBP1/SLC16A2/ABCC5/SLC1A7/ATP1A2/SLC4A8/SLC36A1/SLC22A5/SLCO4A1/P2RX4/SERINC2/NTSR1/SPX/ABCA4/TRPV1/SLC22A4/ABAT	19
BP	GO:0034763	negative regulation of transmembrane transport	6/584	96/14517	0.189517	0.999999	ENSG00000049759/ENSG00000018625/ENSG00000178623/ENSG00000101188/ENSG00000151150/ENSG00000170290	NEDD4L/ATP1A2/GPR35/NTSR1/ANK3/SLN	6
BP	GO:2000278	regulation of DNA biosynthetic process	6/584	96/14517	0.189517	0.999999	ENSG00000172795/ENSG00000120899/ENSG00000148677/ENSG00000147421/ENSG00000140451/ENSG00000198563	DCP2/PTK2B/ANKRD1/HMBOX1/PIF1/DDX39B	6
BP	GO:0046486	glycerolipid metabolic process	20/584	401/14517	0.189869	0.999999	ENSG00000170323/ENSG00000040933/ENSG00000125730/ENSG00000113070/ENSG00000163898/ENSG00000274602/ENSG00000117461/ENSG00000102230/ENSG00000100344/ENSG00000179598/ENSG00000141968/ENSG00000172197/ENSG00000168528/ENSG00000167103/ENSG00000162344/ENSG00000100288/ENSG00000197208/ENSG00000163803/ENSG00000124253/ENSG00000149527	FABP4/INPP4A/C3/HBEGF/LIPH/PI4KAP1/PIK3R3/PCYT1B/PNPLA3/PLD6/VAV1/MBOAT1/SERINC2/PIP5KL1/FGF19/CHKB/SLC22A4/PLB1/PCK1/PLCH2	20
BP	GO:0016079	synaptic vesicle exocytosis	5/584	76/14517	0.190652	0.999999	ENSG00000136854/ENSG00000137501/ENSG00000099365/ENSG00000167371/ENSG00000186472	STXBP1/SYTL2/STX1B/PRRT2/PCLO	5
BP	GO:0043506	regulation of JUN kinase activity	5/584	76/14517	0.190652	0.999999	ENSG00000120899/ENSG00000138834/ENSG00000162738/ENSG00000146192/ENSG00000143674	PTK2B/MAPK8IP3/VANGL2/FGD2/MAP3K21	5
BP	GO:0002347	response to tumor cell	2/584	20/14517	0.191271	0.999999	ENSG00000168811/ENSG00000180644	IL12A/PRF1	2
BP	GO:0002691	regulation of cellular extravasation	2/584	20/14517	0.191271	0.999999	ENSG00000170962/ENSG00000115008	PDGFD/IL1A	2
BP	GO:0006271	DNA strand elongation involved in DNA replication	2/584	20/14517	0.191271	0.999999	ENSG00000138346/ENSG00000181938	DNA2/GINS3	2
BP	GO:0006488	dolichol-linked oligosaccharide biosynthetic process	2/584	20/14517	0.191271	0.999999	ENSG00000086848/ENSG00000139133	ALG9/ALG10	2
BP	GO:0008045	motor neuron axon guidance	2/584	20/14517	0.191271	0.999999	ENSG00000076356/ENSG00000187122	PLXNA2/SLIT1	2
BP	GO:0030728	ovulation	2/584	20/14517	0.191271	0.999999	ENSG00000163083/ENSG00000196337	INHBB/CGB7	2
BP	GO:0032616	interleukin-13 production	2/584	20/14517	0.191271	0.999999	ENSG00000196083/ENSG00000162711	IL1RAP/NLRP3	2
BP	GO:0034643	establishment of mitochondrion localization, microtubule-mediated	2/584	20/14517	0.191271	0.999999	ENSG00000182606/ENSG00000137463	TRAK1/MGARP	2
BP	GO:0042359	vitamin D metabolic process	2/584	20/14517	0.191271	0.999999	ENSG00000140465/ENSG00000140459	CYP1A1/CYP11A1	2
BP	GO:0042745	circadian sleep/wake cycle	2/584	20/14517	0.191271	0.999999	ENSG00000049246/ENSG00000164400	PER3/CSF2	2
BP	GO:0043090	amino acid import	2/584	20/14517	0.191271	0.999999	ENSG00000018625/ENSG00000101188	ATP1A2/NTSR1	2
BP	GO:0043576	regulation of respiratory gaseous exchange	2/584	20/14517	0.191271	0.999999	ENSG00000018625/ENSG00000101188	ATP1A2/NTSR1	2
BP	GO:0045066	regulatory T cell differentiation	2/584	20/14517	0.191271	0.999999	ENSG00000144554/ENSG00000185338	FANCD2/SOCS1	2
BP	GO:0047497	mitochondrion transport along microtubule	2/584	20/14517	0.191271	0.999999	ENSG00000182606/ENSG00000137463	TRAK1/MGARP	2
BP	GO:0050913	sensory perception of bitter taste	2/584	20/14517	0.191271	0.999999	ENSG00000162896/ENSG00000160862	PIGR/AZGP1	2
BP	GO:0051647	nucleus localization	2/584	20/14517	0.191271	0.999999	ENSG00000101104/ENSG00000187122	PABPC1L/SLIT1	2
BP	GO:0070841	inclusion body assembly	2/584	20/14517	0.191271	0.999999	ENSG00000137642/ENSG00000140403	SORL1/DNAJA4	2
BP	GO:1900745	positive regulation of p38MAPK cascade	2/584	20/14517	0.191271	0.999999	ENSG00000158125/ENSG00000156466	XDH/GDF6	2
BP	GO:0043281	regulation of cysteine-type endopeptidase activity involved in apoptotic process	11/584	202/14517	0.19147	0.999999	ENSG00000116133/ENSG00000164741/ENSG00000173530/ENSG00000177076/ENSG00000162711/ENSG00000158125/ENSG00000181634/ENSG00000134259/ENSG00000171056/ENSG00000196730/ENSG00000078081	DHCR24/DLC1/TNFRSF10D/ACER2/NLRP3/XDH/TNFSF15/NGF/SOX7/DAPK1/LAMP3	11
BP	GO:0007156	homophilic cell adhesion via plasma membrane adhesion molecules	8/584	138/14517	0.192254	0.999999	ENSG00000156453/ENSG00000149571/ENSG00000149564/ENSG00000165323/ENSG00000184226/ENSG00000113555/ENSG00000080854/ENSG00000254221	PCDH1/KIRREL3/ESAM/FAT3/PCDH9/PCDH12/IGSF9B/PCDHGB1	8
BP	GO:0051251	positive regulation of lymphocyte activation	12/584	224/14517	0.192518	0.999999	ENSG00000105246/ENSG00000167601/ENSG00000168811/ENSG00000006062/ENSG00000120217/ENSG00000141968/ENSG00000135426/ENSG00000185338/ENSG00000162711/ENSG00000163554/ENSG00000198286/ENSG00000126353	EBI3/AXL/IL12A/MAP3K14/CD274/VAV1/TESPA1/SOCS1/NLRP3/SPTA1/CARD11/CCR7	12
BP	GO:0031098	stress-activated protein kinase signaling cascade	14/584	268/14517	0.192901	0.999999	ENSG00000120899/ENSG00000138834/ENSG00000162738/ENSG00000006062/ENSG00000106927/ENSG00000002745/ENSG00000146192/ENSG00000115008/ENSG00000158125/ENSG00000131080/ENSG00000143674/ENSG00000162344/ENSG00000126353/ENSG00000156466	PTK2B/MAPK8IP3/VANGL2/MAP3K14/AMBP/WNT16/FGD2/IL1A/XDH/EDA2R/MAP3K21/FGF19/CCR7/GDF6	14
BP	GO:0034612	response to tumor necrosis factor	14/584	268/14517	0.192901	0.999999	ENSG00000170323/ENSG00000120899/ENSG00000124635/ENSG00000006062/ENSG00000173530/ENSG00000148677/ENSG00000197822/ENSG00000163347/ENSG00000131080/ENSG00000181634/ENSG00000115009/ENSG00000160323/ENSG00000196689/ENSG00000124253	FABP4/PTK2B/HIST1H2BJ/MAP3K14/TNFRSF10D/ANKRD1/OCLN/CLDN1/EDA2R/TNFSF15/CCL20/ADAMTS13/TRPV1/PCK1	14
BP	GO:0006968	cellular defense response	3/584	38/14517	0.195694	0.999999	ENSG00000120899/ENSG00000197405/ENSG00000180644	PTK2B/C5AR1/PRF1	3
BP	GO:0009112	nucleobase metabolic process	3/584	38/14517	0.195694	0.999999	ENSG00000138356/ENSG00000158125/ENSG00000158825	AOX1/XDH/CDA	3
BP	GO:0032527	protein exit from endoplasmic reticulum	3/584	38/14517	0.195694	0.999999	ENSG00000137642/ENSG00000134109/ENSG00000180667	SORL1/EDEM1/YOD1	3
BP	GO:0042398	cellular modified amino acid biosynthetic process	3/584	38/14517	0.195694	0.999999	ENSG00000100031/ENSG00000128965/ENSG00000178700	GGT1/CHAC1/DHFR2	3
BP	GO:0043277	apoptotic cell clearance	3/584	38/14517	0.195694	0.999999	ENSG00000167601/ENSG00000187800/ENSG00000125730	AXL/PEAR1/C3	3
BP	GO:0048662	negative regulation of smooth muscle cell proliferation	3/584	38/14517	0.195694	0.999999	ENSG00000130176/ENSG00000168811/ENSG00000160013	CNN1/IL12A/PTGIR	3
BP	GO:0071548	response to dexamethasone	3/584	38/14517	0.195694	0.999999	ENSG00000088305/ENSG00000163347/ENSG00000124253	DNMT3B/CLDN1/PCK1	3
BP	GO:0007127	meiosis I	6/584	97/14517	0.1957	0.999999	ENSG00000197181/ENSG00000144554/ENSG00000155816/ENSG00000139618/ENSG00000196584/ENSG00000197275	PIWIL2/FANCD2/FMN2/BRCA2/XRCC2/RAD54B	6
BP	GO:0001756	somitogenesis	4/584	57/14517	0.195928	0.999999	ENSG00000076356/ENSG00000106003/ENSG00000163389/ENSG00000196584	PLXNA2/LFNG/POGLUT1/XRCC2	4
BP	GO:0042116	macrophage activation	4/584	57/14517	0.195928	0.999999	ENSG00000146216/ENSG00000164509/ENSG00000164400/ENSG00000196689	TTBK1/IL31RA/CSF2/TRPV1	4
BP	GO:0060389	pathway-restricted SMAD protein phosphorylation	4/584	57/14517	0.195928	0.999999	ENSG00000116985/ENSG00000139269/ENSG00000163083/ENSG00000156466	BMP8B/INHBE/INHBB/GDF6	4
BP	GO:0032414	positive regulation of ion transmembrane transporter activity	5/584	77/14517	0.197689	0.999999	ENSG00000149596/ENSG00000126562/ENSG00000101188/ENSG00000198947/ENSG00000151150	JPH2/WNK4/NTSR1/DMD/ANK3	5
BP	GO:0035249	synaptic transmission, glutamatergic	5/584	77/14517	0.197689	0.999999	ENSG00000157680/ENSG00000136854/ENSG00000120899/ENSG00000018625/ENSG00000162105	DGKI/STXBP1/PTK2B/ATP1A2/SHANK2	5
BP	GO:0009101	glycoprotein biosynthetic process	16/584	314/14517	0.198493	0.999999	ENSG00000182606/ENSG00000187210/ENSG00000113070/ENSG00000162738/ENSG00000147162/ENSG00000177076/ENSG00000106003/ENSG00000163389/ENSG00000138604/ENSG00000174951/ENSG00000086848/ENSG00000160323/ENSG00000126353/ENSG00000184005/ENSG00000139133/ENSG00000176945	TRAK1/GCNT1/HBEGF/VANGL2/OGT/ACER2/LFNG/POGLUT1/GLCE/FUT1/ALG9/ADAMTS13/CCR7/ST6GALNAC3/ALG10/MUC20	16
BP	GO:0002694	regulation of leukocyte activation	20/584	404/14517	0.198728	0.999999	ENSG00000146216/ENSG00000105246/ENSG00000167601/ENSG00000168811/ENSG00000136854/ENSG00000006062/ENSG00000144554/ENSG00000120217/ENSG00000141968/ENSG00000135426/ENSG00000164509/ENSG00000185338/ENSG00000162711/ENSG00000160255/ENSG00000167851/ENSG00000163554/ENSG00000198286/ENSG00000174564/ENSG00000126353/ENSG00000092929	TTBK1/EBI3/AXL/IL12A/STXBP1/MAP3K14/FANCD2/CD274/VAV1/TESPA1/IL31RA/SOCS1/NLRP3/ITGB2/CD300A/SPTA1/CARD11/IL20RB/CCR7/UNC13D	20
BP	GO:0050730	regulation of peptidyl-tyrosine phosphorylation	11/584	204/14517	0.199895	0.999999	ENSG00000168811/ENSG00000120899/ENSG00000113070/ENSG00000150281/ENSG00000164509/ENSG00000185338/ENSG00000170962/ENSG00000162892/ENSG00000160255/ENSG00000167851/ENSG00000164400	IL12A/PTK2B/HBEGF/CTF1/IL31RA/SOCS1/PDGFD/IL24/ITGB2/CD300A/CSF2	11
BP	GO:2000116	regulation of cysteine-type endopeptidase activity	12/584	226/14517	0.200526	0.999999	ENSG00000146216/ENSG00000116133/ENSG00000164741/ENSG00000173530/ENSG00000177076/ENSG00000162711/ENSG00000158125/ENSG00000181634/ENSG00000134259/ENSG00000171056/ENSG00000196730/ENSG00000078081	TTBK1/DHCR24/DLC1/TNFRSF10D/ACER2/NLRP3/XDH/TNFSF15/NGF/SOX7/DAPK1/LAMP3	12
BP	GO:0032535	regulation of cellular component size	17/584	337/14517	0.200569	0.999999	ENSG00000138623/ENSG00000012171/ENSG00000162490/ENSG00000183856/ENSG00000120756/ENSG00000156232/ENSG00000120899/ENSG00000076356/ENSG00000070182/ENSG00000132359/ENSG00000122966/ENSG00000177106/ENSG00000141968/ENSG00000163554/ENSG00000134259/ENSG00000009694/ENSG00000126353	SEMA7A/SEMA3B/DRAXIN/IQGAP3/PLS1/WHAMM/PTK2B/PLXNA2/SPTB/RAP1GAP2/CIT/EPS8L2/VAV1/SPTA1/NGF/TENM1/CCR7	17
BP	GO:0055067	monovalent inorganic cation homeostasis	8/584	140/14517	0.20258	0.999999	ENSG00000049759/ENSG00000120937/ENSG00000018625/ENSG00000050438/ENSG00000160183/ENSG00000134548/ENSG00000183023/ENSG00000117262	NEDD4L/NPPB/ATP1A2/SLC4A8/TMPRSS3/SPX/SLC8A1/GPR89A	8
BP	GO:0010001	glial cell differentiation	10/584	183/14517	0.203025	0.999999	ENSG00000146216/ENSG00000112414/ENSG00000007372/ENSG00000050555/ENSG00000163884/ENSG00000169247/ENSG00000100678/ENSG00000100429/ENSG00000162367/ENSG00000205927	TTBK1/ADGRG6/PAX6/LAMC3/KLF15/SH3TC2/SLC8A3/HDAC10/TAL1/OLIG2	10
BP	GO:0050714	positive regulation of protein secretion	11/584	205/14517	0.204169	0.999999	ENSG00000196083/ENSG00000121236/ENSG00000173432/ENSG00000010310/ENSG00000110723/ENSG00000120217/ENSG00000148677/ENSG00000162711/ENSG00000115008/ENSG00000131620/ENSG00000183044	IL1RAP/TRIM6/SAA1/GIPR/EXPH5/CD274/ANKRD1/NLRP3/IL1A/ANO1/ABAT	11
BP	GO:0015837	amine transport	4/584	58/14517	0.204282	0.999999	ENSG00000136854/ENSG00000018625/ENSG00000101188/ENSG00000183044	STXBP1/ATP1A2/NTSR1/ABAT	4
BP	GO:0055013	cardiac muscle cell development	4/584	58/14517	0.204282	0.999999	ENSG00000198563/ENSG00000154639/ENSG00000183023/ENSG00000101306	DDX39B/CXADR/SLC8A1/MYLK2	4
BP	GO:0060395	SMAD protein signal transduction	4/584	58/14517	0.204282	0.999999	ENSG00000116985/ENSG00000139269/ENSG00000163083/ENSG00000156466	BMP8B/INHBE/INHBB/GDF6	4
BP	GO:0070098	chemokine-mediated signaling pathway	4/584	58/14517	0.204282	0.999999	ENSG00000120899/ENSG00000178623/ENSG00000115009/ENSG00000126353	PTK2B/GPR35/CCL20/CCR7	4
BP	GO:1903051	negative regulation of proteolysis involved in cellular protein catabolic process	4/584	58/14517	0.204282	0.999999	ENSG00000147162/ENSG00000273841/ENSG00000180667/ENSG00000078081	OGT/TAF9/YOD1/LAMP3	4
BP	GO:0006641	triglyceride metabolic process	5/584	78/14517	0.204814	0.999999	ENSG00000170323/ENSG00000125730/ENSG00000100344/ENSG00000197208/ENSG00000124253	FABP4/C3/PNPLA3/SLC22A4/PCK1	5
BP	GO:1901019	regulation of calcium ion transmembrane transporter activity	5/584	78/14517	0.204814	0.999999	ENSG00000018625/ENSG00000178623/ENSG00000149596/ENSG00000198947/ENSG00000170290	ATP1A2/GPR35/JPH2/DMD/SLN	5
BP	GO:0000966	RNA 5'-end processing	2/584	21/14517	0.206113	0.999999	ENSG00000072506/ENSG00000197181	HSD17B10/PIWIL2	2
BP	GO:0001774	microglial cell activation	2/584	21/14517	0.206113	0.999999	ENSG00000146216/ENSG00000196689	TTBK1/TRPV1	2
BP	GO:0002675	positive regulation of acute inflammatory response	2/584	21/14517	0.206113	0.999999	ENSG00000125730/ENSG00000126353	C3/CCR7	2
BP	GO:0006144	purine nucleobase metabolic process	2/584	21/14517	0.206113	0.999999	ENSG00000138356/ENSG00000158125	AOX1/XDH	2
BP	GO:0006490	oligosaccharide-lipid intermediate biosynthetic process	2/584	21/14517	0.206113	0.999999	ENSG00000086848/ENSG00000139133	ALG9/ALG10	2
BP	GO:0006958	complement activation, classical pathway	2/584	21/14517	0.206113	0.999999	ENSG00000125730/ENSG00000143502	C3/SUSD4	2
BP	GO:0030878	thyroid gland development	2/584	21/14517	0.206113	0.999999	ENSG00000042832/ENSG00000105997	TG/HOXA3	2
BP	GO:0032814	regulation of natural killer cell activation	2/584	21/14517	0.206113	0.999999	ENSG00000167601/ENSG00000168811	AXL/IL12A	2
BP	GO:0090103	cochlea morphogenesis	2/584	21/14517	0.206113	0.999999	ENSG00000162738/ENSG00000105991	VANGL2/HOXA1	2
BP	GO:1902668	negative regulation of axon guidance	2/584	21/14517	0.206113	0.999999	ENSG00000138623/ENSG00000012171	SEMA7A/SEMA3B	2
BP	GO:0035735	intraciliary transport involved in cilium assembly	3/584	39/14517	0.206139	0.999999	ENSG00000125971/ENSG00000264364/ENSG00000105948	DYNLRB1/DYNLL2/TTC26	3
BP	GO:0042220	response to cocaine	3/584	39/14517	0.206139	0.999999	ENSG00000120899/ENSG00000088305/ENSG00000183044	PTK2B/DNMT3B/ABAT	3
BP	GO:0043551	regulation of phosphatidylinositol 3-kinase activity	3/584	39/14517	0.206139	0.999999	ENSG00000120899/ENSG00000117461/ENSG00000126353	PTK2B/PIK3R3/CCR7	3
BP	GO:0045058	T cell selection	3/584	39/14517	0.206139	0.999999	ENSG00000198286/ENSG00000127152/ENSG00000126353	CARD11/BCL11B/CCR7	3
BP	GO:0048247	lymphocyte chemotaxis	3/584	39/14517	0.206139	0.999999	ENSG00000120899/ENSG00000173432/ENSG00000115009	PTK2B/SAA1/CCL20	3
BP	GO:0061982	meiosis I cell cycle process	6/584	99/14517	0.208287	0.999999	ENSG00000197181/ENSG00000144554/ENSG00000155816/ENSG00000139618/ENSG00000196584/ENSG00000197275	PIWIL2/FANCD2/FMN2/BRCA2/XRCC2/RAD54B	6
BP	GO:0015849	organic acid transport	13/584	250/14517	0.208355	0.999999	ENSG00000141526/ENSG00000178752/ENSG00000136854/ENSG00000147100/ENSG00000162383/ENSG00000018625/ENSG00000123643/ENSG00000135124/ENSG00000168528/ENSG00000101188/ENSG00000134548/ENSG00000196689/ENSG00000183044	SLC16A3/ERFE/STXBP1/SLC16A2/SLC1A7/ATP1A2/SLC36A1/P2RX4/SERINC2/NTSR1/SPX/TRPV1/ABAT	13
BP	GO:0046942	carboxylic acid transport	13/584	250/14517	0.208355	0.999999	ENSG00000141526/ENSG00000178752/ENSG00000136854/ENSG00000147100/ENSG00000162383/ENSG00000018625/ENSG00000123643/ENSG00000135124/ENSG00000168528/ENSG00000101188/ENSG00000134548/ENSG00000196689/ENSG00000183044	SLC16A3/ERFE/STXBP1/SLC16A2/SLC1A7/ATP1A2/SLC36A1/P2RX4/SERINC2/NTSR1/SPX/TRPV1/ABAT	13
BP	GO:0007411	axon guidance	12/584	228/14517	0.208679	0.999999	ENSG00000138623/ENSG00000012171/ENSG00000162490/ENSG00000149294/ENSG00000076356/ENSG00000070182/ENSG00000162738/ENSG00000182580/ENSG00000163554/ENSG00000127152/ENSG00000007372/ENSG00000187122	SEMA7A/SEMA3B/DRAXIN/NCAM1/PLXNA2/SPTB/VANGL2/EPHB3/SPTA1/BCL11B/PAX6/SLIT1	12
BP	GO:0019935	cyclic-nucleotide-mediated signaling	7/584	120/14517	0.208887	0.999999	ENSG00000120899/ENSG00000170214/ENSG00000010310/ENSG00000112414/ENSG00000160013/ENSG00000186472/ENSG00000140030	PTK2B/ADRA1B/GIPR/ADGRG6/PTGIR/PCLO/GPR65	7
BP	GO:0030534	adult behavior	7/584	120/14517	0.208887	0.999999	ENSG00000110076/ENSG00000018625/ENSG00000101188/ENSG00000162105/ENSG00000118971/ENSG00000133958/ENSG00000183044	NRXN2/ATP1A2/NTSR1/SHANK2/CCND2/UNC79/ABAT	7
BP	GO:0035282	segmentation	5/584	79/14517	0.212023	0.999999	ENSG00000076356/ENSG00000106003/ENSG00000179598/ENSG00000163389/ENSG00000196584	PLXNA2/LFNG/PLD6/POGLUT1/XRCC2	5
BP	GO:0042035	regulation of cytokine biosynthetic process	5/584	79/14517	0.212023	0.999999	ENSG00000105246/ENSG00000115008/ENSG00000163083/ENSG00000198286/ENSG00000115009	EBI3/IL1A/INHBB/CARD11/CCL20	5
BP	GO:0042102	positive regulation of T cell proliferation	5/584	79/14517	0.212023	0.999999	ENSG00000105246/ENSG00000168811/ENSG00000120217/ENSG00000163554/ENSG00000198286	EBI3/IL12A/CD274/SPTA1/CARD11	5
BP	GO:0033077	T cell differentiation in thymus	4/584	59/14517	0.212737	0.999999	ENSG00000135426/ENSG00000198286/ENSG00000127152/ENSG00000126353	TESPA1/CARD11/BCL11B/CCR7	4
BP	GO:0043966	histone H3 acetylation	4/584	59/14517	0.212737	0.999999	ENSG00000197181/ENSG00000273841/ENSG00000139618/ENSG00000186462	PIWIL2/TAF9/BRCA2/NAP1L2	4
BP	GO:0051705	multi-organism behavior	4/584	59/14517	0.212737	0.999999	ENSG00000110076/ENSG00000149571/ENSG00000128683/ENSG00000162105	NRXN2/KIRREL3/GAD1/SHANK2	4
BP	GO:1905954	positive regulation of lipid localization	4/584	59/14517	0.212737	0.999999	ENSG00000178752/ENSG00000125730/ENSG00000135124/ENSG00000101188	ERFE/C3/P2RX4/NTSR1	4
BP	GO:0051321	meiotic cell cycle	11/584	207/14517	0.212832	0.999999	ENSG00000188486/ENSG00000197181/ENSG00000144554/ENSG00000155816/ENSG00000106003/ENSG00000179598/ENSG00000139618/ENSG00000196584/ENSG00000147082/ENSG00000121101/ENSG00000197275	H2AFX/PIWIL2/FANCD2/FMN2/LFNG/PLD6/BRCA2/XRCC2/CCNB3/TEX14/RAD54B	11
BP	GO:0031589	cell-substrate adhesion	15/584	296/14517	0.213836	0.999999	ENSG00000167601/ENSG00000164741/ENSG00000156232/ENSG00000120899/ENSG00000182580/ENSG00000173083/ENSG00000177076/ENSG00000154175/ENSG00000110799/ENSG00000160255/ENSG00000160323/ENSG00000126353/ENSG00000092929/ENSG00000115221/ENSG00000140092	AXL/DLC1/WHAMM/PTK2B/EPHB3/HPSE/ACER2/ABI3BP/VWF/ITGB2/ADAMTS13/CCR7/UNC13D/ITGB6/FBLN5	15
BP	GO:0021545	cranial nerve development	3/584	40/14517	0.216707	0.999999	ENSG00000197381/ENSG00000105997/ENSG00000105991	ADARB1/HOXA3/HOXA1	3
BP	GO:0035036	sperm-egg recognition	3/584	40/14517	0.216707	0.999999	ENSG00000153132/ENSG00000149506/ENSG00000166762	CLGN/ZP1/CATSPER2	3
BP	GO:0048538	thymus development	3/584	40/14517	0.216707	0.999999	ENSG00000182580/ENSG00000105997/ENSG00000127152	EPHB3/HOXA3/BCL11B	3
BP	GO:0061647	histone H3-K9 modification	3/584	40/14517	0.216707	0.999999	ENSG00000088305/ENSG00000197181/ENSG00000186462	DNMT3B/PIWIL2/NAP1L2	3
BP	GO:1902475	L-alpha-amino acid transmembrane transport	3/584	40/14517	0.216707	0.999999	ENSG00000162383/ENSG00000018625/ENSG00000101188	SLC1A7/ATP1A2/NTSR1	3
BP	GO:0030217	T cell differentiation	10/584	186/14517	0.216837	0.999999	ENSG00000168811/ENSG00000144554/ENSG00000106003/ENSG00000141968/ENSG00000135426/ENSG00000185338/ENSG00000162711/ENSG00000198286/ENSG00000127152/ENSG00000126353	IL12A/FANCD2/LFNG/VAV1/TESPA1/SOCS1/NLRP3/CARD11/BCL11B/CCR7	10
BP	GO:0097485	neuron projection guidance	12/584	230/14517	0.216974	0.999999	ENSG00000138623/ENSG00000012171/ENSG00000162490/ENSG00000149294/ENSG00000076356/ENSG00000070182/ENSG00000162738/ENSG00000182580/ENSG00000163554/ENSG00000127152/ENSG00000007372/ENSG00000187122	SEMA7A/SEMA3B/DRAXIN/NCAM1/PLXNA2/SPTB/VANGL2/EPHB3/SPTA1/BCL11B/PAX6/SLIT1	12
BP	GO:0031333	negative regulation of protein complex assembly	7/584	122/14517	0.220515	0.999999	ENSG00000137642/ENSG00000136854/ENSG00000070182/ENSG00000167895/ENSG00000163554/ENSG00000167371/ENSG00000229474	SORL1/STXBP1/SPTB/TMC8/SPTA1/PRRT2/PATL2	7
BP	GO:0007369	gastrulation	9/584	165/14517	0.220577	0.999999	ENSG00000111799/ENSG00000162738/ENSG00000138166/ENSG00000163389/ENSG00000160255/ENSG00000171056/ENSG00000136689/ENSG00000113196/ENSG00000162367	COL12A1/VANGL2/DUSP5/POGLUT1/ITGB2/SOX7/IL1RN/HAND1/TAL1	9
BP	GO:0010669	epithelial structure maintenance	2/584	22/14517	0.221072	0.999999	ENSG00000197375/ENSG00000154639	SLC22A5/CXADR	2
BP	GO:0010996	response to auditory stimulus	2/584	22/14517	0.221072	0.999999	ENSG00000110076/ENSG00000145390	NRXN2/USP53	2
BP	GO:0019433	triglyceride catabolic process	2/584	22/14517	0.221072	0.999999	ENSG00000170323/ENSG00000100344	FABP4/PNPLA3	2
BP	GO:0032232	negative regulation of actin filament bundle assembly	2/584	22/14517	0.221072	0.999999	ENSG00000164741/ENSG00000144339	DLC1/TMEFF2	2
BP	GO:0051654	establishment of mitochondrion localization	2/584	22/14517	0.221072	0.999999	ENSG00000182606/ENSG00000137463	TRAK1/MGARP	2
BP	GO:0055093	response to hyperoxia	2/584	22/14517	0.221072	0.999999	ENSG00000088305/ENSG00000140465	DNMT3B/CYP1A1	2
BP	GO:0071514	genetic imprinting	2/584	22/14517	0.221072	0.999999	ENSG00000185619/ENSG00000124092	PCGF3/CTCFL	2
BP	GO:0086064	cell communication by electrical coupling involved in cardiac conduction	2/584	22/14517	0.221072	0.999999	ENSG00000018625/ENSG00000183023	ATP1A2/SLC8A1	2
BP	GO:1903523	negative regulation of blood circulation	2/584	22/14517	0.221072	0.999999	ENSG00000018625/ENSG00000134548	ATP1A2/SPX	2
BP	GO:2000780	negative regulation of double-strand break repair	2/584	22/14517	0.221072	0.999999	ENSG00000127311/ENSG00000147231	HELB/CXorf57	2
BP	GO:0002706	regulation of lymphocyte mediated immunity	6/584	101/14517	0.221152	0.999999	ENSG00000168811/ENSG00000125730/ENSG00000141968/ENSG00000162711/ENSG00000174564/ENSG00000164520	IL12A/C3/VAV1/NLRP3/IL20RB/RAET1E	6
BP	GO:0046634	regulation of alpha-beta T cell activation	4/584	60/14517	0.221288	0.999999	ENSG00000105246/ENSG00000168811/ENSG00000162711/ENSG00000167851	EBI3/IL12A/NLRP3/CD300A	4
BP	GO:0006888	ER to Golgi vesicle-mediated transport	10/584	187/14517	0.221523	0.999999	ENSG00000158604/ENSG00000137642/ENSG00000264364/ENSG00000156232/ENSG00000073969/ENSG00000070182/ENSG00000197249/ENSG00000163554/ENSG00000151150/ENSG00000174567	TMED4/SORL1/DYNLL2/WHAMM/NSF/SPTB/SERPINA1/SPTA1/ANK3/GOLT1A	10
BP	GO:0010256	endomembrane system organization	20/584	412/14517	0.223309	0.999999	ENSG00000158604/ENSG00000161249/ENSG00000156232/ENSG00000135636/ENSG00000277561/ENSG00000122966/ENSG00000206127/ENSG00000232653/ENSG00000178115/ENSG00000178038/ENSG00000144339/ENSG00000163554/ENSG00000175265/ENSG00000186399/ENSG00000151150/ENSG00000265190/ENSG00000169247/ENSG00000159289/ENSG00000183629/ENSG00000132182	TMED4/DMKN/WHAMM/DYSF/GOLGA8IP/CIT/GOLGA8O/GOLGA8N/GOLGA8Q/ALS2CL/TMEFF2/SPTA1/GOLGA8A/GOLGA8R/ANK3/ANXA8/SH3TC2/GOLGA6A/GOLGA8G/NUP210	20
BP	GO:0051346	negative regulation of hydrolase activity	18/584	367/14517	0.225234	0.999999	ENSG00000137642/ENSG00000150938/ENSG00000116133/ENSG00000157680/ENSG00000125730/ENSG00000173530/ENSG00000106927/ENSG00000112379/ENSG00000197249/ENSG00000137501/ENSG00000166396/ENSG00000121552/ENSG00000099937/ENSG00000134259/ENSG00000197632/ENSG00000265190/ENSG00000178662/ENSG00000078081	SORL1/CRIM1/DHCR24/DGKI/C3/TNFRSF10D/AMBP/ARFGEF3/SERPINA1/SYTL2/SERPINB7/CSTA/SERPIND1/NGF/SERPINB2/ANXA8/CSRNP3/LAMP3	18
BP	GO:0051048	negative regulation of secretion	9/584	166/14517	0.225611	0.999999	ENSG00000156675/ENSG00000007384/ENSG00000162711/ENSG00000126562/ENSG00000163083/ENSG00000167851/ENSG00000134548/ENSG00000183044/ENSG00000168952	RAB11FIP1/RHBDF1/NLRP3/WNK4/INHBB/CD300A/SPX/ABAT/STXBP6	9
BP	GO:0036092	phosphatidylinositol-3-phosphate biosynthetic process	3/584	41/14517	0.227384	0.999999	ENSG00000040933/ENSG00000117461/ENSG00000162344	INPP4A/PIK3R3/FGF19	3
BP	GO:0044273	sulfur compound catabolic process	3/584	41/14517	0.227384	0.999999	ENSG00000100031/ENSG00000128965/ENSG00000188783	GGT1/CHAC1/PRELP	3
BP	GO:0045197	establishment or maintenance of epithelial cell apical/basal polarity	3/584	41/14517	0.227384	0.999999	ENSG00000072518/ENSG00000162738/ENSG00000074660	MARK2/VANGL2/SCARF1	3
BP	GO:0050701	interleukin-1 secretion	3/584	41/14517	0.227384	0.999999	ENSG00000173432/ENSG00000162711/ENSG00000126353	SAA1/NLRP3/CCR7	3
BP	GO:0072528	pyrimidine-containing compound biosynthetic process	3/584	41/14517	0.227384	0.999999	ENSG00000158825/ENSG00000178700/ENSG00000196511	CDA/DHFR2/TPK1	3
BP	GO:0030168	platelet activation	8/584	145/14517	0.229317	0.999999	ENSG00000167601/ENSG00000157680/ENSG00000136854/ENSG00000173432/ENSG00000141968/ENSG00000110799/ENSG00000160323/ENSG00000183044	AXL/DGKI/STXBP1/SAA1/VAV1/VWF/ADAMTS13/ABAT	8
BP	GO:2000377	regulation of reactive oxygen species metabolic process	8/584	145/14517	0.229317	0.999999	ENSG00000153904/ENSG00000120899/ENSG00000187554/ENSG00000135124/ENSG00000158125/ENSG00000160255/ENSG00000196689/ENSG00000140092	DDAH1/PTK2B/TLR5/P2RX4/XDH/ITGB2/TRPV1/FBLN5	8
BP	GO:0050865	regulation of cell activation	21/584	437/14517	0.229885	0.999999	ENSG00000146216/ENSG00000105246/ENSG00000167601/ENSG00000168811/ENSG00000136854/ENSG00000006062/ENSG00000144554/ENSG00000120217/ENSG00000141968/ENSG00000135426/ENSG00000164509/ENSG00000185338/ENSG00000162711/ENSG00000160255/ENSG00000167851/ENSG00000163554/ENSG00000198286/ENSG00000174564/ENSG00000126353/ENSG00000092929/ENSG00000183044	TTBK1/EBI3/AXL/IL12A/STXBP1/MAP3K14/FANCD2/CD274/VAV1/TESPA1/IL31RA/SOCS1/NLRP3/ITGB2/CD300A/SPTA1/CARD11/IL20RB/CCR7/UNC13D/ABAT	21
BP	GO:0032418	lysosome localization	4/584	61/14517	0.229929	0.999999	ENSG00000086730/ENSG00000136854/ENSG00000167851/ENSG00000092929	LAT2/STXBP1/CD300A/UNC13D	4
BP	GO:0032652	regulation of interleukin-1 production	4/584	61/14517	0.229929	0.999999	ENSG00000173432/ENSG00000162711/ENSG00000115009/ENSG00000126353	SAA1/NLRP3/CCL20/CCR7	4
BP	GO:0042310	vasoconstriction	4/584	61/14517	0.229929	0.999999	ENSG00000170214/ENSG00000018625/ENSG00000183023/ENSG00000179546	ADRA1B/ATP1A2/SLC8A1/HTR1D	4
BP	GO:0061045	negative regulation of wound healing	4/584	61/14517	0.229929	0.999999	ENSG00000197632/ENSG00000261150/ENSG00000183044/ENSG00000111863	SERPINB2/EPPK1/ABAT/ADTRP	4
BP	GO:0042110	T cell activation	18/584	369/14517	0.231999	0.999999	ENSG00000105246/ENSG00000168811/ENSG00000006062/ENSG00000136167/ENSG00000144554/ENSG00000120217/ENSG00000106003/ENSG00000141968/ENSG00000135426/ENSG00000185338/ENSG00000162711/ENSG00000167851/ENSG00000163554/ENSG00000198286/ENSG00000127152/ENSG00000154639/ENSG00000174564/ENSG00000126353	EBI3/IL12A/MAP3K14/LCP1/FANCD2/CD274/LFNG/VAV1/TESPA1/SOCS1/NLRP3/CD300A/SPTA1/CARD11/BCL11B/CXADR/IL20RB/CCR7	18
BP	GO:0006766	vitamin metabolic process	7/584	124/14517	0.232367	0.999999	ENSG00000138356/ENSG00000078070/ENSG00000140465/ENSG00000112303/ENSG00000140459/ENSG00000178700/ENSG00000196511	AOX1/MCCC1/CYP1A1/VNN2/CYP11A1/DHFR2/TPK1	7
BP	GO:0072006	nephron development	7/584	124/14517	0.232367	0.999999	ENSG00000162738/ENSG00000177464/ENSG00000149571/ENSG00000170962/ENSG00000166396/ENSG00000126562/ENSG00000163884	VANGL2/GPR4/KIRREL3/PDGFD/SERPINB7/WNK4/KLF15	7
BP	GO:0110053	regulation of actin filament organization	12/584	234/14517	0.233967	0.999999	ENSG00000164741/ENSG00000156232/ENSG00000120899/ENSG00000070182/ENSG00000122966/ENSG00000177106/ENSG00000144339/ENSG00000163554/ENSG00000166317/ENSG00000009694/ENSG00000126353/ENSG00000140030	DLC1/WHAMM/PTK2B/SPTB/CIT/EPS8L2/TMEFF2/SPTA1/SYNPO2L/TENM1/CCR7/GPR65	12
BP	GO:0015012	heparan sulfate proteoglycan biosynthetic process	2/584	23/14517	0.236114	0.999999	ENSG00000162738/ENSG00000138604	VANGL2/GLCE	2
BP	GO:0021952	central nervous system projection neuron axonogenesis	2/584	23/14517	0.236114	0.999999	ENSG00000197381/ENSG00000182580	ADARB1/EPHB3	2
BP	GO:0032673	regulation of interleukin-4 production	2/584	23/14517	0.236114	0.999999	ENSG00000162711/ENSG00000174564	NLRP3/IL20RB	2
BP	GO:0034110	regulation of homotypic cell-cell adhesion	2/584	23/14517	0.236114	0.999999	ENSG00000151150/ENSG00000183044	ANK3/ABAT	2
BP	GO:0045910	negative regulation of DNA recombination	2/584	23/14517	0.236114	0.999999	ENSG00000127311/ENSG00000147231	HELB/CXorf57	2
BP	GO:0050716	positive regulation of interleukin-1 secretion	2/584	23/14517	0.236114	0.999999	ENSG00000173432/ENSG00000162711	SAA1/NLRP3	2
BP	GO:0051560	mitochondrial calcium ion homeostasis	2/584	23/14517	0.236114	0.999999	ENSG00000196296/ENSG00000100678	ATP2A1/SLC8A3	2
BP	GO:0060122	inner ear receptor cell stereocilium organization	2/584	23/14517	0.236114	0.999999	ENSG00000162738/ENSG00000186862	VANGL2/PDZD7	2
BP	GO:0071800	podosome assembly	2/584	23/14517	0.236114	0.999999	ENSG00000136167/ENSG00000164400	LCP1/CSF2	2
BP	GO:2000300	regulation of synaptic vesicle exocytosis	2/584	23/14517	0.236114	0.999999	ENSG00000136854/ENSG00000099365	STXBP1/STX1B	2
BP	GO:0046635	positive regulation of alpha-beta T cell activation	3/584	42/14517	0.238159	0.999999	ENSG00000105246/ENSG00000168811/ENSG00000162711	EBI3/IL12A/NLRP3	3
BP	GO:0003333	amino acid transmembrane transport	4/584	62/14517	0.238651	0.999999	ENSG00000162383/ENSG00000018625/ENSG00000123643/ENSG00000101188	SLC1A7/ATP1A2/SLC36A1/NTSR1	4
BP	GO:0007218	neuropeptide signaling pathway	4/584	62/14517	0.238651	0.999999	ENSG00000101188/ENSG00000183671/ENSG00000009694/ENSG00000108018	NTSR1/GPR1/TENM1/SORCS1	4
BP	GO:0030004	cellular monovalent inorganic cation homeostasis	6/584	104/14517	0.240923	0.999999	ENSG00000049759/ENSG00000018625/ENSG00000050438/ENSG00000160183/ENSG00000183023/ENSG00000117262	NEDD4L/ATP1A2/SLC4A8/TMPRSS3/SLC8A1/GPR89A	6
BP	GO:0042552	myelination	6/584	104/14517	0.240923	0.999999	ENSG00000042832/ENSG00000112414/ENSG00000196876/ENSG00000169247/ENSG00000100678/ENSG00000205927	TG/ADGRG6/SCN8A/SH3TC2/SLC8A3/OLIG2	6
BP	GO:0051896	regulation of protein kinase B signaling	9/584	169/14517	0.240965	0.999999	ENSG00000167601/ENSG00000113070/ENSG00000169914/ENSG00000173083/ENSG00000141968/ENSG00000159445/ENSG00000158125/ENSG00000162344/ENSG00000126353	AXL/HBEGF/OTUD3/HPSE/VAV1/THEM4/XDH/FGF19/CCR7	9
BP	GO:0015718	monocarboxylic acid transport	7/584	126/14517	0.244426	0.999999	ENSG00000141526/ENSG00000178752/ENSG00000147100/ENSG00000135124/ENSG00000101188/ENSG00000134548/ENSG00000183044	SLC16A3/ERFE/SLC16A2/P2RX4/NTSR1/SPX/ABAT	7
BP	GO:0022412	cellular process involved in reproduction in multicellular organism	13/584	259/14517	0.244877	0.999999	ENSG00000120899/ENSG00000105948/ENSG00000197181/ENSG00000155816/ENSG00000179598/ENSG00000139618/ENSG00000163083/ENSG00000255346/ENSG00000121101/ENSG00000101104/ENSG00000154639/ENSG00000227234/ENSG00000124092	PTK2B/TTC26/PIWIL2/FMN2/PLD6/BRCA2/INHBB/NOX5/TEX14/PABPC1L/CXADR/SPANXB1/CTCFL	13
BP	GO:0007409	axonogenesis	20/584	419/14517	0.245881	0.999999	ENSG00000138623/ENSG00000012171/ENSG00000182606/ENSG00000162490/ENSG00000197381/ENSG00000149294/ENSG00000136854/ENSG00000072518/ENSG00000076356/ENSG00000070182/ENSG00000162738/ENSG00000182580/ENSG00000124171/ENSG00000163554/ENSG00000134259/ENSG00000127152/ENSG00000188783/ENSG00000007372/ENSG00000151150/ENSG00000187122	SEMA7A/SEMA3B/TRAK1/DRAXIN/ADARB1/NCAM1/STXBP1/MARK2/PLXNA2/SPTB/VANGL2/EPHB3/PARD6B/SPTA1/NGF/BCL11B/PRELP/PAX6/ANK3/SLIT1	20
BP	GO:0010952	positive regulation of peptidase activity	9/584	170/14517	0.246163	0.999999	ENSG00000146216/ENSG00000164741/ENSG00000177076/ENSG00000162711/ENSG00000158125/ENSG00000181634/ENSG00000134259/ENSG00000171056/ENSG00000196730	TTBK1/DLC1/ACER2/NLRP3/XDH/TNFSF15/NGF/SOX7/DAPK1	9
BP	GO:1904018	positive regulation of vasculature development	9/584	170/14517	0.246163	0.999999	ENSG00000153904/ENSG00000120899/ENSG00000125730/ENSG00000197405/ENSG00000170962/ENSG00000115008/ENSG00000166396/ENSG00000160255/ENSG00000171236	DDAH1/PTK2B/C3/C5AR1/PDGFD/IL1A/SERPINB7/ITGB2/LRG1	9
BP	GO:0009064	glutamine family amino acid metabolic process	4/584	63/14517	0.247449	0.999999	ENSG00000153904/ENSG00000100031/ENSG00000128683/ENSG00000147576	DDAH1/GGT1/GAD1/ADHFE1	4
BP	GO:0045582	positive regulation of T cell differentiation	4/584	63/14517	0.247449	0.999999	ENSG00000168811/ENSG00000135426/ENSG00000185338/ENSG00000162711	IL12A/TESPA1/SOCS1/NLRP3	4
BP	GO:0055006	cardiac cell development	4/584	63/14517	0.247449	0.999999	ENSG00000198563/ENSG00000154639/ENSG00000183023/ENSG00000101306	DDX39B/CXADR/SLC8A1/MYLK2	4
BP	GO:1900076	regulation of cellular response to insulin stimulus	4/584	63/14517	0.247449	0.999999	ENSG00000147162/ENSG00000117461/ENSG00000185338/ENSG00000115290	OGT/PIK3R3/SOCS1/GRB14	4
BP	GO:0045580	regulation of T cell differentiation	6/584	105/14517	0.247628	0.999999	ENSG00000168811/ENSG00000144554/ENSG00000135426/ENSG00000185338/ENSG00000162711/ENSG00000198286	IL12A/FANCD2/TESPA1/SOCS1/NLRP3/CARD11	6
BP	GO:0006584	catecholamine metabolic process	3/584	43/14517	0.249018	0.999999	ENSG00000189221/ENSG00000183044/ENSG00000131480	MAOA/ABAT/AOC2	3
BP	GO:0009712	catechol-containing compound metabolic process	3/584	43/14517	0.249018	0.999999	ENSG00000189221/ENSG00000183044/ENSG00000131480	MAOA/ABAT/AOC2	3
BP	GO:0010828	positive regulation of glucose transmembrane transport	3/584	43/14517	0.249018	0.999999	ENSG00000125730/ENSG00000117461/ENSG00000162344	C3/PIK3R3/FGF19	3
BP	GO:0035088	establishment or maintenance of apical/basal cell polarity	3/584	43/14517	0.249018	0.999999	ENSG00000072518/ENSG00000162738/ENSG00000074660	MARK2/VANGL2/SCARF1	3
BP	GO:0050879	multicellular organismal movement	3/584	43/14517	0.249018	0.999999	ENSG00000198947/ENSG00000196296/ENSG00000100678	DMD/ATP2A1/SLC8A3	3
BP	GO:0050881	musculoskeletal movement	3/584	43/14517	0.249018	0.999999	ENSG00000198947/ENSG00000196296/ENSG00000100678	DMD/ATP2A1/SLC8A3	3
BP	GO:0051898	negative regulation of protein kinase B signaling	3/584	43/14517	0.249018	0.999999	ENSG00000169914/ENSG00000159445/ENSG00000158125	OTUD3/THEM4/XDH	3
BP	GO:0061245	establishment or maintenance of bipolar cell polarity	3/584	43/14517	0.249018	0.999999	ENSG00000072518/ENSG00000162738/ENSG00000074660	MARK2/VANGL2/SCARF1	3
BP	GO:0071320	cellular response to cAMP	3/584	43/14517	0.249018	0.999999	ENSG00000183023/ENSG00000100678/ENSG00000124253	SLC8A1/SLC8A3/PCK1	3
BP	GO:0051235	maintenance of location	14/584	283/14517	0.250563	0.999999	ENSG00000137642/ENSG00000142185/ENSG00000106484/ENSG00000120899/ENSG00000125730/ENSG00000018625/ENSG00000149596/ENSG00000101188/ENSG00000198947/ENSG00000151150/ENSG00000183023/ENSG00000196689/ENSG00000196296/ENSG00000126353	SORL1/TRPM2/MEST/PTK2B/C3/ATP1A2/JPH2/NTSR1/DMD/ANK3/SLC8A1/TRPV1/ATP2A1/CCR7	14
BP	GO:0002026	regulation of the force of heart contraction	2/584	24/14517	0.251208	0.999999	ENSG00000018625/ENSG00000183023	ATP1A2/SLC8A1	2
BP	GO:0039694	viral RNA genome replication	2/584	24/14517	0.251208	0.999999	ENSG00000168010/ENSG00000153558	ATG16L2/FBXL2	2
BP	GO:0045738	negative regulation of DNA repair	2/584	24/14517	0.251208	0.999999	ENSG00000127311/ENSG00000147231	HELB/CXorf57	2
BP	GO:0048596	embryonic camera-type eye morphogenesis	2/584	24/14517	0.251208	0.999999	ENSG00000002745/ENSG00000007372	WNT16/PAX6	2
BP	GO:0051156	glucose 6-phosphate metabolic process	2/584	24/14517	0.251208	0.999999	ENSG00000169299/ENSG00000156510	PGM2/HKDC1	2
BP	GO:0060632	regulation of microtubule-based movement	2/584	24/14517	0.251208	0.999999	ENSG00000169126/ENSG00000105877	ARMC4/DNAH11	2
BP	GO:0098901	regulation of cardiac muscle cell action potential	2/584	24/14517	0.251208	0.999999	ENSG00000154639/ENSG00000151150	CXADR/ANK3	2
BP	GO:0007272	ensheathment of neurons	6/584	106/14517	0.254386	0.999999	ENSG00000042832/ENSG00000112414/ENSG00000196876/ENSG00000169247/ENSG00000100678/ENSG00000205927	TG/ADGRG6/SCN8A/SH3TC2/SLC8A3/OLIG2	6
BP	GO:0008366	axon ensheathment	6/584	106/14517	0.254386	0.999999	ENSG00000042832/ENSG00000112414/ENSG00000196876/ENSG00000169247/ENSG00000100678/ENSG00000205927	TG/ADGRG6/SCN8A/SH3TC2/SLC8A3/OLIG2	6
BP	GO:0007600	sensory perception	21/584	445/14517	0.255361	0.999999	ENSG00000145390/ENSG00000177106/ENSG00000135124/ENSG00000197405/ENSG00000196549/ENSG00000160183/ENSG00000101188/ENSG00000186862/ENSG00000134548/ENSG00000198691/ENSG00000105991/ENSG00000007372/ENSG00000162572/ENSG00000050555/ENSG00000165899/ENSG00000196689/ENSG00000162896/ENSG00000131620/ENSG00000160862/ENSG00000183638/ENSG00000131480	USP53/EPS8L2/P2RX4/C5AR1/MME/TMPRSS3/NTSR1/PDZD7/SPX/ABCA4/HOXA1/PAX6/SCNN1D/LAMC3/OTOGL/TRPV1/PIGR/ANO1/AZGP1/RP1L1/AOC2	21
BP	GO:0007160	cell-matrix adhesion	10/584	194/14517	0.255386	0.999999	ENSG00000164741/ENSG00000156232/ENSG00000120899/ENSG00000173083/ENSG00000177076/ENSG00000160255/ENSG00000160323/ENSG00000126353/ENSG00000115221/ENSG00000140092	DLC1/WHAMM/PTK2B/HPSE/ACER2/ITGB2/ADAMTS13/CCR7/ITGB6/FBLN5	10
BP	GO:0031346	positive regulation of cell projection organization	16/584	330/14517	0.256058	0.999999	ENSG00000138623/ENSG00000049759/ENSG00000182606/ENSG00000145934/ENSG00000196083/ENSG00000120899/ENSG00000072518/ENSG00000076356/ENSG00000177106/ENSG00000148677/ENSG00000074660/ENSG00000134259/ENSG00000162105/ENSG00000009694/ENSG00000126353/ENSG00000100558	SEMA7A/NEDD4L/TRAK1/TENM2/IL1RAP/PTK2B/MARK2/PLXNA2/EPS8L2/ANKRD1/SCARF1/NGF/SHANK2/TENM1/CCR7/PLEK2	16
BP	GO:1902117	positive regulation of organelle assembly	4/584	64/14517	0.256317	0.999999	ENSG00000116299/ENSG00000136167/ENSG00000166004/ENSG00000164400	KIAA1324/LCP1/CEP295/CSF2	4
BP	GO:0006816	calcium ion transport	17/584	353/14517	0.256318	0.999999	ENSG00000142185/ENSG00000120899/ENSG00000018625/ENSG00000178623/ENSG00000149596/ENSG00000135124/ENSG00000101188/ENSG00000166473/ENSG00000198947/ENSG00000183023/ENSG00000196689/ENSG00000100346/ENSG00000196296/ENSG00000126353/ENSG00000166762/ENSG00000100678/ENSG00000170290	TRPM2/PTK2B/ATP1A2/GPR35/JPH2/P2RX4/NTSR1/PKD1L2/DMD/SLC8A1/TRPV1/CACNA1I/ATP2A1/CCR7/CATSPER2/SLC8A3/SLN	17
BP	GO:0043524	negative regulation of neuron apoptotic process	7/584	128/14517	0.256676	0.999999	ENSG00000162490/ENSG00000167601/ENSG00000136854/ENSG00000120899/ENSG00000197405/ENSG00000196584/ENSG00000134259	DRAXIN/AXL/STXBP1/PTK2B/C5AR1/XRCC2/NGF	7
BP	GO:0032411	positive regulation of transporter activity	5/584	85/14517	0.256816	0.999999	ENSG00000149596/ENSG00000126562/ENSG00000101188/ENSG00000198947/ENSG00000151150	JPH2/WNK4/NTSR1/DMD/ANK3	5
BP	GO:0048167	regulation of synaptic plasticity	8/584	150/14517	0.257227	0.999999	ENSG00000157680/ENSG00000136854/ENSG00000120899/ENSG00000172137/ENSG00000058335/ENSG00000167371/ENSG00000162105/ENSG00000100678	DGKI/STXBP1/PTK2B/CALB2/RASGRF1/PRRT2/SHANK2/SLC8A3	8
BP	GO:0050769	positive regulation of neurogenesis	19/584	400/14517	0.259623	0.999999	ENSG00000138623/ENSG00000146216/ENSG00000158555/ENSG00000049759/ENSG00000182606/ENSG00000196083/ENSG00000120899/ENSG00000072518/ENSG00000076356/ENSG00000088305/ENSG00000148677/ENSG00000196584/ENSG00000074660/ENSG00000134259/ENSG00000007372/ENSG00000186462/ENSG00000162105/ENSG00000156466/ENSG00000205927	SEMA7A/TTBK1/GDPD5/NEDD4L/TRAK1/IL1RAP/PTK2B/MARK2/PLXNA2/DNMT3B/ANKRD1/XRCC2/SCARF1/NGF/PAX6/NAP1L2/SHANK2/GDF6/OLIG2	19
BP	GO:0002709	regulation of T cell mediated immunity	3/584	44/14517	0.259949	0.999999	ENSG00000168811/ENSG00000162711/ENSG00000174564	IL12A/NLRP3/IL20RB	3
BP	GO:0006576	cellular biogenic amine metabolic process	3/584	44/14517	0.259949	0.999999	ENSG00000115758/ENSG00000189221/ENSG00000150540	ODC1/MAOA/HNMT	3
BP	GO:0010524	positive regulation of calcium ion transport into cytosol	3/584	44/14517	0.259949	0.999999	ENSG00000149596/ENSG00000135124/ENSG00000101188	JPH2/P2RX4/NTSR1	3
BP	GO:0030195	negative regulation of blood coagulation	3/584	44/14517	0.259949	0.999999	ENSG00000197632/ENSG00000183044/ENSG00000111863	SERPINB2/ABAT/ADTRP	3
BP	GO:0032011	ARF protein signal transduction	3/584	44/14517	0.259949	0.999999	ENSG00000008256/ENSG00000072818/ENSG00000112379	CYTH3/ACAP1/ARFGEF3	3
BP	GO:0032012	regulation of ARF protein signal transduction	3/584	44/14517	0.259949	0.999999	ENSG00000008256/ENSG00000072818/ENSG00000112379	CYTH3/ACAP1/ARFGEF3	3
BP	GO:0032370	positive regulation of lipid transport	3/584	44/14517	0.259949	0.999999	ENSG00000178752/ENSG00000135124/ENSG00000101188	ERFE/P2RX4/NTSR1	3
BP	GO:0032663	regulation of interleukin-2 production	3/584	44/14517	0.259949	0.999999	ENSG00000115008/ENSG00000198286/ENSG00000174564	IL1A/CARD11/IL20RB	3
BP	GO:0051187	cofactor catabolic process	3/584	44/14517	0.259949	0.999999	ENSG00000100031/ENSG00000106927/ENSG00000128965	GGT1/AMBP/CHAC1	3
BP	GO:1900047	negative regulation of hemostasis	3/584	44/14517	0.259949	0.999999	ENSG00000197632/ENSG00000183044/ENSG00000111863	SERPINB2/ABAT/ADTRP	3
BP	GO:0042177	negative regulation of protein catabolic process	6/584	107/14517	0.261194	0.999999	ENSG00000147162/ENSG00000108465/ENSG00000155816/ENSG00000273841/ENSG00000180667/ENSG00000078081	OGT/CDK5RAP3/FMN2/TAF9/YOD1/LAMP3	6
BP	GO:0046718	viral entry into host cell	6/584	107/14517	0.261194	0.999999	ENSG00000167601/ENSG00000149294/ENSG00000166825/ENSG00000163347/ENSG00000154639/ENSG00000115221	AXL/NCAM1/ANPEP/CLDN1/CXADR/ITGB6	6
BP	GO:0006644	phospholipid metabolic process	20/584	424/14517	0.262561	0.999999	ENSG00000040933/ENSG00000120899/ENSG00000113070/ENSG00000105520/ENSG00000163898/ENSG00000274602/ENSG00000117461/ENSG00000102230/ENSG00000100344/ENSG00000179598/ENSG00000141968/ENSG00000172197/ENSG00000103056/ENSG00000168528/ENSG00000167103/ENSG00000162344/ENSG00000126353/ENSG00000100288/ENSG00000163803/ENSG00000149527	INPP4A/PTK2B/HBEGF/PLPPR2/LIPH/PI4KAP1/PIK3R3/PCYT1B/PNPLA3/PLD6/VAV1/MBOAT1/SMPD3/SERINC2/PIP5KL1/FGF19/CCR7/CHKB/PLB1/PLCH2	20
BP	GO:0051604	protein maturation	14/584	286/14517	0.262824	0.999999	ENSG00000137642/ENSG00000116133/ENSG00000100031/ENSG00000125730/ENSG00000147162/ENSG00000128965/ENSG00000007384/ENSG00000135678/ENSG00000197405/ENSG00000196549/ENSG00000143502/ENSG00000134259/ENSG00000160323/ENSG00000196188	SORL1/DHCR24/GGT1/C3/OGT/CHAC1/RHBDF1/CPM/C5AR1/MME/SUSD4/NGF/ADAMTS13/CTSE	14
BP	GO:0045619	regulation of lymphocyte differentiation	7/584	129/14517	0.262868	0.999999	ENSG00000167601/ENSG00000168811/ENSG00000144554/ENSG00000135426/ENSG00000185338/ENSG00000162711/ENSG00000198286	AXL/IL12A/FANCD2/TESPA1/SOCS1/NLRP3/CARD11	7
BP	GO:0009100	glycoprotein metabolic process	18/584	378/14517	0.263476	0.999999	ENSG00000182606/ENSG00000187210/ENSG00000134109/ENSG00000113070/ENSG00000162738/ENSG00000147162/ENSG00000173083/ENSG00000177076/ENSG00000106003/ENSG00000163389/ENSG00000138604/ENSG00000174951/ENSG00000086848/ENSG00000160323/ENSG00000126353/ENSG00000184005/ENSG00000139133/ENSG00000176945	TRAK1/GCNT1/EDEM1/HBEGF/VANGL2/OGT/HPSE/ACER2/LFNG/POGLUT1/GLCE/FUT1/ALG9/ADAMTS13/CCR7/ST6GALNAC3/ALG10/MUC20	18
BP	GO:0051222	positive regulation of protein transport	18/584	378/14517	0.263476	0.999999	ENSG00000137642/ENSG00000196083/ENSG00000121236/ENSG00000134109/ENSG00000173432/ENSG00000010310/ENSG00000110723/ENSG00000120217/ENSG00000148677/ENSG00000162711/ENSG00000115008/ENSG00000054392/ENSG00000150540/ENSG00000140678/ENSG00000151150/ENSG00000009694/ENSG00000131620/ENSG00000183044	SORL1/IL1RAP/TRIM6/EDEM1/SAA1/GIPR/EXPH5/CD274/ANKRD1/NLRP3/IL1A/HHAT/HNMT/ITGAX/ANK3/TENM1/ANO1/ABAT	18
BP	GO:0006650	glycerophospholipid metabolic process	16/584	332/14517	0.263674	0.999999	ENSG00000040933/ENSG00000113070/ENSG00000163898/ENSG00000274602/ENSG00000117461/ENSG00000102230/ENSG00000100344/ENSG00000179598/ENSG00000141968/ENSG00000172197/ENSG00000168528/ENSG00000167103/ENSG00000162344/ENSG00000100288/ENSG00000163803/ENSG00000149527	INPP4A/HBEGF/LIPH/PI4KAP1/PIK3R3/PCYT1B/PNPLA3/PLD6/VAV1/MBOAT1/SERINC2/PIP5KL1/FGF19/CHKB/PLB1/PLCH2	16
BP	GO:0006767	water-soluble vitamin metabolic process	5/584	86/14517	0.264499	0.999999	ENSG00000138356/ENSG00000078070/ENSG00000112303/ENSG00000178700/ENSG00000196511	AOX1/MCCC1/VNN2/DHFR2/TPK1	5
BP	GO:0021782	glial cell development	5/584	86/14517	0.264499	0.999999	ENSG00000146216/ENSG00000112414/ENSG00000050555/ENSG00000169247/ENSG00000100429	TTBK1/ADGRG6/LAMC3/SH3TC2/HDAC10	5
BP	GO:0048708	astrocyte differentiation	4/584	65/14517	0.265247	0.999999	ENSG00000146216/ENSG00000007372/ENSG00000050555/ENSG00000162367	TTBK1/PAX6/LAMC3/TAL1	4
BP	GO:0050886	endocrine process	4/584	65/14517	0.265247	0.999999	ENSG00000156675/ENSG00000196549/ENSG00000170498/ENSG00000163083	RAB11FIP1/MME/KISS1/INHBB	4
BP	GO:0000188	inactivation of MAPK activity	2/584	25/14517	0.266325	0.999999	ENSG00000138166/ENSG00000184545	DUSP5/DUSP8	2
BP	GO:0006335	DNA replication-dependent nucleosome assembly	2/584	25/14517	0.266325	0.999999	ENSG00000274750/ENSG00000273983	HIST1H3E/HIST1H3G	2
BP	GO:0006658	phosphatidylserine metabolic process	2/584	25/14517	0.266325	0.999999	ENSG00000172197/ENSG00000168528	MBOAT1/SERINC2	2
BP	GO:0018200	peptidyl-glutamic acid modification	2/584	25/14517	0.266325	0.999999	ENSG00000135049/ENSG00000214021	AGTPBP1/TTLL3	2
BP	GO:0022011	myelination in peripheral nervous system	2/584	25/14517	0.266325	0.999999	ENSG00000112414/ENSG00000169247	ADGRG6/SH3TC2	2
BP	GO:0032292	peripheral nervous system axon ensheathment	2/584	25/14517	0.266325	0.999999	ENSG00000112414/ENSG00000169247	ADGRG6/SH3TC2	2
BP	GO:0032733	positive regulation of interleukin-10 production	2/584	25/14517	0.266325	0.999999	ENSG00000120217/ENSG00000174564	CD274/IL20RB	2
BP	GO:0034723	DNA replication-dependent nucleosome organization	2/584	25/14517	0.266325	0.999999	ENSG00000274750/ENSG00000273983	HIST1H3E/HIST1H3G	2
BP	GO:0042554	superoxide anion generation	2/584	25/14517	0.266325	0.999999	ENSG00000160255/ENSG00000255346	ITGB2/NOX5	2
BP	GO:0045920	negative regulation of exocytosis	2/584	25/14517	0.266325	0.999999	ENSG00000167851/ENSG00000168952	CD300A/STXBP6	2
BP	GO:0051569	regulation of histone H3-K4 methylation	2/584	25/14517	0.266325	0.999999	ENSG00000088305/ENSG00000124092	DNMT3B/CTCFL	2
BP	GO:0060314	regulation of ryanodine-sensitive calcium-release channel activity	2/584	25/14517	0.266325	0.999999	ENSG00000149596/ENSG00000198947	JPH2/DMD	2
BP	GO:1904357	negative regulation of telomere maintenance via telomere lengthening	2/584	25/14517	0.266325	0.999999	ENSG00000172795/ENSG00000140451	DCP2/PIF1	2
BP	GO:0006066	alcohol metabolic process	14/584	287/14517	0.266959	0.999999	ENSG00000137642/ENSG00000116133/ENSG00000040933/ENSG00000120899/ENSG00000168781/ENSG00000177076/ENSG00000120915/ENSG00000101188/ENSG00000140459/ENSG00000074660/ENSG00000101333/ENSG00000163803/ENSG00000124253/ENSG00000149527	SORL1/DHCR24/INPP4A/PTK2B/PPIP5K1/ACER2/EPHX2/NTSR1/CYP11A1/SCARF1/PLCB4/PLB1/PCK1/PLCH2	14
BP	GO:0007498	mesoderm development	6/584	108/14517	0.26805	0.999999	ENSG00000106484/ENSG00000066056/ENSG00000163389/ENSG00000113196/ENSG00000162367/ENSG00000007264	MEST/TIE1/POGLUT1/HAND1/TAL1/MATK	6
BP	GO:0033157	regulation of intracellular protein transport	12/584	242/14517	0.269413	0.999999	ENSG00000137642/ENSG00000134109/ENSG00000136167/ENSG00000180667/ENSG00000171033/ENSG00000054392/ENSG00000150540/ENSG00000140678/ENSG00000151150/ENSG00000009694/ENSG00000169247/ENSG00000115137	SORL1/EDEM1/LCP1/YOD1/PKIA/HHAT/HNMT/ITGAX/ANK3/TENM1/SH3TC2/DNAJC27	12
BP	GO:0006195	purine nucleotide catabolic process	3/584	45/14517	0.270942	0.999999	ENSG00000169567/ENSG00000158125/ENSG00000115252	HINT1/XDH/PDE1A	3
BP	GO:0007528	neuromuscular junction development	3/584	45/14517	0.270942	0.999999	ENSG00000151150/ENSG00000162105/ENSG00000206561	ANK3/SHANK2/COLQ	3
BP	GO:0046426	negative regulation of JAK-STAT cascade	3/584	45/14517	0.270942	0.999999	ENSG00000172061/ENSG00000126500/ENSG00000185338	LRRC15/FLRT1/SOCS1	3
BP	GO:0046626	regulation of insulin receptor signaling pathway	3/584	45/14517	0.270942	0.999999	ENSG00000147162/ENSG00000185338/ENSG00000115290	OGT/SOCS1/GRB14	3
BP	GO:0098586	cellular response to virus	3/584	45/14517	0.270942	0.999999	ENSG00000168811/ENSG00000129657/ENSG00000121236	IL12A/SEC14L1/TRIM6	3
BP	GO:1904893	negative regulation of STAT cascade	3/584	45/14517	0.270942	0.999999	ENSG00000172061/ENSG00000126500/ENSG00000185338	LRRC15/FLRT1/SOCS1	3
BP	GO:0051962	positive regulation of nervous system development	21/584	450/14517	0.271837	0.999999	ENSG00000138623/ENSG00000146216/ENSG00000158555/ENSG00000049759/ENSG00000182606/ENSG00000196083/ENSG00000120899/ENSG00000072518/ENSG00000076356/ENSG00000182580/ENSG00000088305/ENSG00000148677/ENSG00000126500/ENSG00000196584/ENSG00000074660/ENSG00000134259/ENSG00000007372/ENSG00000186462/ENSG00000162105/ENSG00000156466/ENSG00000205927	SEMA7A/TTBK1/GDPD5/NEDD4L/TRAK1/IL1RAP/PTK2B/MARK2/PLXNA2/EPHB3/DNMT3B/ANKRD1/FLRT1/XRCC2/SCARF1/NGF/PAX6/NAP1L2/SHANK2/GDF6/OLIG2	21
BP	GO:0007606	sensory perception of chemical stimulus	5/584	87/14517	0.272234	0.999999	ENSG00000197405/ENSG00000162572/ENSG00000196689/ENSG00000162896/ENSG00000160862	C5AR1/SCNN1D/TRPV1/PIGR/AZGP1	5
BP	GO:1901615	organic hydroxy compound metabolic process	20/584	427/14517	0.272774	0.999999	ENSG00000137642/ENSG00000116133/ENSG00000040933/ENSG00000120899/ENSG00000168781/ENSG00000177076/ENSG00000042832/ENSG00000140465/ENSG00000120915/ENSG00000101188/ENSG00000140459/ENSG00000074660/ENSG00000189221/ENSG00000101333/ENSG00000162344/ENSG00000163803/ENSG00000183044/ENSG00000131480/ENSG00000124253/ENSG00000149527	SORL1/DHCR24/INPP4A/PTK2B/PPIP5K1/ACER2/TG/CYP1A1/EPHX2/NTSR1/CYP11A1/SCARF1/MAOA/PLCB4/FGF19/PLB1/ABAT/AOC2/PCK1/PLCH2	20
BP	GO:0006687	glycosphingolipid metabolic process	4/584	66/14517	0.274234	0.999999	ENSG00000101846/ENSG00000103056/ENSG00000095794/ENSG00000184005	STS/SMPD3/CREM/ST6GALNAC3	4
BP	GO:0034109	homotypic cell-cell adhesion	4/584	66/14517	0.274234	0.999999	ENSG00000136854/ENSG00000154639/ENSG00000151150/ENSG00000183044	STXBP1/CXADR/ANK3/ABAT	4
BP	GO:0043242	negative regulation of protein complex disassembly	4/584	66/14517	0.274234	0.999999	ENSG00000070182/ENSG00000163554/ENSG00000170290/ENSG00000138100	SPTB/SPTA1/SLN/TRIM54	4
BP	GO:0097756	negative regulation of blood vessel diameter	4/584	66/14517	0.274234	0.999999	ENSG00000170214/ENSG00000018625/ENSG00000183023/ENSG00000179546	ADRA1B/ATP1A2/SLC8A1/HTR1D	4
BP	GO:0006486	protein glycosylation	12/584	244/14517	0.278545	0.999999	ENSG00000182606/ENSG00000187210/ENSG00000147162/ENSG00000177076/ENSG00000106003/ENSG00000163389/ENSG00000174951/ENSG00000086848/ENSG00000160323/ENSG00000184005/ENSG00000139133/ENSG00000176945	TRAK1/GCNT1/OGT/ACER2/LFNG/POGLUT1/FUT1/ALG9/ADAMTS13/ST6GALNAC3/ALG10/MUC20	12
BP	GO:0043413	macromolecule glycosylation	12/584	244/14517	0.278545	0.999999	ENSG00000182606/ENSG00000187210/ENSG00000147162/ENSG00000177076/ENSG00000106003/ENSG00000163389/ENSG00000174951/ENSG00000086848/ENSG00000160323/ENSG00000184005/ENSG00000139133/ENSG00000176945	TRAK1/GCNT1/OGT/ACER2/LFNG/POGLUT1/FUT1/ALG9/ADAMTS13/ST6GALNAC3/ALG10/MUC20	12
BP	GO:0007015	actin filament organization	17/584	359/14517	0.27864	0.999999	ENSG00000120756/ENSG00000164741/ENSG00000156232/ENSG00000120899/ENSG00000070182/ENSG00000136167/ENSG00000075539/ENSG00000122966/ENSG00000177106/ENSG00000155816/ENSG00000144339/ENSG00000163554/ENSG00000166317/ENSG00000128641/ENSG00000009694/ENSG00000126353/ENSG00000140030	PLS1/DLC1/WHAMM/PTK2B/SPTB/LCP1/FRYL/CIT/EPS8L2/FMN2/TMEFF2/SPTA1/SYNPO2L/MYO1B/TENM1/CCR7/GPR65	17
BP	GO:0002250	adaptive immune response	13/584	267/14517	0.279222	0.999999	ENSG00000105246/ENSG00000168811/ENSG00000086730/ENSG00000120899/ENSG00000125730/ENSG00000164509/ENSG00000162711/ENSG00000143502/ENSG00000026751/ENSG00000174564/ENSG00000164520/ENSG00000092929/ENSG00000078081	EBI3/IL12A/LAT2/PTK2B/C3/IL31RA/NLRP3/SUSD4/SLAMF7/IL20RB/RAET1E/UNC13D/LAMP3	13
BP	GO:0010837	regulation of keratinocyte proliferation	2/584	26/14517	0.281441	0.999999	ENSG00000127152/ENSG00000261150	BCL11B/EPPK1	2
BP	GO:0015804	neutral amino acid transport	2/584	26/14517	0.281441	0.999999	ENSG00000123643/ENSG00000168528	SLC36A1/SERINC2	2
BP	GO:0019835	cytolysis	2/584	26/14517	0.281441	0.999999	ENSG00000164400/ENSG00000180644	CSF2/PRF1	2
BP	GO:0032094	response to food	2/584	26/14517	0.281441	0.999999	ENSG00000140465/ENSG00000134548	CYP1A1/SPX	2
BP	GO:0032309	icosanoid secretion	2/584	26/14517	0.281441	0.999999	ENSG00000135124/ENSG00000101188	P2RX4/NTSR1	2
BP	GO:0032743	positive regulation of interleukin-2 production	2/584	26/14517	0.281441	0.999999	ENSG00000115008/ENSG00000198286	IL1A/CARD11	2
BP	GO:0035587	purinergic receptor signaling pathway	2/584	26/14517	0.281441	0.999999	ENSG00000135124/ENSG00000175591	P2RX4/P2RY2	2
BP	GO:0043552	positive regulation of phosphatidylinositol 3-kinase activity	2/584	26/14517	0.281441	0.999999	ENSG00000120899/ENSG00000126353	PTK2B/CCR7	2
BP	GO:0051930	regulation of sensory perception of pain	2/584	26/14517	0.281441	0.999999	ENSG00000101188/ENSG00000134548	NTSR1/SPX	2
BP	GO:0051931	regulation of sensory perception	2/584	26/14517	0.281441	0.999999	ENSG00000101188/ENSG00000134548	NTSR1/SPX	2
BP	GO:0071312	cellular response to alkaloid	2/584	26/14517	0.281441	0.999999	ENSG00000183023/ENSG00000196689	SLC8A1/TRPV1	2
BP	GO:0090023	positive regulation of neutrophil chemotaxis	2/584	26/14517	0.281441	0.999999	ENSG00000197405/ENSG00000126353	C5AR1/CCR7	2
BP	GO:1900087	positive regulation of G1/S transition of mitotic cell cycle	2/584	26/14517	0.281441	0.999999	ENSG00000140465/ENSG00000118971	CYP1A1/CCND2	2
BP	GO:1902803	regulation of synaptic vesicle transport	2/584	26/14517	0.281441	0.999999	ENSG00000136854/ENSG00000099365	STXBP1/STX1B	2
BP	GO:2000403	positive regulation of lymphocyte migration	2/584	26/14517	0.281441	0.999999	ENSG00000120899/ENSG00000115009	PTK2B/CCL20	2
BP	GO:0002791	regulation of peptide secretion	18/584	383/14517	0.281627	0.999999	ENSG00000196083/ENSG00000121236/ENSG00000156675/ENSG00000173432/ENSG00000010310/ENSG00000110723/ENSG00000007384/ENSG00000120217/ENSG00000148677/ENSG00000187554/ENSG00000185338/ENSG00000162711/ENSG00000115008/ENSG00000170498/ENSG00000163083/ENSG00000126353/ENSG00000131620/ENSG00000183044	IL1RAP/TRIM6/RAB11FIP1/SAA1/GIPR/EXPH5/RHBDF1/CD274/ANKRD1/TLR5/SOCS1/NLRP3/IL1A/KISS1/INHBB/CCR7/ANO1/ABAT	18
BP	GO:0019933	cAMP-mediated signaling	6/584	110/14517	0.281891	0.999999	ENSG00000170214/ENSG00000010310/ENSG00000112414/ENSG00000160013/ENSG00000186472/ENSG00000140030	ADRA1B/GIPR/ADGRG6/PTGIR/PCLO/GPR65	6
BP	GO:0001541	ovarian follicle development	3/584	46/14517	0.281984	0.999999	ENSG00000102230/ENSG00000106003/ENSG00000163083	PCYT1B/LFNG/INHBB	3
BP	GO:0043550	regulation of lipid kinase activity	3/584	46/14517	0.281984	0.999999	ENSG00000120899/ENSG00000117461/ENSG00000126353	PTK2B/PIK3R3/CCR7	3
BP	GO:0046068	cGMP metabolic process	3/584	46/14517	0.281984	0.999999	ENSG00000120899/ENSG00000120937/ENSG00000115252	PTK2B/NPPB/PDE1A	3
BP	GO:0086065	cell communication involved in cardiac conduction	3/584	46/14517	0.281984	0.999999	ENSG00000018625/ENSG00000154639/ENSG00000183023	ATP1A2/CXADR/SLC8A1	3
BP	GO:0050708	regulation of protein secretion	17/584	360/14517	0.282426	0.999999	ENSG00000196083/ENSG00000121236/ENSG00000156675/ENSG00000173432/ENSG00000010310/ENSG00000110723/ENSG00000007384/ENSG00000120217/ENSG00000148677/ENSG00000187554/ENSG00000185338/ENSG00000162711/ENSG00000115008/ENSG00000163083/ENSG00000126353/ENSG00000131620/ENSG00000183044	IL1RAP/TRIM6/RAB11FIP1/SAA1/GIPR/EXPH5/RHBDF1/CD274/ANKRD1/TLR5/SOCS1/NLRP3/IL1A/INHBB/CCR7/ANO1/ABAT	17
BP	GO:0031100	animal organ regeneration	4/584	67/14517	0.28327	0.999999	ENSG00000167601/ENSG00000136167/ENSG00000197405/ENSG00000163347	AXL/LCP1/C5AR1/CLDN1	4
BP	GO:0010720	positive regulation of cell development	21/584	454/14517	0.285297	0.999999	ENSG00000138623/ENSG00000146216/ENSG00000158555/ENSG00000049759/ENSG00000182606/ENSG00000196083/ENSG00000120899/ENSG00000072518/ENSG00000076356/ENSG00000088305/ENSG00000148677/ENSG00000196584/ENSG00000074660/ENSG00000198563/ENSG00000134259/ENSG00000007372/ENSG00000186462/ENSG00000162105/ENSG00000092929/ENSG00000156466/ENSG00000205927	SEMA7A/TTBK1/GDPD5/NEDD4L/TRAK1/IL1RAP/PTK2B/MARK2/PLXNA2/DNMT3B/ANKRD1/XRCC2/SCARF1/DDX39B/NGF/PAX6/NAP1L2/SHANK2/UNC13D/GDF6/OLIG2	21
BP	GO:0008593	regulation of Notch signaling pathway	5/584	89/14517	0.287843	0.999999	ENSG00000158555/ENSG00000187800/ENSG00000128965/ENSG00000106003/ENSG00000163389	GDPD5/PEAR1/CHAC1/LFNG/POGLUT1	5
BP	GO:1901606	alpha-amino acid catabolic process	5/584	89/14517	0.287843	0.999999	ENSG00000153904/ENSG00000078070/ENSG00000128683/ENSG00000150540/ENSG00000147576	DDAH1/MCCC1/GAD1/HNMT/ADHFE1	5
BP	GO:0045814	negative regulation of gene expression, epigenetic	6/584	111/14517	0.288872	0.999999	ENSG00000188486/ENSG00000088305/ENSG00000274750/ENSG00000203812/ENSG00000272196/ENSG00000273983	H2AFX/DNMT3B/HIST1H3E/HIST2H2AA3/HIST2H2AA4/HIST1H3G	6
BP	GO:0061041	regulation of wound healing	6/584	111/14517	0.288872	0.999999	ENSG00000113070/ENSG00000173083/ENSG00000197632/ENSG00000261150/ENSG00000183044/ENSG00000111863	HBEGF/HPSE/SERPINB2/EPPK1/ABAT/ADTRP	6
BP	GO:0002460	adaptive immune response based on somatic recombination of immune receptors built from immunoglobulin superfamily domains	9/584	178/14517	0.289014	0.999999	ENSG00000105246/ENSG00000168811/ENSG00000125730/ENSG00000164509/ENSG00000162711/ENSG00000143502/ENSG00000174564/ENSG00000164520/ENSG00000092929	EBI3/IL12A/C3/IL31RA/NLRP3/SUSD4/IL20RB/RAET1E/UNC13D	9
BP	GO:0006855	drug transmembrane transport	4/584	68/14517	0.292351	0.999999	ENSG00000162383/ENSG00000018625/ENSG00000197375/ENSG00000101188	SLC1A7/ATP1A2/SLC22A5/NTSR1	4
BP	GO:0021675	nerve development	4/584	68/14517	0.292351	0.999999	ENSG00000197381/ENSG00000105997/ENSG00000134259/ENSG00000105991	ADARB1/HOXA3/NGF/HOXA1	4
BP	GO:0060291	long-term synaptic potentiation	4/584	68/14517	0.292351	0.999999	ENSG00000120899/ENSG00000172137/ENSG00000162105/ENSG00000100678	PTK2B/CALB2/SHANK2/SLC8A3	4
BP	GO:0072676	lymphocyte migration	4/584	68/14517	0.292351	0.999999	ENSG00000120899/ENSG00000173432/ENSG00000115009/ENSG00000126353	PTK2B/SAA1/CCL20/CCR7	4
BP	GO:0007632	visual behavior	3/584	47/14517	0.293064	0.999999	ENSG00000125971/ENSG00000018625/ENSG00000105991	DYNLRB1/ATP1A2/HOXA1	3
BP	GO:0035176	social behavior	3/584	47/14517	0.293064	0.999999	ENSG00000110076/ENSG00000128683/ENSG00000162105	NRXN2/GAD1/SHANK2	3
BP	GO:0050819	negative regulation of coagulation	3/584	47/14517	0.293064	0.999999	ENSG00000197632/ENSG00000183044/ENSG00000111863	SERPINB2/ABAT/ADTRP	3
BP	GO:0051703	intraspecies interaction between organisms	3/584	47/14517	0.293064	0.999999	ENSG00000110076/ENSG00000128683/ENSG00000162105	NRXN2/GAD1/SHANK2	3
BP	GO:0060760	positive regulation of response to cytokine stimulus	3/584	47/14517	0.293064	0.999999	ENSG00000167601/ENSG00000121236/ENSG00000273841	AXL/TRIM6/TAF9	3
BP	GO:0048469	cell maturation	7/584	134/14517	0.294409	0.999999	ENSG00000167601/ENSG00000120899/ENSG00000179598/ENSG00000139618/ENSG00000074660/ENSG00000101104/ENSG00000162367	AXL/PTK2B/PLD6/BRCA2/SCARF1/PABPC1L/TAL1	7
BP	GO:0061564	axon development	21/584	457/14517	0.295542	0.999999	ENSG00000138623/ENSG00000012171/ENSG00000182606/ENSG00000162490/ENSG00000197381/ENSG00000149294/ENSG00000136854/ENSG00000072518/ENSG00000076356/ENSG00000070182/ENSG00000162738/ENSG00000182580/ENSG00000124171/ENSG00000074660/ENSG00000163554/ENSG00000134259/ENSG00000127152/ENSG00000188783/ENSG00000007372/ENSG00000151150/ENSG00000187122	SEMA7A/SEMA3B/TRAK1/DRAXIN/ADARB1/NCAM1/STXBP1/MARK2/PLXNA2/SPTB/VANGL2/EPHB3/PARD6B/SCARF1/SPTA1/NGF/BCL11B/PRELP/PAX6/ANK3/SLIT1	21
BP	GO:1905269	positive regulation of chromatin organization	5/584	90/14517	0.295708	0.999999	ENSG00000088305/ENSG00000197181/ENSG00000147162/ENSG00000186462/ENSG00000162367	DNMT3B/PIWIL2/OGT/NAP1L2/TAL1	5
BP	GO:0000002	mitochondrial genome maintenance	2/584	27/14517	0.296529	0.999999	ENSG00000140451/ENSG00000138346	PIF1/DNA2	2
BP	GO:0001504	neurotransmitter uptake	2/584	27/14517	0.296529	0.999999	ENSG00000018625/ENSG00000101188	ATP1A2/NTSR1	2
BP	GO:0001913	T cell mediated cytotoxicity	2/584	27/14517	0.296529	0.999999	ENSG00000168811/ENSG00000164520	IL12A/RAET1E	2
BP	GO:0016486	peptide hormone processing	2/584	27/14517	0.296529	0.999999	ENSG00000196549/ENSG00000134259	MME/NGF	2
BP	GO:0022616	DNA strand elongation	2/584	27/14517	0.296529	0.999999	ENSG00000138346/ENSG00000181938	DNA2/GINS3	2
BP	GO:0045777	positive regulation of blood pressure	2/584	27/14517	0.296529	0.999999	ENSG00000170214/ENSG00000134548	ADRA1B/SPX	2
BP	GO:0046134	pyrimidine nucleoside biosynthetic process	2/584	27/14517	0.296529	0.999999	ENSG00000158825/ENSG00000178700	CDA/DHFR2	2
BP	GO:0061900	glial cell activation	2/584	27/14517	0.296529	0.999999	ENSG00000146216/ENSG00000196689	TTBK1/TRPV1	2
BP	GO:1904292	regulation of ERAD pathway	2/584	27/14517	0.296529	0.999999	ENSG00000134109/ENSG00000180667	EDEM1/YOD1	2
BP	GO:0032386	regulation of intracellular transport	17/584	364/14517	0.297736	0.999999	ENSG00000137642/ENSG00000136854/ENSG00000134109/ENSG00000136167/ENSG00000180667/ENSG00000171033/ENSG00000099365/ENSG00000167851/ENSG00000054392/ENSG00000150540/ENSG00000140678/ENSG00000151150/ENSG00000009694/ENSG00000101306/ENSG00000092929/ENSG00000169247/ENSG00000115137	SORL1/STXBP1/EDEM1/LCP1/YOD1/PKIA/STX1B/CD300A/HHAT/HNMT/ITGAX/ANK3/TENM1/MYLK2/UNC13D/SH3TC2/DNAJC27	17
BP	GO:0008361	regulation of cell size	8/584	157/14517	0.297896	0.999999	ENSG00000138623/ENSG00000012171/ENSG00000162490/ENSG00000183856/ENSG00000076356/ENSG00000132359/ENSG00000141968/ENSG00000134259	SEMA7A/SEMA3B/DRAXIN/IQGAP3/PLXNA2/RAP1GAP2/VAV1/NGF	8
BP	GO:0032970	regulation of actin filament-based process	16/584	341/14517	0.298911	0.999999	ENSG00000142185/ENSG00000164741/ENSG00000156232/ENSG00000120899/ENSG00000070182/ENSG00000162738/ENSG00000018625/ENSG00000122966/ENSG00000177106/ENSG00000144339/ENSG00000163554/ENSG00000166317/ENSG00000009694/ENSG00000101306/ENSG00000126353/ENSG00000140030	TRPM2/DLC1/WHAMM/PTK2B/SPTB/VANGL2/ATP1A2/CIT/EPS8L2/TMEFF2/SPTA1/SYNPO2L/TENM1/MYLK2/CCR7/GPR65	16
BP	GO:1903034	regulation of response to wounding	7/584	135/14517	0.300819	0.999999	ENSG00000113070/ENSG00000173083/ENSG00000074660/ENSG00000197632/ENSG00000261150/ENSG00000183044/ENSG00000111863	HBEGF/HPSE/SCARF1/SERPINB2/EPPK1/ABAT/ADTRP	7
BP	GO:0015908	fatty acid transport	4/584	69/14517	0.301469	0.999999	ENSG00000178752/ENSG00000135124/ENSG00000101188/ENSG00000134548	ERFE/P2RX4/NTSR1/SPX	4
BP	GO:0030193	regulation of blood coagulation	4/584	69/14517	0.301469	0.999999	ENSG00000173083/ENSG00000197632/ENSG00000183044/ENSG00000111863	HPSE/SERPINB2/ABAT/ADTRP	4
BP	GO:1900046	regulation of hemostasis	4/584	69/14517	0.301469	0.999999	ENSG00000173083/ENSG00000197632/ENSG00000183044/ENSG00000111863	HPSE/SERPINB2/ABAT/ADTRP	4
BP	GO:1904951	positive regulation of establishment of protein localization	19/584	412/14517	0.302348	0.999999	ENSG00000137642/ENSG00000196083/ENSG00000264364/ENSG00000121236/ENSG00000134109/ENSG00000173432/ENSG00000010310/ENSG00000110723/ENSG00000120217/ENSG00000148677/ENSG00000162711/ENSG00000115008/ENSG00000054392/ENSG00000150540/ENSG00000140678/ENSG00000151150/ENSG00000009694/ENSG00000131620/ENSG00000183044	SORL1/IL1RAP/DYNLL2/TRIM6/EDEM1/SAA1/GIPR/EXPH5/CD274/ANKRD1/NLRP3/IL1A/HHAT/HNMT/ITGAX/ANK3/TENM1/ANO1/ABAT	19
BP	GO:0090100	positive regulation of transmembrane receptor protein serine/threonine kinase signaling pathway	5/584	91/14517	0.303609	0.999999	ENSG00000116985/ENSG00000139269/ENSG00000163083/ENSG00000171236/ENSG00000156466	BMP8B/INHBE/INHBB/LRG1/GDF6	5
BP	GO:0036297	interstrand cross-link repair	3/584	48/14517	0.304172	0.999999	ENSG00000144554/ENSG00000198924/ENSG00000181544	FANCD2/DCLRE1A/FANCB	3
BP	GO:0070830	bicellular tight junction assembly	3/584	48/14517	0.304172	0.999999	ENSG00000197822/ENSG00000124171/ENSG00000163347	OCLN/PARD6B/CLDN1	3
BP	GO:1903036	positive regulation of response to wounding	3/584	48/14517	0.304172	0.999999	ENSG00000113070/ENSG00000173083/ENSG00000074660	HBEGF/HPSE/SCARF1	3
BP	GO:2001259	positive regulation of cation channel activity	3/584	48/14517	0.304172	0.999999	ENSG00000149596/ENSG00000101188/ENSG00000151150	JPH2/NTSR1/ANK3	3
BP	GO:0043254	regulation of protein complex assembly	19/584	413/14517	0.306007	0.999999	ENSG00000146216/ENSG00000103335/ENSG00000137642/ENSG00000136854/ENSG00000156232/ENSG00000120899/ENSG00000070182/ENSG00000136167/ENSG00000167895/ENSG00000177106/ENSG00000099365/ENSG00000163554/ENSG00000167371/ENSG00000164400/ENSG00000009694/ENSG00000126353/ENSG00000162367/ENSG00000168952/ENSG00000229474	TTBK1/PIEZO1/SORL1/STXBP1/WHAMM/PTK2B/SPTB/LCP1/TMC8/EPS8L2/STX1B/SPTA1/PRRT2/CSF2/TENM1/CCR7/TAL1/STXBP6/PATL2	19
BP	GO:0051402	neuron apoptotic process	10/584	204/14517	0.306451	0.999999	ENSG00000162490/ENSG00000167601/ENSG00000197381/ENSG00000136854/ENSG00000120899/ENSG00000145390/ENSG00000122966/ENSG00000197405/ENSG00000196584/ENSG00000134259	DRAXIN/AXL/ADARB1/STXBP1/PTK2B/USP53/CIT/C5AR1/XRCC2/NGF	10
BP	GO:0000187	activation of MAPK activity	7/584	136/14517	0.307258	0.999999	ENSG00000183856/ENSG00000173432/ENSG00000138834/ENSG00000138166/ENSG00000197405/ENSG00000143674/ENSG00000176945	IQGAP3/SAA1/MAPK8IP3/DUSP5/C5AR1/MAP3K21/MUC20	7
BP	GO:0045666	positive regulation of neuron differentiation	15/584	320/14517	0.308266	0.999999	ENSG00000138623/ENSG00000158555/ENSG00000049759/ENSG00000182606/ENSG00000196083/ENSG00000120899/ENSG00000072518/ENSG00000076356/ENSG00000088305/ENSG00000148677/ENSG00000074660/ENSG00000134259/ENSG00000186462/ENSG00000162105/ENSG00000156466	SEMA7A/GDPD5/NEDD4L/TRAK1/IL1RAP/PTK2B/MARK2/PLXNA2/DNMT3B/ANKRD1/SCARF1/NGF/NAP1L2/SHANK2/GDF6	15
BP	GO:0050770	regulation of axonogenesis	8/584	159/14517	0.309789	0.999999	ENSG00000138623/ENSG00000012171/ENSG00000182606/ENSG00000162490/ENSG00000072518/ENSG00000076356/ENSG00000182580/ENSG00000134259	SEMA7A/SEMA3B/TRAK1/DRAXIN/MARK2/PLXNA2/EPHB3/NGF	8
BP	GO:0001704	formation of primary germ layer	6/584	114/14517	0.310018	0.999999	ENSG00000111799/ENSG00000138166/ENSG00000160255/ENSG00000171056/ENSG00000113196/ENSG00000162367	COL12A1/DUSP5/ITGB2/SOX7/HAND1/TAL1	6
BP	GO:0050921	positive regulation of chemotaxis	6/584	114/14517	0.310018	0.999999	ENSG00000168811/ENSG00000120899/ENSG00000135124/ENSG00000197405/ENSG00000170962/ENSG00000126353	IL12A/PTK2B/P2RX4/C5AR1/PDGFD/CCR7	6
BP	GO:0099504	synaptic vesicle cycle	6/584	114/14517	0.310018	0.999999	ENSG00000116675/ENSG00000136854/ENSG00000137501/ENSG00000099365/ENSG00000167371/ENSG00000186472	DNAJC6/STXBP1/SYTL2/STX1B/PRRT2/PCLO	6
BP	GO:0032612	interleukin-1 production	4/584	70/14517	0.310619	0.999999	ENSG00000173432/ENSG00000162711/ENSG00000115009/ENSG00000126353	SAA1/NLRP3/CCL20/CCR7	4
BP	GO:0046470	phosphatidylcholine metabolic process	4/584	70/14517	0.310619	0.999999	ENSG00000102230/ENSG00000172197/ENSG00000100288/ENSG00000163803	PCYT1B/MBOAT1/CHKB/PLB1	4
BP	GO:0051781	positive regulation of cell division	4/584	70/14517	0.310619	0.999999	ENSG00000122966/ENSG00000170962/ENSG00000115008/ENSG00000162367	CIT/PDGFD/IL1A/TAL1	4
BP	GO:0002455	humoral immune response mediated by circulating immunoglobulin	2/584	28/14517	0.311569	0.999999	ENSG00000125730/ENSG00000143502	C3/SUSD4	2
BP	GO:0014044	Schwann cell development	2/584	28/14517	0.311569	0.999999	ENSG00000112414/ENSG00000169247	ADGRG6/SH3TC2	2
BP	GO:0021955	central nervous system neuron axonogenesis	2/584	28/14517	0.311569	0.999999	ENSG00000197381/ENSG00000182580	ADARB1/EPHB3	2
BP	GO:0030262	apoptotic nuclear changes	2/584	28/14517	0.311569	0.999999	ENSG00000108465/ENSG00000099954	CDK5RAP3/CECR2	2
BP	GO:0030970	retrograde protein transport, ER to cytosol	2/584	28/14517	0.311569	0.999999	ENSG00000134109/ENSG00000180667	EDEM1/YOD1	2
BP	GO:0046461	neutral lipid catabolic process	2/584	28/14517	0.311569	0.999999	ENSG00000170323/ENSG00000100344	FABP4/PNPLA3	2
BP	GO:0046464	acylglycerol catabolic process	2/584	28/14517	0.311569	0.999999	ENSG00000170323/ENSG00000100344	FABP4/PNPLA3	2
BP	GO:0046627	negative regulation of insulin receptor signaling pathway	2/584	28/14517	0.311569	0.999999	ENSG00000185338/ENSG00000115290	SOCS1/GRB14	2
BP	GO:0071624	positive regulation of granulocyte chemotaxis	2/584	28/14517	0.311569	0.999999	ENSG00000197405/ENSG00000126353	C5AR1/CCR7	2
BP	GO:0090218	positive regulation of lipid kinase activity	2/584	28/14517	0.311569	0.999999	ENSG00000120899/ENSG00000126353	PTK2B/CCR7	2
BP	GO:0098801	regulation of renal system process	2/584	28/14517	0.311569	0.999999	ENSG00000120937/ENSG00000134548	NPPB/SPX	2
BP	GO:1902230	negative regulation of intrinsic apoptotic signaling pathway in response to DNA damage	2/584	28/14517	0.311569	0.999999	ENSG00000165490/ENSG00000273841	DDIAS/TAF9	2
BP	GO:1903513	endoplasmic reticulum to cytosol transport	2/584	28/14517	0.311569	0.999999	ENSG00000134109/ENSG00000180667	EDEM1/YOD1	2
BP	GO:0042073	intraciliary transport	3/584	49/14517	0.315298	0.999999	ENSG00000125971/ENSG00000264364/ENSG00000105948	DYNLRB1/DYNLL2/TTC26	3
BP	GO:0046530	photoreceptor cell differentiation	3/584	49/14517	0.315298	0.999999	ENSG00000135049/ENSG00000007372/ENSG00000183638	AGTPBP1/PAX6/RP1L1	3
BP	GO:0048663	neuron fate commitment	3/584	49/14517	0.315298	0.999999	ENSG00000127152/ENSG00000007372/ENSG00000205927	BCL11B/PAX6/OLIG2	3
BP	GO:0050854	regulation of antigen receptor-mediated signaling pathway	3/584	49/14517	0.315298	0.999999	ENSG00000135426/ENSG00000167851/ENSG00000126353	TESPA1/CD300A/CCR7	3
BP	GO:0050907	detection of chemical stimulus involved in sensory perception	3/584	49/14517	0.315298	0.999999	ENSG00000196689/ENSG00000162896/ENSG00000160862	TRPV1/PIGR/AZGP1	3
BP	GO:0006575	cellular modified amino acid metabolic process	8/584	160/14517	0.315773	0.999999	ENSG00000100031/ENSG00000128965/ENSG00000042832/ENSG00000172197/ENSG00000168528/ENSG00000112303/ENSG00000178700/ENSG00000131730	GGT1/CHAC1/TG/MBOAT1/SERINC2/VNN2/DHFR2/CKMT2	8
BP	GO:0032200	telomere organization	8/584	160/14517	0.315773	0.999999	ENSG00000172795/ENSG00000147421/ENSG00000140451/ENSG00000139618/ENSG00000274750/ENSG00000198924/ENSG00000138346/ENSG00000273983	DCP2/HMBOX1/PIF1/BRCA2/HIST1H3E/DCLRE1A/DNA2/HIST1H3G	8
BP	GO:0070085	glycosylation	12/584	252/14517	0.31597	0.999999	ENSG00000182606/ENSG00000187210/ENSG00000147162/ENSG00000177076/ENSG00000106003/ENSG00000163389/ENSG00000174951/ENSG00000086848/ENSG00000160323/ENSG00000184005/ENSG00000139133/ENSG00000176945	TRAK1/GCNT1/OGT/ACER2/LFNG/POGLUT1/FUT1/ALG9/ADAMTS13/ST6GALNAC3/ALG10/MUC20	12
BP	GO:0046683	response to organophosphorus	6/584	115/14517	0.317125	0.999999	ENSG00000120899/ENSG00000135124/ENSG00000183023/ENSG00000196689/ENSG00000100678/ENSG00000124253	PTK2B/P2RX4/SLC8A1/TRPV1/SLC8A3/PCK1	6
BP	GO:0019058	viral life cycle	14/584	299/14517	0.318174	0.999999	ENSG00000049759/ENSG00000167601/ENSG00000197381/ENSG00000149294/ENSG00000166825/ENSG00000121236/ENSG00000172061/ENSG00000163347/ENSG00000168010/ENSG00000154639/ENSG00000153558/ENSG00000115221/ENSG00000078081/ENSG00000132182	NEDD4L/AXL/ADARB1/NCAM1/ANPEP/TRIM6/LRRC15/CLDN1/ATG16L2/CXADR/FBXL2/ITGB6/LAMP3/NUP210	14
BP	GO:0002688	regulation of leukocyte chemotaxis	5/584	93/14517	0.319502	0.999999	ENSG00000168811/ENSG00000120899/ENSG00000197405/ENSG00000173531/ENSG00000126353	IL12A/PTK2B/C5AR1/MST1/CCR7	5
BP	GO:0007189	adenylate cyclase-activating G-protein coupled receptor signaling pathway	4/584	71/14517	0.319795	0.999999	ENSG00000170214/ENSG00000112414/ENSG00000160013/ENSG00000140030	ADRA1B/ADGRG6/PTGIR/GPR65	4
BP	GO:0030307	positive regulation of cell growth	7/584	138/14517	0.320214	0.999999	ENSG00000138623/ENSG00000049759/ENSG00000120899/ENSG00000113070/ENSG00000273841/ENSG00000198563/ENSG00000134259	SEMA7A/NEDD4L/PTK2B/HBEGF/TAF9/DDX39B/NGF	7
BP	GO:0051099	positive regulation of binding	8/584	161/14517	0.32178	0.999999	ENSG00000084764/ENSG00000121236/ENSG00000106003/ENSG00000001460/ENSG00000147421/ENSG00000163554/ENSG00000134259/ENSG00000221818	MAPRE3/TRIM6/LFNG/STPG1/HMBOX1/SPTA1/NGF/EBF2	8
BP	GO:1901342	regulation of vasculature development	13/584	277/14517	0.324122	0.999999	ENSG00000153904/ENSG00000120899/ENSG00000125730/ENSG00000120937/ENSG00000177464/ENSG00000066056/ENSG00000197405/ENSG00000170962/ENSG00000115008/ENSG00000166396/ENSG00000158125/ENSG00000160255/ENSG00000171236	DDAH1/PTK2B/C3/NPPB/GPR4/TIE1/C5AR1/PDGFD/IL1A/SERPINB7/XDH/ITGB2/LRG1	13
BP	GO:0006893	Golgi to plasma membrane transport	3/584	50/14517	0.326431	0.999999	ENSG00000073969/ENSG00000151150/ENSG00000168952	NSF/ANK3/STXBP6	3
BP	GO:0038083	peptidyl-tyrosine autophosphorylation	3/584	50/14517	0.326431	0.999999	ENSG00000120899/ENSG00000047936/ENSG00000007264	PTK2B/ROS1/MATK	3
BP	GO:0001953	negative regulation of cell-matrix adhesion	2/584	29/14517	0.326539	0.999999	ENSG00000164741/ENSG00000177076	DLC1/ACER2	2
BP	GO:0010039	response to iron ion	2/584	29/14517	0.326539	0.999999	ENSG00000140465/ENSG00000183044	CYP1A1/ABAT	2
BP	GO:0010569	regulation of double-strand break repair via homologous recombination	2/584	29/14517	0.326539	0.999999	ENSG00000127311/ENSG00000147231	HELB/CXorf57	2
BP	GO:0010765	positive regulation of sodium ion transport	2/584	29/14517	0.326539	0.999999	ENSG00000198947/ENSG00000151150	DMD/ANK3	2
BP	GO:0021988	olfactory lobe development	2/584	29/14517	0.326539	0.999999	ENSG00000138623/ENSG00000135049	SEMA7A/AGTPBP1	2
BP	GO:0032435	negative regulation of proteasomal ubiquitin-dependent protein catabolic process	2/584	29/14517	0.326539	0.999999	ENSG00000147162/ENSG00000273841	OGT/TAF9	2
BP	GO:0035066	positive regulation of histone acetylation	2/584	29/14517	0.326539	0.999999	ENSG00000197181/ENSG00000186462	PIWIL2/NAP1L2	2
BP	GO:0036296	response to increased oxygen levels	2/584	29/14517	0.326539	0.999999	ENSG00000088305/ENSG00000140465	DNMT3B/CYP1A1	2
BP	GO:0044319	wound healing, spreading of cells	2/584	29/14517	0.326539	0.999999	ENSG00000113070/ENSG00000144339	HBEGF/TMEFF2	2
BP	GO:0071549	cellular response to dexamethasone stimulus	2/584	29/14517	0.326539	0.999999	ENSG00000088305/ENSG00000124253	DNMT3B/PCK1	2
BP	GO:0071715	icosanoid transport	2/584	29/14517	0.326539	0.999999	ENSG00000135124/ENSG00000101188	P2RX4/NTSR1	2
BP	GO:0090322	regulation of superoxide metabolic process	2/584	29/14517	0.326539	0.999999	ENSG00000160255/ENSG00000140092	ITGB2/FBLN5	2
BP	GO:0090505	epiboly involved in wound healing	2/584	29/14517	0.326539	0.999999	ENSG00000113070/ENSG00000144339	HBEGF/TMEFF2	2
BP	GO:1901571	fatty acid derivative transport	2/584	29/14517	0.326539	0.999999	ENSG00000135124/ENSG00000101188	P2RX4/NTSR1	2
BP	GO:0002521	leukocyte differentiation	18/584	395/14517	0.326794	0.999999	ENSG00000142185/ENSG00000167601/ENSG00000168811/ENSG00000120899/ENSG00000144554/ENSG00000185862/ENSG00000106003/ENSG00000141968/ENSG00000135426/ENSG00000164509/ENSG00000185338/ENSG00000162711/ENSG00000198286/ENSG00000127152/ENSG00000152154/ENSG00000164400/ENSG00000126353/ENSG00000162367	TRPM2/AXL/IL12A/PTK2B/FANCD2/EVI2B/LFNG/VAV1/TESPA1/IL31RA/SOCS1/NLRP3/CARD11/BCL11B/TMEM178A/CSF2/CCR7/TAL1	18
BP	GO:0006639	acylglycerol metabolic process	5/584	94/14517	0.327486	0.999999	ENSG00000170323/ENSG00000125730/ENSG00000100344/ENSG00000197208/ENSG00000124253	FABP4/C3/PNPLA3/SLC22A4/PCK1	5
BP	GO:0043648	dicarboxylic acid metabolic process	5/584	94/14517	0.327486	0.999999	ENSG00000100031/ENSG00000128683/ENSG00000178700/ENSG00000147576/ENSG00000124253	GGT1/GAD1/DHFR2/ADHFE1/PCK1	5
BP	GO:0046631	alpha-beta T cell activation	5/584	94/14517	0.327486	0.999999	ENSG00000105246/ENSG00000168811/ENSG00000162711/ENSG00000167851/ENSG00000127152	EBI3/IL12A/NLRP3/CD300A/BCL11B	5
BP	GO:0034764	positive regulation of transmembrane transport	8/584	162/14517	0.327808	0.999999	ENSG00000125730/ENSG00000117461/ENSG00000149596/ENSG00000126562/ENSG00000101188/ENSG00000198947/ENSG00000151150/ENSG00000162344	C3/PIK3R3/JPH2/WNK4/NTSR1/DMD/ANK3/FGF19	8
BP	GO:0048588	developmental cell growth	9/584	185/14517	0.327986	0.999999	ENSG00000138623/ENSG00000012171/ENSG00000049759/ENSG00000162490/ENSG00000076356/ENSG00000126500/ENSG00000198563/ENSG00000134259/ENSG00000187122	SEMA7A/SEMA3B/NEDD4L/DRAXIN/PLXNA2/FLRT1/DDX39B/NGF/SLIT1	9
BP	GO:0010817	regulation of hormone levels	19/584	419/14517	0.328231	0.999999	ENSG00000147100/ENSG00000156675/ENSG00000010310/ENSG00000042832/ENSG00000117594/ENSG00000101187/ENSG00000140465/ENSG00000196549/ENSG00000170498/ENSG00000163083/ENSG00000103056/ENSG00000140459/ENSG00000134259/ENSG00000136689/ENSG00000186472/ENSG00000131620/ENSG00000163803/ENSG00000183044/ENSG00000206561	SLC16A2/RAB11FIP1/GIPR/TG/HSD11B1/SLCO4A1/CYP1A1/MME/KISS1/INHBB/SMPD3/CYP11A1/NGF/IL1RN/PCLO/ANO1/PLB1/ABAT/COLQ	19
BP	GO:0007492	endoderm development	4/584	72/14517	0.328991	0.999999	ENSG00000111799/ENSG00000138166/ENSG00000160255/ENSG00000171056	COL12A1/DUSP5/ITGB2/SOX7	4
BP	GO:0022600	digestive system process	4/584	72/14517	0.328991	0.999999	ENSG00000120756/ENSG00000197375/ENSG00000126562/ENSG00000196689	PLS1/SLC22A5/WNK4/TRPV1	4
BP	GO:0023061	signal release	17/584	372/14517	0.329082	0.999999	ENSG00000157680/ENSG00000136854/ENSG00000110076/ENSG00000156675/ENSG00000010310/ENSG00000137501/ENSG00000007516/ENSG00000170498/ENSG00000163083/ENSG00000099365/ENSG00000103056/ENSG00000128683/ENSG00000167371/ENSG00000136689/ENSG00000186472/ENSG00000131620/ENSG00000183044	DGKI/STXBP1/NRXN2/RAB11FIP1/GIPR/SYTL2/BAIAP3/KISS1/INHBB/STX1B/SMPD3/GAD1/PRRT2/IL1RN/PCLO/ANO1/ABAT	17
BP	GO:0070838	divalent metal ion transport	18/584	396/14517	0.330645	0.999999	ENSG00000142185/ENSG00000120899/ENSG00000018625/ENSG00000178623/ENSG00000149596/ENSG00000135124/ENSG00000101188/ENSG00000166473/ENSG00000198947/ENSG00000183023/ENSG00000113946/ENSG00000196689/ENSG00000100346/ENSG00000196296/ENSG00000126353/ENSG00000166762/ENSG00000100678/ENSG00000170290	TRPM2/PTK2B/ATP1A2/GPR35/JPH2/P2RX4/NTSR1/PKD1L2/DMD/SLC8A1/CLDN16/TRPV1/CACNA1I/ATP2A1/CCR7/CATSPER2/SLC8A3/SLN	18
BP	GO:0055001	muscle cell development	7/584	140/14517	0.333262	0.999999	ENSG00000148677/ENSG00000198563/ENSG00000198947/ENSG00000154639/ENSG00000183023/ENSG00000101306/ENSG00000138100	ANKRD1/DDX39B/DMD/CXADR/SLC8A1/MYLK2/TRIM54	7
BP	GO:0006638	neutral lipid metabolic process	5/584	95/14517	0.33549	0.999999	ENSG00000170323/ENSG00000125730/ENSG00000100344/ENSG00000197208/ENSG00000124253	FABP4/C3/PNPLA3/SLC22A4/PCK1	5
BP	GO:0006892	post-Golgi vesicle-mediated transport	5/584	95/14517	0.33549	0.999999	ENSG00000137642/ENSG00000073969/ENSG00000151150/ENSG00000128641/ENSG00000168952	SORL1/NSF/ANK3/MYO1B/STXBP6	5
BP	GO:0007569	cell aging	5/584	95/14517	0.33549	0.999999	ENSG00000188486/ENSG00000002745/ENSG00000196549/ENSG00000139618/ENSG00000188783	H2AFX/WNT16/MME/BRCA2/PRELP	5
BP	GO:0061387	regulation of extent of cell growth	5/584	95/14517	0.33549	0.999999	ENSG00000138623/ENSG00000012171/ENSG00000162490/ENSG00000076356/ENSG00000134259	SEMA7A/SEMA3B/DRAXIN/PLXNA2/NGF	5
BP	GO:0032956	regulation of actin cytoskeleton organization	14/584	303/14517	0.335793	0.999999	ENSG00000142185/ENSG00000164741/ENSG00000156232/ENSG00000120899/ENSG00000070182/ENSG00000162738/ENSG00000122966/ENSG00000177106/ENSG00000144339/ENSG00000163554/ENSG00000166317/ENSG00000009694/ENSG00000126353/ENSG00000140030	TRPM2/DLC1/WHAMM/PTK2B/SPTB/VANGL2/CIT/EPS8L2/TMEFF2/SPTA1/SYNPO2L/TENM1/CCR7/GPR65	14
BP	GO:0000491	small nucleolar ribonucleoprotein complex assembly	1/584	10/14517	0.336836	0.999999	ENSG00000273841	TAF9	1
BP	GO:0002420	natural killer cell mediated cytotoxicity directed against tumor cell target	1/584	10/14517	0.336836	0.999999	ENSG00000168811	IL12A	1
BP	GO:0002423	natural killer cell mediated immune response to tumor cell	1/584	10/14517	0.336836	0.999999	ENSG00000168811	IL12A	1
BP	GO:0002855	regulation of natural killer cell mediated immune response to tumor cell	1/584	10/14517	0.336836	0.999999	ENSG00000168811	IL12A	1
BP	GO:0002858	regulation of natural killer cell mediated cytotoxicity directed against tumor cell target	1/584	10/14517	0.336836	0.999999	ENSG00000168811	IL12A	1
BP	GO:0003149	membranous septum morphogenesis	1/584	10/14517	0.336836	0.999999	ENSG00000162738	VANGL2	1
BP	GO:0003211	cardiac ventricle formation	1/584	10/14517	0.336836	0.999999	ENSG00000113196	HAND1	1
BP	GO:0006707	cholesterol catabolic process	1/584	10/14517	0.336836	0.999999	ENSG00000074660	SCARF1	1
BP	GO:0007016	cytoskeletal anchoring at plasma membrane	1/584	10/14517	0.336836	0.999999	ENSG00000151150	ANK3	1
BP	GO:0009048	dosage compensation by inactivation of X chromosome	1/584	10/14517	0.336836	0.999999	ENSG00000185619	PCGF3	1
BP	GO:0009396	folic acid-containing compound biosynthetic process	1/584	10/14517	0.336836	0.999999	ENSG00000178700	DHFR2	1
BP	GO:0009812	flavonoid metabolic process	1/584	10/14517	0.336836	0.999999	ENSG00000140465	CYP1A1	1
BP	GO:0016127	sterol catabolic process	1/584	10/14517	0.336836	0.999999	ENSG00000074660	SCARF1	1
BP	GO:0016188	synaptic vesicle maturation	1/584	10/14517	0.336836	0.999999	ENSG00000136854	STXBP1	1
BP	GO:0019370	leukotriene biosynthetic process	1/584	10/14517	0.336836	0.999999	ENSG00000100031	GGT1	1
BP	GO:0021520	spinal cord motor neuron cell fate specification	1/584	10/14517	0.336836	0.999999	ENSG00000007372	PAX6	1
BP	GO:0031645	negative regulation of neurological system process	1/584	10/14517	0.336836	0.999999	ENSG00000178623	GPR35	1
BP	GO:0031848	protection from non-homologous end joining at telomere	1/584	10/14517	0.336836	0.999999	ENSG00000198924	DCLRE1A	1
BP	GO:0032105	negative regulation of response to extracellular stimulus	1/584	10/14517	0.336836	0.999999	ENSG00000134548	SPX	1
BP	GO:0032108	negative regulation of response to nutrient levels	1/584	10/14517	0.336836	0.999999	ENSG00000134548	SPX	1
BP	GO:0032310	prostaglandin secretion	1/584	10/14517	0.336836	0.999999	ENSG00000135124	P2RX4	1
BP	GO:0032700	negative regulation of interleukin-17 production	1/584	10/14517	0.336836	0.999999	ENSG00000168811	IL12A	1
BP	GO:0032891	negative regulation of organic acid transport	1/584	10/14517	0.336836	0.999999	ENSG00000183044	ABAT	1
BP	GO:0032905	transforming growth factor beta1 production	1/584	10/14517	0.336836	0.999999	ENSG00000166396	SERPINB7	1
BP	GO:0032908	regulation of transforming growth factor beta1 production	1/584	10/14517	0.336836	0.999999	ENSG00000166396	SERPINB7	1
BP	GO:0033089	positive regulation of T cell differentiation in thymus	1/584	10/14517	0.336836	0.999999	ENSG00000135426	TESPA1	1
BP	GO:0033623	regulation of integrin activation	1/584	10/14517	0.336836	0.999999	ENSG00000103335	PIEZO1	1
BP	GO:0033690	positive regulation of osteoblast proliferation	1/584	10/14517	0.336836	0.999999	ENSG00000173083	HPSE	1
BP	GO:0035589	G-protein coupled purinergic nucleotide receptor signaling pathway	1/584	10/14517	0.336836	0.999999	ENSG00000175591	P2RY2	1
BP	GO:0038110	interleukin-2-mediated signaling pathway	1/584	10/14517	0.336836	0.999999	ENSG00000120899	PTK2B	1
BP	GO:0039532	negative regulation of viral-induced cytoplasmic pattern recognition receptor signaling pathway	1/584	10/14517	0.336836	0.999999	ENSG00000129657	SEC14L1	1
BP	GO:0042118	endothelial cell activation	1/584	10/14517	0.336836	0.999999	ENSG00000135124	P2RX4	1
BP	GO:0042268	regulation of cytolysis	1/584	10/14517	0.336836	0.999999	ENSG00000164400	CSF2	1
BP	GO:0042308	negative regulation of protein import into nucleus	1/584	10/14517	0.336836	0.999999	ENSG00000171033	PKIA	1
BP	GO:0042340	keratan sulfate catabolic process	1/584	10/14517	0.336836	0.999999	ENSG00000188783	PRELP	1
BP	GO:0043249	erythrocyte maturation	1/584	10/14517	0.336836	0.999999	ENSG00000162367	TAL1	1
BP	GO:0043383	negative T cell selection	1/584	10/14517	0.336836	0.999999	ENSG00000126353	CCR7	1
BP	GO:0045176	apical protein localization	1/584	10/14517	0.336836	0.999999	ENSG00000162738	VANGL2	1
BP	GO:0045721	negative regulation of gluconeogenesis	1/584	10/14517	0.336836	0.999999	ENSG00000173531	MST1	1
BP	GO:0045838	positive regulation of membrane potential	1/584	10/14517	0.336836	0.999999	ENSG00000151150	ANK3	1
BP	GO:0046133	pyrimidine ribonucleoside catabolic process	1/584	10/14517	0.336836	0.999999	ENSG00000158825	CDA	1
BP	GO:0046520	sphingoid biosynthetic process	1/584	10/14517	0.336836	0.999999	ENSG00000177076	ACER2	1
BP	GO:0048149	behavioral response to ethanol	1/584	10/14517	0.336836	0.999999	ENSG00000133958	UNC79	1
BP	GO:0050711	negative regulation of interleukin-1 secretion	1/584	10/14517	0.336836	0.999999	ENSG00000162711	NLRP3	1
BP	GO:0051561	positive regulation of mitochondrial calcium ion concentration	1/584	10/14517	0.336836	0.999999	ENSG00000196296	ATP2A1	1
BP	GO:0051573	negative regulation of histone H3-K9 methylation	1/584	10/14517	0.336836	0.999999	ENSG00000088305	DNMT3B	1
BP	GO:0060068	vagina development	1/584	10/14517	0.336836	0.999999	ENSG00000167601	AXL	1
BP	GO:0060081	membrane hyperpolarization	1/584	10/14517	0.336836	0.999999	ENSG00000184156	KCNQ3	1
BP	GO:0060088	auditory receptor cell stereocilium organization	1/584	10/14517	0.336836	0.999999	ENSG00000186862	PDZD7	1
BP	GO:0060123	regulation of growth hormone secretion	1/584	10/14517	0.336836	0.999999	ENSG00000170498	KISS1	1
BP	GO:0060174	limb bud formation	1/584	10/14517	0.336836	0.999999	ENSG00000076356	PLXNA2	1
BP	GO:0060340	positive regulation of type I interferon-mediated signaling pathway	1/584	10/14517	0.336836	0.999999	ENSG00000121236	TRIM6	1
BP	GO:0060600	dichotomous subdivision of an epithelial terminal unit	1/584	10/14517	0.336836	0.999999	ENSG00000162738	VANGL2	1
BP	GO:0061050	regulation of cell growth involved in cardiac muscle cell development	1/584	10/14517	0.336836	0.999999	ENSG00000198563	DDX39B	1
BP	GO:0070106	interleukin-27-mediated signaling pathway	1/584	10/14517	0.336836	0.999999	ENSG00000105246	EBI3	1
BP	GO:0070475	rRNA base methylation	1/584	10/14517	0.336836	0.999999	ENSG00000223705	NSUN5P1	1
BP	GO:0070586	cell-cell adhesion involved in gastrulation	1/584	10/14517	0.336836	0.999999	ENSG00000136689	IL1RN	1
BP	GO:0070862	negative regulation of protein exit from endoplasmic reticulum	1/584	10/14517	0.336836	0.999999	ENSG00000180667	YOD1	1
BP	GO:0070970	interleukin-2 secretion	1/584	10/14517	0.336836	0.999999	ENSG00000198286	CARD11	1
BP	GO:0072017	distal tubule development	1/584	10/14517	0.336836	0.999999	ENSG00000126562	WNK4	1
BP	GO:0086067	AV node cell to bundle of His cell communication	1/584	10/14517	0.336836	0.999999	ENSG00000154639	CXADR	1
BP	GO:0098969	neurotransmitter receptor transport to postsynaptic membrane	1/584	10/14517	0.336836	0.999999	ENSG00000099365	STX1B	1
BP	GO:1901077	regulation of relaxation of muscle	1/584	10/14517	0.336836	0.999999	ENSG00000170290	SLN	1
BP	GO:1903540	establishment of protein localization to postsynaptic membrane	1/584	10/14517	0.336836	0.999999	ENSG00000099365	STX1B	1
BP	GO:1903651	positive regulation of cytoplasmic transport	1/584	10/14517	0.336836	0.999999	ENSG00000137642	SORL1	1
BP	GO:1904181	positive regulation of membrane depolarization	1/584	10/14517	0.336836	0.999999	ENSG00000151150	ANK3	1
BP	GO:1904251	regulation of bile acid metabolic process	1/584	10/14517	0.336836	0.999999	ENSG00000162344	FGF19	1
BP	GO:1904590	negative regulation of protein import	1/584	10/14517	0.336836	0.999999	ENSG00000171033	PKIA	1
BP	GO:1905153	regulation of membrane invagination	1/584	10/14517	0.336836	0.999999	ENSG00000167851	CD300A	1
BP	GO:2000121	regulation of removal of superoxide radicals	1/584	10/14517	0.336836	0.999999	ENSG00000140092	FBLN5	1
BP	GO:0002011	morphogenesis of an epithelial sheet	3/584	51/14517	0.337562	0.999999	ENSG00000113070/ENSG00000162738/ENSG00000144339	HBEGF/VANGL2/TMEFF2	3
BP	GO:0010660	regulation of muscle cell apoptotic process	3/584	51/14517	0.337562	0.999999	ENSG00000168811/ENSG00000120899/ENSG00000115252	IL12A/PTK2B/PDE1A	3
BP	GO:0007215	glutamate receptor signaling pathway	4/584	73/14517	0.338202	0.999999	ENSG00000120899/ENSG00000058335/ENSG00000196730/ENSG00000162105	PTK2B/RASGRF1/DAPK1/SHANK2	4
BP	GO:0032508	DNA duplex unwinding	4/584	73/14517	0.338202	0.999999	ENSG00000127311/ENSG00000140451/ENSG00000138346/ENSG00000197275	HELB/PIF1/DNA2/RAD54B	4
BP	GO:0044728	DNA methylation or demethylation	4/584	73/14517	0.338202	0.999999	ENSG00000088305/ENSG00000197181/ENSG00000179598/ENSG00000124092	DNMT3B/PIWIL2/PLD6/CTCFL	4
BP	GO:0050818	regulation of coagulation	4/584	73/14517	0.338202	0.999999	ENSG00000173083/ENSG00000197632/ENSG00000183044/ENSG00000111863	HPSE/SERPINB2/ABAT/ADTRP	4
BP	GO:1903035	negative regulation of response to wounding	4/584	73/14517	0.338202	0.999999	ENSG00000197632/ENSG00000261150/ENSG00000183044/ENSG00000111863	SERPINB2/EPPK1/ABAT/ADTRP	4
BP	GO:1902107	positive regulation of leukocyte differentiation	6/584	118/14517	0.338586	0.999999	ENSG00000167601/ENSG00000168811/ENSG00000185862/ENSG00000135426/ENSG00000185338/ENSG00000162711	AXL/IL12A/EVI2B/TESPA1/SOCS1/NLRP3	6
BP	GO:0032147	activation of protein kinase activity	14/584	304/14517	0.340231	0.999999	ENSG00000183856/ENSG00000120899/ENSG00000072518/ENSG00000173432/ENSG00000138834/ENSG00000006062/ENSG00000138166/ENSG00000197405/ENSG00000185338/ENSG00000181634/ENSG00000167851/ENSG00000143674/ENSG00000134259/ENSG00000176945	IQGAP3/PTK2B/MARK2/SAA1/MAPK8IP3/MAP3K14/DUSP5/C5AR1/SOCS1/TNFSF15/CD300A/MAP3K21/NGF/MUC20	14
BP	GO:0002711	positive regulation of T cell mediated immunity	2/584	30/14517	0.34142	0.999999	ENSG00000168811/ENSG00000162711	IL12A/NLRP3	2
BP	GO:0006921	cellular component disassembly involved in execution phase of apoptosis	2/584	30/14517	0.34142	0.999999	ENSG00000108465/ENSG00000099954	CDK5RAP3/CECR2	2
BP	GO:0007339	binding of sperm to zona pellucida	2/584	30/14517	0.34142	0.999999	ENSG00000153132/ENSG00000149506	CLGN/ZP1	2
BP	GO:0014002	astrocyte development	2/584	30/14517	0.34142	0.999999	ENSG00000146216/ENSG00000050555	TTBK1/LAMC3	2
BP	GO:0048791	calcium ion-regulated exocytosis of neurotransmitter	2/584	30/14517	0.34142	0.999999	ENSG00000137501/ENSG00000099365	SYTL2/STX1B	2
BP	GO:0050706	regulation of interleukin-1 beta secretion	2/584	30/14517	0.34142	0.999999	ENSG00000162711/ENSG00000126353	NLRP3/CCR7	2
BP	GO:0071108	protein K48-linked deubiquitination	2/584	30/14517	0.34142	0.999999	ENSG00000169914/ENSG00000180667	OTUD3/YOD1	2
BP	GO:0071353	cellular response to interleukin-4	2/584	30/14517	0.34142	0.999999	ENSG00000162892/ENSG00000160323	IL24/ADAMTS13	2
BP	GO:0090504	epiboly	2/584	30/14517	0.34142	0.999999	ENSG00000113070/ENSG00000144339	HBEGF/TMEFF2	2
BP	GO:1900077	negative regulation of cellular response to insulin stimulus	2/584	30/14517	0.34142	0.999999	ENSG00000185338/ENSG00000115290	SOCS1/GRB14	2
BP	GO:1900744	regulation of p38MAPK cascade	2/584	30/14517	0.34142	0.999999	ENSG00000158125/ENSG00000156466	XDH/GDF6	2
BP	GO:2000758	positive regulation of peptidyl-lysine acetylation	2/584	30/14517	0.34142	0.999999	ENSG00000197181/ENSG00000186462	PIWIL2/NAP1L2	2
BP	GO:1903522	regulation of blood circulation	11/584	234/14517	0.341861	0.999999	ENSG00000113070/ENSG00000170214/ENSG00000018625/ENSG00000135124/ENSG00000198947/ENSG00000134548/ENSG00000154639/ENSG00000183023/ENSG00000137726/ENSG00000196296/ENSG00000100678	HBEGF/ADRA1B/ATP1A2/P2RX4/DMD/SPX/CXADR/SLC8A1/FXYD6/ATP2A1/SLC8A3	11
BP	GO:0072511	divalent inorganic cation transport	18/584	399/14517	0.342264	0.999999	ENSG00000142185/ENSG00000120899/ENSG00000018625/ENSG00000178623/ENSG00000149596/ENSG00000135124/ENSG00000101188/ENSG00000166473/ENSG00000198947/ENSG00000183023/ENSG00000113946/ENSG00000196689/ENSG00000100346/ENSG00000196296/ENSG00000126353/ENSG00000166762/ENSG00000100678/ENSG00000170290	TRPM2/PTK2B/ATP1A2/GPR35/JPH2/P2RX4/NTSR1/PKD1L2/DMD/SLC8A1/CLDN16/TRPV1/CACNA1I/ATP2A1/CCR7/CATSPER2/SLC8A3/SLN	18
BP	GO:0006342	chromatin silencing	5/584	96/14517	0.343511	0.999999	ENSG00000188486/ENSG00000274750/ENSG00000203812/ENSG00000272196/ENSG00000273983	H2AFX/HIST1H3E/HIST2H2AA3/HIST2H2AA4/HIST1H3G	5
BP	GO:0006302	double-strand break repair	10/584	211/14517	0.343566	0.999999	ENSG00000188486/ENSG00000173559/ENSG00000127311/ENSG00000139618/ENSG00000196584/ENSG00000198924/ENSG00000147231/ENSG00000002016/ENSG00000138346/ENSG00000197275	H2AFX/NABP1/HELB/BRCA2/XRCC2/DCLRE1A/CXorf57/RAD52/DNA2/RAD54B	10
BP	GO:0009308	amine metabolic process	6/584	119/14517	0.345777	0.999999	ENSG00000115758/ENSG00000140465/ENSG00000189221/ENSG00000150540/ENSG00000183044/ENSG00000131480	ODC1/CYP1A1/MAOA/HNMT/ABAT/AOC2	6
BP	GO:0051053	negative regulation of DNA metabolic process	6/584	119/14517	0.345777	0.999999	ENSG00000172795/ENSG00000148677/ENSG00000127311/ENSG00000140451/ENSG00000139618/ENSG00000147231	DCP2/ANKRD1/HELB/PIF1/BRCA2/CXorf57	6
BP	GO:0010212	response to ionizing radiation	7/584	142/14517	0.346384	0.999999	ENSG00000188486/ENSG00000173559/ENSG00000088305/ENSG00000144554/ENSG00000139618/ENSG00000196584/ENSG00000118971	H2AFX/NABP1/DNMT3B/FANCD2/BRCA2/XRCC2/CCND2	7
BP	GO:1990138	neuron projection extension	7/584	142/14517	0.346384	0.999999	ENSG00000138623/ENSG00000012171/ENSG00000049759/ENSG00000162490/ENSG00000076356/ENSG00000126500/ENSG00000187122	SEMA7A/SEMA3B/NEDD4L/DRAXIN/PLXNA2/FLRT1/SLIT1	7
BP	GO:0002690	positive regulation of leukocyte chemotaxis	4/584	74/14517	0.347422	0.999999	ENSG00000168811/ENSG00000120899/ENSG00000197405/ENSG00000126353	IL12A/PTK2B/C5AR1/CCR7	4
BP	GO:0098876	vesicle-mediated transport to the plasma membrane	4/584	74/14517	0.347422	0.999999	ENSG00000073969/ENSG00000099365/ENSG00000151150/ENSG00000168952	NSF/STX1B/ANK3/STXBP6	4
BP	GO:0032210	regulation of telomere maintenance via telomerase	3/584	52/14517	0.348683	0.999999	ENSG00000172795/ENSG00000147421/ENSG00000140451	DCP2/HMBOX1/PIF1	3
BP	GO:0033627	cell adhesion mediated by integrin	3/584	52/14517	0.348683	0.999999	ENSG00000103335/ENSG00000177076/ENSG00000115221	PIEZO1/ACER2/ITGB6	3
BP	GO:0050891	multicellular organismal water homeostasis	3/584	52/14517	0.348683	0.999999	ENSG00000163347/ENSG00000189143/ENSG00000167306	CLDN1/CLDN4/MYO5B	3
BP	GO:1901616	organic hydroxy compound catabolic process	3/584	52/14517	0.348683	0.999999	ENSG00000101188/ENSG00000074660/ENSG00000189221	NTSR1/SCARF1/MAOA	3
BP	GO:0007281	germ cell development	9/584	189/14517	0.35069	0.999999	ENSG00000120899/ENSG00000105948/ENSG00000197181/ENSG00000155816/ENSG00000179598/ENSG00000139618/ENSG00000163083/ENSG00000101104/ENSG00000227234	PTK2B/TTC26/PIWIL2/FMN2/PLD6/BRCA2/INHBB/PABPC1L/SPANXB1	9
BP	GO:0006469	negative regulation of protein kinase activity	11/584	236/14517	0.352045	0.999999	ENSG00000170323/ENSG00000137642/ENSG00000197381/ENSG00000172061/ENSG00000138166/ENSG00000108465/ENSG00000126500/ENSG00000185338/ENSG00000171033/ENSG00000167851/ENSG00000184545	FABP4/SORL1/ADARB1/LRRC15/DUSP5/CDK5RAP3/FLRT1/SOCS1/PKIA/CD300A/DUSP8	11
BP	GO:0061337	cardiac conduction	6/584	120/14517	0.352981	0.999999	ENSG00000018625/ENSG00000154639/ENSG00000183023/ENSG00000137726/ENSG00000196296/ENSG00000100678	ATP1A2/CXADR/SLC8A1/FXYD6/ATP2A1/SLC8A3	6
BP	GO:0046434	organophosphate catabolic process	10/584	213/14517	0.354315	0.999999	ENSG00000169299/ENSG00000169567/ENSG00000147162/ENSG00000158125/ENSG00000103056/ENSG00000101188/ENSG00000168032/ENSG00000156510/ENSG00000115252/ENSG00000132182	PGM2/HINT1/OGT/XDH/SMPD3/NTSR1/ENTPD3/HKDC1/PDE1A/NUP210	10
BP	GO:0051098	regulation of binding	15/584	331/14517	0.355057	0.999999	ENSG00000146216/ENSG00000084764/ENSG00000137642/ENSG00000121236/ENSG00000095564/ENSG00000167895/ENSG00000106003/ENSG00000001460/ENSG00000147421/ENSG00000163554/ENSG00000121101/ENSG00000134259/ENSG00000221818/ENSG00000113196/ENSG00000170290	TTBK1/MAPRE3/SORL1/TRIM6/BTAF1/TMC8/LFNG/STPG1/HMBOX1/SPTA1/TEX14/NGF/EBF2/HAND1/SLN	15
BP	GO:0008038	neuron recognition	2/584	31/14517	0.356197	0.999999	ENSG00000182580/ENSG00000113555	EPHB3/PCDH12	2
BP	GO:0042417	dopamine metabolic process	2/584	31/14517	0.356197	0.999999	ENSG00000189221/ENSG00000183044	MAOA/ABAT	2
BP	GO:0042987	amyloid precursor protein catabolic process	2/584	31/14517	0.356197	0.999999	ENSG00000137642/ENSG00000116133	SORL1/DHCR24	2
BP	GO:0045494	photoreceptor cell maintenance	2/584	31/14517	0.356197	0.999999	ENSG00000198691/ENSG00000183638	ABCA4/RP1L1	2
BP	GO:0090022	regulation of neutrophil chemotaxis	2/584	31/14517	0.356197	0.999999	ENSG00000197405/ENSG00000126353	C5AR1/CCR7	2
BP	GO:1901099	negative regulation of signal transduction in absence of ligand	2/584	31/14517	0.356197	0.999999	ENSG00000115008/ENSG00000164400	IL1A/CSF2	2
BP	GO:1901385	regulation of voltage-gated calcium channel activity	2/584	31/14517	0.356197	0.999999	ENSG00000178623/ENSG00000198947	GPR35/DMD	2
BP	GO:2001240	negative regulation of extrinsic apoptotic signaling pathway in absence of ligand	2/584	31/14517	0.356197	0.999999	ENSG00000115008/ENSG00000164400	IL1A/CSF2	2
BP	GO:0018958	phenol-containing compound metabolic process	4/584	75/14517	0.356645	0.999999	ENSG00000042832/ENSG00000189221/ENSG00000183044/ENSG00000131480	TG/MAOA/ABAT/AOC2	4
BP	GO:0061053	somite development	4/584	75/14517	0.356645	0.999999	ENSG00000076356/ENSG00000106003/ENSG00000163389/ENSG00000196584	PLXNA2/LFNG/POGLUT1/XRCC2	4
BP	GO:0042063	gliogenesis	11/584	237/14517	0.357156	0.999999	ENSG00000146216/ENSG00000120899/ENSG00000112414/ENSG00000007372/ENSG00000050555/ENSG00000163884/ENSG00000169247/ENSG00000100678/ENSG00000100429/ENSG00000162367/ENSG00000205927	TTBK1/PTK2B/ADGRG6/PAX6/LAMC3/KLF15/SH3TC2/SLC8A3/HDAC10/TAL1/OLIG2	11
BP	GO:0008064	regulation of actin polymerization or depolymerization	8/584	167/14517	0.358206	0.999999	ENSG00000156232/ENSG00000120899/ENSG00000070182/ENSG00000122966/ENSG00000177106/ENSG00000163554/ENSG00000009694/ENSG00000126353	WHAMM/PTK2B/SPTB/CIT/EPS8L2/SPTA1/TENM1/CCR7	8
BP	GO:0030098	lymphocyte differentiation	12/584	261/14517	0.359401	0.999999	ENSG00000167601/ENSG00000168811/ENSG00000120899/ENSG00000144554/ENSG00000106003/ENSG00000141968/ENSG00000135426/ENSG00000185338/ENSG00000162711/ENSG00000198286/ENSG00000127152/ENSG00000126353	AXL/IL12A/PTK2B/FANCD2/LFNG/VAV1/TESPA1/SOCS1/NLRP3/CARD11/BCL11B/CCR7	12
BP	GO:0050954	sensory perception of mechanical stimulus	7/584	144/14517	0.359564	0.999999	ENSG00000145390/ENSG00000177106/ENSG00000160183/ENSG00000186862/ENSG00000105991/ENSG00000165899/ENSG00000196689	USP53/EPS8L2/TMPRSS3/PDZD7/HOXA1/OTOGL/TRPV1	7
BP	GO:0002066	columnar/cuboidal epithelial cell development	3/584	53/14517	0.359784	0.999999	ENSG00000047936/ENSG00000186862/ENSG00000007372	ROS1/PDZD7/PAX6	3
BP	GO:0007585	respiratory gaseous exchange	3/584	53/14517	0.359784	0.999999	ENSG00000018625/ENSG00000101188/ENSG00000150540	ATP1A2/NTSR1/HNMT	3
BP	GO:0051965	positive regulation of synapse assembly	3/584	53/14517	0.359784	0.999999	ENSG00000196083/ENSG00000182580/ENSG00000126500	IL1RAP/EPHB3/FLRT1	3
BP	GO:0044282	small molecule catabolic process	17/584	380/14517	0.361204	0.999999	ENSG00000153904/ENSG00000169299/ENSG00000072506/ENSG00000078070/ENSG00000140465/ENSG00000196177/ENSG00000174951/ENSG00000101188/ENSG00000168032/ENSG00000074660/ENSG00000158825/ENSG00000128683/ENSG00000150540/ENSG00000147576/ENSG00000183044/ENSG00000124253/ENSG00000111863	DDAH1/PGM2/HSD17B10/MCCC1/CYP1A1/ACADSB/FUT1/NTSR1/ENTPD3/SCARF1/CDA/GAD1/HNMT/ADHFE1/ABAT/PCK1/ADTRP	17
BP	GO:0002275	myeloid cell activation involved in immune response	21/584	476/14517	0.362869	0.999999	ENSG00000160796/ENSG00000169299/ENSG00000142185/ENSG00000086730/ENSG00000136854/ENSG00000166825/ENSG00000125730/ENSG00000197249/ENSG00000173083/ENSG00000172794/ENSG00000213918/ENSG00000197405/ENSG00000196549/ENSG00000160255/ENSG00000167851/ENSG00000179869/ENSG00000158825/ENSG00000140678/ENSG00000171236/ENSG00000162896/ENSG00000092929	NBEAL2/PGM2/TRPM2/LAT2/STXBP1/ANPEP/C3/SERPINA1/HPSE/RAB37/DNASE1/C5AR1/MME/ITGB2/CD300A/ABCA13/CDA/ITGAX/LRG1/PIGR/UNC13D	21
BP	GO:0001833	inner cell mass cell proliferation	1/584	11/14517	0.363532	0.999999	ENSG00000139618	BRCA2	1
BP	GO:0002087	regulation of respiratory gaseous exchange by neurological system process	1/584	11/14517	0.363532	0.999999	ENSG00000018625	ATP1A2	1
BP	GO:0002710	negative regulation of T cell mediated immunity	1/584	11/14517	0.363532	0.999999	ENSG00000174564	IL20RB	1
BP	GO:0003207	cardiac chamber formation	1/584	11/14517	0.363532	0.999999	ENSG00000113196	HAND1	1
BP	GO:0006105	succinate metabolic process	1/584	11/14517	0.363532	0.999999	ENSG00000128683	GAD1	1
BP	GO:0006264	mitochondrial DNA replication	1/584	11/14517	0.363532	0.999999	ENSG00000138346	DNA2	1
BP	GO:0006273	lagging strand elongation	1/584	11/14517	0.363532	0.999999	ENSG00000138346	DNA2	1
BP	GO:0006527	arginine catabolic process	1/584	11/14517	0.363532	0.999999	ENSG00000153904	DDAH1	1
BP	GO:0006600	creatine metabolic process	1/584	11/14517	0.363532	0.999999	ENSG00000131730	CKMT2	1
BP	GO:0006670	sphingosine metabolic process	1/584	11/14517	0.363532	0.999999	ENSG00000177076	ACER2	1
BP	GO:0006768	biotin metabolic process	1/584	11/14517	0.363532	0.999999	ENSG00000078070	MCCC1	1
BP	GO:0006910	phagocytosis, recognition	1/584	11/14517	0.363532	0.999999	ENSG00000187800	PEAR1	1
BP	GO:0007351	tripartite regional subdivision	1/584	11/14517	0.363532	0.999999	ENSG00000179598	PLD6	1
BP	GO:0008595	anterior/posterior axis specification, embryo	1/584	11/14517	0.363532	0.999999	ENSG00000179598	PLD6	1
BP	GO:0009635	response to herbicide	1/584	11/14517	0.363532	0.999999	ENSG00000140465	CYP1A1	1
BP	GO:0010248	establishment or maintenance of transmembrane electrochemical gradient	1/584	11/14517	0.363532	0.999999	ENSG00000018625	ATP1A2	1
BP	GO:0010623	programmed cell death involved in cell development	1/584	11/14517	0.363532	0.999999	ENSG00000115008	IL1A	1
BP	GO:0010759	positive regulation of macrophage chemotaxis	1/584	11/14517	0.363532	0.999999	ENSG00000197405	C5AR1	1
BP	GO:0019883	antigen processing and presentation of endogenous antigen	1/584	11/14517	0.363532	0.999999	ENSG00000231925	TAPBP	1
BP	GO:0019934	cGMP-mediated signaling	1/584	11/14517	0.363532	0.999999	ENSG00000120899	PTK2B	1
BP	GO:0021514	ventral spinal cord interneuron differentiation	1/584	11/14517	0.363532	0.999999	ENSG00000007372	PAX6	1
BP	GO:0021534	cell proliferation in hindbrain	1/584	11/14517	0.363532	0.999999	ENSG00000197405	C5AR1	1
BP	GO:0030502	negative regulation of bone mineralization	1/584	11/14517	0.363532	0.999999	ENSG00000120899	PTK2B	1
BP	GO:0030889	negative regulation of B cell proliferation	1/584	11/14517	0.363532	0.999999	ENSG00000167851	CD300A	1
BP	GO:0031223	auditory behavior	1/584	11/14517	0.363532	0.999999	ENSG00000110076	NRXN2	1
BP	GO:0031272	regulation of pseudopodium assembly	1/584	11/14517	0.363532	0.999999	ENSG00000126353	CCR7	1
BP	GO:0031274	positive regulation of pseudopodium assembly	1/584	11/14517	0.363532	0.999999	ENSG00000126353	CCR7	1
BP	GO:0031650	regulation of heat generation	1/584	11/14517	0.363532	0.999999	ENSG00000183044	ABAT	1
BP	GO:0032536	regulation of cell projection size	1/584	11/14517	0.363532	0.999999	ENSG00000120756	PLS1	1
BP	GO:0033008	positive regulation of mast cell activation involved in immune response	1/584	11/14517	0.363532	0.999999	ENSG00000136854	STXBP1	1
BP	GO:0035641	locomotory exploration behavior	1/584	11/14517	0.363532	0.999999	ENSG00000128683	GAD1	1
BP	GO:0035864	response to potassium ion	1/584	11/14517	0.363532	0.999999	ENSG00000160323	ADAMTS13	1
BP	GO:0042447	hormone catabolic process	1/584	11/14517	0.363532	0.999999	ENSG00000206561	COLQ	1
BP	GO:0042532	negative regulation of tyrosine phosphorylation of STAT protein	1/584	11/14517	0.363532	0.999999	ENSG00000185338	SOCS1	1
BP	GO:0043116	negative regulation of vascular permeability	1/584	11/14517	0.363532	0.999999	ENSG00000153904	DDAH1	1
BP	GO:0043306	positive regulation of mast cell degranulation	1/584	11/14517	0.363532	0.999999	ENSG00000136854	STXBP1	1
BP	GO:0045628	regulation of T-helper 2 cell differentiation	1/584	11/14517	0.363532	0.999999	ENSG00000162711	NLRP3	1
BP	GO:0046007	negative regulation of activated T cell proliferation	1/584	11/14517	0.363532	0.999999	ENSG00000120217	CD274	1
BP	GO:0048672	positive regulation of collateral sprouting	1/584	11/14517	0.363532	0.999999	ENSG00000134259	NGF	1
BP	GO:0048853	forebrain morphogenesis	1/584	11/14517	0.363532	0.999999	ENSG00000187122	SLIT1	1
BP	GO:0050665	hydrogen peroxide biosynthetic process	1/584	11/14517	0.363532	0.999999	ENSG00000140465	CYP1A1	1
BP	GO:0050765	negative regulation of phagocytosis	1/584	11/14517	0.363532	0.999999	ENSG00000167851	CD300A	1
BP	GO:0050872	white fat cell differentiation	1/584	11/14517	0.363532	0.999999	ENSG00000170323	FABP4	1
BP	GO:0051657	maintenance of organelle location	1/584	11/14517	0.363532	0.999999	ENSG00000196296	ATP2A1	1
BP	GO:0051798	positive regulation of hair follicle development	1/584	11/14517	0.363532	0.999999	ENSG00000173083	HPSE	1
BP	GO:0051969	regulation of transmission of nerve impulse	1/584	11/14517	0.363532	0.999999	ENSG00000178623	GPR35	1
BP	GO:0060046	regulation of acrosome reaction	1/584	11/14517	0.363532	0.999999	ENSG00000163803	PLB1	1
BP	GO:0060211	regulation of nuclear-transcribed mRNA poly(A) tail shortening	1/584	11/14517	0.363532	0.999999	ENSG00000100354	TNRC6B	1
BP	GO:0060213	positive regulation of nuclear-transcribed mRNA poly(A) tail shortening	1/584	11/14517	0.363532	0.999999	ENSG00000100354	TNRC6B	1
BP	GO:0060453	regulation of gastric acid secretion	1/584	11/14517	0.363532	0.999999	ENSG00000196689	TRPV1	1
BP	GO:0060900	embryonic camera-type eye formation	1/584	11/14517	0.363532	0.999999	ENSG00000002745	WNT16	1
BP	GO:0061081	positive regulation of myeloid leukocyte cytokine production involved in immune response	1/584	11/14517	0.363532	0.999999	ENSG00000138623	SEMA7A	1
BP	GO:0070234	positive regulation of T cell apoptotic process	1/584	11/14517	0.363532	0.999999	ENSG00000120217	CD274	1
BP	GO:0071044	histone mRNA catabolic process	1/584	11/14517	0.363532	0.999999	ENSG00000172795	DCP2	1
BP	GO:0071285	cellular response to lithium ion	1/584	11/14517	0.363532	0.999999	ENSG00000170323	FABP4	1
BP	GO:0071352	cellular response to interleukin-2	1/584	11/14517	0.363532	0.999999	ENSG00000120899	PTK2B	1
BP	GO:0090331	negative regulation of platelet aggregation	1/584	11/14517	0.363532	0.999999	ENSG00000183044	ABAT	1
BP	GO:0097104	postsynaptic membrane assembly	1/584	11/14517	0.363532	0.999999	ENSG00000110076	NRXN2	1
BP	GO:0098877	neurotransmitter receptor transport to plasma membrane	1/584	11/14517	0.363532	0.999999	ENSG00000099365	STX1B	1
BP	GO:0099133	ATP hydrolysis coupled anion transmembrane transport	1/584	11/14517	0.363532	0.999999	ENSG00000114770	ABCC5	1
BP	GO:1902992	negative regulation of amyloid precursor protein catabolic process	1/584	11/14517	0.363532	0.999999	ENSG00000137642	SORL1	1
BP	GO:1903729	regulation of plasma membrane organization	1/584	11/14517	0.363532	0.999999	ENSG00000144339	TMEFF2	1
BP	GO:1990845	adaptive thermogenesis	1/584	11/14517	0.363532	0.999999	ENSG00000196689	TRPV1	1
BP	GO:2000574	regulation of microtubule motor activity	1/584	11/14517	0.363532	0.999999	ENSG00000264364	DYNLL2	1
BP	GO:2000786	positive regulation of autophagosome assembly	1/584	11/14517	0.363532	0.999999	ENSG00000116299	KIAA1324	1
BP	GO:0030832	regulation of actin filament length	8/584	168/14517	0.364325	0.999999	ENSG00000156232/ENSG00000120899/ENSG00000070182/ENSG00000122966/ENSG00000177106/ENSG00000163554/ENSG00000009694/ENSG00000126353	WHAMM/PTK2B/SPTB/CIT/EPS8L2/SPTA1/TENM1/CCR7	8
BP	GO:1902105	regulation of leukocyte differentiation	10/584	215/14517	0.365111	0.999999	ENSG00000167601/ENSG00000168811/ENSG00000144554/ENSG00000185862/ENSG00000135426/ENSG00000185338/ENSG00000162711/ENSG00000198286/ENSG00000152154/ENSG00000162367	AXL/IL12A/FANCD2/EVI2B/TESPA1/SOCS1/NLRP3/CARD11/TMEM178A/TAL1	10
BP	GO:1901879	regulation of protein depolymerization	4/584	76/14517	0.365867	0.999999	ENSG00000070182/ENSG00000163554/ENSG00000170290/ENSG00000138100	SPTB/SPTA1/SLN/TRIM54	4
BP	GO:0051897	positive regulation of protein kinase B signaling	6/584	122/14517	0.367422	0.999999	ENSG00000167601/ENSG00000113070/ENSG00000173083/ENSG00000141968/ENSG00000162344/ENSG00000126353	AXL/HBEGF/HPSE/VAV1/FGF19/CCR7	6
BP	GO:0046660	female sex differentiation	5/584	99/14517	0.367634	0.999999	ENSG00000167601/ENSG00000102230/ENSG00000106003/ENSG00000139618/ENSG00000163083	AXL/PCYT1B/LFNG/BRCA2/INHBB	5
BP	GO:1903825	organic acid transmembrane transport	5/584	99/14517	0.367634	0.999999	ENSG00000141526/ENSG00000162383/ENSG00000018625/ENSG00000123643/ENSG00000101188	SLC16A3/SLC1A7/ATP1A2/SLC36A1/NTSR1	5
BP	GO:1905039	carboxylic acid transmembrane transport	5/584	99/14517	0.367634	0.999999	ENSG00000141526/ENSG00000162383/ENSG00000018625/ENSG00000123643/ENSG00000101188	SLC16A3/SLC1A7/ATP1A2/SLC36A1/NTSR1	5
BP	GO:0051924	regulation of calcium ion transport	9/584	192/14517	0.367859	0.999999	ENSG00000120899/ENSG00000018625/ENSG00000178623/ENSG00000149596/ENSG00000135124/ENSG00000101188/ENSG00000198947/ENSG00000183023/ENSG00000170290	PTK2B/ATP1A2/GPR35/JPH2/P2RX4/NTSR1/DMD/SLC8A1/SLN	9
BP	GO:0071897	DNA biosynthetic process	9/584	192/14517	0.367859	0.999999	ENSG00000172795/ENSG00000120899/ENSG00000148677/ENSG00000147421/ENSG00000140451/ENSG00000139618/ENSG00000196584/ENSG00000198563/ENSG00000138346	DCP2/PTK2B/ANKRD1/HMBOX1/PIF1/BRCA2/XRCC2/DDX39B/DNA2	9
BP	GO:0098656	anion transmembrane transport	10/584	216/14517	0.370524	0.999999	ENSG00000141526/ENSG00000160190/ENSG00000162383/ENSG00000018625/ENSG00000050438/ENSG00000123643/ENSG00000134955/ENSG00000101188/ENSG00000189143/ENSG00000131620	SLC16A3/SLC37A1/SLC1A7/ATP1A2/SLC4A8/SLC36A1/SLC37A2/NTSR1/CLDN4/ANO1	10
BP	GO:0000183	chromatin silencing at rDNA	2/584	32/14517	0.370852	0.999999	ENSG00000274750/ENSG00000273983	HIST1H3E/HIST1H3G	2
BP	GO:0001709	cell fate determination	2/584	32/14517	0.370852	0.999999	ENSG00000007372/ENSG00000221818	PAX6/EBF2	2
BP	GO:0030049	muscle filament sliding	2/584	32/14517	0.370852	0.999999	ENSG00000198947/ENSG00000101306	DMD/MYLK2	2
BP	GO:0030224	monocyte differentiation	2/584	32/14517	0.370852	0.999999	ENSG00000164509/ENSG00000164400	IL31RA/CSF2	2
BP	GO:0033275	actin-myosin filament sliding	2/584	32/14517	0.370852	0.999999	ENSG00000198947/ENSG00000101306	DMD/MYLK2	2
BP	GO:0042092	type 2 immune response	2/584	32/14517	0.370852	0.999999	ENSG00000164509/ENSG00000162711	IL31RA/NLRP3	2
BP	GO:0043114	regulation of vascular permeability	2/584	32/14517	0.370852	0.999999	ENSG00000153904/ENSG00000120937	DDAH1/NPPB	2
BP	GO:0045776	negative regulation of blood pressure	2/584	32/14517	0.370852	0.999999	ENSG00000101188/ENSG00000183044	NTSR1/ABAT	2
BP	GO:0050435	amyloid-beta metabolic process	2/584	32/14517	0.370852	0.999999	ENSG00000137642/ENSG00000196549	SORL1/MME	2
BP	GO:0070286	axonemal dynein complex assembly	2/584	32/14517	0.370852	0.999999	ENSG00000164818/ENSG00000169126	DNAAF5/ARMC4	2
BP	GO:1903131	mononuclear cell differentiation	2/584	32/14517	0.370852	0.999999	ENSG00000164509/ENSG00000164400	IL31RA/CSF2	2
BP	GO:0000186	activation of MAPKK activity	3/584	54/14517	0.370856	0.999999	ENSG00000006062/ENSG00000143674/ENSG00000134259	MAP3K14/MAP3K21/NGF	3
BP	GO:0033013	tetrapyrrole metabolic process	3/584	54/14517	0.370856	0.999999	ENSG00000106927/ENSG00000140465/ENSG00000163554	AMBP/CYP1A1/SPTA1	3
BP	GO:0006310	DNA recombination	11/584	240/14517	0.37255	0.999999	ENSG00000188486/ENSG00000173559/ENSG00000127311/ENSG00000140451/ENSG00000139618/ENSG00000196584/ENSG00000127152/ENSG00000147231/ENSG00000002016/ENSG00000138346/ENSG00000197275	H2AFX/NABP1/HELB/PIF1/BRCA2/XRCC2/BCL11B/CXorf57/RAD52/DNA2/RAD54B	11
BP	GO:0002444	myeloid leukocyte mediated immunity	21/584	479/14517	0.373797	0.999999	ENSG00000160796/ENSG00000169299/ENSG00000142185/ENSG00000086730/ENSG00000136854/ENSG00000166825/ENSG00000125730/ENSG00000197249/ENSG00000173083/ENSG00000172794/ENSG00000213918/ENSG00000197405/ENSG00000196549/ENSG00000160255/ENSG00000167851/ENSG00000179869/ENSG00000158825/ENSG00000140678/ENSG00000171236/ENSG00000162896/ENSG00000092929	NBEAL2/PGM2/TRPM2/LAT2/STXBP1/ANPEP/C3/SERPINA1/HPSE/RAB37/DNASE1/C5AR1/MME/ITGB2/CD300A/ABCA13/CDA/ITGAX/LRG1/PIGR/UNC13D	21
BP	GO:0030260	entry into host cell	6/584	123/14517	0.374654	0.999999	ENSG00000167601/ENSG00000149294/ENSG00000166825/ENSG00000163347/ENSG00000154639/ENSG00000115221	AXL/NCAM1/ANPEP/CLDN1/CXADR/ITGB6	6
BP	GO:0044409	entry into host	6/584	123/14517	0.374654	0.999999	ENSG00000167601/ENSG00000149294/ENSG00000166825/ENSG00000163347/ENSG00000154639/ENSG00000115221	AXL/NCAM1/ANPEP/CLDN1/CXADR/ITGB6	6
BP	GO:0051806	entry into cell of other organism involved in symbiotic interaction	6/584	123/14517	0.374654	0.999999	ENSG00000167601/ENSG00000149294/ENSG00000166825/ENSG00000163347/ENSG00000154639/ENSG00000115221	AXL/NCAM1/ANPEP/CLDN1/CXADR/ITGB6	6
BP	GO:0051828	entry into other organism involved in symbiotic interaction	6/584	123/14517	0.374654	0.999999	ENSG00000167601/ENSG00000149294/ENSG00000166825/ENSG00000163347/ENSG00000154639/ENSG00000115221	AXL/NCAM1/ANPEP/CLDN1/CXADR/ITGB6	6
BP	GO:0071901	negative regulation of protein serine/threonine kinase activity	6/584	123/14517	0.374654	0.999999	ENSG00000137642/ENSG00000138166/ENSG00000108465/ENSG00000171033/ENSG00000167851/ENSG00000184545	SORL1/DUSP5/CDK5RAP3/PKIA/CD300A/DUSP8	6
BP	GO:0050772	positive regulation of axonogenesis	4/584	77/14517	0.375082	0.999999	ENSG00000138623/ENSG00000182606/ENSG00000076356/ENSG00000134259	SEMA7A/TRAK1/PLXNA2/NGF	4
BP	GO:0002283	neutrophil activation involved in immune response	19/584	432/14517	0.37766	0.999999	ENSG00000160796/ENSG00000169299/ENSG00000142185/ENSG00000166825/ENSG00000125730/ENSG00000197249/ENSG00000173083/ENSG00000172794/ENSG00000213918/ENSG00000197405/ENSG00000196549/ENSG00000160255/ENSG00000167851/ENSG00000179869/ENSG00000158825/ENSG00000140678/ENSG00000171236/ENSG00000162896/ENSG00000092929	NBEAL2/PGM2/TRPM2/ANPEP/C3/SERPINA1/HPSE/RAB37/DNASE1/C5AR1/MME/ITGB2/CD300A/ABCA13/CDA/ITGAX/LRG1/PIGR/UNC13D	19
BP	GO:0006898	receptor-mediated endocytosis	11/584	241/14517	0.377699	0.999999	ENSG00000137642/ENSG00000116675/ENSG00000173432/ENSG00000139636/ENSG00000106927/ENSG00000177675/ENSG00000160183/ENSG00000160255/ENSG00000074660/ENSG00000142910/ENSG00000127241	SORL1/DNAJC6/SAA1/LMBR1L/AMBP/CD163L1/TMPRSS3/ITGB2/SCARF1/TINAGL1/MASP1	11
BP	GO:0006475	internal protein amino acid acetylation	7/584	147/14517	0.379408	0.999999	ENSG00000128510/ENSG00000197181/ENSG00000147162/ENSG00000273841/ENSG00000139618/ENSG00000186462/ENSG00000124253	CPA4/PIWIL2/OGT/TAF9/BRCA2/NAP1L2/PCK1	7
BP	GO:0140013	meiotic nuclear division	7/584	147/14517	0.379408	0.999999	ENSG00000197181/ENSG00000144554/ENSG00000155816/ENSG00000139618/ENSG00000196584/ENSG00000121101/ENSG00000197275	PIWIL2/FANCD2/FMN2/BRCA2/XRCC2/TEX14/RAD54B	7
BP	GO:1903531	negative regulation of secretion by cell	7/584	147/14517	0.379408	0.999999	ENSG00000156675/ENSG00000007384/ENSG00000162711/ENSG00000163083/ENSG00000167851/ENSG00000183044/ENSG00000168952	RAB11FIP1/RHBDF1/NLRP3/INHBB/CD300A/ABAT/STXBP6	7
BP	GO:0042129	regulation of T cell proliferation	6/584	124/14517	0.381889	0.999999	ENSG00000105246/ENSG00000168811/ENSG00000120217/ENSG00000163554/ENSG00000198286/ENSG00000174564	EBI3/IL12A/CD274/SPTA1/CARD11/IL20RB	6
BP	GO:0010657	muscle cell apoptotic process	3/584	55/14517	0.381893	0.999999	ENSG00000168811/ENSG00000120899/ENSG00000115252	IL12A/PTK2B/PDE1A	3
BP	GO:0032387	negative regulation of intracellular transport	3/584	55/14517	0.381893	0.999999	ENSG00000180667/ENSG00000171033/ENSG00000167851	YOD1/PKIA/CD300A	3
BP	GO:0071674	mononuclear cell migration	3/584	55/14517	0.381893	0.999999	ENSG00000197405/ENSG00000170962/ENSG00000115009	C5AR1/PDGFD/CCL20	3
BP	GO:0034968	histone lysine methylation	5/584	101/14517	0.383732	0.999999	ENSG00000187837/ENSG00000108799/ENSG00000088305/ENSG00000147162/ENSG00000124092	HIST1H1C/EZH1/DNMT3B/OGT/CTCFL	5
BP	GO:0002755	MyD88-dependent toll-like receptor signaling pathway	2/584	33/14517	0.385373	0.999999	ENSG00000187554/ENSG00000167851	TLR5/CD300A	2
BP	GO:0007257	activation of JUN kinase activity	2/584	33/14517	0.385373	0.999999	ENSG00000138834/ENSG00000143674	MAPK8IP3/MAP3K21	2
BP	GO:0007616	long-term memory	2/584	33/14517	0.385373	0.999999	ENSG00000058335/ENSG00000118971	RASGRF1/CCND2	2
BP	GO:0042088	T-helper 1 type immune response	2/584	33/14517	0.385373	0.999999	ENSG00000105246/ENSG00000168811	EBI3/IL12A	2
BP	GO:0043001	Golgi to plasma membrane protein transport	2/584	33/14517	0.385373	0.999999	ENSG00000073969/ENSG00000151150	NSF/ANK3	2
BP	GO:0048048	embryonic eye morphogenesis	2/584	33/14517	0.385373	0.999999	ENSG00000002745/ENSG00000007372	WNT16/PAX6	2
BP	GO:0051293	establishment of spindle localization	2/584	33/14517	0.385373	0.999999	ENSG00000155816/ENSG00000007372	FMN2/PAX6	2
BP	GO:0051693	actin filament capping	2/584	33/14517	0.385373	0.999999	ENSG00000070182/ENSG00000163554	SPTB/SPTA1	2
BP	GO:0070670	response to interleukin-4	2/584	33/14517	0.385373	0.999999	ENSG00000162892/ENSG00000160323	IL24/ADAMTS13	2
BP	GO:0071675	regulation of mononuclear cell migration	2/584	33/14517	0.385373	0.999999	ENSG00000197405/ENSG00000170962	C5AR1/PDGFD	2
BP	GO:0050731	positive regulation of peptidyl-tyrosine phosphorylation	7/584	148/14517	0.386034	0.999999	ENSG00000168811/ENSG00000120899/ENSG00000113070/ENSG00000150281/ENSG00000164509/ENSG00000162892/ENSG00000164400	IL12A/PTK2B/HBEGF/CTF1/IL31RA/IL24/CSF2	7
BP	GO:0002093	auditory receptor cell morphogenesis	1/584	12/14517	0.389156	0.999999	ENSG00000186862	PDZD7	1
BP	GO:0002577	regulation of antigen processing and presentation	1/584	12/14517	0.389156	0.999999	ENSG00000126353	CCR7	1
BP	GO:0002739	regulation of cytokine secretion involved in immune response	1/584	12/14517	0.389156	0.999999	ENSG00000121236	TRIM6	1
BP	GO:0002834	regulation of response to tumor cell	1/584	12/14517	0.389156	0.999999	ENSG00000168811	IL12A	1
BP	GO:0002837	regulation of immune response to tumor cell	1/584	12/14517	0.389156	0.999999	ENSG00000168811	IL12A	1
BP	GO:0003214	cardiac left ventricle morphogenesis	1/584	12/14517	0.389156	0.999999	ENSG00000113196	HAND1	1
BP	GO:0006020	inositol metabolic process	1/584	12/14517	0.389156	0.999999	ENSG00000168781	PPIP5K1	1
BP	GO:0006107	oxaloacetate metabolic process	1/584	12/14517	0.389156	0.999999	ENSG00000124253	PCK1	1
BP	GO:0007512	adult heart development	1/584	12/14517	0.389156	0.999999	ENSG00000159307	SCUBE1	1
BP	GO:0007549	dosage compensation	1/584	12/14517	0.389156	0.999999	ENSG00000185619	PCGF3	1
BP	GO:0007635	chemosensory behavior	1/584	12/14517	0.389156	0.999999	ENSG00000196689	TRPV1	1
BP	GO:0009143	nucleoside triphosphate catabolic process	1/584	12/14517	0.389156	0.999999	ENSG00000168032	ENTPD3	1
BP	GO:0010155	regulation of proton transport	1/584	12/14517	0.389156	0.999999	ENSG00000255346	NOX5	1
BP	GO:0010763	positive regulation of fibroblast migration	1/584	12/14517	0.389156	0.999999	ENSG00000183023	SLC8A1	1
BP	GO:0010935	regulation of macrophage cytokine production	1/584	12/14517	0.389156	0.999999	ENSG00000138623	SEMA7A	1
BP	GO:0016540	protein autoprocessing	1/584	12/14517	0.389156	0.999999	ENSG00000196188	CTSE	1
BP	GO:0017014	protein nitrosylation	1/584	12/14517	0.389156	0.999999	ENSG00000198947	DMD	1
BP	GO:0018065	protein-cofactor linkage	1/584	12/14517	0.389156	0.999999	ENSG00000128683	GAD1	1
BP	GO:0018119	peptidyl-cysteine S-nitrosylation	1/584	12/14517	0.389156	0.999999	ENSG00000198947	DMD	1
BP	GO:0033631	cell-cell adhesion mediated by integrin	1/584	12/14517	0.389156	0.999999	ENSG00000103335	PIEZO1	1
BP	GO:0035810	positive regulation of urine volume	1/584	12/14517	0.389156	0.999999	ENSG00000120937	NPPB	1
BP	GO:0038180	nerve growth factor signaling pathway	1/584	12/14517	0.389156	0.999999	ENSG00000134259	NGF	1
BP	GO:0042635	positive regulation of hair cycle	1/584	12/14517	0.389156	0.999999	ENSG00000173083	HPSE	1
BP	GO:0043097	pyrimidine nucleoside salvage	1/584	12/14517	0.389156	0.999999	ENSG00000158825	CDA	1
BP	GO:0043517	positive regulation of DNA damage response, signal transduction by p53 class mediator	1/584	12/14517	0.389156	0.999999	ENSG00000148677	ANKRD1	1
BP	GO:0044090	positive regulation of vacuole organization	1/584	12/14517	0.389156	0.999999	ENSG00000116299	KIAA1324	1
BP	GO:0044546	NLRP3 inflammasome complex assembly	1/584	12/14517	0.389156	0.999999	ENSG00000162711	NLRP3	1
BP	GO:0045072	regulation of interferon-gamma biosynthetic process	1/584	12/14517	0.389156	0.999999	ENSG00000105246	EBI3	1
BP	GO:0045836	positive regulation of meiotic nuclear division	1/584	12/14517	0.389156	0.999999	ENSG00000197181	PIWIL2	1
BP	GO:0045989	positive regulation of striated muscle contraction	1/584	12/14517	0.389156	0.999999	ENSG00000196296	ATP2A1	1
BP	GO:0048143	astrocyte activation	1/584	12/14517	0.389156	0.999999	ENSG00000146216	TTBK1	1
BP	GO:0048739	cardiac muscle fiber development	1/584	12/14517	0.389156	0.999999	ENSG00000154639	CXADR	1
BP	GO:0051280	negative regulation of release of sequestered calcium ion into cytosol	1/584	12/14517	0.389156	0.999999	ENSG00000101188	NTSR1	1
BP	GO:0051770	positive regulation of nitric-oxide synthase biosynthetic process	1/584	12/14517	0.389156	0.999999	ENSG00000115009	CCL20	1
BP	GO:0060049	regulation of protein glycosylation	1/584	12/14517	0.389156	0.999999	ENSG00000177076	ACER2	1
BP	GO:0060457	negative regulation of digestive system process	1/584	12/14517	0.389156	0.999999	ENSG00000126562	WNK4	1
BP	GO:0060536	cartilage morphogenesis	1/584	12/14517	0.389156	0.999999	ENSG00000113196	HAND1	1
BP	GO:0060601	lateral sprouting from an epithelium	1/584	12/14517	0.389156	0.999999	ENSG00000162738	VANGL2	1
BP	GO:0060628	regulation of ER to Golgi vesicle-mediated transport	1/584	12/14517	0.389156	0.999999	ENSG00000137642	SORL1	1
BP	GO:0060707	trophoblast giant cell differentiation	1/584	12/14517	0.389156	0.999999	ENSG00000113196	HAND1	1
BP	GO:0070168	negative regulation of biomineral tissue development	1/584	12/14517	0.389156	0.999999	ENSG00000120899	PTK2B	1
BP	GO:0070669	response to interleukin-2	1/584	12/14517	0.389156	0.999999	ENSG00000120899	PTK2B	1
BP	GO:0071340	skeletal muscle acetylcholine-gated channel clustering	1/584	12/14517	0.389156	0.999999	ENSG00000206561	COLQ	1
BP	GO:0071481	cellular response to X-ray	1/584	12/14517	0.389156	0.999999	ENSG00000118971	CCND2	1
BP	GO:0071545	inositol phosphate catabolic process	1/584	12/14517	0.389156	0.999999	ENSG00000101188	NTSR1	1
BP	GO:0090646	mitochondrial tRNA processing	1/584	12/14517	0.389156	0.999999	ENSG00000072506	HSD17B10	1
BP	GO:1900037	regulation of cellular response to hypoxia	1/584	12/14517	0.389156	0.999999	ENSG00000153904	DDAH1	1
BP	GO:1900119	positive regulation of execution phase of apoptosis	1/584	12/14517	0.389156	0.999999	ENSG00000164741	DLC1	1
BP	GO:1900746	regulation of vascular endothelial growth factor signaling pathway	1/584	12/14517	0.389156	0.999999	ENSG00000158125	XDH	1
BP	GO:1901386	negative regulation of voltage-gated calcium channel activity	1/584	12/14517	0.389156	0.999999	ENSG00000178623	GPR35	1
BP	GO:1902287	semaphorin-plexin signaling pathway involved in axon guidance	1/584	12/14517	0.389156	0.999999	ENSG00000076356	PLXNA2	1
BP	GO:1905523	positive regulation of macrophage migration	1/584	12/14517	0.389156	0.999999	ENSG00000197405	C5AR1	1
BP	GO:2000009	negative regulation of protein localization to cell surface	1/584	12/14517	0.389156	0.999999	ENSG00000049759	NEDD4L	1
BP	GO:0015893	drug transport	7/584	149/14517	0.392663	0.999999	ENSG00000162383/ENSG00000018625/ENSG00000123643/ENSG00000197375/ENSG00000163347/ENSG00000101188/ENSG00000183044	SLC1A7/ATP1A2/SLC36A1/SLC22A5/CLDN1/NTSR1/ABAT	7
BP	GO:0018394	peptidyl-lysine acetylation	7/584	149/14517	0.392663	0.999999	ENSG00000128510/ENSG00000197181/ENSG00000147162/ENSG00000273841/ENSG00000139618/ENSG00000186462/ENSG00000163884	CPA4/PIWIL2/OGT/TAF9/BRCA2/NAP1L2/KLF15	7
BP	GO:0030833	regulation of actin filament polymerization	7/584	149/14517	0.392663	0.999999	ENSG00000156232/ENSG00000120899/ENSG00000070182/ENSG00000177106/ENSG00000163554/ENSG00000009694/ENSG00000126353	WHAMM/PTK2B/SPTB/EPS8L2/SPTA1/TENM1/CCR7	7
BP	GO:0051100	negative regulation of binding	7/584	149/14517	0.392663	0.999999	ENSG00000146216/ENSG00000137642/ENSG00000095564/ENSG00000167895/ENSG00000121101/ENSG00000113196/ENSG00000170290	TTBK1/SORL1/BTAF1/TMC8/TEX14/HAND1/SLN	7
BP	GO:0071346	cellular response to interferon-gamma	7/584	149/14517	0.392663	0.999999	ENSG00000149294/ENSG00000136854/ENSG00000185338/ENSG00000163347/ENSG00000115009/ENSG00000160323/ENSG00000196730	NCAM1/STXBP1/SOCS1/CLDN1/CCL20/ADAMTS13/DAPK1	7
BP	GO:0030317	flagellated sperm motility	3/584	56/14517	0.392886	0.999999	ENSG00000100346/ENSG00000105877/ENSG00000166762	CACNA1I/DNAH11/CATSPER2	3
BP	GO:0031644	regulation of neurological system process	3/584	56/14517	0.392886	0.999999	ENSG00000178623/ENSG00000101188/ENSG00000134548	GPR35/NTSR1/SPX	3
BP	GO:0032945	negative regulation of mononuclear cell proliferation	3/584	56/14517	0.392886	0.999999	ENSG00000120217/ENSG00000167851/ENSG00000174564	CD274/CD300A/IL20RB	3
BP	GO:0043297	apical junction assembly	3/584	56/14517	0.392886	0.999999	ENSG00000197822/ENSG00000124171/ENSG00000163347	OCLN/PARD6B/CLDN1	3
BP	GO:0050672	negative regulation of lymphocyte proliferation	3/584	56/14517	0.392886	0.999999	ENSG00000120217/ENSG00000167851/ENSG00000174564	CD274/CD300A/IL20RB	3
BP	GO:2000756	regulation of peptidyl-lysine acetylation	3/584	56/14517	0.392886	0.999999	ENSG00000197181/ENSG00000186462/ENSG00000163884	PIWIL2/NAP1L2/KLF15	3
BP	GO:0001676	long-chain fatty acid metabolic process	4/584	79/14517	0.393473	0.999999	ENSG00000100344/ENSG00000140465/ENSG00000120915/ENSG00000111863	PNPLA3/CYP1A1/EPHX2/ADTRP	4
BP	GO:0090277	positive regulation of peptide hormone secretion	4/584	79/14517	0.393473	0.999999	ENSG00000010310/ENSG00000170498/ENSG00000131620/ENSG00000183044	GIPR/KISS1/ANO1/ABAT	4
BP	GO:0042445	hormone metabolic process	8/584	173/14517	0.39504	0.999999	ENSG00000042832/ENSG00000117594/ENSG00000140465/ENSG00000196549/ENSG00000140459/ENSG00000134259/ENSG00000163803/ENSG00000206561	TG/HSD11B1/CYP1A1/MME/CYP11A1/NGF/PLB1/COLQ	8
BP	GO:0055002	striated muscle cell development	6/584	126/14517	0.39636	0.999999	ENSG00000148677/ENSG00000198563/ENSG00000198947/ENSG00000154639/ENSG00000183023/ENSG00000101306	ANKRD1/DDX39B/DMD/CXADR/SLC8A1/MYLK2	6
BP	GO:0099003	vesicle-mediated transport in synapse	6/584	126/14517	0.39636	0.999999	ENSG00000116675/ENSG00000136854/ENSG00000137501/ENSG00000099365/ENSG00000167371/ENSG00000186472	DNAJC6/STXBP1/SYTL2/STX1B/PRRT2/PCLO	6
BP	GO:0010976	positive regulation of neuron projection development	11/584	245/14517	0.39836	0.999999	ENSG00000138623/ENSG00000049759/ENSG00000182606/ENSG00000196083/ENSG00000120899/ENSG00000072518/ENSG00000076356/ENSG00000148677/ENSG00000074660/ENSG00000134259/ENSG00000162105	SEMA7A/NEDD4L/TRAK1/IL1RAP/PTK2B/MARK2/PLXNA2/ANKRD1/SCARF1/NGF/SHANK2	11
BP	GO:0051249	regulation of lymphocyte activation	15/584	341/14517	0.398648	0.999999	ENSG00000105246/ENSG00000167601/ENSG00000168811/ENSG00000006062/ENSG00000144554/ENSG00000120217/ENSG00000141968/ENSG00000135426/ENSG00000185338/ENSG00000162711/ENSG00000167851/ENSG00000163554/ENSG00000198286/ENSG00000174564/ENSG00000126353	EBI3/AXL/IL12A/MAP3K14/FANCD2/CD274/VAV1/TESPA1/SOCS1/NLRP3/CD300A/SPTA1/CARD11/IL20RB/CCR7	15
BP	GO:0002704	negative regulation of leukocyte mediated immunity	2/584	34/14517	0.399745	0.999999	ENSG00000167851/ENSG00000174564	CD300A/IL20RB	2
BP	GO:0006182	cGMP biosynthetic process	2/584	34/14517	0.399745	0.999999	ENSG00000120899/ENSG00000120937	PTK2B/NPPB	2
BP	GO:0006656	phosphatidylcholine biosynthetic process	2/584	34/14517	0.399745	0.999999	ENSG00000102230/ENSG00000100288	PCYT1B/CHKB	2
BP	GO:0009154	purine ribonucleotide catabolic process	2/584	34/14517	0.399745	0.999999	ENSG00000169567/ENSG00000115252	HINT1/PDE1A	2
BP	GO:0010470	regulation of gastrulation	2/584	34/14517	0.399745	0.999999	ENSG00000163389/ENSG00000136689	POGLUT1/IL1RN	2
BP	GO:0031062	positive regulation of histone methylation	2/584	34/14517	0.399745	0.999999	ENSG00000088305/ENSG00000147162	DNMT3B/OGT	2
BP	GO:0032205	negative regulation of telomere maintenance	2/584	34/14517	0.399745	0.999999	ENSG00000172795/ENSG00000140451	DCP2/PIF1	2
BP	GO:0042461	photoreceptor cell development	2/584	34/14517	0.399745	0.999999	ENSG00000007372/ENSG00000183638	PAX6/RP1L1	2
BP	GO:0045687	positive regulation of glial cell differentiation	2/584	34/14517	0.399745	0.999999	ENSG00000146216/ENSG00000205927	TTBK1/OLIG2	2
BP	GO:0051281	positive regulation of release of sequestered calcium ion into cytosol	2/584	34/14517	0.399745	0.999999	ENSG00000149596/ENSG00000101188	JPH2/NTSR1	2
BP	GO:1902808	positive regulation of cell cycle G1/S phase transition	2/584	34/14517	0.399745	0.999999	ENSG00000140465/ENSG00000118971	CYP1A1/CCND2	2
BP	GO:2000249	regulation of actin cytoskeleton reorganization	2/584	34/14517	0.399745	0.999999	ENSG00000142185/ENSG00000120899	TRPM2/PTK2B	2
BP	GO:1905952	regulation of lipid localization	5/584	103/14517	0.399812	0.999999	ENSG00000106484/ENSG00000178752/ENSG00000125730/ENSG00000135124/ENSG00000101188	MEST/ERFE/C3/P2RX4/NTSR1	5
BP	GO:1901215	negative regulation of neuron death	8/584	174/14517	0.401195	0.999999	ENSG00000137642/ENSG00000162490/ENSG00000167601/ENSG00000136854/ENSG00000120899/ENSG00000197405/ENSG00000196584/ENSG00000134259	SORL1/DRAXIN/AXL/STXBP1/PTK2B/C5AR1/XRCC2/NGF	8
BP	GO:0072332	intrinsic apoptotic signaling pathway by p53 class mediator	4/584	80/14517	0.40264	0.999999	ENSG00000169567/ENSG00000273841/ENSG00000139618/ENSG00000131080	HINT1/TAF9/BRCA2/EDA2R	4
BP	GO:0030902	hindbrain development	6/584	127/14517	0.403591	0.999999	ENSG00000164741/ENSG00000076356/ENSG00000135049/ENSG00000188613/ENSG00000197405/ENSG00000183044	DLC1/PLXNA2/AGTPBP1/NANOS1/C5AR1/ABAT	6
BP	GO:0002718	regulation of cytokine production involved in immune response	3/584	57/14517	0.403828	0.999999	ENSG00000138623/ENSG00000121236/ENSG00000162711	SEMA7A/TRIM6/NLRP3	3
BP	GO:0006801	superoxide metabolic process	3/584	57/14517	0.403828	0.999999	ENSG00000160255/ENSG00000255346/ENSG00000140092	ITGB2/NOX5/FBLN5	3
BP	GO:0072347	response to anesthetic	3/584	57/14517	0.403828	0.999999	ENSG00000120899/ENSG00000088305/ENSG00000183044	PTK2B/DNMT3B/ABAT	3
BP	GO:0042119	neutrophil activation	19/584	439/14517	0.404767	0.999999	ENSG00000160796/ENSG00000169299/ENSG00000142185/ENSG00000166825/ENSG00000125730/ENSG00000197249/ENSG00000173083/ENSG00000172794/ENSG00000213918/ENSG00000197405/ENSG00000196549/ENSG00000160255/ENSG00000167851/ENSG00000179869/ENSG00000158825/ENSG00000140678/ENSG00000171236/ENSG00000162896/ENSG00000092929	NBEAL2/PGM2/TRPM2/ANPEP/C3/SERPINA1/HPSE/RAB37/DNASE1/C5AR1/MME/ITGB2/CD300A/ABCA13/CDA/ITGAX/LRG1/PIGR/UNC13D	19
BP	GO:1903708	positive regulation of hemopoiesis	7/584	151/14517	0.405921	0.999999	ENSG00000167601/ENSG00000168811/ENSG00000185862/ENSG00000135426/ENSG00000185338/ENSG00000162711/ENSG00000162367	AXL/IL12A/EVI2B/TESPA1/SOCS1/NLRP3/TAL1	7
BP	GO:0045787	positive regulation of cell cycle	15/584	343/14517	0.407434	0.999999	ENSG00000158555/ENSG00000084764/ENSG00000163660/ENSG00000197181/ENSG00000122966/ENSG00000185862/ENSG00000106003/ENSG00000140465/ENSG00000115008/ENSG00000139618/ENSG00000198563/ENSG00000116017/ENSG00000221978/ENSG00000118971/ENSG00000162367	GDPD5/MAPRE3/CCNL1/PIWIL2/CIT/EVI2B/LFNG/CYP1A1/IL1A/BRCA2/DDX39B/ARID3A/CCNL2/CCND2/TAL1	15
BP	GO:0001578	microtubule bundle formation	4/584	81/14517	0.41178	0.999999	ENSG00000164818/ENSG00000214021/ENSG00000169126/ENSG00000183638	DNAAF5/TTLL3/ARMC4/RP1L1	4
BP	GO:0030516	regulation of axon extension	4/584	81/14517	0.41178	0.999999	ENSG00000138623/ENSG00000012171/ENSG00000162490/ENSG00000076356	SEMA7A/SEMA3B/DRAXIN/PLXNA2	4
BP	GO:0048709	oligodendrocyte differentiation	4/584	81/14517	0.41178	0.999999	ENSG00000007372/ENSG00000100678/ENSG00000100429/ENSG00000205927	PAX6/SLC8A3/HDAC10/OLIG2	4
BP	GO:0006473	protein acetylation	8/584	176/14517	0.413505	0.999999	ENSG00000128510/ENSG00000197181/ENSG00000147162/ENSG00000273841/ENSG00000139618/ENSG00000186462/ENSG00000163884/ENSG00000124253	CPA4/PIWIL2/OGT/TAF9/BRCA2/NAP1L2/KLF15/PCK1	8
BP	GO:0000722	telomere maintenance via recombination	1/584	13/14517	0.41375	0.999999	ENSG00000139618	BRCA2	1
BP	GO:0001780	neutrophil homeostasis	1/584	13/14517	0.41375	0.999999	ENSG00000167601	AXL	1
BP	GO:0002467	germinal center formation	1/584	13/14517	0.41375	0.999999	ENSG00000092929	UNC13D	1
BP	GO:0002726	positive regulation of T cell cytokine production	1/584	13/14517	0.41375	0.999999	ENSG00000162711	NLRP3	1
BP	GO:0003417	growth plate cartilage development	1/584	13/14517	0.41375	0.999999	ENSG00000137745	MMP13	1
BP	GO:0006534	cysteine metabolic process	1/584	13/14517	0.41375	0.999999	ENSG00000100031	GGT1	1
BP	GO:0006596	polyamine biosynthetic process	1/584	13/14517	0.41375	0.999999	ENSG00000115758	ODC1	1
BP	GO:0007597	blood coagulation, intrinsic pathway	1/584	13/14517	0.41375	0.999999	ENSG00000110799	VWF	1
BP	GO:0007638	mechanosensory behavior	1/584	13/14517	0.41375	0.999999	ENSG00000110076	NRXN2	1
BP	GO:0008655	pyrimidine-containing compound salvage	1/584	13/14517	0.41375	0.999999	ENSG00000158825	CDA	1
BP	GO:0010225	response to UV-C	1/584	13/14517	0.41375	0.999999	ENSG00000139618	BRCA2	1
BP	GO:0010744	positive regulation of macrophage derived foam cell differentiation	1/584	13/14517	0.41375	0.999999	ENSG00000164400	CSF2	1
BP	GO:0010839	negative regulation of keratinocyte proliferation	1/584	13/14517	0.41375	0.999999	ENSG00000261150	EPPK1	1
BP	GO:0015732	prostaglandin transport	1/584	13/14517	0.41375	0.999999	ENSG00000135124	P2RX4	1
BP	GO:0016114	terpenoid biosynthetic process	1/584	13/14517	0.41375	0.999999	ENSG00000140465	CYP1A1	1
BP	GO:0021535	cell migration in hindbrain	1/584	13/14517	0.41375	0.999999	ENSG00000076356	PLXNA2	1
BP	GO:0021692	cerebellar Purkinje cell layer morphogenesis	1/584	13/14517	0.41375	0.999999	ENSG00000135049	AGTPBP1	1
BP	GO:0021783	preganglionic parasympathetic fiber development	1/584	13/14517	0.41375	0.999999	ENSG00000197381	ADARB1	1
BP	GO:0021794	thalamus development	1/584	13/14517	0.41375	0.999999	ENSG00000205927	OLIG2	1
BP	GO:0021978	telencephalon regionalization	1/584	13/14517	0.41375	0.999999	ENSG00000007372	PAX6	1
BP	GO:0030007	cellular potassium ion homeostasis	1/584	13/14517	0.41375	0.999999	ENSG00000018625	ATP1A2	1
BP	GO:0030157	pancreatic juice secretion	1/584	13/14517	0.41375	0.999999	ENSG00000126562	WNK4	1
BP	GO:0030213	hyaluronan biosynthetic process	1/584	13/14517	0.41375	0.999999	ENSG00000114770	ABCC5	1
BP	GO:0030252	growth hormone secretion	1/584	13/14517	0.41375	0.999999	ENSG00000170498	KISS1	1
BP	GO:0030852	regulation of granulocyte differentiation	1/584	13/14517	0.41375	0.999999	ENSG00000185862	EVI2B	1
BP	GO:0031268	pseudopodium organization	1/584	13/14517	0.41375	0.999999	ENSG00000126353	CCR7	1
BP	GO:0031269	pseudopodium assembly	1/584	13/14517	0.41375	0.999999	ENSG00000126353	CCR7	1
BP	GO:0032095	regulation of response to food	1/584	13/14517	0.41375	0.999999	ENSG00000134548	SPX	1
BP	GO:0032530	regulation of microvillus organization	1/584	13/14517	0.41375	0.999999	ENSG00000120756	PLS1	1
BP	GO:0032693	negative regulation of interleukin-10 production	1/584	13/14517	0.41375	0.999999	ENSG00000120217	CD274	1
BP	GO:0033151	V(D)J recombination	1/584	13/14517	0.41375	0.999999	ENSG00000127152	BCL11B	1
BP	GO:0034111	negative regulation of homotypic cell-cell adhesion	1/584	13/14517	0.41375	0.999999	ENSG00000183044	ABAT	1
BP	GO:0042095	interferon-gamma biosynthetic process	1/584	13/14517	0.41375	0.999999	ENSG00000105246	EBI3	1
BP	GO:0043247	telomere maintenance in response to DNA damage	1/584	13/14517	0.41375	0.999999	ENSG00000198924	DCLRE1A	1
BP	GO:0048711	positive regulation of astrocyte differentiation	1/584	13/14517	0.41375	0.999999	ENSG00000146216	TTBK1	1
BP	GO:0051284	positive regulation of sequestering of calcium ion	1/584	13/14517	0.41375	0.999999	ENSG00000101188	NTSR1	1
BP	GO:0060192	negative regulation of lipase activity	1/584	13/14517	0.41375	0.999999	ENSG00000265190	ANXA8	1
BP	GO:0060347	heart trabecula formation	1/584	13/14517	0.41375	0.999999	ENSG00000112414	ADGRG6	1
BP	GO:0070525	tRNA threonylcarbamoyladenosine metabolic process	1/584	13/14517	0.41375	0.999999	ENSG00000072506	HSD17B10	1
BP	GO:0071605	monocyte chemotactic protein-1 production	1/584	13/14517	0.41375	0.999999	ENSG00000115008	IL1A	1
BP	GO:0071637	regulation of monocyte chemotactic protein-1 production	1/584	13/14517	0.41375	0.999999	ENSG00000115008	IL1A	1
BP	GO:0090179	planar cell polarity pathway involved in neural tube closure	1/584	13/14517	0.41375	0.999999	ENSG00000162738	VANGL2	1
BP	GO:1900029	positive regulation of ruffle assembly	1/584	13/14517	0.41375	0.999999	ENSG00000177106	EPS8L2	1
BP	GO:1902166	negative regulation of intrinsic apoptotic signaling pathway in response to DNA damage by p53 class mediator	1/584	13/14517	0.41375	0.999999	ENSG00000273841	TAF9	1
BP	GO:1902259	regulation of delayed rectifier potassium channel activity	1/584	13/14517	0.41375	0.999999	ENSG00000151150	ANK3	1
BP	GO:1902285	semaphorin-plexin signaling pathway involved in neuron projection guidance	1/584	13/14517	0.41375	0.999999	ENSG00000076356	PLXNA2	1
BP	GO:1902547	regulation of cellular response to vascular endothelial growth factor stimulus	1/584	13/14517	0.41375	0.999999	ENSG00000158125	XDH	1
BP	GO:1903539	protein localization to postsynaptic membrane	1/584	13/14517	0.41375	0.999999	ENSG00000099365	STX1B	1
BP	GO:1904293	negative regulation of ERAD pathway	1/584	13/14517	0.41375	0.999999	ENSG00000180667	YOD1	1
BP	GO:1904294	positive regulation of ERAD pathway	1/584	13/14517	0.41375	0.999999	ENSG00000134109	EDEM1	1
BP	GO:1905048	regulation of metallopeptidase activity	1/584	13/14517	0.41375	0.999999	ENSG00000137642	SORL1	1
BP	GO:2001028	positive regulation of endothelial cell chemotaxis	1/584	13/14517	0.41375	0.999999	ENSG00000135124	P2RX4	1
BP	GO:2001212	regulation of vasculogenesis	1/584	13/14517	0.41375	0.999999	ENSG00000158125	XDH	1
BP	GO:0007140	male meiotic nuclear division	2/584	35/14517	0.413958	0.999999	ENSG00000139618/ENSG00000121101	BRCA2/TEX14	2
BP	GO:0009261	ribonucleotide catabolic process	2/584	35/14517	0.413958	0.999999	ENSG00000169567/ENSG00000115252	HINT1/PDE1A	2
BP	GO:0031076	embryonic camera-type eye development	2/584	35/14517	0.413958	0.999999	ENSG00000002745/ENSG00000007372	WNT16/PAX6	2
BP	GO:0043030	regulation of macrophage activation	2/584	35/14517	0.413958	0.999999	ENSG00000146216/ENSG00000164509	TTBK1/IL31RA	2
BP	GO:0046688	response to copper ion	2/584	35/14517	0.413958	0.999999	ENSG00000140465/ENSG00000115008	CYP1A1/IL1A	2
BP	GO:0046839	phospholipid dephosphorylation	2/584	35/14517	0.413958	0.999999	ENSG00000105520/ENSG00000120915	PLPPR2/EPHX2	2
BP	GO:0060119	inner ear receptor cell development	2/584	35/14517	0.413958	0.999999	ENSG00000162738/ENSG00000186862	VANGL2/PDZD7	2
BP	GO:1903115	regulation of actin filament-based movement	2/584	35/14517	0.413958	0.999999	ENSG00000018625/ENSG00000101306	ATP1A2/MYLK2	2
BP	GO:0046777	protein autophosphorylation	10/584	224/14517	0.41405	0.999999	ENSG00000120899/ENSG00000072518/ENSG00000182580/ENSG00000047936/ENSG00000013441/ENSG00000170962/ENSG00000143674/ENSG00000196730/ENSG00000101306/ENSG00000007264	PTK2B/MARK2/EPHB3/ROS1/CLK1/PDGFD/MAP3K21/DAPK1/MYLK2/MATK	10
BP	GO:0031060	regulation of histone methylation	3/584	58/14517	0.414712	0.999999	ENSG00000088305/ENSG00000147162/ENSG00000124092	DNMT3B/OGT/CTCFL	3
BP	GO:0097722	sperm motility	3/584	58/14517	0.414712	0.999999	ENSG00000100346/ENSG00000105877/ENSG00000166762	CACNA1I/DNAH11/CATSPER2	3
BP	GO:1904356	regulation of telomere maintenance via telomere lengthening	3/584	58/14517	0.414712	0.999999	ENSG00000172795/ENSG00000147421/ENSG00000140451	DCP2/HMBOX1/PIF1	3
BP	GO:0007338	single fertilization	5/584	105/14517	0.415847	0.999999	ENSG00000153132/ENSG00000255346/ENSG00000149506/ENSG00000166762/ENSG00000163803	CLGN/NOX5/ZP1/CATSPER2/PLB1	5
BP	GO:0045862	positive regulation of proteolysis	14/584	321/14517	0.41706	0.999999	ENSG00000146216/ENSG00000164741/ENSG00000120899/ENSG00000134109/ENSG00000125730/ENSG00000072609/ENSG00000147162/ENSG00000177076/ENSG00000162711/ENSG00000158125/ENSG00000181634/ENSG00000134259/ENSG00000171056/ENSG00000196730	TTBK1/DLC1/PTK2B/EDEM1/C3/CHFR/OGT/ACER2/NLRP3/XDH/TNFSF15/NGF/SOX7/DAPK1	14
BP	GO:0046165	alcohol biosynthetic process	6/584	129/14517	0.418033	0.999999	ENSG00000116133/ENSG00000120899/ENSG00000168781/ENSG00000177076/ENSG00000101188/ENSG00000124253	DHCR24/PTK2B/PPIP5K1/ACER2/NTSR1/PCK1	6
BP	GO:0032102	negative regulation of response to external stimulus	11/584	249/14517	0.419078	0.999999	ENSG00000138623/ENSG00000012171/ENSG00000129657/ENSG00000173432/ENSG00000162711/ENSG00000134548/ENSG00000197632/ENSG00000261150/ENSG00000174564/ENSG00000183044/ENSG00000111863	SEMA7A/SEMA3B/SEC14L1/SAA1/NLRP3/SPX/SERPINB2/EPPK1/IL20RB/ABAT/ADTRP	11
BP	GO:0044089	positive regulation of cellular component biogenesis	20/584	467/14517	0.419162	0.999999	ENSG00000146216/ENSG00000103335/ENSG00000145934/ENSG00000196083/ENSG00000156232/ENSG00000120899/ENSG00000116299/ENSG00000136167/ENSG00000182580/ENSG00000177106/ENSG00000126500/ENSG00000163347/ENSG00000103056/ENSG00000166004/ENSG00000166317/ENSG00000164400/ENSG00000009694/ENSG00000126353/ENSG00000162367/ENSG00000140030	TTBK1/PIEZO1/TENM2/IL1RAP/WHAMM/PTK2B/KIAA1324/LCP1/EPHB3/EPS8L2/FLRT1/CLDN1/SMPD3/CEP295/SYNPO2L/CSF2/TENM1/CCR7/TAL1/GPR65	20
BP	GO:0045766	positive regulation of angiogenesis	7/584	153/14517	0.419168	0.999999	ENSG00000153904/ENSG00000120899/ENSG00000125730/ENSG00000197405/ENSG00000115008/ENSG00000160255/ENSG00000171236	DDAH1/PTK2B/C3/C5AR1/IL1A/ITGB2/LRG1	7
BP	GO:0043270	positive regulation of ion transport	9/584	201/14517	0.419724	0.999999	ENSG00000178752/ENSG00000136854/ENSG00000149596/ENSG00000135124/ENSG00000126562/ENSG00000101188/ENSG00000198947/ENSG00000151150/ENSG00000183044	ERFE/STXBP1/JPH2/P2RX4/WNK4/NTSR1/DMD/ANK3/ABAT	9
BP	GO:0002446	neutrophil mediated immunity	19/584	443/14517	0.420342	0.999999	ENSG00000160796/ENSG00000169299/ENSG00000142185/ENSG00000166825/ENSG00000125730/ENSG00000197249/ENSG00000173083/ENSG00000172794/ENSG00000213918/ENSG00000197405/ENSG00000196549/ENSG00000160255/ENSG00000167851/ENSG00000179869/ENSG00000158825/ENSG00000140678/ENSG00000171236/ENSG00000162896/ENSG00000092929	NBEAL2/PGM2/TRPM2/ANPEP/C3/SERPINA1/HPSE/RAB37/DNASE1/C5AR1/MME/ITGB2/CD300A/ABCA13/CDA/ITGAX/LRG1/PIGR/UNC13D	19
BP	GO:0008585	female gonad development	4/584	82/14517	0.420892	0.999999	ENSG00000102230/ENSG00000106003/ENSG00000139618/ENSG00000163083	PCYT1B/LFNG/BRCA2/INHBB	4
BP	GO:0010959	regulation of metal ion transport	13/584	298/14517	0.422568	0.999999	ENSG00000049759/ENSG00000120899/ENSG00000018625/ENSG00000178623/ENSG00000149596/ENSG00000135124/ENSG00000126562/ENSG00000101188/ENSG00000198947/ENSG00000151150/ENSG00000183023/ENSG00000137726/ENSG00000170290	NEDD4L/PTK2B/ATP1A2/GPR35/JPH2/P2RX4/WNK4/NTSR1/DMD/ANK3/SLC8A1/FXYD6/SLN	13
BP	GO:0043299	leukocyte degranulation	20/584	468/14517	0.422961	0.999999	ENSG00000160796/ENSG00000169299/ENSG00000142185/ENSG00000086730/ENSG00000136854/ENSG00000166825/ENSG00000125730/ENSG00000197249/ENSG00000173083/ENSG00000172794/ENSG00000197405/ENSG00000196549/ENSG00000160255/ENSG00000167851/ENSG00000179869/ENSG00000158825/ENSG00000140678/ENSG00000171236/ENSG00000162896/ENSG00000092929	NBEAL2/PGM2/TRPM2/LAT2/STXBP1/ANPEP/C3/SERPINA1/HPSE/RAB37/C5AR1/MME/ITGB2/CD300A/ABCA13/CDA/ITGAX/LRG1/PIGR/UNC13D	20
BP	GO:0034219	carbohydrate transmembrane transport	5/584	106/14517	0.42384	0.999999	ENSG00000125730/ENSG00000117461/ENSG00000100191/ENSG00000162344/ENSG00000164124	C3/PIK3R3/SLC5A4/FGF19/TMEM144	5
BP	GO:0048675	axon extension	5/584	106/14517	0.42384	0.999999	ENSG00000138623/ENSG00000012171/ENSG00000162490/ENSG00000076356/ENSG00000187122	SEMA7A/SEMA3B/DRAXIN/PLXNA2/SLIT1	5
BP	GO:0036230	granulocyte activation	19/584	444/14517	0.424242	0.999999	ENSG00000160796/ENSG00000169299/ENSG00000142185/ENSG00000166825/ENSG00000125730/ENSG00000197249/ENSG00000173083/ENSG00000172794/ENSG00000213918/ENSG00000197405/ENSG00000196549/ENSG00000160255/ENSG00000167851/ENSG00000179869/ENSG00000158825/ENSG00000140678/ENSG00000171236/ENSG00000162896/ENSG00000092929	NBEAL2/PGM2/TRPM2/ANPEP/C3/SERPINA1/HPSE/RAB37/DNASE1/C5AR1/MME/ITGB2/CD300A/ABCA13/CDA/ITGAX/LRG1/PIGR/UNC13D	19
BP	GO:0007605	sensory perception of sound	6/584	130/14517	0.42524	0.999999	ENSG00000145390/ENSG00000177106/ENSG00000160183/ENSG00000186862/ENSG00000105991/ENSG00000165899	USP53/EPS8L2/TMPRSS3/PDZD7/HOXA1/OTOGL	6
BP	GO:0050771	negative regulation of axonogenesis	3/584	59/14517	0.425532	0.999999	ENSG00000138623/ENSG00000012171/ENSG00000162490	SEMA7A/SEMA3B/DRAXIN	3
BP	GO:0055008	cardiac muscle tissue morphogenesis	3/584	59/14517	0.425532	0.999999	ENSG00000148677/ENSG00000101306/ENSG00000113196	ANKRD1/MYLK2/HAND1	3
BP	GO:1901880	negative regulation of protein depolymerization	3/584	59/14517	0.425532	0.999999	ENSG00000070182/ENSG00000163554/ENSG00000138100	SPTB/SPTA1/TRIM54	3
BP	GO:0007584	response to nutrient	8/584	178/14517	0.425804	0.999999	ENSG00000088305/ENSG00000010310/ENSG00000147162/ENSG00000135124/ENSG00000114200/ENSG00000140465/ENSG00000183023/ENSG00000196689	DNMT3B/GIPR/OGT/P2RX4/BCHE/CYP1A1/SLC8A1/TRPV1	8
BP	GO:0000289	nuclear-transcribed mRNA poly(A) tail shortening	2/584	36/14517	0.428002	0.999999	ENSG00000100354/ENSG00000161960	TNRC6B/EIF4A1	2
BP	GO:0001754	eye photoreceptor cell differentiation	2/584	36/14517	0.428002	0.999999	ENSG00000135049/ENSG00000007372	AGTPBP1/PAX6	2
BP	GO:0001941	postsynaptic membrane organization	2/584	36/14517	0.428002	0.999999	ENSG00000110076/ENSG00000206561	NRXN2/COLQ	2
BP	GO:0001974	blood vessel remodeling	2/584	36/14517	0.428002	0.999999	ENSG00000167601/ENSG00000105997	AXL/HOXA3	2
BP	GO:0014037	Schwann cell differentiation	2/584	36/14517	0.428002	0.999999	ENSG00000112414/ENSG00000169247	ADGRG6/SH3TC2	2
BP	GO:0019369	arachidonic acid metabolic process	2/584	36/14517	0.428002	0.999999	ENSG00000140465/ENSG00000120915	CYP1A1/EPHX2	2
BP	GO:0021575	hindbrain morphogenesis	2/584	36/14517	0.428002	0.999999	ENSG00000164741/ENSG00000135049	DLC1/AGTPBP1	2
BP	GO:0030835	negative regulation of actin filament depolymerization	2/584	36/14517	0.428002	0.999999	ENSG00000070182/ENSG00000163554	SPTB/SPTA1	2
BP	GO:0032653	regulation of interleukin-10 production	2/584	36/14517	0.428002	0.999999	ENSG00000120217/ENSG00000174564	CD274/IL20RB	2
BP	GO:0032924	activin receptor signaling pathway	2/584	36/14517	0.428002	0.999999	ENSG00000163083/ENSG00000156466	INHBB/GDF6	2
BP	GO:0033628	regulation of cell adhesion mediated by integrin	2/584	36/14517	0.428002	0.999999	ENSG00000103335/ENSG00000177076	PIEZO1/ACER2	2
BP	GO:0035094	response to nicotine	2/584	36/14517	0.428002	0.999999	ENSG00000018625/ENSG00000183044	ATP1A2/ABAT	2
BP	GO:0035307	positive regulation of protein dephosphorylation	2/584	36/14517	0.428002	0.999999	ENSG00000164741/ENSG00000167851	DLC1/CD300A	2
BP	GO:0038066	p38MAPK cascade	2/584	36/14517	0.428002	0.999999	ENSG00000158125/ENSG00000156466	XDH/GDF6	2
BP	GO:0050702	interleukin-1 beta secretion	2/584	36/14517	0.428002	0.999999	ENSG00000162711/ENSG00000126353	NLRP3/CCR7	2
BP	GO:0071377	cellular response to glucagon stimulus	2/584	36/14517	0.428002	0.999999	ENSG00000168243/ENSG00000124253	GNG4/PCK1	2
BP	GO:1901985	positive regulation of protein acetylation	2/584	36/14517	0.428002	0.999999	ENSG00000197181/ENSG00000186462	PIWIL2/NAP1L2	2
BP	GO:1902229	regulation of intrinsic apoptotic signaling pathway in response to DNA damage	2/584	36/14517	0.428002	0.999999	ENSG00000165490/ENSG00000273841	DDIAS/TAF9	2
BP	GO:2001258	negative regulation of cation channel activity	2/584	36/14517	0.428002	0.999999	ENSG00000178623/ENSG00000151150	GPR35/ANK3	2
BP	GO:0050727	regulation of inflammatory response	12/584	275/14517	0.428403	0.999999	ENSG00000138623/ENSG00000170323/ENSG00000100031/ENSG00000125730/ENSG00000173432/ENSG00000144554/ENSG00000213918/ENSG00000197405/ENSG00000162711/ENSG00000143502/ENSG00000174564/ENSG00000126353	SEMA7A/FABP4/GGT1/C3/SAA1/FANCD2/DNASE1/C5AR1/NLRP3/SUSD4/IL20RB/CCR7	12
BP	GO:0030038	contractile actin filament bundle assembly	4/584	83/14517	0.429969	0.999999	ENSG00000164741/ENSG00000120899/ENSG00000144339/ENSG00000140030	DLC1/PTK2B/TMEFF2/GPR65	4
BP	GO:0031058	positive regulation of histone modification	4/584	83/14517	0.429969	0.999999	ENSG00000088305/ENSG00000197181/ENSG00000147162/ENSG00000186462	DNMT3B/PIWIL2/OGT/NAP1L2	4
BP	GO:0032231	regulation of actin filament bundle assembly	4/584	83/14517	0.429969	0.999999	ENSG00000164741/ENSG00000144339/ENSG00000166317/ENSG00000140030	DLC1/TMEFF2/SYNPO2L/GPR65	4
BP	GO:0032392	DNA geometric change	4/584	83/14517	0.429969	0.999999	ENSG00000127311/ENSG00000140451/ENSG00000138346/ENSG00000197275	HELB/PIF1/DNA2/RAD54B	4
BP	GO:0043149	stress fiber assembly	4/584	83/14517	0.429969	0.999999	ENSG00000164741/ENSG00000120899/ENSG00000144339/ENSG00000140030	DLC1/PTK2B/TMEFF2/GPR65	4
BP	GO:0050905	neuromuscular process	4/584	83/14517	0.429969	0.999999	ENSG00000197381/ENSG00000135049/ENSG00000167371/ENSG00000105991	ADARB1/AGTPBP1/PRRT2/HOXA1	4
BP	GO:0051606	detection of stimulus	10/584	227/14517	0.430404	0.999999	ENSG00000103335/ENSG00000162711/ENSG00000101188/ENSG00000166473/ENSG00000186862/ENSG00000198691/ENSG00000196689/ENSG00000162896/ENSG00000131620/ENSG00000160862	PIEZO1/NLRP3/NTSR1/PKD1L2/PDZD7/ABCA4/TRPV1/PIGR/ANO1/AZGP1	10
BP	GO:0043491	protein kinase B signaling	9/584	203/14517	0.431257	0.999999	ENSG00000167601/ENSG00000113070/ENSG00000169914/ENSG00000173083/ENSG00000141968/ENSG00000159445/ENSG00000158125/ENSG00000162344/ENSG00000126353	AXL/HBEGF/OTUD3/HPSE/VAV1/THEM4/XDH/FGF19/CCR7	9
BP	GO:0046887	positive regulation of hormone secretion	5/584	107/14517	0.431813	0.999999	ENSG00000010310/ENSG00000170498/ENSG00000163083/ENSG00000131620/ENSG00000183044	GIPR/KISS1/INHBB/ANO1/ABAT	5
BP	GO:0048489	synaptic vesicle transport	5/584	107/14517	0.431813	0.999999	ENSG00000136854/ENSG00000137501/ENSG00000099365/ENSG00000167371/ENSG00000186472	STXBP1/SYTL2/STX1B/PRRT2/PCLO	5
BP	GO:0097480	establishment of synaptic vesicle localization	5/584	107/14517	0.431813	0.999999	ENSG00000136854/ENSG00000137501/ENSG00000099365/ENSG00000167371/ENSG00000186472	STXBP1/SYTL2/STX1B/PRRT2/PCLO	5
BP	GO:2001020	regulation of response to DNA damage stimulus	8/584	179/14517	0.431947	0.999999	ENSG00000188486/ENSG00000148677/ENSG00000165490/ENSG00000273841/ENSG00000127311/ENSG00000198563/ENSG00000147231/ENSG00000002016	H2AFX/ANKRD1/DDIAS/TAF9/HELB/DDX39B/CXorf57/RAD52	8
BP	GO:0033673	negative regulation of kinase activity	11/584	252/14517	0.43462	0.999999	ENSG00000170323/ENSG00000137642/ENSG00000197381/ENSG00000172061/ENSG00000138166/ENSG00000108465/ENSG00000126500/ENSG00000185338/ENSG00000171033/ENSG00000167851/ENSG00000184545	FABP4/SORL1/ADARB1/LRRC15/DUSP5/CDK5RAP3/FLRT1/SOCS1/PKIA/CD300A/DUSP8	11
BP	GO:0032024	positive regulation of insulin secretion	3/584	60/14517	0.436282	0.999999	ENSG00000010310/ENSG00000131620/ENSG00000183044	GIPR/ANO1/ABAT	3
BP	GO:0070664	negative regulation of leukocyte proliferation	3/584	60/14517	0.436282	0.999999	ENSG00000120217/ENSG00000167851/ENSG00000174564	CD274/CD300A/IL20RB	3
BP	GO:1902108	regulation of mitochondrial membrane permeability involved in apoptotic process	3/584	60/14517	0.436282	0.999999	ENSG00000264364/ENSG00000001460/ENSG00000159445	DYNLL2/STPG1/THEM4	3
BP	GO:0001325	formation of extrachromosomal circular DNA	1/584	14/14517	0.437355	0.999999	ENSG00000138346	DNA2	1
BP	GO:0001573	ganglioside metabolic process	1/584	14/14517	0.437355	0.999999	ENSG00000184005	ST6GALNAC3	1
BP	GO:0001829	trophectodermal cell differentiation	1/584	14/14517	0.437355	0.999999	ENSG00000113196	HAND1	1
BP	GO:0001916	positive regulation of T cell mediated cytotoxicity	1/584	14/14517	0.437355	0.999999	ENSG00000168811	IL12A	1
BP	GO:0001921	positive regulation of receptor recycling	1/584	14/14517	0.437355	0.999999	ENSG00000073969	NSF	1
BP	GO:0001991	regulation of systemic arterial blood pressure by circulatory renin-angiotensin	1/584	14/14517	0.437355	0.999999	ENSG00000196549	MME	1
BP	GO:0006012	galactose metabolic process	1/584	14/14517	0.437355	0.999999	ENSG00000169299	PGM2	1
BP	GO:0006646	phosphatidylethanolamine biosynthetic process	1/584	14/14517	0.437355	0.999999	ENSG00000100288	CHKB	1
BP	GO:0006684	sphingomyelin metabolic process	1/584	14/14517	0.437355	0.999999	ENSG00000103056	SMPD3	1
BP	GO:0007350	blastoderm segmentation	1/584	14/14517	0.437355	0.999999	ENSG00000179598	PLD6	1
BP	GO:0007567	parturition	1/584	14/14517	0.437355	0.999999	ENSG00000140465	CYP1A1	1
BP	GO:0010934	macrophage cytokine production	1/584	14/14517	0.437355	0.999999	ENSG00000138623	SEMA7A	1
BP	GO:0019321	pentose metabolic process	1/584	14/14517	0.437355	0.999999	ENSG00000165899	OTOGL	1
BP	GO:0023019	signal transduction involved in regulation of gene expression	1/584	14/14517	0.437355	0.999999	ENSG00000007372	PAX6	1
BP	GO:0032026	response to magnesium ion	1/584	14/14517	0.437355	0.999999	ENSG00000151150	ANK3	1
BP	GO:0032930	positive regulation of superoxide anion generation	1/584	14/14517	0.437355	0.999999	ENSG00000160255	ITGB2	1
BP	GO:0035458	cellular response to interferon-beta	1/584	14/14517	0.437355	0.999999	ENSG00000121236	TRIM6	1
BP	GO:0036295	cellular response to increased oxygen levels	1/584	14/14517	0.437355	0.999999	ENSG00000088305	DNMT3B	1
BP	GO:0036342	post-anal tail morphogenesis	1/584	14/14517	0.437355	0.999999	ENSG00000162738	VANGL2	1
BP	GO:0043217	myelin maintenance	1/584	14/14517	0.437355	0.999999	ENSG00000169247	SH3TC2	1
BP	GO:0044065	regulation of respiratory system process	1/584	14/14517	0.437355	0.999999	ENSG00000018625	ATP1A2	1
BP	GO:0044827	modulation by host of viral genome replication	1/584	14/14517	0.437355	0.999999	ENSG00000153558	FBXL2	1
BP	GO:0045064	T-helper 2 cell differentiation	1/584	14/14517	0.437355	0.999999	ENSG00000162711	NLRP3	1
BP	GO:0046519	sphingoid metabolic process	1/584	14/14517	0.437355	0.999999	ENSG00000177076	ACER2	1
BP	GO:0046641	positive regulation of alpha-beta T cell proliferation	1/584	14/14517	0.437355	0.999999	ENSG00000105246	EBI3	1
BP	GO:0046710	GDP metabolic process	1/584	14/14517	0.437355	0.999999	ENSG00000198286	CARD11	1
BP	GO:0048148	behavioral response to cocaine	1/584	14/14517	0.437355	0.999999	ENSG00000183044	ABAT	1
BP	GO:0048486	parasympathetic nervous system development	1/584	14/14517	0.437355	0.999999	ENSG00000197381	ADARB1	1
BP	GO:0051953	negative regulation of amine transport	1/584	14/14517	0.437355	0.999999	ENSG00000183044	ABAT	1
BP	GO:0060850	regulation of transcription involved in cell fate commitment	1/584	14/14517	0.437355	0.999999	ENSG00000007372	PAX6	1
BP	GO:0072539	T-helper 17 cell differentiation	1/584	14/14517	0.437355	0.999999	ENSG00000162711	NLRP3	1
BP	GO:0090153	regulation of sphingolipid biosynthetic process	1/584	14/14517	0.437355	0.999999	ENSG00000103056	SMPD3	1
BP	GO:0090178	regulation of establishment of planar polarity involved in neural tube closure	1/584	14/14517	0.437355	0.999999	ENSG00000162738	VANGL2	1
BP	GO:0090656	t-circle formation	1/584	14/14517	0.437355	0.999999	ENSG00000138346	DNA2	1
BP	GO:0090737	telomere maintenance via telomere trimming	1/584	14/14517	0.437355	0.999999	ENSG00000138346	DNA2	1
BP	GO:0098719	sodium ion import across plasma membrane	1/584	14/14517	0.437355	0.999999	ENSG00000183023	SLC8A1	1
BP	GO:0140131	positive regulation of lymphocyte chemotaxis	1/584	14/14517	0.437355	0.999999	ENSG00000120899	PTK2B	1
BP	GO:1903543	positive regulation of exosomal secretion	1/584	14/14517	0.437355	0.999999	ENSG00000103056	SMPD3	1
BP	GO:1904706	negative regulation of vascular smooth muscle cell proliferation	1/584	14/14517	0.437355	0.999999	ENSG00000130176	CNN1	1
BP	GO:1905038	regulation of membrane lipid metabolic process	1/584	14/14517	0.437355	0.999999	ENSG00000103056	SMPD3	1
BP	GO:2000303	regulation of ceramide biosynthetic process	1/584	14/14517	0.437355	0.999999	ENSG00000103056	SMPD3	1
BP	GO:2000727	positive regulation of cardiac muscle cell differentiation	1/584	14/14517	0.437355	0.999999	ENSG00000198563	DDX39B	1
BP	GO:0030219	megakaryocyte differentiation	4/584	84/14517	0.439008	0.999999	ENSG00000100354/ENSG00000274750/ENSG00000273983/ENSG00000162367	TNRC6B/HIST1H3E/HIST1H3G/TAL1	4
BP	GO:0043154	negative regulation of cysteine-type endopeptidase activity involved in apoptotic process	4/584	84/14517	0.439008	0.999999	ENSG00000116133/ENSG00000173530/ENSG00000134259/ENSG00000078081	DHCR24/TNFRSF10D/NGF/LAMP3	4
BP	GO:0098661	inorganic anion transmembrane transport	4/584	84/14517	0.439008	0.999999	ENSG00000160190/ENSG00000134955/ENSG00000189143/ENSG00000131620	SLC37A1/SLC37A2/CLDN4/ANO1	4
BP	GO:0120034	positive regulation of plasma membrane bounded cell projection assembly	4/584	84/14517	0.439008	0.999999	ENSG00000145934/ENSG00000177106/ENSG00000009694/ENSG00000126353	TENM2/EPS8L2/TENM1/CCR7	4
BP	GO:0006775	fat-soluble vitamin metabolic process	2/584	37/14517	0.441865	0.999999	ENSG00000140465/ENSG00000140459	CYP1A1/CYP11A1	2
BP	GO:0010107	potassium ion import	2/584	37/14517	0.441865	0.999999	ENSG00000018625/ENSG00000162728	ATP1A2/KCNJ9	2
BP	GO:0010883	regulation of lipid storage	2/584	37/14517	0.441865	0.999999	ENSG00000106484/ENSG00000125730	MEST/C3	2
BP	GO:0031572	G2 DNA damage checkpoint	2/584	37/14517	0.441865	0.999999	ENSG00000006062/ENSG00000108465	MAP3K14/CDK5RAP3	2
BP	GO:0032459	regulation of protein oligomerization	2/584	37/14517	0.441865	0.999999	ENSG00000137642/ENSG00000167895	SORL1/TMC8	2
BP	GO:0044764	multi-organism cellular process	2/584	37/14517	0.441865	0.999999	ENSG00000129657/ENSG00000197375	SEC14L1/SLC22A5	2
BP	GO:0048806	genitalia development	2/584	37/14517	0.441865	0.999999	ENSG00000167601/ENSG00000116133	AXL/DHCR24	2
BP	GO:0050999	regulation of nitric-oxide synthase activity	2/584	37/14517	0.441865	0.999999	ENSG00000153904/ENSG00000120899	DDAH1/PTK2B	2
BP	GO:0086009	membrane repolarization	2/584	37/14517	0.441865	0.999999	ENSG00000049759/ENSG00000018625	NEDD4L/ATP1A2	2
BP	GO:0090317	negative regulation of intracellular protein transport	2/584	37/14517	0.441865	0.999999	ENSG00000180667/ENSG00000171033	YOD1/PKIA	2
BP	GO:0043624	cellular protein complex disassembly	9/584	205/14517	0.442772	0.999999	ENSG00000116675/ENSG00000186185/ENSG00000073969/ENSG00000070182/ENSG00000015592/ENSG00000163554/ENSG00000196169/ENSG00000170290/ENSG00000138100	DNAJC6/KIF18B/NSF/SPTB/STMN4/SPTA1/KIF19/SLN/TRIM54	9
BP	GO:0060560	developmental growth involved in morphogenesis	9/584	205/14517	0.442772	0.999999	ENSG00000138623/ENSG00000012171/ENSG00000049759/ENSG00000162490/ENSG00000076356/ENSG00000162738/ENSG00000126500/ENSG00000134259/ENSG00000187122	SEMA7A/SEMA3B/NEDD4L/DRAXIN/PLXNA2/VANGL2/FLRT1/NGF/SLIT1	9
BP	GO:0051348	negative regulation of transferase activity	12/584	278/14517	0.443241	0.999999	ENSG00000170323/ENSG00000137642/ENSG00000197381/ENSG00000172061/ENSG00000138166/ENSG00000108465/ENSG00000126500/ENSG00000185338/ENSG00000171033/ENSG00000140451/ENSG00000167851/ENSG00000184545	FABP4/SORL1/ADARB1/LRRC15/DUSP5/CDK5RAP3/FLRT1/SOCS1/PKIA/PIF1/CD300A/DUSP8	12
BP	GO:0007051	spindle organization	8/584	181/14517	0.44421	0.999999	ENSG00000277561/ENSG00000206127/ENSG00000232653/ENSG00000178115/ENSG00000175265/ENSG00000186399/ENSG00000159289/ENSG00000183629	GOLGA8IP/GOLGA8O/GOLGA8N/GOLGA8Q/GOLGA8A/GOLGA8R/GOLGA6A/GOLGA8G	8
BP	GO:0043123	positive regulation of I-kappaB kinase/NF-kappaB signaling	7/584	157/14517	0.445568	0.999999	ENSG00000158604/ENSG00000006062/ENSG00000115008/ENSG00000131080/ENSG00000198286/ENSG00000126353/ENSG00000117262	TMED4/MAP3K14/IL1A/EDA2R/CARD11/CCR7/GPR89A	7
BP	GO:0021954	central nervous system neuron development	3/584	61/14517	0.446955	0.999999	ENSG00000197381/ENSG00000188613/ENSG00000182580	ADARB1/NANOS1/EPHB3	3
BP	GO:0051591	response to cAMP	4/584	85/14517	0.448005	0.999999	ENSG00000120899/ENSG00000183023/ENSG00000100678/ENSG00000124253	PTK2B/SLC8A1/SLC8A3/PCK1	4
BP	GO:0034404	nucleobase-containing small molecule biosynthetic process	9/584	206/14517	0.448519	0.999999	ENSG00000169567/ENSG00000147162/ENSG00000158125/ENSG00000168032/ENSG00000158825/ENSG00000178700/ENSG00000156510/ENSG00000115252/ENSG00000132182	HINT1/OGT/XDH/ENTPD3/CDA/DHFR2/HKDC1/PDE1A/NUP210	9
BP	GO:0016050	vesicle organization	16/584	377/14517	0.449439	0.999999	ENSG00000231925/ENSG00000136854/ENSG00000073969/ENSG00000135636/ENSG00000095383/ENSG00000197249/ENSG00000137501/ENSG00000274419/ENSG00000139190/ENSG00000178038/ENSG00000099365/ENSG00000167371/ENSG00000153531/ENSG00000265190/ENSG00000274512/ENSG00000168952	TAPBP/STXBP1/NSF/DYSF/TBC1D2/SERPINA1/SYTL2/TBC1D3D/VAMP1/ALS2CL/STX1B/PRRT2/ADPRHL1/ANXA8/TBC1D3L/STXBP6	16
BP	GO:0003044	regulation of systemic arterial blood pressure mediated by a chemical signal	2/584	38/14517	0.455541	0.999999	ENSG00000170214/ENSG00000196549	ADRA1B/MME	2
BP	GO:0008089	anterograde axonal transport	2/584	38/14517	0.455541	0.999999	ENSG00000182606/ENSG00000137463	TRAK1/MGARP	2
BP	GO:0032613	interleukin-10 production	2/584	38/14517	0.455541	0.999999	ENSG00000120217/ENSG00000174564	CD274/IL20RB	2
BP	GO:0038128	ERBB2 signaling pathway	2/584	38/14517	0.455541	0.999999	ENSG00000113070/ENSG00000007264	HBEGF/MATK	2
BP	GO:0046326	positive regulation of glucose import	2/584	38/14517	0.455541	0.999999	ENSG00000117461/ENSG00000162344	PIK3R3/FGF19	2
BP	GO:0051445	regulation of meiotic cell cycle	2/584	38/14517	0.455541	0.999999	ENSG00000197181/ENSG00000106003	PIWIL2/LFNG	2
BP	GO:0051653	spindle localization	2/584	38/14517	0.455541	0.999999	ENSG00000155816/ENSG00000007372	FMN2/PAX6	2
BP	GO:0061014	positive regulation of mRNA catabolic process	2/584	38/14517	0.455541	0.999999	ENSG00000188613/ENSG00000100354	NANOS1/TNRC6B	2
BP	GO:0090184	positive regulation of kidney development	2/584	38/14517	0.455541	0.999999	ENSG00000170962/ENSG00000166396	PDGFD/SERPINB7	2
BP	GO:1903727	positive regulation of phospholipid metabolic process	2/584	38/14517	0.455541	0.999999	ENSG00000120899/ENSG00000126353	PTK2B/CCR7	2
BP	GO:1904705	regulation of vascular smooth muscle cell proliferation	2/584	38/14517	0.455541	0.999999	ENSG00000130176/ENSG00000198563	CNN1/DDX39B	2
BP	GO:1990874	vascular smooth muscle cell proliferation	2/584	38/14517	0.455541	0.999999	ENSG00000130176/ENSG00000198563	CNN1/DDX39B	2
BP	GO:0050671	positive regulation of lymphocyte proliferation	5/584	110/14517	0.455581	0.999999	ENSG00000105246/ENSG00000168811/ENSG00000120217/ENSG00000163554/ENSG00000198286	EBI3/IL12A/CD274/SPTA1/CARD11	5
BP	GO:0032092	positive regulation of protein binding	4/584	86/14517	0.456956	0.999999	ENSG00000084764/ENSG00000106003/ENSG00000001460/ENSG00000163554	MAPRE3/LFNG/STPG1/SPTA1	4
BP	GO:0046545	development of primary female sexual characteristics	4/584	86/14517	0.456956	0.999999	ENSG00000102230/ENSG00000106003/ENSG00000139618/ENSG00000163083	PCYT1B/LFNG/BRCA2/INHBB	4
BP	GO:0070613	regulation of protein processing	4/584	86/14517	0.456956	0.999999	ENSG00000125730/ENSG00000128965/ENSG00000197405/ENSG00000143502	C3/CHAC1/C5AR1/SUSD4	4
BP	GO:0002830	positive regulation of type 2 immune response	1/584	15/14517	0.460011	0.999999	ENSG00000162711	NLRP3	1
BP	GO:0006004	fucose metabolic process	1/584	15/14517	0.460011	0.999999	ENSG00000174951	FUT1	1
BP	GO:0006595	polyamine metabolic process	1/584	15/14517	0.460011	0.999999	ENSG00000115758	ODC1	1
BP	GO:0007620	copulation	1/584	15/14517	0.460011	0.999999	ENSG00000183044	ABAT	1
BP	GO:0009070	serine family amino acid biosynthetic process	1/584	15/14517	0.460011	0.999999	ENSG00000100031	GGT1	1
BP	GO:0010528	regulation of transposition	1/584	15/14517	0.460011	0.999999	ENSG00000197181	PIWIL2	1
BP	GO:0010529	negative regulation of transposition	1/584	15/14517	0.460011	0.999999	ENSG00000197181	PIWIL2	1
BP	GO:0010642	negative regulation of platelet-derived growth factor receptor signaling pathway	1/584	15/14517	0.460011	0.999999	ENSG00000160013	PTGIR	1
BP	GO:0016553	base conversion or substitution editing	1/584	15/14517	0.460011	0.999999	ENSG00000197381	ADARB1	1
BP	GO:0017000	antibiotic biosynthetic process	1/584	15/14517	0.460011	0.999999	ENSG00000140465	CYP1A1	1
BP	GO:0017085	response to insecticide	1/584	15/14517	0.460011	0.999999	ENSG00000140465	CYP1A1	1
BP	GO:0021533	cell differentiation in hindbrain	1/584	15/14517	0.460011	0.999999	ENSG00000135049	AGTPBP1	1
BP	GO:0022038	corpus callosum development	1/584	15/14517	0.460011	0.999999	ENSG00000182580	EPHB3	1
BP	GO:0030539	male genitalia development	1/584	15/14517	0.460011	0.999999	ENSG00000116133	DHCR24	1
BP	GO:0032691	negative regulation of interleukin-1 beta production	1/584	15/14517	0.460011	0.999999	ENSG00000162711	NLRP3	1
BP	GO:0035313	wound healing, spreading of epidermal cells	1/584	15/14517	0.460011	0.999999	ENSG00000113070	HBEGF	1
BP	GO:0042403	thyroid hormone metabolic process	1/584	15/14517	0.460011	0.999999	ENSG00000042832	TG	1
BP	GO:0042559	pteridine-containing compound biosynthetic process	1/584	15/14517	0.460011	0.999999	ENSG00000178700	DHFR2	1
BP	GO:0043981	histone H4-K5 acetylation	1/584	15/14517	0.460011	0.999999	ENSG00000147162	OGT	1
BP	GO:0043982	histone H4-K8 acetylation	1/584	15/14517	0.460011	0.999999	ENSG00000147162	OGT	1
BP	GO:0044320	cellular response to leptin stimulus	1/584	15/14517	0.460011	0.999999	ENSG00000163083	INHBB	1
BP	GO:0045056	transcytosis	1/584	15/14517	0.460011	0.999999	ENSG00000162896	PIGR	1
BP	GO:0046459	short-chain fatty acid metabolic process	1/584	15/14517	0.460011	0.999999	ENSG00000124253	PCK1	1
BP	GO:0048569	post-embryonic animal organ development	1/584	15/14517	0.460011	0.999999	ENSG00000127152	BCL11B	1
BP	GO:0051895	negative regulation of focal adhesion assembly	1/584	15/14517	0.460011	0.999999	ENSG00000164741	DLC1	1
BP	GO:0060026	convergent extension	1/584	15/14517	0.460011	0.999999	ENSG00000162738	VANGL2	1
BP	GO:0061318	renal filtration cell differentiation	1/584	15/14517	0.460011	0.999999	ENSG00000163884	KLF15	1
BP	GO:0070200	establishment of protein localization to telomere	1/584	15/14517	0.460011	0.999999	ENSG00000139618	BRCA2	1
BP	GO:0070230	positive regulation of lymphocyte apoptotic process	1/584	15/14517	0.460011	0.999999	ENSG00000120217	CD274	1
BP	GO:0071880	adenylate cyclase-activating adrenergic receptor signaling pathway	1/584	15/14517	0.460011	0.999999	ENSG00000170214	ADRA1B	1
BP	GO:0072112	glomerular visceral epithelial cell differentiation	1/584	15/14517	0.460011	0.999999	ENSG00000163884	KLF15	1
BP	GO:0072311	glomerular epithelial cell differentiation	1/584	15/14517	0.460011	0.999999	ENSG00000163884	KLF15	1
BP	GO:0072538	T-helper 17 type immune response	1/584	15/14517	0.460011	0.999999	ENSG00000162711	NLRP3	1
BP	GO:0090177	establishment of planar polarity involved in neural tube closure	1/584	15/14517	0.460011	0.999999	ENSG00000162738	VANGL2	1
BP	GO:0098810	neurotransmitter reuptake	1/584	15/14517	0.460011	0.999999	ENSG00000018625	ATP1A2	1
BP	GO:1902165	regulation of intrinsic apoptotic signaling pathway in response to DNA damage by p53 class mediator	1/584	15/14517	0.460011	0.999999	ENSG00000273841	TAF9	1
BP	GO:1903541	regulation of exosomal secretion	1/584	15/14517	0.460011	0.999999	ENSG00000103056	SMPD3	1
BP	GO:1903861	positive regulation of dendrite extension	1/584	15/14517	0.460011	0.999999	ENSG00000049759	NEDD4L	1
BP	GO:2000269	regulation of fibroblast apoptotic process	1/584	15/14517	0.460011	0.999999	ENSG00000196584	XRCC2	1
BP	GO:2000369	regulation of clathrin-dependent endocytosis	1/584	15/14517	0.460011	0.999999	ENSG00000116675	DNAJC6	1
BP	GO:0032946	positive regulation of mononuclear cell proliferation	5/584	111/14517	0.463445	0.999999	ENSG00000105246/ENSG00000168811/ENSG00000120217/ENSG00000163554/ENSG00000198286	EBI3/IL12A/CD274/SPTA1/CARD11	5
BP	GO:0043312	neutrophil degranulation	18/584	430/14517	0.465635	0.999999	ENSG00000160796/ENSG00000169299/ENSG00000142185/ENSG00000166825/ENSG00000125730/ENSG00000197249/ENSG00000173083/ENSG00000172794/ENSG00000197405/ENSG00000196549/ENSG00000160255/ENSG00000167851/ENSG00000179869/ENSG00000158825/ENSG00000140678/ENSG00000171236/ENSG00000162896/ENSG00000092929	NBEAL2/PGM2/TRPM2/ANPEP/C3/SERPINA1/HPSE/RAB37/C5AR1/MME/ITGB2/CD300A/ABCA13/CDA/ITGAX/LRG1/PIGR/UNC13D	18
BP	GO:0006970	response to osmotic stress	3/584	63/14517	0.468052	0.999999	ENSG00000196428/ENSG00000120899/ENSG00000163347	TSC22D2/PTK2B/CLDN1	3
BP	GO:0018410	C-terminal protein amino acid modification	3/584	63/14517	0.468052	0.999999	ENSG00000135049/ENSG00000135678/ENSG00000112303	AGTPBP1/CPM/VNN2	3
BP	GO:0061180	mammary gland epithelium development	3/584	63/14517	0.468052	0.999999	ENSG00000183856/ENSG00000139618/ENSG00000173531	IQGAP3/BRCA2/MST1	3
BP	GO:2000573	positive regulation of DNA biosynthetic process	3/584	63/14517	0.468052	0.999999	ENSG00000120899/ENSG00000147421/ENSG00000198563	PTK2B/HMBOX1/DDX39B	3
BP	GO:0002067	glandular epithelial cell differentiation	2/584	39/14517	0.469023	0.999999	ENSG00000164509/ENSG00000007372	IL31RA/PAX6	2
BP	GO:0032570	response to progesterone	2/584	39/14517	0.469023	0.999999	ENSG00000189143/ENSG00000166762	CLDN4/CATSPER2	2
BP	GO:2000059	negative regulation of ubiquitin-dependent protein catabolic process	2/584	39/14517	0.469023	0.999999	ENSG00000147162/ENSG00000273841	OGT/TAF9	2
BP	GO:2000107	negative regulation of leukocyte apoptotic process	2/584	39/14517	0.469023	0.999999	ENSG00000167601/ENSG00000126353	AXL/CCR7	2
BP	GO:2000401	regulation of lymphocyte migration	2/584	39/14517	0.469023	0.999999	ENSG00000120899/ENSG00000115009	PTK2B/CCL20	2
BP	GO:0051668	localization within membrane	5/584	112/14517	0.471275	0.999999	ENSG00000110076/ENSG00000099365/ENSG00000160255/ENSG00000162896/ENSG00000206561	NRXN2/STX1B/ITGB2/PIGR/COLQ	5
BP	GO:0000910	cytokinesis	7/584	161/14517	0.471754	0.999999	ENSG00000122966/ENSG00000155816/ENSG00000139618/ENSG00000255346/ENSG00000121101/ENSG00000151150/ENSG00000099954	CIT/FMN2/BRCA2/NOX5/TEX14/ANK3/CECR2	7
BP	GO:0030041	actin filament polymerization	7/584	161/14517	0.471754	0.999999	ENSG00000156232/ENSG00000120899/ENSG00000070182/ENSG00000177106/ENSG00000163554/ENSG00000009694/ENSG00000126353	WHAMM/PTK2B/SPTB/EPS8L2/SPTA1/TENM1/CCR7	7
BP	GO:1903046	meiotic cell cycle process	7/584	161/14517	0.471754	0.999999	ENSG00000197181/ENSG00000144554/ENSG00000155816/ENSG00000139618/ENSG00000196584/ENSG00000121101/ENSG00000197275	PIWIL2/FANCD2/FMN2/BRCA2/XRCC2/TEX14/RAD54B	7
BP	GO:0008154	actin polymerization or depolymerization	8/584	186/14517	0.474677	0.999999	ENSG00000156232/ENSG00000120899/ENSG00000070182/ENSG00000122966/ENSG00000177106/ENSG00000163554/ENSG00000009694/ENSG00000126353	WHAMM/PTK2B/SPTB/CIT/EPS8L2/SPTA1/TENM1/CCR7	8
BP	GO:1903317	regulation of protein maturation	4/584	88/14517	0.474708	0.999999	ENSG00000125730/ENSG00000128965/ENSG00000197405/ENSG00000143502	C3/CHAC1/C5AR1/SUSD4	4
BP	GO:0007187	G-protein coupled receptor signaling pathway, coupled to cyclic nucleotide second messenger	7/584	162/14517	0.478254	0.999999	ENSG00000166073/ENSG00000170214/ENSG00000112414/ENSG00000183671/ENSG00000160013/ENSG00000179546/ENSG00000140030	GPR176/ADRA1B/ADGRG6/GPR1/PTGIR/HTR1D/GPR65	7
BP	GO:0006664	glycolipid metabolic process	5/584	113/14517	0.479068	0.999999	ENSG00000101846/ENSG00000163389/ENSG00000103056/ENSG00000095794/ENSG00000184005	STS/POGLUT1/SMPD3/CREM/ST6GALNAC3	5
BP	GO:1903509	liposaccharide metabolic process	5/584	113/14517	0.479068	0.999999	ENSG00000101846/ENSG00000163389/ENSG00000103056/ENSG00000095794/ENSG00000184005	STS/POGLUT1/SMPD3/CREM/ST6GALNAC3	5
BP	GO:1902903	regulation of supramolecular fiber organization	13/584	310/14517	0.479356	0.999999	ENSG00000164741/ENSG00000156232/ENSG00000120899/ENSG00000070182/ENSG00000122966/ENSG00000177106/ENSG00000144339/ENSG00000163554/ENSG00000166317/ENSG00000009694/ENSG00000126353/ENSG00000140030/ENSG00000138100	DLC1/WHAMM/PTK2B/SPTB/CIT/EPS8L2/TMEFF2/SPTA1/SYNPO2L/TENM1/CCR7/GPR65/TRIM54	13
BP	GO:0006813	potassium ion transport	8/584	187/14517	0.480727	0.999999	ENSG00000049759/ENSG00000120899/ENSG00000073969/ENSG00000018625/ENSG00000184156/ENSG00000151150/ENSG00000162728/ENSG00000107147	NEDD4L/PTK2B/NSF/ATP1A2/KCNQ3/ANK3/KCNJ9/KCNT1	8
BP	GO:0000097	sulfur amino acid biosynthetic process	1/584	16/14517	0.481757	0.999999	ENSG00000100031	GGT1	1
BP	GO:0000963	mitochondrial RNA processing	1/584	16/14517	0.481757	0.999999	ENSG00000072506	HSD17B10	1
BP	GO:0001779	natural killer cell differentiation	1/584	16/14517	0.481757	0.999999	ENSG00000167601	AXL	1
BP	GO:0001832	blastocyst growth	1/584	16/14517	0.481757	0.999999	ENSG00000139618	BRCA2	1
BP	GO:0002021	response to dietary excess	1/584	16/14517	0.481757	0.999999	ENSG00000196689	TRPV1	1
BP	GO:0003298	physiological muscle hypertrophy	1/584	16/14517	0.481757	0.999999	ENSG00000198563	DDX39B	1
BP	GO:0003301	physiological cardiac muscle hypertrophy	1/584	16/14517	0.481757	0.999999	ENSG00000198563	DDX39B	1
BP	GO:0006071	glycerol metabolic process	1/584	16/14517	0.481757	0.999999	ENSG00000124253	PCK1	1
BP	GO:0006677	glycosylceramide metabolic process	1/584	16/14517	0.481757	0.999999	ENSG00000184005	ST6GALNAC3	1
BP	GO:0006744	ubiquinone biosynthetic process	1/584	16/14517	0.481757	0.999999	ENSG00000119723	COQ6	1
BP	GO:0007158	neuron cell-cell adhesion	1/584	16/14517	0.481757	0.999999	ENSG00000110076	NRXN2	1
BP	GO:0008356	asymmetric cell division	1/584	16/14517	0.481757	0.999999	ENSG00000007372	PAX6	1
BP	GO:0010523	negative regulation of calcium ion transport into cytosol	1/584	16/14517	0.481757	0.999999	ENSG00000101188	NTSR1	1
BP	GO:0010560	positive regulation of glycoprotein biosynthetic process	1/584	16/14517	0.481757	0.999999	ENSG00000126353	CCR7	1
BP	GO:0010804	negative regulation of tumor necrosis factor-mediated signaling pathway	1/584	16/14517	0.481757	0.999999	ENSG00000124635	HIST1H2BJ	1
BP	GO:0010866	regulation of triglyceride biosynthetic process	1/584	16/14517	0.481757	0.999999	ENSG00000125730	C3	1
BP	GO:0014046	dopamine secretion	1/584	16/14517	0.481757	0.999999	ENSG00000183044	ABAT	1
BP	GO:0014059	regulation of dopamine secretion	1/584	16/14517	0.481757	0.999999	ENSG00000183044	ABAT	1
BP	GO:0014821	phasic smooth muscle contraction	1/584	16/14517	0.481757	0.999999	ENSG00000179546	HTR1D	1
BP	GO:0030277	maintenance of gastrointestinal epithelium	1/584	16/14517	0.481757	0.999999	ENSG00000197375	SLC22A5	1
BP	GO:0030540	female genitalia development	1/584	16/14517	0.481757	0.999999	ENSG00000167601	AXL	1
BP	GO:0030826	regulation of cGMP biosynthetic process	1/584	16/14517	0.481757	0.999999	ENSG00000120899	PTK2B	1
BP	GO:0032098	regulation of appetite	1/584	16/14517	0.481757	0.999999	ENSG00000134548	SPX	1
BP	GO:0033005	positive regulation of mast cell activation	1/584	16/14517	0.481757	0.999999	ENSG00000136854	STXBP1	1
BP	GO:0033630	positive regulation of cell adhesion mediated by integrin	1/584	16/14517	0.481757	0.999999	ENSG00000103335	PIEZO1	1
BP	GO:0034312	diol biosynthetic process	1/584	16/14517	0.481757	0.999999	ENSG00000177076	ACER2	1
BP	GO:0034389	lipid particle organization	1/584	16/14517	0.481757	0.999999	ENSG00000100344	PNPLA3	1
BP	GO:0035855	megakaryocyte development	1/584	16/14517	0.481757	0.999999	ENSG00000162367	TAL1	1
BP	GO:0035970	peptidyl-threonine dephosphorylation	1/584	16/14517	0.481757	0.999999	ENSG00000138166	DUSP5	1
BP	GO:0036150	phosphatidylserine acyl-chain remodeling	1/584	16/14517	0.481757	0.999999	ENSG00000172197	MBOAT1	1
BP	GO:0039535	regulation of RIG-I signaling pathway	1/584	16/14517	0.481757	0.999999	ENSG00000129657	SEC14L1	1
BP	GO:0042053	regulation of dopamine metabolic process	1/584	16/14517	0.481757	0.999999	ENSG00000183044	ABAT	1
BP	GO:0042069	regulation of catecholamine metabolic process	1/584	16/14517	0.481757	0.999999	ENSG00000183044	ABAT	1
BP	GO:0042832	defense response to protozoan	1/584	16/14517	0.481757	0.999999	ENSG00000168811	IL12A	1
BP	GO:0043174	nucleoside salvage	1/584	16/14517	0.481757	0.999999	ENSG00000158825	CDA	1
BP	GO:0043950	positive regulation of cAMP-mediated signaling	1/584	16/14517	0.481757	0.999999	ENSG00000010310	GIPR	1
BP	GO:0045624	positive regulation of T-helper cell differentiation	1/584	16/14517	0.481757	0.999999	ENSG00000162711	NLRP3	1
BP	GO:0046716	muscle cell cellular homeostasis	1/584	16/14517	0.481757	0.999999	ENSG00000198947	DMD	1
BP	GO:0048311	mitochondrion distribution	1/584	16/14517	0.481757	0.999999	ENSG00000182606	TRAK1	1
BP	GO:0048339	paraxial mesoderm development	1/584	16/14517	0.481757	0.999999	ENSG00000163389	POGLUT1	1
BP	GO:0048714	positive regulation of oligodendrocyte differentiation	1/584	16/14517	0.481757	0.999999	ENSG00000205927	OLIG2	1
BP	GO:0051000	positive regulation of nitric-oxide synthase activity	1/584	16/14517	0.481757	0.999999	ENSG00000120899	PTK2B	1
BP	GO:0051127	positive regulation of actin nucleation	1/584	16/14517	0.481757	0.999999	ENSG00000156232	WHAMM	1
BP	GO:0051571	positive regulation of histone H3-K4 methylation	1/584	16/14517	0.481757	0.999999	ENSG00000088305	DNMT3B	1
BP	GO:0051580	regulation of neurotransmitter uptake	1/584	16/14517	0.481757	0.999999	ENSG00000018625	ATP1A2	1
BP	GO:0051767	nitric-oxide synthase biosynthetic process	1/584	16/14517	0.481757	0.999999	ENSG00000115009	CCL20	1
BP	GO:0051769	regulation of nitric-oxide synthase biosynthetic process	1/584	16/14517	0.481757	0.999999	ENSG00000115009	CCL20	1
BP	GO:0051782	negative regulation of cell division	1/584	16/14517	0.481757	0.999999	ENSG00000121101	TEX14	1
BP	GO:0061049	cell growth involved in cardiac muscle cell development	1/584	16/14517	0.481757	0.999999	ENSG00000198563	DDX39B	1
BP	GO:0071677	positive regulation of mononuclear cell migration	1/584	16/14517	0.481757	0.999999	ENSG00000170962	PDGFD	1
BP	GO:0097503	sialylation	1/584	16/14517	0.481757	0.999999	ENSG00000184005	ST6GALNAC3	1
BP	GO:0099116	tRNA 5'-end processing	1/584	16/14517	0.481757	0.999999	ENSG00000072506	HSD17B10	1
BP	GO:0099632	protein transport within plasma membrane	1/584	16/14517	0.481757	0.999999	ENSG00000099365	STX1B	1
BP	GO:0099637	neurotransmitter receptor transport	1/584	16/14517	0.481757	0.999999	ENSG00000099365	STX1B	1
BP	GO:1901663	quinone biosynthetic process	1/584	16/14517	0.481757	0.999999	ENSG00000119723	COQ6	1
BP	GO:1902932	positive regulation of alcohol biosynthetic process	1/584	16/14517	0.481757	0.999999	ENSG00000101188	NTSR1	1
BP	GO:1903392	negative regulation of adherens junction organization	1/584	16/14517	0.481757	0.999999	ENSG00000164741	DLC1	1
BP	GO:1903421	regulation of synaptic vesicle recycling	1/584	16/14517	0.481757	0.999999	ENSG00000099365	STX1B	1
BP	GO:2000001	regulation of DNA damage checkpoint	1/584	16/14517	0.481757	0.999999	ENSG00000198563	DDX39B	1
BP	GO:2001275	positive regulation of glucose import in response to insulin stimulus	1/584	16/14517	0.481757	0.999999	ENSG00000117461	PIK3R3	1
BP	GO:0018023	peptidyl-lysine trimethylation	2/584	40/14517	0.482302	0.999999	ENSG00000187837/ENSG00000147162	HIST1H1C/OGT	2
BP	GO:0031018	endocrine pancreas development	2/584	40/14517	0.482302	0.999999	ENSG00000010310/ENSG00000007372	GIPR/PAX6	2
BP	GO:0035850	epithelial cell differentiation involved in kidney development	2/584	40/14517	0.482302	0.999999	ENSG00000177464/ENSG00000163884	GPR4/KLF15	2
BP	GO:0046164	alcohol catabolic process	2/584	40/14517	0.482302	0.999999	ENSG00000101188/ENSG00000074660	NTSR1/SCARF1	2
BP	GO:0090303	positive regulation of wound healing	2/584	40/14517	0.482302	0.999999	ENSG00000113070/ENSG00000173083	HBEGF/HPSE	2
BP	GO:1903556	negative regulation of tumor necrosis factor superfamily cytokine production	2/584	40/14517	0.482302	0.999999	ENSG00000167601/ENSG00000120217	AXL/CD274	2
BP	GO:2000677	regulation of transcription regulatory region DNA binding	2/584	40/14517	0.482302	0.999999	ENSG00000121236/ENSG00000113196	TRIM6/HAND1	2
BP	GO:0007586	digestion	4/584	89/14517	0.483502	0.999999	ENSG00000120756/ENSG00000197375/ENSG00000126562/ENSG00000196689	PLS1/SLC22A5/WNK4/TRPV1	4
BP	GO:0016054	organic acid catabolic process	10/584	237/14517	0.484574	0.999999	ENSG00000153904/ENSG00000072506/ENSG00000078070/ENSG00000196177/ENSG00000128683/ENSG00000150540/ENSG00000147576/ENSG00000183044/ENSG00000124253/ENSG00000111863	DDAH1/HSD17B10/MCCC1/ACADSB/GAD1/HNMT/ADHFE1/ABAT/PCK1/ADTRP	10
BP	GO:0046395	carboxylic acid catabolic process	10/584	237/14517	0.484574	0.999999	ENSG00000153904/ENSG00000072506/ENSG00000078070/ENSG00000196177/ENSG00000128683/ENSG00000150540/ENSG00000147576/ENSG00000183044/ENSG00000124253/ENSG00000111863	DDAH1/HSD17B10/MCCC1/ACADSB/GAD1/HNMT/ADHFE1/ABAT/PCK1/ADTRP	10
BP	GO:0030048	actin filament-based movement	5/584	114/14517	0.486823	0.999999	ENSG00000049759/ENSG00000018625/ENSG00000198947/ENSG00000128641/ENSG00000101306	NEDD4L/ATP1A2/DMD/MYO1B/MYLK2	5
BP	GO:0097479	synaptic vesicle localization	5/584	114/14517	0.486823	0.999999	ENSG00000136854/ENSG00000137501/ENSG00000099365/ENSG00000167371/ENSG00000186472	STXBP1/SYTL2/STX1B/PRRT2/PCLO	5
BP	GO:0030198	extracellular matrix organization	13/584	312/14517	0.488749	0.999999	ENSG00000111799/ENSG00000136167/ENSG00000160588/ENSG00000154175/ENSG00000110799/ENSG00000160255/ENSG00000159307/ENSG00000137745/ENSG00000156886/ENSG00000140678/ENSG00000050555/ENSG00000115221/ENSG00000140092	COL12A1/LCP1/MPZL3/ABI3BP/VWF/ITGB2/SCUBE1/MMP13/ITGAD/ITGAX/LAMC3/ITGB6/FBLN5	13
BP	GO:0000281	mitotic cytokinesis	3/584	65/14517	0.488782	0.999999	ENSG00000122966/ENSG00000139618/ENSG00000151150	CIT/BRCA2/ANK3	3
BP	GO:1901983	regulation of protein acetylation	3/584	65/14517	0.488782	0.999999	ENSG00000197181/ENSG00000186462/ENSG00000163884	PIWIL2/NAP1L2/KLF15	3
BP	GO:0016573	histone acetylation	6/584	139/14517	0.489267	0.999999	ENSG00000128510/ENSG00000197181/ENSG00000147162/ENSG00000273841/ENSG00000139618/ENSG00000186462	CPA4/PIWIL2/OGT/TAF9/BRCA2/NAP1L2	6
BP	GO:0048010	vascular endothelial growth factor receptor signaling pathway	4/584	90/14517	0.492236	0.999999	ENSG00000167601/ENSG00000120899/ENSG00000155849/ENSG00000141968	AXL/PTK2B/ELMO1/VAV1	4
BP	GO:2000181	negative regulation of blood vessel morphogenesis	4/584	90/14517	0.492236	0.999999	ENSG00000120937/ENSG00000177464/ENSG00000066056/ENSG00000158125	NPPB/GPR4/TIE1/XDH	4
BP	GO:0051260	protein homooligomerization	12/584	288/14517	0.492389	0.999999	ENSG00000072506/ENSG00000135124/ENSG00000163347/ENSG00000110799/ENSG00000159307/ENSG00000158825/ENSG00000002016/ENSG00000196689/ENSG00000168676/ENSG00000180644/ENSG00000180332/ENSG00000176945	HSD17B10/P2RX4/CLDN1/VWF/SCUBE1/CDA/RAD52/TRPV1/KCTD19/PRF1/KCTD4/MUC20	12
BP	GO:0018022	peptidyl-lysine methylation	5/584	115/14517	0.494536	0.999999	ENSG00000187837/ENSG00000108799/ENSG00000088305/ENSG00000147162/ENSG00000124092	HIST1H1C/EZH1/DNMT3B/OGT/CTCFL	5
BP	GO:0018107	peptidyl-threonine phosphorylation	5/584	115/14517	0.494536	0.999999	ENSG00000146216/ENSG00000121236/ENSG00000072518/ENSG00000013441/ENSG00000101306	TTBK1/TRIM6/MARK2/CLK1/MYLK2	5
BP	GO:0030010	establishment of cell polarity	5/584	115/14517	0.494536	0.999999	ENSG00000008256/ENSG00000120899/ENSG00000072518/ENSG00000007372/ENSG00000126353	CYTH3/PTK2B/MARK2/PAX6/CCR7	5
BP	GO:0070665	positive regulation of leukocyte proliferation	5/584	115/14517	0.494536	0.999999	ENSG00000105246/ENSG00000168811/ENSG00000120217/ENSG00000163554/ENSG00000198286	EBI3/IL12A/CD274/SPTA1/CARD11	5
BP	GO:0051290	protein heterotetramerization	2/584	41/14517	0.495375	0.999999	ENSG00000274750/ENSG00000273983	HIST1H3E/HIST1H3G	2
BP	GO:0098693	regulation of synaptic vesicle cycle	2/584	41/14517	0.495375	0.999999	ENSG00000136854/ENSG00000099365	STXBP1/STX1B	2
BP	GO:1901016	regulation of potassium ion transmembrane transporter activity	2/584	41/14517	0.495375	0.999999	ENSG00000049759/ENSG00000151150	NEDD4L/ANK3	2
BP	GO:0007626	locomotory behavior	7/584	165/14517	0.497623	0.999999	ENSG00000033178/ENSG00000018625/ENSG00000101188/ENSG00000128683/ENSG00000118971/ENSG00000183044/ENSG00000162367	UBA6/ATP1A2/NTSR1/GAD1/CCND2/ABAT/TAL1	7
BP	GO:0033002	muscle cell proliferation	7/584	165/14517	0.497623	0.999999	ENSG00000130176/ENSG00000168811/ENSG00000113070/ENSG00000170962/ENSG00000198563/ENSG00000160013/ENSG00000115252	CNN1/IL12A/HBEGF/PDGFD/DDX39B/PTGIR/PDE1A	7
BP	GO:0002824	positive regulation of adaptive immune response based on somatic recombination of immune receptors built from immunoglobulin superfamily domains	3/584	66/14517	0.498999	0.999999	ENSG00000168811/ENSG00000125730/ENSG00000162711	IL12A/C3/NLRP3	3
BP	GO:0006513	protein monoubiquitination	3/584	66/14517	0.498999	0.999999	ENSG00000049759/ENSG00000185619/ENSG00000153558	NEDD4L/PCGF3/FBXL2	3
BP	GO:0007004	telomere maintenance via telomerase	3/584	66/14517	0.498999	0.999999	ENSG00000172795/ENSG00000147421/ENSG00000140451	DCP2/HMBOX1/PIF1	3
BP	GO:1903725	regulation of phospholipid metabolic process	3/584	66/14517	0.498999	0.999999	ENSG00000120899/ENSG00000117461/ENSG00000126353	PTK2B/PIK3R3/CCR7	3
BP	GO:0006304	DNA modification	4/584	91/14517	0.500909	0.999999	ENSG00000088305/ENSG00000197181/ENSG00000179598/ENSG00000124092	DNMT3B/PIWIL2/PLD6/CTCFL	4
BP	GO:0070252	actin-mediated cell contraction	4/584	91/14517	0.500909	0.999999	ENSG00000049759/ENSG00000018625/ENSG00000198947/ENSG00000101306	NEDD4L/ATP1A2/DMD/MYLK2	4
BP	GO:0034767	positive regulation of ion transmembrane transport	5/584	116/14517	0.502206	0.999999	ENSG00000149596/ENSG00000126562/ENSG00000101188/ENSG00000198947/ENSG00000151150	JPH2/WNK4/NTSR1/DMD/ANK3	5
BP	GO:0000076	DNA replication checkpoint	1/584	17/14517	0.502628	0.999999	ENSG00000138346	DNA2	1
BP	GO:0001562	response to protozoan	1/584	17/14517	0.502628	0.999999	ENSG00000168811	IL12A	1
BP	GO:0001696	gastric acid secretion	1/584	17/14517	0.502628	0.999999	ENSG00000196689	TRPV1	1
BP	GO:0006691	leukotriene metabolic process	1/584	17/14517	0.502628	0.999999	ENSG00000100031	GGT1	1
BP	GO:0006743	ubiquinone metabolic process	1/584	17/14517	0.502628	0.999999	ENSG00000119723	COQ6	1
BP	GO:0007097	nuclear migration	1/584	17/14517	0.502628	0.999999	ENSG00000187122	SLIT1	1
BP	GO:0007141	male meiosis I	1/584	17/14517	0.502628	0.999999	ENSG00000139618	BRCA2	1
BP	GO:0007250	activation of NF-kappaB-inducing kinase activity	1/584	17/14517	0.502628	0.999999	ENSG00000181634	TNFSF15	1
BP	GO:0009595	detection of biotic stimulus	1/584	17/14517	0.502628	0.999999	ENSG00000162711	NLRP3	1
BP	GO:0009950	dorsal/ventral axis specification	1/584	17/14517	0.502628	0.999999	ENSG00000007372	PAX6	1
BP	GO:0010544	negative regulation of platelet activation	1/584	17/14517	0.502628	0.999999	ENSG00000183044	ABAT	1
BP	GO:0010884	positive regulation of lipid storage	1/584	17/14517	0.502628	0.999999	ENSG00000125730	C3	1
BP	GO:0018904	ether metabolic process	1/584	17/14517	0.502628	0.999999	ENSG00000120915	EPHX2	1
BP	GO:0021513	spinal cord dorsal/ventral patterning	1/584	17/14517	0.502628	0.999999	ENSG00000007372	PAX6	1
BP	GO:0021697	cerebellar cortex formation	1/584	17/14517	0.502628	0.999999	ENSG00000135049	AGTPBP1	1
BP	GO:0021756	striatum development	1/584	17/14517	0.502628	0.999999	ENSG00000127152	BCL11B	1
BP	GO:0031061	negative regulation of histone methylation	1/584	17/14517	0.502628	0.999999	ENSG00000088305	DNMT3B	1
BP	GO:0032042	mitochondrial DNA metabolic process	1/584	17/14517	0.502628	0.999999	ENSG00000138346	DNA2	1
BP	GO:0032196	transposition	1/584	17/14517	0.502628	0.999999	ENSG00000197181	PIWIL2	1
BP	GO:0032516	positive regulation of phosphoprotein phosphatase activity	1/584	17/14517	0.502628	0.999999	ENSG00000167851	CD300A	1
BP	GO:0032660	regulation of interleukin-17 production	1/584	17/14517	0.502628	0.999999	ENSG00000168811	IL12A	1
BP	GO:0032703	negative regulation of interleukin-2 production	1/584	17/14517	0.502628	0.999999	ENSG00000174564	IL20RB	1
BP	GO:0032928	regulation of superoxide anion generation	1/584	17/14517	0.502628	0.999999	ENSG00000160255	ITGB2	1
BP	GO:0035024	negative regulation of Rho protein signal transduction	1/584	17/14517	0.502628	0.999999	ENSG00000164741	DLC1	1
BP	GO:0035518	histone H2A monoubiquitination	1/584	17/14517	0.502628	0.999999	ENSG00000185619	PCGF3	1
BP	GO:0036159	inner dynein arm assembly	1/584	17/14517	0.502628	0.999999	ENSG00000164818	DNAAF5	1
BP	GO:0042249	establishment of planar polarity of embryonic epithelium	1/584	17/14517	0.502628	0.999999	ENSG00000162738	VANGL2	1
BP	GO:0042789	mRNA transcription by RNA polymerase II	1/584	17/14517	0.502628	0.999999	ENSG00000197405	C5AR1	1
BP	GO:0043011	myeloid dendritic cell differentiation	1/584	17/14517	0.502628	0.999999	ENSG00000164400	CSF2	1
BP	GO:0045109	intermediate filament organization	1/584	17/14517	0.502628	0.999999	ENSG00000261150	EPPK1	1
BP	GO:0050482	arachidonic acid secretion	1/584	17/14517	0.502628	0.999999	ENSG00000101188	NTSR1	1
BP	GO:0051589	negative regulation of neurotransmitter transport	1/584	17/14517	0.502628	0.999999	ENSG00000183044	ABAT	1
BP	GO:0060117	auditory receptor cell development	1/584	17/14517	0.502628	0.999999	ENSG00000186862	PDZD7	1
BP	GO:0071404	cellular response to low-density lipoprotein particle stimulus	1/584	17/14517	0.502628	0.999999	ENSG00000160255	ITGB2	1
BP	GO:0071636	positive regulation of transforming growth factor beta production	1/584	17/14517	0.502628	0.999999	ENSG00000166396	SERPINB7	1
BP	GO:0071731	response to nitric oxide	1/584	17/14517	0.502628	0.999999	ENSG00000126353	CCR7	1
BP	GO:1902003	regulation of amyloid-beta formation	1/584	17/14517	0.502628	0.999999	ENSG00000137642	SORL1	1
BP	GO:1903306	negative regulation of regulated secretory pathway	1/584	17/14517	0.502628	0.999999	ENSG00000167851	CD300A	1
BP	GO:1903792	negative regulation of anion transport	1/584	17/14517	0.502628	0.999999	ENSG00000183044	ABAT	1
BP	GO:1903830	magnesium ion transmembrane transport	1/584	17/14517	0.502628	0.999999	ENSG00000113946	CLDN16	1
BP	GO:1903963	arachidonate transport	1/584	17/14517	0.502628	0.999999	ENSG00000101188	NTSR1	1
BP	GO:2000737	negative regulation of stem cell differentiation	1/584	17/14517	0.502628	0.999999	ENSG00000121236	TRIM6	1
BP	GO:2001026	regulation of endothelial cell chemotaxis	1/584	17/14517	0.502628	0.999999	ENSG00000135124	P2RX4	1
BP	GO:0051224	negative regulation of protein transport	6/584	141/14517	0.503205	0.999999	ENSG00000156675/ENSG00000007384/ENSG00000180667/ENSG00000162711/ENSG00000171033/ENSG00000163083	RAB11FIP1/RHBDF1/YOD1/NLRP3/PKIA/INHBB	6
BP	GO:0042176	regulation of protein catabolic process	14/584	340/14517	0.50338	0.999999	ENSG00000049759/ENSG00000137642/ENSG00000120899/ENSG00000134109/ENSG00000073969/ENSG00000072609/ENSG00000147162/ENSG00000108465/ENSG00000007384/ENSG00000115758/ENSG00000155816/ENSG00000273841/ENSG00000180667/ENSG00000078081	NEDD4L/SORL1/PTK2B/EDEM1/NSF/CHFR/OGT/CDK5RAP3/RHBDF1/ODC1/FMN2/TAF9/YOD1/LAMP3	14
BP	GO:0050670	regulation of lymphocyte proliferation	7/584	166/14517	0.50403	0.999999	ENSG00000105246/ENSG00000168811/ENSG00000120217/ENSG00000167851/ENSG00000163554/ENSG00000198286/ENSG00000174564	EBI3/IL12A/CD274/CD300A/SPTA1/CARD11/IL20RB	7
BP	GO:1901292	nucleoside phosphate catabolic process	7/584	166/14517	0.50403	0.999999	ENSG00000169567/ENSG00000147162/ENSG00000158125/ENSG00000168032/ENSG00000156510/ENSG00000115252/ENSG00000132182	HINT1/OGT/XDH/ENTPD3/HKDC1/PDE1A/NUP210	7
BP	GO:0061448	connective tissue development	9/584	216/14517	0.505373	0.999999	ENSG00000116985/ENSG00000177464/ENSG00000170962/ENSG00000166396/ENSG00000105997/ENSG00000137745/ENSG00000221818/ENSG00000113196/ENSG00000156466	BMP8B/GPR4/PDGFD/SERPINB7/HOXA3/MMP13/EBF2/HAND1/GDF6	9
BP	GO:0048193	Golgi vesicle transport	14/584	341/14517	0.507864	0.999999	ENSG00000008256/ENSG00000158604/ENSG00000137642/ENSG00000264364/ENSG00000231925/ENSG00000156232/ENSG00000073969/ENSG00000070182/ENSG00000197249/ENSG00000163554/ENSG00000151150/ENSG00000128641/ENSG00000174567/ENSG00000168952	CYTH3/TMED4/SORL1/DYNLL2/TAPBP/WHAMM/NSF/SPTB/SERPINA1/SPTA1/ANK3/MYO1B/GOLT1A/STXBP6	14
BP	GO:0045747	positive regulation of Notch signaling pathway	2/584	42/14517	0.508236	0.999999	ENSG00000106003/ENSG00000163389	LFNG/POGLUT1	2
BP	GO:0045806	negative regulation of endocytosis	2/584	42/14517	0.508236	0.999999	ENSG00000099365/ENSG00000167851	STX1B/CD300A	2
BP	GO:0050829	defense response to Gram-negative bacterium	2/584	42/14517	0.508236	0.999999	ENSG00000124635/ENSG00000197903	HIST1H2BJ/HIST1H2BK	2
BP	GO:0050922	negative regulation of chemotaxis	2/584	42/14517	0.508236	0.999999	ENSG00000138623/ENSG00000012171	SEMA7A/SEMA3B	2
BP	GO:0061951	establishment of protein localization to plasma membrane	2/584	42/14517	0.508236	0.999999	ENSG00000073969/ENSG00000151150	NSF/ANK3	2
BP	GO:0071622	regulation of granulocyte chemotaxis	2/584	42/14517	0.508236	0.999999	ENSG00000197405/ENSG00000126353	C5AR1/CCR7	2
BP	GO:0090102	cochlea development	2/584	42/14517	0.508236	0.999999	ENSG00000162738/ENSG00000105991	VANGL2/HOXA1	2
BP	GO:0003300	cardiac muscle hypertrophy	3/584	67/14517	0.509111	0.999999	ENSG00000135124/ENSG00000198563/ENSG00000163884	P2RX4/DDX39B/KLF15	3
BP	GO:0010827	regulation of glucose transmembrane transport	3/584	67/14517	0.509111	0.999999	ENSG00000125730/ENSG00000117461/ENSG00000162344	C3/PIK3R3/FGF19	3
BP	GO:0021766	hippocampus development	3/584	67/14517	0.509111	0.999999	ENSG00000108799/ENSG00000033178/ENSG00000149571	EZH1/UBA6/KIRREL3	3
BP	GO:0042446	hormone biosynthetic process	3/584	67/14517	0.509111	0.999999	ENSG00000042832/ENSG00000117594/ENSG00000140459	TG/HSD11B1/CYP11A1	3
BP	GO:0070542	response to fatty acid	3/584	67/14517	0.509111	0.999999	ENSG00000010310/ENSG00000163347/ENSG00000126353	GIPR/CLDN1/CCR7	3
BP	GO:0030838	positive regulation of actin filament polymerization	4/584	92/14517	0.509516	0.999999	ENSG00000156232/ENSG00000120899/ENSG00000009694/ENSG00000126353	WHAMM/PTK2B/TENM1/CCR7	4
BP	GO:0055007	cardiac muscle cell differentiation	4/584	92/14517	0.509516	0.999999	ENSG00000198563/ENSG00000154639/ENSG00000183023/ENSG00000101306	DDX39B/CXADR/SLC8A1/MYLK2	4
BP	GO:0018393	internal peptidyl-lysine acetylation	6/584	142/14517	0.510124	0.999999	ENSG00000128510/ENSG00000197181/ENSG00000147162/ENSG00000273841/ENSG00000139618/ENSG00000186462	CPA4/PIWIL2/OGT/TAF9/BRCA2/NAP1L2	6
BP	GO:0048015	phosphatidylinositol-mediated signaling	6/584	142/14517	0.510124	0.999999	ENSG00000002745/ENSG00000147162/ENSG00000274602/ENSG00000170962/ENSG00000134259/ENSG00000153558	WNT16/OGT/PI4KAP1/PDGFD/NGF/FBXL2	6
BP	GO:0032944	regulation of mononuclear cell proliferation	7/584	167/14517	0.510409	0.999999	ENSG00000105246/ENSG00000168811/ENSG00000120217/ENSG00000167851/ENSG00000163554/ENSG00000198286/ENSG00000174564	EBI3/IL12A/CD274/CD300A/SPTA1/CARD11/IL20RB	7
BP	GO:0034341	response to interferon-gamma	7/584	167/14517	0.510409	0.999999	ENSG00000149294/ENSG00000136854/ENSG00000185338/ENSG00000163347/ENSG00000115009/ENSG00000160323/ENSG00000196730	NCAM1/STXBP1/SOCS1/CLDN1/CCL20/ADAMTS13/DAPK1	7
BP	GO:0007163	establishment or maintenance of cell polarity	8/584	192/14517	0.510693	0.999999	ENSG00000008256/ENSG00000120899/ENSG00000072518/ENSG00000162738/ENSG00000124171/ENSG00000074660/ENSG00000007372/ENSG00000126353	CYTH3/PTK2B/MARK2/VANGL2/PARD6B/SCARF1/PAX6/CCR7	8
BP	GO:0043543	protein acylation	9/584	218/14517	0.516554	0.999999	ENSG00000128510/ENSG00000197181/ENSG00000147162/ENSG00000273841/ENSG00000139618/ENSG00000054392/ENSG00000186462/ENSG00000163884/ENSG00000124253	CPA4/PIWIL2/OGT/TAF9/BRCA2/HHAT/NAP1L2/KLF15/PCK1	9
BP	GO:0009914	hormone transport	11/584	268/14517	0.516568	0.999999	ENSG00000147100/ENSG00000156675/ENSG00000010310/ENSG00000101187/ENSG00000170498/ENSG00000163083/ENSG00000103056/ENSG00000136689/ENSG00000186472/ENSG00000131620/ENSG00000183044	SLC16A2/RAB11FIP1/GIPR/SLCO4A1/KISS1/INHBB/SMPD3/IL1RN/PCLO/ANO1/ABAT	11
BP	GO:0050866	negative regulation of cell activation	6/584	143/14517	0.517006	0.999999	ENSG00000167601/ENSG00000120217/ENSG00000164509/ENSG00000167851/ENSG00000174564/ENSG00000183044	AXL/CD274/IL31RA/CD300A/IL20RB/ABAT	6
BP	GO:0022604	regulation of cell morphogenesis	18/584	443/14517	0.517314	0.999999	ENSG00000138623/ENSG00000146216/ENSG00000012171/ENSG00000049759/ENSG00000182606/ENSG00000162490/ENSG00000164741/ENSG00000120899/ENSG00000072518/ENSG00000076356/ENSG00000182580/ENSG00000128578/ENSG00000146192/ENSG00000160255/ENSG00000180263/ENSG00000163554/ENSG00000134259/ENSG00000092929	SEMA7A/TTBK1/SEMA3B/NEDD4L/TRAK1/DRAXIN/DLC1/PTK2B/MARK2/PLXNA2/EPHB3/STRIP2/FGD2/ITGB2/FGD6/SPTA1/NGF/UNC13D	18
BP	GO:2000241	regulation of reproductive process	5/584	118/14517	0.517408	0.999999	ENSG00000197181/ENSG00000106003/ENSG00000163083/ENSG00000255346/ENSG00000163803	PIWIL2/LFNG/INHBB/NOX5/PLB1	5
BP	GO:0032091	negative regulation of protein binding	4/584	93/14517	0.518056	0.999999	ENSG00000146216/ENSG00000137642/ENSG00000167895/ENSG00000121101	TTBK1/SORL1/TMC8/TEX14	4
BP	GO:0032526	response to retinoic acid	4/584	93/14517	0.518056	0.999999	ENSG00000120899/ENSG00000066056/ENSG00000177076/ENSG00000124253	PTK2B/TIE1/ACER2/PCK1	4
BP	GO:0002702	positive regulation of production of molecular mediator of immune response	3/584	68/14517	0.519115	0.999999	ENSG00000138623/ENSG00000121236/ENSG00000162711	SEMA7A/TRIM6/NLRP3	3
BP	GO:0006278	RNA-dependent DNA biosynthetic process	3/584	68/14517	0.519115	0.999999	ENSG00000172795/ENSG00000147421/ENSG00000140451	DCP2/HMBOX1/PIF1	3
BP	GO:0014897	striated muscle hypertrophy	3/584	68/14517	0.519115	0.999999	ENSG00000135124/ENSG00000198563/ENSG00000163884	P2RX4/DDX39B/KLF15	3
BP	GO:0043462	regulation of ATPase activity	3/584	68/14517	0.519115	0.999999	ENSG00000264364/ENSG00000173209/ENSG00000170290	DYNLL2/AHSA2P/SLN	3
BP	GO:0045652	regulation of megakaryocyte differentiation	3/584	68/14517	0.519115	0.999999	ENSG00000100354/ENSG00000274750/ENSG00000273983	TNRC6B/HIST1H3E/HIST1H3G	3
BP	GO:2000106	regulation of leukocyte apoptotic process	3/584	68/14517	0.519115	0.999999	ENSG00000167601/ENSG00000120217/ENSG00000126353	AXL/CD274/CCR7	3
BP	GO:0001755	neural crest cell migration	2/584	43/14517	0.520881	0.999999	ENSG00000138623/ENSG00000012171	SEMA7A/SEMA3B	2
BP	GO:0001954	positive regulation of cell-matrix adhesion	2/584	43/14517	0.520881	0.999999	ENSG00000120899/ENSG00000126353	PTK2B/CCR7	2
BP	GO:0001961	positive regulation of cytokine-mediated signaling pathway	2/584	43/14517	0.520881	0.999999	ENSG00000167601/ENSG00000121236	AXL/TRIM6	2
BP	GO:0031638	zymogen activation	2/584	43/14517	0.520881	0.999999	ENSG00000116133/ENSG00000100031	DHCR24/GGT1	2
BP	GO:0035987	endodermal cell differentiation	2/584	43/14517	0.520881	0.999999	ENSG00000111799/ENSG00000160255	COL12A1/ITGB2	2
BP	GO:0042771	intrinsic apoptotic signaling pathway in response to DNA damage by p53 class mediator	2/584	43/14517	0.520881	0.999999	ENSG00000273841/ENSG00000139618	TAF9/BRCA2	2
BP	GO:0050853	B cell receptor signaling pathway	2/584	43/14517	0.520881	0.999999	ENSG00000086730/ENSG00000167851	LAT2/CD300A	2
BP	GO:2001239	regulation of extrinsic apoptotic signaling pathway in absence of ligand	2/584	43/14517	0.520881	0.999999	ENSG00000115008/ENSG00000164400	IL1A/CSF2	2
BP	GO:0001822	kidney development	10/584	244/14517	0.521813	0.999999	ENSG00000187210/ENSG00000162738/ENSG00000177464/ENSG00000149571/ENSG00000115758/ENSG00000170962/ENSG00000166396/ENSG00000126562/ENSG00000196549/ENSG00000163884	GCNT1/VANGL2/GPR4/KIRREL3/ODC1/PDGFD/SERPINB7/WNK4/MME/KLF15	10
BP	GO:0002029	desensitization of G-protein coupled receptor protein signaling pathway	1/584	18/14517	0.52266	0.999999	ENSG00000010310	GIPR	1
BP	GO:0002544	chronic inflammatory response	1/584	18/14517	0.52266	0.999999	ENSG00000092929	UNC13D	1
BP	GO:0002724	regulation of T cell cytokine production	1/584	18/14517	0.52266	0.999999	ENSG00000162711	NLRP3	1
BP	GO:0006098	pentose-phosphate shunt	1/584	18/14517	0.52266	0.999999	ENSG00000169299	PGM2	1
BP	GO:0006103	2-oxoglutarate metabolic process	1/584	18/14517	0.52266	0.999999	ENSG00000147576	ADHFE1	1
BP	GO:0006206	pyrimidine nucleobase metabolic process	1/584	18/14517	0.52266	0.999999	ENSG00000158825	CDA	1
BP	GO:0006491	N-glycan processing	1/584	18/14517	0.52266	0.999999	ENSG00000134109	EDEM1	1
BP	GO:0006978	DNA damage response, signal transduction by p53 class mediator resulting in transcription of p21 class mediator	1/584	18/14517	0.52266	0.999999	ENSG00000139618	BRCA2	1
BP	GO:0010954	positive regulation of protein processing	1/584	18/14517	0.52266	0.999999	ENSG00000125730	C3	1
BP	GO:0014829	vascular smooth muscle contraction	1/584	18/14517	0.52266	0.999999	ENSG00000183023	SLC8A1	1
BP	GO:0015693	magnesium ion transport	1/584	18/14517	0.52266	0.999999	ENSG00000113946	CLDN16	1
BP	GO:0022401	negative adaptation of signaling pathway	1/584	18/14517	0.52266	0.999999	ENSG00000010310	GIPR	1
BP	GO:0030818	negative regulation of cAMP biosynthetic process	1/584	18/14517	0.52266	0.999999	ENSG00000166073	GPR176	1
BP	GO:0032332	positive regulation of chondrocyte differentiation	1/584	18/14517	0.52266	0.999999	ENSG00000156466	GDF6	1
BP	GO:0033622	integrin activation	1/584	18/14517	0.52266	0.999999	ENSG00000103335	PIEZO1	1
BP	GO:0034123	positive regulation of toll-like receptor signaling pathway	1/584	18/14517	0.52266	0.999999	ENSG00000187554	TLR5	1
BP	GO:0035809	regulation of urine volume	1/584	18/14517	0.52266	0.999999	ENSG00000120937	NPPB	1
BP	GO:0036010	protein localization to endosome	1/584	18/14517	0.52266	0.999999	ENSG00000137642	SORL1	1
BP	GO:0039529	RIG-I signaling pathway	1/584	18/14517	0.52266	0.999999	ENSG00000129657	SEC14L1	1
BP	GO:0042044	fluid transport	1/584	18/14517	0.52266	0.999999	ENSG00000164400	CSF2	1
BP	GO:0042401	cellular biogenic amine biosynthetic process	1/584	18/14517	0.52266	0.999999	ENSG00000115758	ODC1	1
BP	GO:0042454	ribonucleoside catabolic process	1/584	18/14517	0.52266	0.999999	ENSG00000158825	CDA	1
BP	GO:0043984	histone H4-K16 acetylation	1/584	18/14517	0.52266	0.999999	ENSG00000147162	OGT	1
BP	GO:0044346	fibroblast apoptotic process	1/584	18/14517	0.52266	0.999999	ENSG00000196584	XRCC2	1
BP	GO:0045117	azole transport	1/584	18/14517	0.52266	0.999999	ENSG00000164400	CSF2	1
BP	GO:0046337	phosphatidylethanolamine metabolic process	1/584	18/14517	0.52266	0.999999	ENSG00000100288	CHKB	1
BP	GO:0046640	regulation of alpha-beta T cell proliferation	1/584	18/14517	0.52266	0.999999	ENSG00000105246	EBI3	1
BP	GO:0050855	regulation of B cell receptor signaling pathway	1/584	18/14517	0.52266	0.999999	ENSG00000167851	CD300A	1
BP	GO:0051797	regulation of hair follicle development	1/584	18/14517	0.52266	0.999999	ENSG00000173083	HPSE	1
BP	GO:0071498	cellular response to fluid shear stress	1/584	18/14517	0.52266	0.999999	ENSG00000120899	PTK2B	1
BP	GO:0071875	adrenergic receptor signaling pathway	1/584	18/14517	0.52266	0.999999	ENSG00000170214	ADRA1B	1
BP	GO:0072010	glomerular epithelium development	1/584	18/14517	0.52266	0.999999	ENSG00000163884	KLF15	1
BP	GO:0090330	regulation of platelet aggregation	1/584	18/14517	0.52266	0.999999	ENSG00000183044	ABAT	1
BP	GO:0097320	plasma membrane tubulation	1/584	18/14517	0.52266	0.999999	ENSG00000156232	WHAMM	1
BP	GO:0099072	regulation of postsynaptic membrane neurotransmitter receptor levels	1/584	18/14517	0.52266	0.999999	ENSG00000099365	STX1B	1
BP	GO:1901623	regulation of lymphocyte chemotaxis	1/584	18/14517	0.52266	0.999999	ENSG00000120899	PTK2B	1
BP	GO:1901881	positive regulation of protein depolymerization	1/584	18/14517	0.52266	0.999999	ENSG00000170290	SLN	1
BP	GO:1903020	positive regulation of glycoprotein metabolic process	1/584	18/14517	0.52266	0.999999	ENSG00000126353	CCR7	1
BP	GO:1903859	regulation of dendrite extension	1/584	18/14517	0.52266	0.999999	ENSG00000049759	NEDD4L	1
BP	GO:1904872	regulation of telomerase RNA localization to Cajal body	1/584	18/14517	0.52266	0.999999	ENSG00000172795	DCP2	1
BP	GO:1905276	regulation of epithelial tube formation	1/584	18/14517	0.52266	0.999999	ENSG00000162738	VANGL2	1
BP	GO:1905809	negative regulation of synapse organization	1/584	18/14517	0.52266	0.999999	ENSG00000187122	SLIT1	1
BP	GO:1990182	exosomal secretion	1/584	18/14517	0.52266	0.999999	ENSG00000103056	SMPD3	1
BP	GO:2000678	negative regulation of transcription regulatory region DNA binding	1/584	18/14517	0.52266	0.999999	ENSG00000113196	HAND1	1
BP	GO:2000679	positive regulation of transcription regulatory region DNA binding	1/584	18/14517	0.52266	0.999999	ENSG00000121236	TRIM6	1
BP	GO:0051384	response to glucocorticoid	5/584	119/14517	0.524936	0.999999	ENSG00000088305/ENSG00000114200/ENSG00000163347/ENSG00000136689/ENSG00000124253	DNMT3B/BCHE/CLDN1/IL1RN/PCK1	5
BP	GO:1902904	negative regulation of supramolecular fiber organization	5/584	119/14517	0.524936	0.999999	ENSG00000164741/ENSG00000070182/ENSG00000144339/ENSG00000163554/ENSG00000138100	DLC1/SPTB/TMEFF2/SPTA1/TRIM54	5
BP	GO:0070997	neuron death	12/584	295/14517	0.52623	0.999999	ENSG00000137642/ENSG00000162490/ENSG00000167601/ENSG00000197381/ENSG00000116133/ENSG00000136854/ENSG00000120899/ENSG00000145390/ENSG00000122966/ENSG00000197405/ENSG00000196584/ENSG00000134259	SORL1/DRAXIN/AXL/ADARB1/DHCR24/STXBP1/PTK2B/USP53/CIT/C5AR1/XRCC2/NGF	12
BP	GO:0000075	cell cycle checkpoint	9/584	220/14517	0.527654	0.999999	ENSG00000188486/ENSG00000173559/ENSG00000006062/ENSG00000072609/ENSG00000108465/ENSG00000198563/ENSG00000116017/ENSG00000121101/ENSG00000138346	H2AFX/NABP1/MAP3K14/CHFR/CDK5RAP3/DDX39B/ARID3A/TEX14/DNA2	9
BP	GO:0051701	interaction with host	8/584	195/14517	0.528403	0.999999	ENSG00000167601/ENSG00000149294/ENSG00000166825/ENSG00000197375/ENSG00000163347/ENSG00000198563/ENSG00000154639/ENSG00000115221	AXL/NCAM1/ANPEP/SLC22A5/CLDN1/DDX39B/CXADR/ITGB6	8
BP	GO:1903050	regulation of proteolysis involved in cellular protein catabolic process	8/584	195/14517	0.528403	0.999999	ENSG00000120899/ENSG00000134109/ENSG00000072609/ENSG00000147162/ENSG00000007384/ENSG00000273841/ENSG00000180667/ENSG00000078081	PTK2B/EDEM1/CHFR/OGT/RHBDF1/TAF9/YOD1/LAMP3	8
BP	GO:0014896	muscle hypertrophy	3/584	69/14517	0.529009	0.999999	ENSG00000135124/ENSG00000198563/ENSG00000163884	P2RX4/DDX39B/KLF15	3
BP	GO:0031032	actomyosin structure organization	7/584	170/14517	0.529374	0.999999	ENSG00000130176/ENSG00000164741/ENSG00000120899/ENSG00000148677/ENSG00000144339/ENSG00000101306/ENSG00000140030	CNN1/DLC1/PTK2B/ANKRD1/TMEFF2/MYLK2/GPR65	7
BP	GO:0061136	regulation of proteasomal protein catabolic process	7/584	170/14517	0.529374	0.999999	ENSG00000134109/ENSG00000072609/ENSG00000147162/ENSG00000007384/ENSG00000273841/ENSG00000180667/ENSG00000078081	EDEM1/CHFR/OGT/RHBDF1/TAF9/YOD1/LAMP3	7
BP	GO:1901136	carbohydrate derivative catabolic process	7/584	170/14517	0.529374	0.999999	ENSG00000169299/ENSG00000169567/ENSG00000134109/ENSG00000173083/ENSG00000158825/ENSG00000188783/ENSG00000115252	PGM2/HINT1/EDEM1/HPSE/CDA/PRELP/PDE1A	7
BP	GO:0007188	adenylate cyclase-modulating G-protein coupled receptor signaling pathway	6/584	145/14517	0.530658	0.999999	ENSG00000166073/ENSG00000170214/ENSG00000112414/ENSG00000160013/ENSG00000179546/ENSG00000140030	GPR176/ADRA1B/ADGRG6/PTGIR/HTR1D/GPR65	6
BP	GO:0038127	ERBB signaling pathway	6/584	145/14517	0.530658	0.999999	ENSG00000120899/ENSG00000113070/ENSG00000007384/ENSG00000162896/ENSG00000169247/ENSG00000007264	PTK2B/HBEGF/RHBDF1/PIGR/SH3TC2/MATK	6
BP	GO:0048017	inositol lipid-mediated signaling	6/584	145/14517	0.530658	0.999999	ENSG00000002745/ENSG00000147162/ENSG00000274602/ENSG00000170962/ENSG00000134259/ENSG00000153558	WNT16/OGT/PI4KAP1/PDGFD/NGF/FBXL2	6
BP	GO:1904950	negative regulation of establishment of protein localization	6/584	145/14517	0.530658	0.999999	ENSG00000156675/ENSG00000007384/ENSG00000180667/ENSG00000162711/ENSG00000171033/ENSG00000163083	RAB11FIP1/RHBDF1/YOD1/NLRP3/PKIA/INHBB	6
BP	GO:0002285	lymphocyte activation involved in immune response	5/584	120/14517	0.532412	0.999999	ENSG00000120899/ENSG00000136167/ENSG00000106003/ENSG00000162711/ENSG00000092929	PTK2B/LCP1/LFNG/NLRP3/UNC13D	5
BP	GO:0032273	positive regulation of protein polymerization	5/584	120/14517	0.532412	0.999999	ENSG00000146216/ENSG00000156232/ENSG00000120899/ENSG00000009694/ENSG00000126353	TTBK1/WHAMM/PTK2B/TENM1/CCR7	5
BP	GO:0010501	RNA secondary structure unwinding	2/584	44/14517	0.533306	0.999999	ENSG00000198563/ENSG00000161960	DDX39B/EIF4A1	2
BP	GO:0045980	negative regulation of nucleotide metabolic process	2/584	44/14517	0.533306	0.999999	ENSG00000166073/ENSG00000158825	GPR176/CDA	2
BP	GO:0032271	regulation of protein polymerization	8/584	196/14517	0.534256	0.999999	ENSG00000146216/ENSG00000156232/ENSG00000120899/ENSG00000070182/ENSG00000177106/ENSG00000163554/ENSG00000009694/ENSG00000126353	TTBK1/WHAMM/PTK2B/SPTB/EPS8L2/SPTA1/TENM1/CCR7	8
BP	GO:0001952	regulation of cell-matrix adhesion	4/584	95/14517	0.534923	0.999999	ENSG00000164741/ENSG00000120899/ENSG00000177076/ENSG00000126353	DLC1/PTK2B/ACER2/CCR7	4
BP	GO:1904659	glucose transmembrane transport	4/584	95/14517	0.534923	0.999999	ENSG00000125730/ENSG00000117461/ENSG00000100191/ENSG00000162344	C3/PIK3R3/SLC5A4/FGF19	4
BP	GO:0001525	angiogenesis	18/584	448/14517	0.536894	0.999999	ENSG00000153904/ENSG00000166825/ENSG00000120899/ENSG00000125730/ENSG00000120937/ENSG00000177464/ENSG00000066056/ENSG00000182580/ENSG00000173083/ENSG00000197405/ENSG00000164283/ENSG00000115008/ENSG00000160255/ENSG00000105997/ENSG00000255346/ENSG00000171236/ENSG00000113196/ENSG00000162367	DDAH1/ANPEP/PTK2B/C3/NPPB/GPR4/TIE1/EPHB3/HPSE/C5AR1/ESM1/IL1A/ITGB2/HOXA3/NOX5/LRG1/HAND1/TAL1	18
BP	GO:0002440	production of molecular mediator of immune response	6/584	146/14517	0.537424	0.999999	ENSG00000138623/ENSG00000168811/ENSG00000121236/ENSG00000164509/ENSG00000162711/ENSG00000198286	SEMA7A/IL12A/TRIM6/IL31RA/NLRP3/CARD11	6
BP	GO:0000731	DNA synthesis involved in DNA repair	3/584	70/14517	0.538787	0.999999	ENSG00000139618/ENSG00000196584/ENSG00000138346	BRCA2/XRCC2/DNA2	3
BP	GO:0001523	retinoid metabolic process	3/584	70/14517	0.538787	0.999999	ENSG00000140465/ENSG00000198691/ENSG00000163803	CYP1A1/ABCA4/PLB1	3
BP	GO:0002821	positive regulation of adaptive immune response	3/584	70/14517	0.538787	0.999999	ENSG00000168811/ENSG00000125730/ENSG00000162711	IL12A/C3/NLRP3	3
BP	GO:0043255	regulation of carbohydrate biosynthetic process	3/584	70/14517	0.538787	0.999999	ENSG00000120899/ENSG00000101188/ENSG00000173531	PTK2B/NTSR1/MST1	3
BP	GO:0043266	regulation of potassium ion transport	3/584	70/14517	0.538787	0.999999	ENSG00000049759/ENSG00000120899/ENSG00000151150	NEDD4L/PTK2B/ANK3	3
BP	GO:0045815	positive regulation of gene expression, epigenetic	3/584	70/14517	0.538787	0.999999	ENSG00000274750/ENSG00000101104/ENSG00000273983	HIST1H3E/PABPC1L/HIST1H3G	3
BP	GO:1901605	alpha-amino acid metabolic process	8/584	197/14517	0.540081	0.999999	ENSG00000153904/ENSG00000100031/ENSG00000115758/ENSG00000078070/ENSG00000128683/ENSG00000150540/ENSG00000131730/ENSG00000147576	DDAH1/GGT1/ODC1/MCCC1/GAD1/HNMT/CKMT2/ADHFE1	8
BP	GO:0051259	protein complex oligomerization	19/584	474/14517	0.540322	0.999999	ENSG00000137642/ENSG00000072506/ENSG00000121236/ENSG00000167895/ENSG00000078070/ENSG00000135124/ENSG00000162711/ENSG00000163347/ENSG00000110799/ENSG00000274750/ENSG00000159307/ENSG00000158825/ENSG00000002016/ENSG00000196689/ENSG00000168676/ENSG00000180644/ENSG00000180332/ENSG00000273983/ENSG00000176945	SORL1/HSD17B10/TRIM6/TMC8/MCCC1/P2RX4/NLRP3/CLDN1/VWF/HIST1H3E/SCUBE1/CDA/RAD52/TRPV1/KCTD19/PRF1/KCTD4/HIST1H3G/MUC20	19
BP	GO:0000132	establishment of mitotic spindle orientation	1/584	19/14517	0.541887	0.999999	ENSG00000007372	PAX6	1
BP	GO:0002052	positive regulation of neuroblast proliferation	1/584	19/14517	0.541887	0.999999	ENSG00000007372	PAX6	1
BP	GO:0003215	cardiac right ventricle morphogenesis	1/584	19/14517	0.541887	0.999999	ENSG00000113196	HAND1	1
BP	GO:0006198	cAMP catabolic process	1/584	19/14517	0.541887	0.999999	ENSG00000115252	PDE1A	1
BP	GO:0006309	apoptotic DNA fragmentation	1/584	19/14517	0.541887	0.999999	ENSG00000099954	CECR2	1
BP	GO:0006525	arginine metabolic process	1/584	19/14517	0.541887	0.999999	ENSG00000153904	DDAH1	1
BP	GO:0007202	activation of phospholipase C activity	1/584	19/14517	0.541887	0.999999	ENSG00000197405	C5AR1	1
BP	GO:0007413	axonal fasciculation	1/584	19/14517	0.541887	0.999999	ENSG00000182580	EPHB3	1
BP	GO:0009309	amine biosynthetic process	1/584	19/14517	0.541887	0.999999	ENSG00000115758	ODC1	1
BP	GO:0010614	negative regulation of cardiac muscle hypertrophy	1/584	19/14517	0.541887	0.999999	ENSG00000135124	P2RX4	1
BP	GO:0010661	positive regulation of muscle cell apoptotic process	1/584	19/14517	0.541887	0.999999	ENSG00000168811	IL12A	1
BP	GO:0018242	protein O-linked glycosylation via serine	1/584	19/14517	0.541887	0.999999	ENSG00000163389	POGLUT1	1
BP	GO:0019400	alditol metabolic process	1/584	19/14517	0.541887	0.999999	ENSG00000124253	PCK1	1
BP	GO:0021511	spinal cord patterning	1/584	19/14517	0.541887	0.999999	ENSG00000007372	PAX6	1
BP	GO:0030194	positive regulation of blood coagulation	1/584	19/14517	0.541887	0.999999	ENSG00000173083	HPSE	1
BP	GO:0032104	regulation of response to extracellular stimulus	1/584	19/14517	0.541887	0.999999	ENSG00000134548	SPX	1
BP	GO:0032107	regulation of response to nutrient levels	1/584	19/14517	0.541887	0.999999	ENSG00000134548	SPX	1
BP	GO:0034114	regulation of heterotypic cell-cell adhesion	1/584	19/14517	0.541887	0.999999	ENSG00000136689	IL1RN	1
BP	GO:0034311	diol metabolic process	1/584	19/14517	0.541887	0.999999	ENSG00000177076	ACER2	1
BP	GO:0034471	ncRNA 5'-end processing	1/584	19/14517	0.541887	0.999999	ENSG00000072506	HSD17B10	1
BP	GO:0035162	embryonic hemopoiesis	1/584	19/14517	0.541887	0.999999	ENSG00000162367	TAL1	1
BP	GO:0039531	regulation of viral-induced cytoplasmic pattern recognition receptor signaling pathway	1/584	19/14517	0.541887	0.999999	ENSG00000129657	SEC14L1	1
BP	GO:0042573	retinoic acid metabolic process	1/584	19/14517	0.541887	0.999999	ENSG00000140465	CYP1A1	1
BP	GO:0042772	DNA damage response, signal transduction resulting in transcription	1/584	19/14517	0.541887	0.999999	ENSG00000139618	BRCA2	1
BP	GO:0043032	positive regulation of macrophage activation	1/584	19/14517	0.541887	0.999999	ENSG00000146216	TTBK1	1
BP	GO:0043162	ubiquitin-dependent protein catabolic process via the multivesicular body sorting pathway	1/584	19/14517	0.541887	0.999999	ENSG00000246922	UBAP1L	1
BP	GO:0044321	response to leptin	1/584	19/14517	0.541887	0.999999	ENSG00000163083	INHBB	1
BP	GO:0045947	negative regulation of translational initiation	1/584	19/14517	0.541887	0.999999	ENSG00000124374	PAIP2B	1
BP	GO:0046174	polyol catabolic process	1/584	19/14517	0.541887	0.999999	ENSG00000101188	NTSR1	1
BP	GO:0046653	tetrahydrofolate metabolic process	1/584	19/14517	0.541887	0.999999	ENSG00000178700	DHFR2	1
BP	GO:0046655	folic acid metabolic process	1/584	19/14517	0.541887	0.999999	ENSG00000178700	DHFR2	1
BP	GO:0046823	negative regulation of nucleocytoplasmic transport	1/584	19/14517	0.541887	0.999999	ENSG00000171033	PKIA	1
BP	GO:0048670	regulation of collateral sprouting	1/584	19/14517	0.541887	0.999999	ENSG00000134259	NGF	1
BP	GO:0050974	detection of mechanical stimulus involved in sensory perception	1/584	19/14517	0.541887	0.999999	ENSG00000186862	PDZD7	1
BP	GO:0071157	negative regulation of cell cycle arrest	1/584	19/14517	0.541887	0.999999	ENSG00000185862	EVI2B	1
BP	GO:0090670	RNA localization to Cajal body	1/584	19/14517	0.541887	0.999999	ENSG00000172795	DCP2	1
BP	GO:0090671	telomerase RNA localization to Cajal body	1/584	19/14517	0.541887	0.999999	ENSG00000172795	DCP2	1
BP	GO:0090672	telomerase RNA localization	1/584	19/14517	0.541887	0.999999	ENSG00000172795	DCP2	1
BP	GO:0090685	RNA localization to nucleus	1/584	19/14517	0.541887	0.999999	ENSG00000172795	DCP2	1
BP	GO:0097734	extracellular exosome biogenesis	1/584	19/14517	0.541887	0.999999	ENSG00000103056	SMPD3	1
BP	GO:0106030	neuron projection fasciculation	1/584	19/14517	0.541887	0.999999	ENSG00000182580	EPHB3	1
BP	GO:1900048	positive regulation of hemostasis	1/584	19/14517	0.541887	0.999999	ENSG00000173083	HPSE	1
BP	GO:1902254	negative regulation of intrinsic apoptotic signaling pathway by p53 class mediator	1/584	19/14517	0.541887	0.999999	ENSG00000273841	TAF9	1
BP	GO:2000178	negative regulation of neural precursor cell proliferation	1/584	19/14517	0.541887	0.999999	ENSG00000007372	PAX6	1
[truncated: 3,080 more rows]
