# Supplementary material for: Knockdown of the snoRNA-Jouvence Blocks the Proliferation and Leads to the Death of Human Primary Glioblastoma Cells
Source: Noncoding RNA. 2025 Jul 18;11(4):54. doi: 10.3390/ncrna11040054 (PMC12286020; doi:10.3390/ncrna11040054)
Supplement: Supplementary file 1 [file ncrna-11-00054-s001.zip › Suppl. Table-7-KEGG Down-Jaque Cabrera et al.xlsx]

## Sheet: KEGG-sh_jouvssh_Control.down
KEGGID	Description	GeneRatio	BgRatio	pvalue	padj	geneID	geneName	keggID	Count
hsa04061	Viral protein interaction with cytokine and cytokine receptor	13/306	72/9169	5.95589e-07	0.000138911	ENSG00000120889/ENSG00000108691/ENSG00000006210/ENSG00000157368/ENSG00000163734/ENSG00000006606/ENSG00000108688/ENSG00000184371/ENSG00000136244/ENSG00000108700/ENSG00000156234/ENSG00000271503/ENSG00000169245	TNFRSF10B/CCL2/CX3CL1/IL34/CXCL3/CCL26/CCL7/CSF1/IL6/CCL8/CXCL13/CCL5/CXCL10	hsa:8795/hsa:6347/hsa:6376/hsa:146433/hsa:2921/hsa:10344/hsa:6354/hsa:1435/hsa:3569/hsa:6355/hsa:10563/hsa:6352/hsa:3627	13
hsa05144	Malaria	10/306	43/9169	1.06674e-06	0.000138911	ENSG00000162692/ENSG00000186340/ENSG00000108691/ENSG00000090339/ENSG00000115884/ENSG00000119699/ENSG00000136244/ENSG00000019991/ENSG00000213088/ENSG00000261371	VCAM1/THBS2/CCL2/ICAM1/SDC1/TGFB3/IL6/HGF/ACKR1/PECAM1	hsa:7412/hsa:7058/hsa:6347/hsa:3383/hsa:6382/hsa:7043/hsa:3569/hsa:3082/hsa:2532/hsa:5175	10
hsa04668	TNF signaling pathway	17/306	131/9169	1.51539e-06	0.000138911	ENSG00000118503/ENSG00000162692/ENSG00000100906/ENSG00000109320/ENSG00000026103/ENSG00000108691/ENSG00000073756/ENSG00000157227/ENSG00000090339/ENSG00000006210/ENSG00000003402/ENSG00000163734/ENSG00000136848/ENSG00000184371/ENSG00000136244/ENSG00000271503/ENSG00000169245	TNFAIP3/VCAM1/NFKBIA/NFKB1/FAS/CCL2/PTGS2/MMP14/ICAM1/CX3CL1/CFLAR/CXCL3/DAB2IP/CSF1/IL6/CCL5/CXCL10	hsa:7128/hsa:7412/hsa:4792/hsa:4790/hsa:355/hsa:6347/hsa:5743/hsa:4323/hsa:3383/hsa:6376/hsa:8837/hsa:2921/hsa:153090/hsa:1435/hsa:3569/hsa:6352/hsa:3627	17
hsa04060	Cytokine-cytokine receptor interaction	21/306	223/9169	1.67761e-05	0.00115335	ENSG00000185291/ENSG00000120889/ENSG00000026103/ENSG00000108691/ENSG00000127863/ENSG00000006210/ENSG00000157368/ENSG00000163734/ENSG00000164761/ENSG00000006606/ENSG00000108688/ENSG00000125845/ENSG00000146072/ENSG00000119699/ENSG00000184371/ENSG00000136244/ENSG00000104998/ENSG00000108700/ENSG00000156234/ENSG00000271503/ENSG00000169245	IL3RA/TNFRSF10B/FAS/CCL2/TNFRSF19/CX3CL1/IL34/CXCL3/TNFRSF11B/CCL26/CCL7/BMP2/TNFRSF21/TGFB3/CSF1/IL6/IL27RA/CCL8/CXCL13/CCL5/CXCL10	hsa:3563/hsa:8795/hsa:355/hsa:6347/hsa:55504/hsa:6376/hsa:146433/hsa:2921/hsa:4982/hsa:10344/hsa:6354/hsa:650/hsa:27242/hsa:7043/hsa:1435/hsa:3569/hsa:9466/hsa:6355/hsa:10563/hsa:6352/hsa:3627	21
hsa04974	Protein digestion and absorption	11/306	88/9169	0.000154633	0.00850482	ENSG00000187955/ENSG00000142173/ENSG00000142156/ENSG00000169436/ENSG00000080573/ENSG00000124749/ENSG00000204262/ENSG00000168542/ENSG00000164692/ENSG00000084636/ENSG00000092758	COL14A1/COL6A2/COL6A1/COL22A1/COL5A3/COL21A1/COL5A2/COL3A1/COL1A2/COL16A1/COL9A3	hsa:7373/hsa:1292/hsa:1291/hsa:169044/hsa:50509/hsa:81578/hsa:1290/hsa:1281/hsa:1278/hsa:1307/hsa:1299	11
hsa04512	ECM-receptor interaction	11/306	90/9169	0.00018945	0.00868311	ENSG00000186340/ENSG00000118785/ENSG00000115414/ENSG00000115884/ENSG00000142173/ENSG00000142156/ENSG00000164692/ENSG00000143127/ENSG00000144668/ENSG00000092758/ENSG00000248290	THBS2/SPP1/FN1/SDC1/COL6A2/COL6A1/COL1A2/ITGA10/ITGA9/COL9A3/TNXA	hsa:7058/hsa:6696/hsa:2335/hsa:6382/hsa:1292/hsa:1291/hsa:1278/hsa:8515/hsa:3680/hsa:1299/hsa:7148	11
hsa04933	AGE-RAGE signaling pathway in diabetic complications	11/306	102/9169	0.000568927	0.0212582	ENSG00000162692/ENSG00000109320/ENSG00000108691/ENSG00000115414/ENSG00000090339/ENSG00000126561/ENSG00000173511/ENSG00000119699/ENSG00000136244/ENSG00000168542/ENSG00000164692	VCAM1/NFKB1/CCL2/FN1/ICAM1/STAT5A/VEGFB/TGFB3/IL6/COL3A1/COL1A2	hsa:7412/hsa:4790/hsa:6347/hsa:2335/hsa:3383/hsa:6776/hsa:7423/hsa:7043/hsa:3569/hsa:1281/hsa:1278	11
hsa04064	NF-kappa B signaling pathway	11/306	103/9169	0.00061842	0.0212582	ENSG00000184216/ENSG00000118503/ENSG00000162692/ENSG00000100906/ENSG00000109320/ENSG00000073756/ENSG00000122861/ENSG00000090339/ENSG00000003402/ENSG00000163734/ENSG00000104856	IRAK1/TNFAIP3/VCAM1/NFKBIA/NFKB1/PTGS2/PLAU/ICAM1/CFLAR/CXCL3/RELB	hsa:3654/hsa:7128/hsa:7412/hsa:4792/hsa:4790/hsa:5743/hsa:5328/hsa:3383/hsa:8837/hsa:2921/hsa:5971	11
hsa04151	PI3K-Akt signaling pathway	25/306	378/9169	0.000836402	0.0255567	ENSG00000186340/ENSG00000185291/ENSG00000109320/ENSG00000118785/ENSG00000115414/ENSG00000141736/ENSG00000091879/ENSG00000142173/ENSG00000154188/ENSG00000142156/ENSG00000113721/ENSG00000176533/ENSG00000173511/ENSG00000127920/ENSG00000049130/ENSG00000184371/ENSG00000136244/ENSG00000148053/ENSG00000164692/ENSG00000019991/ENSG00000143127/ENSG00000144668/ENSG00000092758/ENSG00000248290/ENSG00000124882	THBS2/IL3RA/NFKB1/SPP1/FN1/ERBB2/ANGPT2/COL6A2/ANGPT1/COL6A1/PDGFRB/GNG7/VEGFB/GNG11/KITLG/CSF1/IL6/NTRK2/COL1A2/HGF/ITGA10/ITGA9/COL9A3/TNXA/EREG	hsa:7058/hsa:3563/hsa:4790/hsa:6696/hsa:2335/hsa:2064/hsa:285/hsa:1292/hsa:284/hsa:1291/hsa:5159/hsa:2788/hsa:7423/hsa:2791/hsa:4254/hsa:1435/hsa:3569/hsa:4915/hsa:1278/hsa:3082/hsa:8515/hsa:3680/hsa:1299/hsa:7148/hsa:2069	25
hsa04062	Chemokine signaling pathway	15/306	186/9169	0.00138462	0.0326531	ENSG00000100906/ENSG00000109320/ENSG00000108691/ENSG00000006210/ENSG00000169750/ENSG00000127955/ENSG00000163734/ENSG00000006606/ENSG00000176533/ENSG00000127920/ENSG00000108688/ENSG00000108700/ENSG00000156234/ENSG00000271503/ENSG00000169245	NFKBIA/NFKB1/CCL2/CX3CL1/RAC3/GNAI1/CXCL3/CCL26/GNG7/GNG11/CCL7/CCL8/CXCL13/CCL5/CXCL10	hsa:4792/hsa:4790/hsa:6347/hsa:6376/hsa:5881/hsa:2770/hsa:2921/hsa:10344/hsa:2788/hsa:2791/hsa:6354/hsa:6355/hsa:10563/hsa:6352/hsa:3627	15
hsa04657	IL-17 signaling pathway	10/306	97/9169	0.00142486	0.0326531	ENSG00000118503/ENSG00000100906/ENSG00000109320/ENSG00000108691/ENSG00000196611/ENSG00000073756/ENSG00000163734/ENSG00000108688/ENSG00000136244/ENSG00000169245	TNFAIP3/NFKBIA/NFKB1/CCL2/MMP1/PTGS2/CXCL3/CCL7/IL6/CXCL10	hsa:7128/hsa:4792/hsa:4790/hsa:6347/hsa:4312/hsa:5743/hsa:2921/hsa:6354/hsa:3569/hsa:3627	10
hsa05142	Chagas disease	10/306	97/9169	0.00142486	0.0326531	ENSG00000184216/ENSG00000100906/ENSG00000109320/ENSG00000026103/ENSG00000108691/ENSG00000003402/ENSG00000127955/ENSG00000119699/ENSG00000136244/ENSG00000271503	IRAK1/NFKBIA/NFKB1/FAS/CCL2/CFLAR/GNAI1/TGFB3/IL6/CCL5	hsa:3654/hsa:4792/hsa:4790/hsa:355/hsa:6347/hsa:8837/hsa:2770/hsa:7043/hsa:3569/hsa:6352	10
hsa04010	MAPK signaling pathway	22/306	337/9169	0.00200598	0.0424342	ENSG00000184216/ENSG00000109320/ENSG00000026103/ENSG00000141736/ENSG00000006283/ENSG00000101224/ENSG00000091879/ENSG00000169750/ENSG00000120875/ENSG00000154188/ENSG00000113721/ENSG00000104856/ENSG00000173511/ENSG00000157445/ENSG00000112658/ENSG00000049130/ENSG00000119699/ENSG00000184371/ENSG00000148053/ENSG00000019991/ENSG00000008735/ENSG00000124882	IRAK1/NFKB1/FAS/ERBB2/CACNA1G/CDC25B/ANGPT2/RAC3/DUSP4/ANGPT1/PDGFRB/RELB/VEGFB/CACNA2D3/SRF/KITLG/TGFB3/CSF1/NTRK2/HGF/MAPK8IP2/EREG	hsa:3654/hsa:4790/hsa:355/hsa:2064/hsa:8913/hsa:994/hsa:285/hsa:5881/hsa:1846/hsa:284/hsa:5159/hsa:5971/hsa:7423/hsa:55799/hsa:6722/hsa:4254/hsa:7043/hsa:1435/hsa:4915/hsa:3082/hsa:23542/hsa:2069	22
hsa05323	Rheumatoid arthritis	9/306	87/9169	0.00238357	0.0468201	ENSG00000108691/ENSG00000196611/ENSG00000090339/ENSG00000154188/ENSG00000163734/ENSG00000119699/ENSG00000184371/ENSG00000136244/ENSG00000271503	CCL2/MMP1/ICAM1/ANGPT1/CXCL3/TGFB3/CSF1/IL6/CCL5	hsa:6347/hsa:4312/hsa:3383/hsa:284/hsa:2921/hsa:7043/hsa:1435/hsa:3569/hsa:6352	9
hsa05163	Human cytomegalovirus infection	17/306	240/9169	0.00277436	0.0508634	ENSG00000100906/ENSG00000109320/ENSG00000167004/ENSG00000026103/ENSG00000108691/ENSG00000073756/ENSG00000006210/ENSG00000169750/ENSG00000127955/ENSG00000180867/ENSG00000176533/ENSG00000127920/ENSG00000136244/ENSG00000160951/ENSG00000204261/ENSG00000271503/ENSG00000007968	NFKBIA/NFKB1/PDIA3/FAS/CCL2/PTGS2/CX3CL1/RAC3/GNAI1/PDIA3P1/GNG7/GNG11/IL6/PTGER1/PSMB8-AS1/CCL5/E2F2	hsa:4792/hsa:4790/hsa:2923/hsa:355/hsa:6347/hsa:5743/hsa:6376/hsa:5881/hsa:2770/hsa:2923/hsa:2788/hsa:2791/hsa:3569/hsa:5731/hsa:6890/hsa:6352/hsa:1870	17
hsa04310	Wnt signaling pathway	14/306	182/9169	0.00306801	0.0527314	ENSG00000114251/ENSG00000146122/ENSG00000185269/ENSG00000095739/ENSG00000140807/ENSG00000169750/ENSG00000145349/ENSG00000107816/ENSG00000162337/ENSG00000065717/ENSG00000106483/ENSG00000154856/ENSG00000177283/ENSG00000168646	WNT5A/DAAM2/NOTUM/BAMBI/NKD1/RAC3/CAMK2D/LZTS2/LRP5/TLE2/SFRP4/APCDD1/FZD8/AXIN2	hsa:7474/hsa:23500/hsa:147111/hsa:25805/hsa:85407/hsa:5881/hsa:817/hsa:84445/hsa:4041/hsa:7089/hsa:6424/hsa:147495/hsa:8325/hsa:8313	14
hsa04510	Focal adhesion	17/306	251/9169	0.00438656	0.070959	ENSG00000186340/ENSG00000118785/ENSG00000010810/ENSG00000115414/ENSG00000141736/ENSG00000159840/ENSG00000142173/ENSG00000169750/ENSG00000142156/ENSG00000113721/ENSG00000173511/ENSG00000164692/ENSG00000019991/ENSG00000143127/ENSG00000144668/ENSG00000092758/ENSG00000248290	THBS2/SPP1/FYN/FN1/ERBB2/ZYX/COL6A2/RAC3/COL6A1/PDGFRB/VEGFB/COL1A2/HGF/ITGA10/ITGA9/COL9A3/TNXA	hsa:7058/hsa:6696/hsa:2534/hsa:2335/hsa:2064/hsa:7791/hsa:1292/hsa:5881/hsa:1291/hsa:5159/hsa:7423/hsa:1278/hsa:3082/hsa:8515/hsa:3680/hsa:1299/hsa:7148	17
hsa05206	MicroRNAs in cancer	13/306	176/9169	0.00598994	0.0915129	ENSG00000100234/ENSG00000109320/ENSG00000141736/ENSG00000073756/ENSG00000122861/ENSG00000124766/ENSG00000138061/ENSG00000101224/ENSG00000113721/ENSG00000150593/ENSG00000073282/ENSG00000248290/ENSG00000007968	TIMP3/NFKB1/ERBB2/PTGS2/PLAU/SOX4/CYP1B1/CDC25B/PDGFRB/PDCD4/TP63/TNXA/E2F2	hsa:7078/hsa:4790/hsa:2064/hsa:5743/hsa:5328/hsa:6659/hsa:1545/hsa:994/hsa:5159/hsa:27250/hsa:8626/hsa:7148/hsa:1870	13
hsa00120	Primary bile acid biosynthesis	3/306	14/9169	0.0101914	0.13972	ENSG00000138135/ENSG00000135929/ENSG00000146233	CH25H/CYP27A1/CYP39A1	hsa:9023/hsa:1593/hsa:51302	3
hsa05417	Lipid and atherosclerosis	15/306	231/9169	0.0104825	0.13972	ENSG00000184216/ENSG00000162692/ENSG00000100906/ENSG00000120889/ENSG00000109320/ENSG00000112096/ENSG00000026103/ENSG00000108691/ENSG00000196611/ENSG00000165029/ENSG00000090339/ENSG00000163734/ENSG00000145349/ENSG00000136244/ENSG00000271503	IRAK1/VCAM1/NFKBIA/TNFRSF10B/NFKB1/SOD2/FAS/CCL2/MMP1/ABCA1/ICAM1/CXCL3/CAMK2D/IL6/CCL5	hsa:3654/hsa:7412/hsa:4792/hsa:8795/hsa:4790/hsa:6648/hsa:355/hsa:6347/hsa:4312/hsa:19/hsa:3383/hsa:2921/hsa:817/hsa:3569/hsa:6352	15
hsa00561	Glycerolipid metabolism	7/306	73/9169	0.0106695	0.13972	ENSG00000162407/ENSG00000134324/ENSG00000074416/ENSG00000198074/ENSG00000138678/ENSG00000227471/ENSG00000175445	PLPP3/LPIN1/MGLL/AKR1B10/GPAT3/AKR1B15/LPL	hsa:8613/hsa:23175/hsa:11343/hsa:57016/hsa:84803/hsa:441282/hsa:4023	7
hsa05143	African trypanosomiasis	4/306	28/9169	0.0132326	0.165407	ENSG00000162692/ENSG00000026103/ENSG00000090339/ENSG00000136244	VCAM1/FAS/ICAM1/IL6	hsa:7412/hsa:355/hsa:3383/hsa:3569	4
hsa04620	Toll-like receptor signaling pathway	8/306	96/9169	0.0146665	0.174047	ENSG00000184216/ENSG00000100906/ENSG00000109320/ENSG00000118785/ENSG00000136244/ENSG00000078902/ENSG00000271503/ENSG00000169245	IRAK1/NFKBIA/NFKB1/SPP1/IL6/TOLLIP/CCL5/CXCL10	hsa:3654/hsa:4792/hsa:4790/hsa:6696/hsa:3569/hsa:54472/hsa:6352/hsa:3627	8
hsa04926	Relaxin signaling pathway	10/306	136/9169	0.0154889	0.174047	ENSG00000100906/ENSG00000107796/ENSG00000109320/ENSG00000196611/ENSG00000127955/ENSG00000176533/ENSG00000173511/ENSG00000127920/ENSG00000168542/ENSG00000164692	NFKBIA/ACTA2/NFKB1/MMP1/GNAI1/GNG7/VEGFB/GNG11/COL3A1/COL1A2	hsa:4792/hsa:59/hsa:4790/hsa:4312/hsa:2770/hsa:2788/hsa:7423/hsa:2791/hsa:1281/hsa:1278	10
hsa04934	Cushing syndrome	11/306	157/9169	0.0159237	0.174047	ENSG00000114251/ENSG00000166272/ENSG00000006283/ENSG00000108551/ENSG00000127955/ENSG00000145349/ENSG00000110711/ENSG00000082482/ENSG00000177283/ENSG00000168646/ENSG00000007968	WNT5A/WBP1L/CACNA1G/RASD1/GNAI1/CAMK2D/AIP/KCNK2/FZD8/AXIN2/E2F2	hsa:7474/hsa:1586/hsa:8913/hsa:51655/hsa:2770/hsa:817/hsa:9049/hsa:3776/hsa:8325/hsa:8313/hsa:1870	11
hsa04014	Ras signaling pathway	16/306	266/9169	0.0164554	0.174047	ENSG00000109320/ENSG00000017797/ENSG00000091879/ENSG00000169750/ENSG00000154188/ENSG00000148680/ENSG00000113721/ENSG00000176533/ENSG00000173511/ENSG00000127920/ENSG00000049130/ENSG00000184371/ENSG00000148053/ENSG00000019991/ENSG00000235314/ENSG00000284693	NFKB1/RALBP1/ANGPT2/RAC3/ANGPT1/HTR7/PDGFRB/GNG7/VEGFB/GNG11/KITLG/CSF1/NTRK2/HGF/LINC00957/AL928921.2	hsa:4790/hsa:10928/hsa:285/hsa:5881/hsa:284/hsa:3363/hsa:5159/hsa:2788/hsa:7423/hsa:2791/hsa:4254/hsa:1435/hsa:4915/hsa:3082/hsa:100271927/hsa:5966	16
hsa04913	Ovarian steroidogenesis	5/306	47/9169	0.0195427	0.199046	ENSG00000166272/ENSG00000073756/ENSG00000138061/ENSG00000119673/ENSG00000184227	WBP1L/PTGS2/CYP1B1/ACOT2/ACOT1	hsa:1586/hsa:5743/hsa:1545/hsa:10965/hsa:10965	5
hsa04621	NOD-like receptor signaling pathway	12/306	186/9169	0.0218362	0.211085	ENSG00000118503/ENSG00000100906/ENSG00000109320/ENSG00000108691/ENSG00000162645/ENSG00000117228/ENSG00000163734/ENSG00000179526/ENSG00000265972/ENSG00000136244/ENSG00000267321/ENSG00000271503	TNFAIP3/NFKBIA/NFKB1/CCL2/GBP2/GBP1/CXCL3/SHARPIN/TXNIP/IL6/LINC02001/CCL5	hsa:7128/hsa:4792/hsa:4790/hsa:6347/hsa:2634/hsa:2633/hsa:2921/hsa:81858/hsa:10628/hsa:3569/hsa:10910/hsa:6352	12
hsa05205	Proteoglycans in cancer	14/306	231/9169	0.0226272	0.211085	ENSG00000100234/ENSG00000026103/ENSG00000114251/ENSG00000145362/ENSG00000115414/ENSG00000141736/ENSG00000122861/ENSG00000115884/ENSG00000145349/ENSG00000233608/ENSG00000150593/ENSG00000164692/ENSG00000019991/ENSG00000177283	TIMP3/FAS/WNT5A/ANK2/FN1/ERBB2/PLAU/SDC1/CAMK2D/TWIST2/PDCD4/COL1A2/HGF/FZD8	hsa:7078/hsa:355/hsa:7474/hsa:287/hsa:2335/hsa:2064/hsa:5328/hsa:6382/hsa:817/hsa:117581/hsa:27250/hsa:1278/hsa:3082/hsa:8325	14
hsa04979	Cholesterol metabolism	5/306	49/9169	0.0230274	0.211085	ENSG00000130203/ENSG00000165029/ENSG00000100979/ENSG00000135929/ENSG00000175445	APOE/ABCA1/PLTP/CYP27A1/LPL	hsa:348/hsa:19/hsa:5360/hsa:1593/hsa:4023	5
hsa05165	Human papillomavirus infection	19/306	356/9169	0.0292641	0.259601	ENSG00000186340/ENSG00000109320/ENSG00000118785/ENSG00000026103/ENSG00000114251/ENSG00000115414/ENSG00000082458/ENSG00000073756/ENSG00000164683/ENSG00000142173/ENSG00000142156/ENSG00000113721/ENSG00000164692/ENSG00000143127/ENSG00000144668/ENSG00000092758/ENSG00000248290/ENSG00000177283/ENSG00000168646	THBS2/NFKB1/SPP1/FAS/WNT5A/FN1/DLG3/PTGS2/HEY1/COL6A2/COL6A1/PDGFRB/COL1A2/ITGA10/ITGA9/COL9A3/TNXA/FZD8/AXIN2	hsa:7058/hsa:4790/hsa:6696/hsa:355/hsa:7474/hsa:2335/hsa:1741/hsa:5743/hsa:23462/hsa:1292/hsa:1291/hsa:5159/hsa:1278/hsa:8515/hsa:3680/hsa:1299/hsa:7148/hsa:8325/hsa:8313	19
hsa05146	Amoebiasis	7/306	94/9169	0.0373113	0.318865	ENSG00000109320/ENSG00000115414/ENSG00000163734/ENSG00000119699/ENSG00000136244/ENSG00000168542/ENSG00000164692	NFKB1/FN1/CXCL3/TGFB3/IL6/COL3A1/COL1A2	hsa:4790/hsa:2335/hsa:2921/hsa:7043/hsa:3569/hsa:1281/hsa:1278	7
hsa04350	TGF-beta signaling pathway	8/306	115/9169	0.0382664	0.318865	ENSG00000158747/ENSG00000049323/ENSG00000095739/ENSG00000172201/ENSG00000137507/ENSG00000125845/ENSG00000119699/ENSG00000170365	NBL1/LTBP1/BAMBI/ID4/LRRC32/BMP2/TGFB3/SMAD1	hsa:4681/hsa:4052/hsa:25805/hsa:3400/hsa:2615/hsa:650/hsa:7043/hsa:4086	8
hsa05169	Epstein-Barr virus infection	13/306	226/9169	0.0394234	0.318865	ENSG00000184216/ENSG00000118503/ENSG00000100906/ENSG00000109320/ENSG00000167004/ENSG00000026103/ENSG00000090339/ENSG00000180867/ENSG00000104856/ENSG00000136244/ENSG00000204261/ENSG00000169245/ENSG00000007968	IRAK1/TNFAIP3/NFKBIA/NFKB1/PDIA3/FAS/ICAM1/PDIA3P1/RELB/IL6/PSMB8-AS1/CXCL10/E2F2	hsa:3654/hsa:7128/hsa:4792/hsa:4790/hsa:2923/hsa:355/hsa:3383/hsa:2923/hsa:5971/hsa:3569/hsa:6890/hsa:3627/hsa:1870	13
hsa04713	Circadian entrainment	7/306	97/9169	0.0430956	0.338609	ENSG00000006283/ENSG00000108551/ENSG00000127955/ENSG00000145349/ENSG00000176533/ENSG00000127920/ENSG00000152402	CACNA1G/RASD1/GNAI1/CAMK2D/GNG7/GNG11/GUCY1A2	hsa:8913/hsa:51655/hsa:2770/hsa:817/hsa:2788/hsa:2791/hsa:2977	7
hsa04380	Osteoclast differentiation	8/306	120/9169	0.0472509	0.360944	ENSG00000100906/ENSG00000109320/ENSG00000010810/ENSG00000180694/ENSG00000164761/ENSG00000104856/ENSG00000161011/ENSG00000184371	NFKBIA/NFKB1/FYN/TMEM64/TNFRSF11B/RELB/SQSTM1/CSF1	hsa:4792/hsa:4790/hsa:2534/hsa:169200/hsa:4982/hsa:5971/hsa:8878/hsa:1435	8
hsa04115	p53 signaling pathway	6/306	81/9169	0.0530494	0.394286	ENSG00000172667/ENSG00000120889/ENSG00000026103/ENSG00000149212/ENSG00000184990/ENSG00000214018	ZMAT3/TNFRSF10B/FAS/SESN3/SIVA1/RRM2P3	hsa:64393/hsa:8795/hsa:355/hsa:143686/hsa:10572/hsa:6241	6
hsa05032	Morphine addiction	6/306	82/9169	0.05571	0.403164	ENSG00000127955/ENSG00000172572/ENSG00000176533/ENSG00000127920/ENSG00000171408/ENSG00000112541	GNAI1/PDE3A/GNG7/GNG11/PDE7B/PDE10A	hsa:2770/hsa:5139/hsa:2788/hsa:2791/hsa:27115/hsa:10846	6
hsa04024	cAMP signaling pathway	12/306	216/9169	0.057861	0.407995	ENSG00000100906/ENSG00000109320/ENSG00000151617/ENSG00000169750/ENSG00000127955/ENSG00000145349/ENSG00000172572/ENSG00000120318/ENSG00000099822/ENSG00000112541/ENSG00000082482/ENSG00000128271	NFKBIA/NFKB1/EDNRA/RAC3/GNAI1/CAMK2D/PDE3A/ARAP3/HCN2/PDE10A/KCNK2/ADORA2A	hsa:4792/hsa:4790/hsa:1909/hsa:5881/hsa:2770/hsa:817/hsa:5139/hsa:64411/hsa:610/hsa:10846/hsa:3776/hsa:135	12
hsa05410	Hypertrophic cardiomyopathy	7/306	106/9169	0.0637969	0.438604	ENSG00000157445/ENSG00000172164/ENSG00000119699/ENSG00000175084/ENSG00000136244/ENSG00000143127/ENSG00000144668	CACNA2D3/SNTB1/TGFB3/DES/IL6/ITGA10/ITGA9	hsa:55799/hsa:6641/hsa:7043/hsa:1674/hsa:3569/hsa:8515/hsa:3680	7
hsa05152	Tuberculosis	10/306	175/9169	0.0680776	0.456618	ENSG00000184216/ENSG00000109320/ENSG00000130592/ENSG00000066136/ENSG00000145349/ENSG00000102189/ENSG00000119699/ENSG00000136244/ENSG00000176170/ENSG00000019582	IRAK1/NFKB1/LSP1/NFYC/CAMK2D/EEA1/TGFB3/IL6/SPHK1/CD74	hsa:3654/hsa:4790/hsa:4046/hsa:4802/hsa:817/hsa:8411/hsa:7043/hsa:3569/hsa:8877/hsa:972	10
hsa05212	Pancreatic cancer	6/306	88/9169	0.0733396	0.4802	ENSG00000109320/ENSG00000141736/ENSG00000017797/ENSG00000169750/ENSG00000119699/ENSG00000007968	NFKB1/ERBB2/RALBP1/RAC3/TGFB3/E2F2	hsa:4790/hsa:2064/hsa:10928/hsa:5881/hsa:7043/hsa:1870	6
hsa02010	ABC transporters	4/306	48/9169	0.0752671	0.48136	ENSG00000165029/ENSG00000172350/ENSG00000255277/ENSG00000204261	ABCA1/ABCG4/ABCC6P2/PSMB8-AS1	hsa:19/hsa:64137/hsa:368/hsa:6890	4
hsa04020	Calcium signaling pathway	13/306	251/9169	0.0772811	0.483007	ENSG00000141736/ENSG00000006283/ENSG00000151617/ENSG00000145349/ENSG00000148680/ENSG00000113721/ENSG00000173511/ENSG00000171873/ENSG00000148053/ENSG00000019991/ENSG00000176170/ENSG00000160951/ENSG00000128271	ERBB2/CACNA1G/EDNRA/CAMK2D/HTR7/PDGFRB/VEGFB/ADRA1D/NTRK2/HGF/SPHK1/PTGER1/ADORA2A	hsa:2064/hsa:8913/hsa:1909/hsa:817/hsa:3363/hsa:5159/hsa:7423/hsa:146/hsa:4915/hsa:3082/hsa:8877/hsa:5731/hsa:135	13
hsa04270	Vascular smooth muscle contraction	8/306	134/9169	0.0793152	0.484704	ENSG00000107796/ENSG00000100345/ENSG00000151617/ENSG00000171873/ENSG00000163017/ENSG00000152402/ENSG00000072952/ENSG00000128271	ACTA2/MYH9/EDNRA/ADRA1D/ACTG2/GUCY1A2/MRVI1/ADORA2A	hsa:59/hsa:4627/hsa:1909/hsa:146/hsa:72/hsa:2977/hsa:10335/hsa:135	8
hsa04623	Cytosolic DNA-sensing pathway	5/306	70/9169	0.0838526	0.501293	ENSG00000100906/ENSG00000109320/ENSG00000136244/ENSG00000271503/ENSG00000169245	NFKBIA/NFKB1/IL6/CCL5/CXCL10	hsa:4792/hsa:4790/hsa:3569/hsa:6352/hsa:3627	5
hsa05164	Influenza A	10/306	183/9169	0.0858386	0.502247	ENSG00000100906/ENSG00000120889/ENSG00000109320/ENSG00000026103/ENSG00000108691/ENSG00000090339/ENSG00000140464/ENSG00000136244/ENSG00000271503/ENSG00000169245	NFKBIA/TNFRSF10B/NFKB1/FAS/CCL2/ICAM1/PML/IL6/CCL5/CXCL10	hsa:4792/hsa:8795/hsa:4790/hsa:355/hsa:6347/hsa:3383/hsa:5371/hsa:3569/hsa:6352/hsa:3627	10
hsa03320	PPAR signaling pathway	5/306	71/9169	0.0878777	0.503466	ENSG00000196611/ENSG00000100979/ENSG00000164434/ENSG00000135929/ENSG00000175445	MMP1/PLTP/FABP7/CYP27A1/LPL	hsa:4312/hsa:5360/hsa:2173/hsa:1593/hsa:4023	5
hsa05167	Kaposi sarcoma-associated herpesvirus infection	11/306	209/9169	0.0907048	0.509058	ENSG00000100906/ENSG00000109320/ENSG00000026103/ENSG00000073756/ENSG00000090339/ENSG00000091879/ENSG00000163734/ENSG00000176533/ENSG00000127920/ENSG00000136244/ENSG00000007968	NFKBIA/NFKB1/FAS/PTGS2/ICAM1/ANGPT2/CXCL3/GNG7/GNG11/IL6/E2F2	hsa:4792/hsa:4790/hsa:355/hsa:5743/hsa:3383/hsa:285/hsa:2921/hsa:2788/hsa:2791/hsa:3569/hsa:1870	11
hsa04015	Rap1 signaling pathway	12/306	237/9169	0.0990128	0.544571	ENSG00000091879/ENSG00000169750/ENSG00000154188/ENSG00000127955/ENSG00000120318/ENSG00000113721/ENSG00000173511/ENSG00000049130/ENSG00000169220/ENSG00000184371/ENSG00000019991/ENSG00000128271	ANGPT2/RAC3/ANGPT1/GNAI1/ARAP3/PDGFRB/VEGFB/KITLG/RGS14/CSF1/HGF/ADORA2A	hsa:285/hsa:5881/hsa:284/hsa:2770/hsa:64411/hsa:5159/hsa:7423/hsa:4254/hsa:10636/hsa:1435/hsa:3082/hsa:135	12
hsa05226	Gastric cancer	8/306	144/9169	0.108606	0.578067	ENSG00000114251/ENSG00000141736/ENSG00000162337/ENSG00000119699/ENSG00000019991/ENSG00000177283/ENSG00000168646/ENSG00000007968	WNT5A/ERBB2/LRP5/TGFB3/HGF/FZD8/AXIN2/E2F2	hsa:7474/hsa:2064/hsa:4041/hsa:7043/hsa:3082/hsa:8325/hsa:8313/hsa:1870	8
hsa04210	Apoptosis	9/306	168/9169	0.109307	0.578067	ENSG00000100906/ENSG00000185291/ENSG00000120889/ENSG00000109320/ENSG00000026103/ENSG00000003402/ENSG00000167552/ENSG00000136848/ENSG00000167136	NFKBIA/IL3RA/TNFRSF10B/NFKB1/FAS/CFLAR/TUBA1A/DAB2IP/ENDOG	hsa:4792/hsa:3563/hsa:8795/hsa:4790/hsa:355/hsa:8837/hsa:7846/hsa:153090/hsa:2021	9
hsa00830	Retinol metabolism	4/306	56/9169	0.116171	0.58605	ENSG00000184254/ENSG00000003137/ENSG00000165092/ENSG00000121039	ALDH1A3/CYP26B1/ALDH1A1/RDH10	hsa:220/hsa:56603/hsa:216/hsa:157506	4
hsa04148	Efferocytosis	9/306	171/9169	0.118364	0.58605	ENSG00000131408/ENSG00000073756/ENSG00000165029/ENSG00000006210/ENSG00000120875/ENSG00000145349/ENSG00000138135/ENSG00000176170/ENSG00000261371	NR1H2/PTGS2/ABCA1/CX3CL1/DUSP4/CAMK2D/CH25H/SPHK1/PECAM1	hsa:7376/hsa:5743/hsa:19/hsa:6376/hsa:1846/hsa:817/hsa:9023/hsa:8877/hsa:5175	9
hsa00604	Glycosphingolipid biosynthesis - ganglio series	2/306	18/9169	0.119694	0.58605	ENSG00000111728/ENSG00000101638	ST8SIA1/ST8SIA5	hsa:6489/hsa:29906	2
hsa04936	Alcoholic liver disease	7/306	124/9169	0.120604	0.58605	ENSG00000184216/ENSG00000100906/ENSG00000109320/ENSG00000026103/ENSG00000134324/ENSG00000163734/ENSG00000136244	IRAK1/NFKBIA/NFKB1/FAS/LPIN1/CXCL3/IL6	hsa:3654/hsa:4792/hsa:4790/hsa:355/hsa:23175/hsa:2921/hsa:3569	7
hsa04150	mTOR signaling pathway	9/306	172/9169	0.121472	0.58605	ENSG00000114251/ENSG00000106070/ENSG00000134324/ENSG00000204673/ENSG00000162337/ENSG00000103148/ENSG00000155792/ENSG00000188186/ENSG00000177283	WNT5A/GRB10/LPIN1/AKT1S1/LRP5/NPRL3/DEPTOR/LAMTOR4/FZD8	hsa:7474/hsa:2887/hsa:23175/hsa:84335/hsa:4041/hsa:8131/hsa:64798/hsa:389541/hsa:8325	9
hsa05321	Inflammatory bowel disease	4/306	59/9169	0.13357	0.633307	ENSG00000109320/ENSG00000178573/ENSG00000119699/ENSG00000136244	NFKB1/MAF/TGFB3/IL6	hsa:4790/hsa:4094/hsa:7043/hsa:3569	4
hsa00603	Glycosphingolipid biosynthesis - globo and isoglobo series	2/306	20/9169	0.142442	0.634784	ENSG00000111728/ENSG00000128274	ST8SIA1/A4GALT	hsa:6489/hsa:53947	2
hsa04360	Axon guidance	10/306	205/9169	0.147833	0.634784	ENSG00000114251/ENSG00000010810/ENSG00000169750/ENSG00000112902/ENSG00000127955/ENSG00000125266/ENSG00000145349/ENSG00000143434/ENSG00000145242/ENSG00000182511	WNT5A/FYN/RAC3/SEMA5A/GNAI1/EFNB2/CAMK2D/SEMA6C/EPHA5/FES	hsa:7474/hsa:2534/hsa:5881/hsa:9037/hsa:2770/hsa:1948/hsa:817/hsa:10500/hsa:2044/hsa:2242	10
hsa05140	Leishmaniasis	5/306	84/9169	0.148756	0.634784	ENSG00000184216/ENSG00000100906/ENSG00000109320/ENSG00000073756/ENSG00000119699	IRAK1/NFKBIA/NFKB1/PTGS2/TGFB3	hsa:3654/hsa:4792/hsa:4790/hsa:5743/hsa:7043	5
hsa04514	Cell adhesion molecules	8/306	157/9169	0.154354	0.634784	ENSG00000162692/ENSG00000038427/ENSG00000090339/ENSG00000115884/ENSG00000091129/ENSG00000002586/ENSG00000144668/ENSG00000261371	VCAM1/VCAN/ICAM1/SDC1/NRCAM/CD99/ITGA9/PECAM1	hsa:7412/hsa:1462/hsa:3383/hsa:6382/hsa:4897/hsa:4267/hsa:3680/hsa:5175	8
hsa04390	Hippo signaling pathway	9/306	182/9169	0.154918	0.634784	ENSG00000114251/ENSG00000082458/ENSG00000140807/ENSG00000125845/ENSG00000119699/ENSG00000148204/ENSG00000170365/ENSG00000177283/ENSG00000168646	WNT5A/DLG3/NKD1/BMP2/TGFB3/CRB2/SMAD1/FZD8/AXIN2	hsa:7474/hsa:1741/hsa:85407/hsa:650/hsa:7043/hsa:286204/hsa:4086/hsa:8325/hsa:8313	9
hsa03030	DNA replication	3/306	41/9169	0.155932	0.634784	ENSG00000106028/ENSG00000076003/ENSG00000148229	SSBP1/MCM6/POLE3	hsa:6742/hsa:4175/hsa:54107	3
hsa05170	Human immunodeficiency virus 1 infection	11/306	234/9169	0.159387	0.634784	ENSG00000184216/ENSG00000100906/ENSG00000109320/ENSG00000167004/ENSG00000026103/ENSG00000169750/ENSG00000127955/ENSG00000180867/ENSG00000176533/ENSG00000127920/ENSG00000204261	IRAK1/NFKBIA/NFKB1/PDIA3/FAS/RAC3/GNAI1/PDIA3P1/GNG7/GNG11/PSMB8-AS1	hsa:3654/hsa:4792/hsa:4790/hsa:2923/hsa:355/hsa:5881/hsa:2770/hsa:2923/hsa:2788/hsa:2791/hsa:6890	11
hsa04625	C-type lectin receptor signaling pathway	6/306	110/9169	0.161405	0.634784	ENSG00000100906/ENSG00000109320/ENSG00000073756/ENSG00000130592/ENSG00000104856/ENSG00000136244	NFKBIA/NFKB1/PTGS2/LSP1/RELB/IL6	hsa:4792/hsa:4790/hsa:5743/hsa:4046/hsa:5971/hsa:3569	6
hsa05225	Hepatocellular carcinoma	9/306	184/9169	0.162104	0.634784	ENSG00000114251/ENSG00000099956/ENSG00000162337/ENSG00000119699/ENSG00000019991/ENSG00000177283/ENSG00000168646/ENSG00000011332/ENSG00000007968	WNT5A/SMARCB1/LRP5/TGFB3/HGF/FZD8/AXIN2/DPF1/E2F2	hsa:7474/hsa:6598/hsa:4041/hsa:7043/hsa:3082/hsa:8325/hsa:8313/hsa:8193/hsa:1870	9
hsa04924	Renin secretion	4/306	64/9169	0.164727	0.634784	ENSG00000151617/ENSG00000127955/ENSG00000172572/ENSG00000152402	EDNRA/GNAI1/PDE3A/GUCY1A2	hsa:1909/hsa:2770/hsa:5139/hsa:2977	4
hsa05217	Basal cell carcinoma	4/306	64/9169	0.164727	0.634784	ENSG00000114251/ENSG00000125845/ENSG00000177283/ENSG00000168646	WNT5A/BMP2/FZD8/AXIN2	hsa:7474/hsa:650/hsa:8325/hsa:8313	4
hsa05162	Measles	7/306	135/9169	0.164889	0.634784	ENSG00000184216/ENSG00000118503/ENSG00000100906/ENSG00000109320/ENSG00000026103/ENSG00000126561/ENSG00000136244	IRAK1/TNFAIP3/NFKBIA/NFKB1/FAS/STAT5A/IL6	hsa:3654/hsa:7128/hsa:4792/hsa:4790/hsa:355/hsa:6776/hsa:3569	7
hsa00532	Glycosaminoglycan biosynthesis - chondroitin sulfate / dermatan sulfate	2/306	22/9169	0.166003	0.634784	ENSG00000122863/ENSG00000149541	CHST3/B3GAT3	hsa:9469/hsa:26229	2
hsa05215	Prostate cancer	6/306	111/9169	0.166198	0.634784	ENSG00000100906/ENSG00000109320/ENSG00000141736/ENSG00000122861/ENSG00000113721/ENSG00000007968	NFKBIA/NFKB1/ERBB2/PLAU/PDGFRB/E2F2	hsa:4792/hsa:4790/hsa:2064/hsa:5328/hsa:5159/hsa:1870	6
hsa04012	ErbB signaling pathway	5/306	88/9169	0.170358	0.641761	ENSG00000141736/ENSG00000126561/ENSG00000145349/ENSG00000174808/ENSG00000124882	ERBB2/STAT5A/CAMK2D/BTC/EREG	hsa:2064/hsa:6776/hsa:817/hsa:685/hsa:2069	5
hsa05414	Dilated cardiomyopathy	6/306	113/9169	0.175963	0.644165	ENSG00000157445/ENSG00000172164/ENSG00000119699/ENSG00000175084/ENSG00000143127/ENSG00000144668	CACNA2D3/SNTB1/TGFB3/DES/ITGA10/ITGA9	hsa:55799/hsa:6641/hsa:7043/hsa:1674/hsa:8515/hsa:3680	6
hsa04218	Cellular senescence	9/306	188/9169	0.176944	0.644165	ENSG00000109320/ENSG00000152518/ENSG00000101057/ENSG00000185650/ENSG00000161011/ENSG00000119699/ENSG00000111206/ENSG00000136244/ENSG00000007968	NFKB1/ZFP36L2/MYBL2/ZFP36L1/SQSTM1/TGFB3/FOXM1/IL6/E2F2	hsa:4790/hsa:678/hsa:4605/hsa:677/hsa:8878/hsa:7043/hsa:2305/hsa:3569/hsa:1870	9
hsa00534	Glycosaminoglycan biosynthesis - heparan sulfate / heparin	2/306	23/9169	0.178024	0.644165	ENSG00000125430/ENSG00000149541	HS3ST3B1/B3GAT3	hsa:9953/hsa:26229	2
hsa05135	Yersinia infection	8/306	165/9169	0.18643	0.6604	ENSG00000184216/ENSG00000100906/ENSG00000109320/ENSG00000108691/ENSG00000115414/ENSG00000169750/ENSG00000136244/ENSG00000106526	IRAK1/NFKBIA/NFKB1/CCL2/FN1/RAC3/IL6/ACTR3C	hsa:3654/hsa:4792/hsa:4790/hsa:6347/hsa:2335/hsa:5881/hsa:3569/hsa:653857	8
hsa04612	Antigen processing and presentation	5/306	91/9169	0.187314	0.6604	ENSG00000167004/ENSG00000066136/ENSG00000180867/ENSG00000019582/ENSG00000204261	PDIA3/NFYC/PDIA3P1/CD74/PSMB8-AS1	hsa:2923/hsa:4802/hsa:2923/hsa:972/hsa:6890	5
hsa05219	Bladder cancer	3/306	46/9169	0.19766	0.688057	ENSG00000196611/ENSG00000141736/ENSG00000007968	MMP1/ERBB2/E2F2	hsa:4312/hsa:2064/hsa:1870	3
hsa05224	Breast cancer	7/306	143/9169	0.201028	0.691032	ENSG00000114251/ENSG00000141736/ENSG00000164683/ENSG00000162337/ENSG00000177283/ENSG00000168646/ENSG00000007968	WNT5A/ERBB2/HEY1/LRP5/FZD8/AXIN2/E2F2	hsa:7474/hsa:2064/hsa:23462/hsa:4041/hsa:8325/hsa:8313/hsa:1870	7
hsa05161	Hepatitis B	8/306	170/9169	0.207816	0.701522	ENSG00000184216/ENSG00000100906/ENSG00000109320/ENSG00000026103/ENSG00000126561/ENSG00000119699/ENSG00000136244/ENSG00000007968	IRAK1/NFKBIA/NFKB1/FAS/STAT5A/TGFB3/IL6/E2F2	hsa:3654/hsa:4792/hsa:4790/hsa:355/hsa:6776/hsa:7043/hsa:3569/hsa:1870	8
hsa05418	Fluid shear stress and atherosclerosis	8/306	171/9169	0.212206	0.701522	ENSG00000162692/ENSG00000109320/ENSG00000108691/ENSG00000090339/ENSG00000115884/ENSG00000169750/ENSG00000161011/ENSG00000261371	VCAM1/NFKB1/CCL2/ICAM1/SDC1/RAC3/SQSTM1/PECAM1	hsa:7412/hsa:4790/hsa:6347/hsa:3383/hsa:6382/hsa:5881/hsa:8878/hsa:5175	8
hsa01040	Biosynthesis of unsaturated fatty acids	2/306	26/9169	0.214772	0.701522	ENSG00000119673/ENSG00000184227	ACOT2/ACOT1	hsa:10965/hsa:10965	2
hsa00565	Ether lipid metabolism	3/306	48/9169	0.215048	0.701522	ENSG00000162407/ENSG00000158006/ENSG00000087253	PLPP3/PAFAH2/LPCAT2	hsa:8613/hsa:5051/hsa:54947	3
hsa05220	Chronic myeloid leukemia	5/306	96/9169	0.216834	0.701522	ENSG00000100906/ENSG00000109320/ENSG00000126561/ENSG00000119699/ENSG00000007968	NFKBIA/NFKB1/STAT5A/TGFB3/E2F2	hsa:4792/hsa:4790/hsa:6776/hsa:7043/hsa:1870	5
hsa04916	Melanogenesis	5/306	97/9169	0.222907	0.703277	ENSG00000114251/ENSG00000127955/ENSG00000145349/ENSG00000049130/ENSG00000177283	WNT5A/GNAI1/CAMK2D/KITLG/FZD8	hsa:7474/hsa:2770/hsa:817/hsa:4254/hsa:8325	5
hsa04141	Protein processing in endoplasmic reticulum	9/306	200/9169	0.224897	0.703277	ENSG00000109846/ENSG00000167004/ENSG00000120694/ENSG00000180867/ENSG00000117643/ENSG00000116661/ENSG00000112208/ENSG00000125844/ENSG00000116663	CRYAB/PDIA3/HSPH1/PDIA3P1/MAN1C1/FBXO2/BAG2/RRBP1/FBXO6	hsa:1410/hsa:2923/hsa:10808/hsa:2923/hsa:57134/hsa:26232/hsa:9532/hsa:6238/hsa:26270	9
hsa00230	Purine metabolism	7/306	148/9169	0.225049	0.703277	ENSG00000172572/ENSG00000154027/ENSG00000125458/ENSG00000152402/ENSG00000171408/ENSG00000112541/ENSG00000214018	PDE3A/AK5/NT5C/GUCY1A2/PDE7B/PDE10A/RRM2P3	hsa:5139/hsa:26289/hsa:30833/hsa:2977/hsa:27115/hsa:10846/hsa:6241	7
hsa00790	Folate biosynthesis	2/306	28/9169	0.239639	0.730383	ENSG00000198074/ENSG00000227471	AKR1B10/AKR1B15	hsa:57016/hsa:441282	2
hsa00520	Amino sugar and nucleotide sugar metabolism	3/306	51/9169	0.24169	0.730383	ENSG00000100243/ENSG00000102032/ENSG00000162066	CYB5R3/RENBP/AMDHD2	hsa:1727/hsa:5973/hsa:51005	3
hsa04923	Regulation of lipolysis in adipocytes	3/306	51/9169	0.24169	0.730383	ENSG00000073756/ENSG00000127955/ENSG00000074416	PTGS2/GNAI1/MGLL	hsa:5743/hsa:2770/hsa:11343	3
hsa00564	Glycerophospholipid metabolism	5/306	101/9169	0.247688	0.740371	ENSG00000162407/ENSG00000185813/ENSG00000134324/ENSG00000138678/ENSG00000087253	PLPP3/PCYT2/LPIN1/GPAT3/LPCAT2	hsa:8613/hsa:5833/hsa:23175/hsa:84803/hsa:54947	5
hsa04975	Fat digestion and absorption	2/306	29/9169	0.252129	0.743065	ENSG00000162407/ENSG00000165029	PLPP3/ABCA1	hsa:8613/hsa:19	2
hsa04726	Serotonergic synapse	5/306	102/9169	0.253993	0.743065	ENSG00000073756/ENSG00000127955/ENSG00000148680/ENSG00000176533/ENSG00000127920	PTGS2/GNAI1/HTR7/GNG7/GNG11	hsa:5743/hsa:2770/hsa:3363/hsa:2788/hsa:2791	5
hsa04659	Th17 cell differentiation	5/306	103/9169	0.260338	0.75361	ENSG00000100906/ENSG00000109320/ENSG00000126561/ENSG00000136244/ENSG00000104998	NFKBIA/NFKB1/STAT5A/IL6/IL27RA	hsa:4792/hsa:4790/hsa:6776/hsa:3569/hsa:9466	5
hsa05133	Pertussis	4/306	79/9169	0.270192	0.766008	ENSG00000184216/ENSG00000109320/ENSG00000127955/ENSG00000136244	IRAK1/NFKB1/GNAI1/IL6	hsa:3654/hsa:4790/hsa:2770/hsa:3569	4
hsa05223	Non-small cell lung cancer	4/306	79/9169	0.270192	0.766008	ENSG00000141736/ENSG00000126561/ENSG00000019991/ENSG00000007968	ERBB2/STAT5A/HGF/E2F2	hsa:2064/hsa:6776/hsa:3082/hsa:1870	4
hsa04640	Hematopoietic cell lineage	4/306	80/9169	0.277653	0.768381	ENSG00000185291/ENSG00000049130/ENSG00000184371/ENSG00000136244	IL3RA/KITLG/CSF1/IL6	hsa:3563/hsa:4254/hsa:1435/hsa:3569	4
hsa04066	HIF-1 signaling pathway	6/306	132/9169	0.278458	0.768381	ENSG00000109320/ENSG00000141736/ENSG00000091879/ENSG00000154188/ENSG00000145349/ENSG00000136244	NFKB1/ERBB2/ANGPT2/ANGPT1/CAMK2D/IL6	hsa:4790/hsa:2064/hsa:285/hsa:284/hsa:817/hsa:3569	6
hsa04122	Sulfur relay system	1/306	9169-10-01	0.287944	0.768381	ENSG00000269388	AC018755.3	hsa:90353	1
hsa00601	Glycosphingolipid biosynthesis - lacto and neolacto series	2/306	32/9169	0.289635	0.768381	ENSG00000111728/ENSG00000128274	ST8SIA1/A4GALT	hsa:6489/hsa:53947	2
hsa04622	RIG-I-like receptor signaling pathway	3/306	57/9169	0.296303	0.768381	ENSG00000100906/ENSG00000109320/ENSG00000169245	NFKBIA/NFKB1/CXCL10	hsa:4792/hsa:4790/hsa:3627	3
hsa05120	Epithelial cell signaling in Helicobacter pylori infection	4/306	83/9169	0.300223	0.768381	ENSG00000100906/ENSG00000109320/ENSG00000163734/ENSG00000271503	NFKBIA/NFKB1/CXCL3/CCL5	hsa:4792/hsa:4790/hsa:2921/hsa:6352	4
hsa00052	Galactose metabolism	2/306	33/9169	0.302102	0.768381	ENSG00000198074/ENSG00000227471	AKR1B10/AKR1B15	hsa:57016/hsa:441282	2
hsa00062	Fatty acid elongation	2/306	33/9169	0.302102	0.768381	ENSG00000119673/ENSG00000184227	ACOT2/ACOT1	hsa:10965/hsa:10965	2
hsa00510	N-Glycan biosynthesis	3/306	58/9169	0.305502	0.768381	ENSG00000117643/ENSG00000128268/ENSG00000179085	MAN1C1/MGAT3/DPM3	hsa:57134/hsa:4248/hsa:54344	3
hsa03410	Base excision repair	3/306	58/9169	0.305502	0.768381	ENSG00000076248/ENSG00000148229/ENSG00000166171	UNG/POLE3/DPCD	hsa:7374/hsa:54107/hsa:27343	3
hsa05222	Small cell lung cancer	5/306	110/9169	0.305666	0.768381	ENSG00000100906/ENSG00000109320/ENSG00000115414/ENSG00000073756/ENSG00000007968	NFKBIA/NFKB1/FN1/PTGS2/E2F2	hsa:4792/hsa:4790/hsa:2335/hsa:5743/hsa:1870	5
hsa04725	Cholinergic synapse	5/306	111/9169	0.312244	0.768381	ENSG00000010810/ENSG00000127955/ENSG00000145349/ENSG00000176533/ENSG00000127920	FYN/GNAI1/CAMK2D/GNG7/GNG11	hsa:2534/hsa:2770/hsa:817/hsa:2788/hsa:2791	5
hsa05412	Arrhythmogenic right ventricular cardiomyopathy	5/306	111/9169	0.312244	0.768381	ENSG00000157445/ENSG00000172164/ENSG00000175084/ENSG00000143127/ENSG00000144668	CACNA2D3/SNTB1/DES/ITGA10/ITGA9	hsa:55799/hsa:6641/hsa:1674/hsa:8515/hsa:3680	5
hsa01523	Antifolate resistance	2/306	34/9169	0.314531	0.768381	ENSG00000109320/ENSG00000136244	NFKB1/IL6	hsa:4790/hsa:3569	2
hsa04217	Necroptosis	8/306	193/9169	0.316294	0.768381	ENSG00000118503/ENSG00000120889/ENSG00000026103/ENSG00000003402/ENSG00000126561/ENSG00000145349/ENSG00000179526/ENSG00000161011	TNFAIP3/TNFRSF10B/FAS/CFLAR/STAT5A/CAMK2D/SHARPIN/SQSTM1	hsa:7128/hsa:8795/hsa:355/hsa:8837/hsa:6776/hsa:817/hsa:81858/hsa:8878	8
hsa00590	Arachidonic acid metabolism	3/306	60/9169	0.323929	0.768381	ENSG00000157870/ENSG00000073756/ENSG00000234518	PRXL2B/PTGS2/PTGES3P1	hsa:127281/hsa:5743/hsa:10728	3
hsa05130	Pathogenic Escherichia coli infection	10/306	250/9169	0.324066	0.768381	ENSG00000184216/ENSG00000100906/ENSG00000120889/ENSG00000109320/ENSG00000026103/ENSG00000010810/ENSG00000100345/ENSG00000167552/ENSG00000136244/ENSG00000106526	IRAK1/NFKBIA/TNFRSF10B/NFKB1/FAS/FYN/MYH9/TUBA1A/IL6/ACTR3C	hsa:3654/hsa:4792/hsa:8795/hsa:4790/hsa:355/hsa:2534/hsa:4627/hsa:7846/hsa:3569/hsa:653857	10
hsa00040	Pentose and glucuronate interconversions	2/306	35/9169	0.326911	0.768381	ENSG00000198074/ENSG00000227471	AKR1B10/AKR1B15	hsa:57016/hsa:441282	2
hsa00350	Tyrosine metabolism	2/306	35/9169	0.326911	0.768381	ENSG00000180185/ENSG00000108602	FAHD1/ALDH3A1	hsa:81889/hsa:218	2
hsa05340	Primary immunodeficiency	2/306	35/9169	0.326911	0.768381	ENSG00000076248/ENSG00000204261	UNG/PSMB8-AS1	hsa:7374/hsa:6890	2
hsa04658	Th1 and Th2 cell differentiation	4/306	88/9169	0.338252	0.788299	ENSG00000100906/ENSG00000109320/ENSG00000126561/ENSG00000178573	NFKBIA/NFKB1/STAT5A/MAF	hsa:4792/hsa:4790/hsa:6776/hsa:4094	4
hsa01521	EGFR tyrosine kinase inhibitor resistance	4/306	89/9169	0.34589	0.799325	ENSG00000141736/ENSG00000113721/ENSG00000136244/ENSG00000019991	ERBB2/PDGFRB/IL6/HGF	hsa:2064/hsa:5159/hsa:3569/hsa:3082	4
hsa04929	GnRH secretion	3/306	63/9169	0.351563	0.804977	ENSG00000118785/ENSG00000006283/ENSG00000099822	SPP1/CACNA1G/HCN2	hsa:6696/hsa:8913/hsa:610	3
hsa05202	Transcriptional misregulation in cancer	8/306	201/9169	0.356567	0.804977	ENSG00000109320/ENSG00000172379/ENSG00000122861/ENSG00000178573/ENSG00000140464/ENSG00000136244/ENSG00000170365/ENSG00000284693	NFKB1/ARNT2/PLAU/MAF/PML/IL6/SMAD1/AL928921.2	hsa:4790/hsa:9915/hsa:5328/hsa:4094/hsa:5371/hsa:3569/hsa:4086/hsa:5966	8
hsa04650	Natural killer cell mediated cytotoxicity	5/306	118/9169	0.358711	0.804977	ENSG00000120889/ENSG00000026103/ENSG00000010810/ENSG00000090339/ENSG00000169750	TNFRSF10B/FAS/FYN/ICAM1/RAC3	hsa:8795/hsa:355/hsa:2534/hsa:3383/hsa:5881	5
hsa04130	SNARE interactions in vesicular transport	2/306	38/9169	0.363652	0.804977	ENSG00000135823/ENSG00000053501	STX6/USE1	hsa:10228/hsa:55850	2
hsa04927	Cortisol synthesis and secretion	3/306	65/9169	0.369921	0.804977	ENSG00000166272/ENSG00000006283/ENSG00000082482	WBP1L/CACNA1G/KCNK2	hsa:1586/hsa:8913/hsa:3776	3
hsa05332	Graft-versus-host disease	2/306	39/9169	0.375735	0.804977	ENSG00000026103/ENSG00000136244	FAS/IL6	hsa:355/hsa:3569	2
hsa00430	Taurine and hypotaurine metabolism	1/306	14/9169	0.378453	0.804977	ENSG00000007933	FMO3	hsa:2328	1
hsa05145	Toxoplasmosis	5/306	121/9169	0.378733	0.804977	ENSG00000184216/ENSG00000100906/ENSG00000109320/ENSG00000127955/ENSG00000119699	IRAK1/NFKBIA/NFKB1/GNAI1/TGFB3	hsa:3654/hsa:4792/hsa:4790/hsa:2770/hsa:7043	5
hsa04213	Longevity regulating pathway - multiple species	3/306	66/9169	0.379066	0.804977	ENSG00000109846/ENSG00000112096/ENSG00000204673	CRYAB/SOD2/AKT1S1	hsa:1410/hsa:6648/hsa:84335	3
hsa04370	VEGF signaling pathway	3/306	66/9169	0.379066	0.804977	ENSG00000073756/ENSG00000169750/ENSG00000176170	PTGS2/RAC3/SPHK1	hsa:5743/hsa:5881/hsa:8877	3
hsa05416	Viral myocarditis	4/306	94/9169	0.384075	0.804977	ENSG00000010810/ENSG00000090339/ENSG00000169750/ENSG00000172164	FYN/ICAM1/RAC3/SNTB1	hsa:2534/hsa:3383/hsa:5881/hsa:6641	4
hsa04371	Apelin signaling pathway	6/306	150/9169	0.385049	0.804977	ENSG00000107796/ENSG00000118785/ENSG00000127955/ENSG00000176533/ENSG00000127920/ENSG00000176170	ACTA2/SPP1/GNAI1/GNG7/GNG11/SPHK1	hsa:59/hsa:6696/hsa:2770/hsa:2788/hsa:2791/hsa:8877	6
hsa04540	Gap junction	4/306	95/9169	0.391691	0.804977	ENSG00000127955/ENSG00000167552/ENSG00000113721/ENSG00000152402	GNAI1/TUBA1A/PDGFRB/GUCY1A2	hsa:2770/hsa:7846/hsa:5159/hsa:2977	4
hsa04917	Prolactin signaling pathway	3/306	68/9169	0.397269	0.804977	ENSG00000109320/ENSG00000166272/ENSG00000126561	NFKB1/WBP1L/STAT5A	hsa:4790/hsa:1586/hsa:6776	3
hsa04211	Longevity regulating pathway	4/306	96/9169	0.399293	0.804977	ENSG00000109320/ENSG00000112096/ENSG00000204673/ENSG00000149212	NFKB1/SOD2/AKT1S1/SESN3	hsa:4790/hsa:6648/hsa:84335/hsa:143686	4
hsa03060	Protein export	2/306	41/9169	0.399611	0.804977	ENSG00000102178/ENSG00000143742	UBL4A/SRP9	hsa:8266/hsa:6726	2
hsa05166	Human T-cell leukemia virus 1 infection	10/306	268/9169	0.404894	0.804977	ENSG00000100906/ENSG00000109320/ENSG00000090339/ENSG00000126561/ENSG00000104856/ENSG00000112658/ENSG00000119699/ENSG00000136244/ENSG00000132522/ENSG00000007968	NFKBIA/NFKB1/ICAM1/STAT5A/RELB/SRF/TGFB3/IL6/GPS2/E2F2	hsa:4792/hsa:4790/hsa:3383/hsa:6776/hsa:5971/hsa:6722/hsa:7043/hsa:3569/hsa:2874/hsa:1870	10
hsa00240	Pyrimidine metabolism	3/306	69/9169	0.406318	0.804977	ENSG00000125458/ENSG00000134326/ENSG00000214018	NT5C/CMPK2/RRM2P3	hsa:30833/hsa:129607/hsa:6241	3
hsa05221	Acute myeloid leukemia	3/306	69/9169	0.406318	0.804977	ENSG00000109320/ENSG00000126561/ENSG00000140464	NFKB1/STAT5A/PML	hsa:4790/hsa:6776/hsa:5371	3
hsa05134	Legionellosis	4/306	97/9169	0.40688	0.804977	ENSG00000100906/ENSG00000109320/ENSG00000163734/ENSG00000136244	NFKBIA/NFKB1/CXCL3/IL6	hsa:4792/hsa:4790/hsa:2921/hsa:3569	4
hsa04071	Sphingolipid signaling pathway	5/306	126/9169	0.41205	0.80832	ENSG00000109320/ENSG00000010810/ENSG00000169750/ENSG00000127955/ENSG00000176170	NFKB1/FYN/RAC3/GNAI1/SPHK1	hsa:4790/hsa:2534/hsa:5881/hsa:2770/hsa:8877	5
hsa05210	Colorectal cancer	4/306	98/9169	0.414448	0.80832	ENSG00000169750/ENSG00000119699/ENSG00000168646/ENSG00000124882	RAC3/TGFB3/AXIN2/EREG	hsa:5881/hsa:7043/hsa:8313/hsa:2069	4
hsa00360	Phenylalanine metabolism	1/306	16/9169	0.419311	0.812045	ENSG00000108602	ALDH3A1	hsa:218	1
hsa00051	Fructose and mannose metabolism	2/306	44/9169	0.434596	0.826668	ENSG00000198074/ENSG00000227471	AKR1B10/AKR1B15	hsa:57016/hsa:441282	2
hsa00730	Thiamine metabolism	1/306	17/9169	0.438724	0.826668	ENSG00000154027	AK5	hsa:26289	1
hsa03450	Non-homologous end-joining	1/306	17/9169	0.438724	0.826668	ENSG00000166171	DPCD	hsa:27343	1
hsa05218	Melanoma	3/306	73/9169	0.442075	0.826668	ENSG00000113721/ENSG00000019991/ENSG00000007968	PDGFRB/HGF/E2F2	hsa:5159/hsa:3082/hsa:1870	3
hsa04022	cGMP-PKG signaling pathway	7/306	189/9169	0.444257	0.826668	ENSG00000151617/ENSG00000127955/ENSG00000172572/ENSG00000112658/ENSG00000171873/ENSG00000152402/ENSG00000072952	EDNRA/GNAI1/PDE3A/SRF/ADRA1D/GUCY1A2/MRVI1	hsa:1909/hsa:2770/hsa:5139/hsa:6722/hsa:146/hsa:2977/hsa:10335	7
hsa05160	Hepatitis C	6/306	160/9169	0.444898	0.826668	ENSG00000100906/ENSG00000109320/ENSG00000026103/ENSG00000003402/ENSG00000169245/ENSG00000007968	NFKBIA/NFKB1/FAS/CFLAR/CXCL10/E2F2	hsa:4792/hsa:4790/hsa:355/hsa:8837/hsa:3627/hsa:1870	6
hsa01232	Nucleotide metabolism	4/306	103/9169	0.451927	0.834094	ENSG00000154027/ENSG00000125458/ENSG00000134326/ENSG00000214018	AK5/NT5C/CMPK2/RRM2P3	hsa:26289/hsa:30833/hsa:129607/hsa:6241	4
hsa00140	Steroid hormone biosynthesis	2/306	47/9169	0.468459	0.853153	ENSG00000166272/ENSG00000138061	WBP1L/CYP1B1	hsa:1586/hsa:1545	2
hsa05030	Cocaine addiction	2/306	47/9169	0.468459	0.853153	ENSG00000109320/ENSG00000127955	NFKB1/GNAI1	hsa:4790/hsa:2770	2
hsa00340	Histidine metabolism	1/306	19/9169	0.475631	0.860517	ENSG00000108602	ALDH3A1	hsa:218	1
hsa04928	Parathyroid hormone synthesis, secretion and action	4/306	107/9169	0.481348	0.863955	ENSG00000204103/ENSG00000157227/ENSG00000127955/ENSG00000162337	MAFB/MMP14/GNAI1/LRP5	hsa:9935/hsa:4323/hsa:2770/hsa:4041	4
hsa04662	B cell receptor signaling pathway	3/306	78/9169	0.485542	0.863955	ENSG00000100906/ENSG00000109320/ENSG00000169750	NFKBIA/NFKB1/RAC3	hsa:4792/hsa:4790/hsa:5881	3
hsa04940	Type I diabetes mellitus	2/306	49/9169	0.490354	0.863955	ENSG00000054356/ENSG00000026103	PTPRN/FAS	hsa:5798/hsa:355	2
hsa04611	Platelet activation	5/306	138/9169	0.490552	0.863955	ENSG00000010810/ENSG00000127955/ENSG00000168542/ENSG00000164692/ENSG00000152402	FYN/GNAI1/COL3A1/COL1A2/GUCY1A2	hsa:2534/hsa:2770/hsa:1281/hsa:1278/hsa:2977	5
hsa04630	JAK-STAT signaling pathway	5/306	139/9169	0.496941	0.863955	ENSG00000185291/ENSG00000126561/ENSG00000113721/ENSG00000136244/ENSG00000104998	IL3RA/STAT5A/PDGFRB/IL6/IL27RA	hsa:3563/hsa:6776/hsa:5159/hsa:3569/hsa:9466	5
hsa05214	Glioma	3/306	80/9169	0.502473	0.863955	ENSG00000145349/ENSG00000113721/ENSG00000007968	CAMK2D/PDGFRB/E2F2	hsa:817/hsa:5159/hsa:1870	3
hsa05207	Chemical carcinogenesis - receptor activation	7/306	201/9169	0.508979	0.863955	ENSG00000109320/ENSG00000174343/ENSG00000138061/ENSG00000127955/ENSG00000126561/ENSG00000110711/ENSG00000234518	NFKB1/CHRNA9/CYP1B1/GNAI1/STAT5A/AIP/PTGES3P1	hsa:4790/hsa:55584/hsa:1545/hsa:2770/hsa:6776/hsa:9049/hsa:10728	7
hsa00770	Pantothenate and CoA biosynthesis	1/306	21/9169	0.510119	0.863955	ENSG00000068120	COASY	hsa:80347	1
hsa04724	Glutamatergic synapse	4/306	111/9169	0.510135	0.863955	ENSG00000127955/ENSG00000079215/ENSG00000176533/ENSG00000127920	GNAI1/SLC1A3/GNG7/GNG11	hsa:2770/hsa:6507/hsa:2788/hsa:2791	4
hsa04931	Insulin resistance	4/306	111/9169	0.510135	0.863955	ENSG00000100906/ENSG00000109320/ENSG00000131408/ENSG00000136244	NFKBIA/NFKB1/NR1H2/IL6	hsa:4792/hsa:4790/hsa:7376/hsa:3569	4
hsa04068	FoxO signaling pathway	5/306	142/9169	0.515922	0.863955	ENSG00000112096/ENSG00000119699/ENSG00000156804/ENSG00000136244/ENSG00000135439	SOD2/TGFB3/FBXO32/IL6/AGAP2	hsa:6648/hsa:7043/hsa:114907/hsa:3569/hsa:116986	5
hsa04330	Notch signaling pathway	3/306	82/9169	0.519116	0.863955	ENSG00000164683/ENSG00000105245/ENSG00000065717	HEY1/NUMBL/TLE2	hsa:23462/hsa:9253/hsa:7089	3
hsa04727	GABAergic synapse	3/306	82/9169	0.519116	0.863955	ENSG00000127955/ENSG00000176533/ENSG00000127920	GNAI1/GNG7/GNG11	hsa:2770/hsa:2788/hsa:2791	3
hsa00910	Nitrogen metabolism	1/306	22/9169	0.526506	0.863955	ENSG00000178538	CA8	hsa:767	1
hsa04550	Signaling pathways regulating pluripotency of stem cells	5/306	144/9169	0.52841	0.863955	ENSG00000114251/ENSG00000172201/ENSG00000170365/ENSG00000177283/ENSG00000168646	WNT5A/ID4/SMAD1/FZD8/AXIN2	hsa:7474/hsa:3400/hsa:4086/hsa:8325/hsa:8313	5
hsa04722	Neurotrophin signaling pathway	5/306	144/9169	0.52841	0.863955	ENSG00000184216/ENSG00000100906/ENSG00000109320/ENSG00000145349/ENSG00000148053	IRAK1/NFKBIA/NFKB1/CAMK2D/NTRK2	hsa:3654/hsa:4792/hsa:4790/hsa:817/hsa:4915	5
hsa04666	Fc gamma R-mediated phagocytosis	4/306	115/9169	0.538182	0.863955	ENSG00000162407/ENSG00000148180/ENSG00000176170/ENSG00000106526	PLPP3/GSN/SPHK1/ACTR3C	hsa:8613/hsa:2934/hsa:8877/hsa:653857	4
hsa03082	ATP-dependent chromatin remodeling	5/306	146/9169	0.540756	0.863955	ENSG00000099956/ENSG00000106400/ENSG00000148229/ENSG00000105619/ENSG00000011332	SMARCB1/ZNHIT1/POLE3/TFPT/DPF1	hsa:6598/hsa:10467/hsa:54107/hsa:29844/hsa:8193	5
hsa00515	Mannose type O-glycan biosynthesis	1/306	23/9169	0.542346	0.863955	ENSG00000133424	LARGE1	hsa:9215	1
hsa05204	Chemical carcinogenesis - DNA adducts	2/306	54/9169	0.542541	0.863955	ENSG00000073756/ENSG00000138061	PTGS2/CYP1B1	hsa:5743/hsa:1545	2
hsa05211	Renal cell carcinoma	3/306	85/9169	0.543506	0.863955	ENSG00000172379/ENSG00000119699/ENSG00000019991	ARNT2/TGFB3/HGF	hsa:9915/hsa:7043/hsa:3082	3
hsa00600	Sphingolipid metabolism	2/306	57/9169	0.572029	0.893186	ENSG00000162407/ENSG00000176170	PLPP3/SPHK1	hsa:8613/hsa:8877	2
hsa04730	Long-term depression	2/306	57/9169	0.572029	0.893186	ENSG00000127955/ENSG00000152402	GNAI1/GUCY1A2	hsa:2770/hsa:2977	2
hsa04146	Peroxisome	3/306	89/9169	0.574887	0.893186	ENSG00000112096/ENSG00000142655/ENSG00000121680	SOD2/PEX14/PEX16	hsa:6648/hsa:5195/hsa:9409	3
hsa04971	Gastric acid secretion	3/306	89/9169	0.574887	0.893186	ENSG00000127955/ENSG00000145349/ENSG00000082482	GNAI1/CAMK2D/KCNK2	hsa:2770/hsa:817/hsa:3776	3
hsa00270	Cysteine and methionine metabolism	2/306	58/9169	0.581548	0.89344	ENSG00000182551/ENSG00000116649	ADI1/SRM	hsa:55256/hsa:6723	2
hsa00982	Drug metabolism - cytochrome P450	2/306	58/9169	0.581548	0.89344	ENSG00000007933/ENSG00000108602	FMO3/ALDH3A1	hsa:2328/hsa:218	2
hsa04670	Leukocyte transendothelial migration	5/306	154/9169	0.588558	0.899185	ENSG00000162692/ENSG00000090339/ENSG00000127955/ENSG00000002586/ENSG00000261371	VCAM1/ICAM1/GNAI1/CD99/PECAM1	hsa:7412/hsa:3383/hsa:2770/hsa:4267/hsa:5175	5
hsa04261	Adrenergic signaling in cardiomyocytes	5/306	156/9169	0.60008	0.911723	ENSG00000127955/ENSG00000145349/ENSG00000157445/ENSG00000171873/ENSG00000082482	GNAI1/CAMK2D/CACNA2D3/ADRA1D/KCNK2	hsa:2770/hsa:817/hsa:55799/hsa:146/hsa:3776	5
hsa00480	Glutathione metabolism	2/306	61/9169	0.609167	0.920444	ENSG00000116649/ENSG00000214018	SRM/RRM2P3	hsa:6723/hsa:6241	2
hsa04072	Phospholipase D signaling pathway	5/306	159/9169	0.617019	0.927214	ENSG00000162407/ENSG00000010810/ENSG00000113721/ENSG00000049130/ENSG00000176170	PLPP3/FYN/PDGFRB/KITLG/SPHK1	hsa:8613/hsa:2534/hsa:5159/hsa:4254/hsa:8877	5
hsa04728	Dopaminergic synapse	4/306	128/9169	0.623275	0.931525	ENSG00000127955/ENSG00000145349/ENSG00000176533/ENSG00000127920	GNAI1/CAMK2D/GNG7/GNG11	hsa:2770/hsa:817/hsa:2788/hsa:2791	4
hsa04723	Retrograde endocannabinoid signaling	5/306	161/9169	0.628075	0.933626	ENSG00000073756/ENSG00000127955/ENSG00000176533/ENSG00000074416/ENSG00000127920	PTGS2/GNAI1/GNG7/MGLL/GNG11	hsa:5743/hsa:2770/hsa:2788/hsa:11343/hsa:2791	5
hsa04340	Hedgehog signaling pathway	2/306	64/9169	0.63538	0.938456	ENSG00000180447/ENSG00000175356	GAS1/SCUBE2	hsa:2619/hsa:57758	2
hsa04530	Tight junction	6/306	195/9169	0.63815	0.938456	ENSG00000100345/ENSG00000141736/ENSG00000082458/ENSG00000167552/ENSG00000143545/ENSG00000106526	MYH9/ERBB2/DLG3/TUBA1A/RAB13/ACTR3C	hsa:4627/hsa:2064/hsa:1741/hsa:7846/hsa:5872/hsa:653857	6
hsa00980	Metabolism of xenobiotics by cytochrome P450	2/306	66/9169	0.652081	0.939998	ENSG00000138061/ENSG00000108602	CYP1B1/ALDH3A1	hsa:1545/hsa:218	2
hsa05213	Endometrial cancer	2/306	66/9169	0.652081	0.939998	ENSG00000141736/ENSG00000168646	ERBB2/AXIN2	hsa:2064/hsa:8313	2
hsa04740	Olfactory transduction	3/306	100/9169	0.653944	0.939998	ENSG00000145349/ENSG00000176533/ENSG00000237988	CAMK2D/GNG7/OR2I1P	hsa:817/hsa:2788/hsa:134083	3
hsa04664	Fc epsilon RI signaling pathway	2/306	67/9169	0.660201	0.939998	ENSG00000010810/ENSG00000169750	FYN/RAC3	hsa:2534/hsa:5881	2
hsa04978	Mineral absorption	2/306	67/9169	0.660201	0.939998	ENSG00000170385/ENSG00000205364	SLC30A1/MT1M	hsa:7779/hsa:4499	2
hsa00410	beta-Alanine metabolism	1/306	32/9169	0.663126	0.939998	ENSG00000108602	ALDH3A1	hsa:218	1
hsa03430	Mismatch repair	1/306	32/9169	0.663126	0.939998	ENSG00000106028	SSBP1	hsa:6742	1
hsa04920	Adipocytokine signaling pathway	2/306	70/9169	0.683651	0.964123	ENSG00000100906/ENSG00000109320	NFKBIA/NFKB1	hsa:4792/hsa:4790	2
hsa04921	Oxytocin signaling pathway	5/306	173/9169	0.690248	0.964645	ENSG00000073756/ENSG00000127955/ENSG00000145349/ENSG00000157445/ENSG00000152402	PTGS2/GNAI1/CAMK2D/CACNA2D3/GUCY1A2	hsa:5743/hsa:2770/hsa:817/hsa:55799/hsa:2977	5
hsa04814	Motor proteins	7/306	239/9169	0.691037	0.964645	ENSG00000107796/ENSG00000100345/ENSG00000162849/ENSG00000101350/ENSG00000167552/ENSG00000163017/ENSG00000167702	ACTA2/MYH9/KIF26B/KIF3B/TUBA1A/ACTG2/KIFC2	hsa:59/hsa:4627/hsa:55083/hsa:9371/hsa:7846/hsa:72/hsa:90990	7
hsa04136	Autophagy - other	1/306	35/9169	0.695854	0.96598	ENSG00000157954	WIPI2	hsa:26100	1
hsa04080	Neuroactive ligand-receptor interaction	7/306	242/9169	0.703404	0.96598	ENSG00000174343/ENSG00000151617/ENSG00000148680/ENSG00000171873/ENSG00000160951/ENSG00000183971/ENSG00000128271	CHRNA9/EDNRA/HTR7/ADRA1D/PTGER1/NPW/ADORA2A	hsa:55584/hsa:1909/hsa:3363/hsa:146/hsa:5731/hsa:283869/hsa:135	7
hsa04610	Complement and coagulation cascades	2/306	73/9169	0.705763	0.96598	ENSG00000122861/ENSG00000175899	PLAU/A2M	hsa:5328/hsa:2	2
hsa04960	Aldosterone-regulated sodium reabsorption	1/306	36/9169	0.706044	0.96598	ENSG00000065054	SLC9A3R2	hsa:9351	1
hsa04810	Regulation of actin cytoskeleton	8/306	278/9169	0.715706	0.974352	ENSG00000148180/ENSG00000100345/ENSG00000115414/ENSG00000169750/ENSG00000113721/ENSG00000143127/ENSG00000144668/ENSG00000106526	GSN/MYH9/FN1/RAC3/PDGFRB/ITGA10/ITGA9/ACTR3C	hsa:2934/hsa:4627/hsa:2335/hsa:5881/hsa:5159/hsa:8515/hsa:3680/hsa:653857	8
hsa05231	Choline metabolism in cancer	3/306	112/9169	0.727568	0.985622	ENSG00000162407/ENSG00000169750/ENSG00000113721	PLPP3/RAC3/PDGFRB	hsa:8613/hsa:5881/hsa:5159	3
hsa05034	Alcoholism	5/306	185/9169	0.744994	0.994564	ENSG00000127955/ENSG00000176533/ENSG00000127920/ENSG00000148053/ENSG00000128271	GNAI1/GNG7/GNG11/NTRK2/ADORA2A	hsa:2770/hsa:2788/hsa:2791/hsa:4915/hsa:135	5
hsa01524	Platinum drug resistance	2/306	79/9169	0.746132	0.994564	ENSG00000026103/ENSG00000141736	FAS/ERBB2	hsa:355/hsa:2064	2
hsa04970	Salivary secretion	2/306	79/9169	0.746132	0.994564	ENSG00000171873/ENSG00000152402	ADRA1D/GUCY1A2	hsa:146/hsa:2977	2
hsa00760	Nicotinate and nicotinamide metabolism	1/306	41/9169	0.752107	0.994564	ENSG00000125458	NT5C	hsa:30833	1
hsa05320	Autoimmune thyroid disease	1/306	42/9169	0.760417	0.994564	ENSG00000026103	FAS	hsa:355	1
hsa05330	Allograft rejection	1/306	42/9169	0.760417	0.994564	ENSG00000026103	FAS	hsa:355	1
hsa04672	Intestinal immune network for IgA production	1/306	43/9169	0.768449	0.994564	ENSG00000136244	IL6	hsa:3569	1
hsa04930	Type II diabetes mellitus	1/306	43/9169	0.768449	0.994564	ENSG00000006283	CACNA1G	hsa:8913	1
hsa03250	Viral life cycle - HIV-1	2/306	83/9169	0.770335	0.994564	ENSG00000204356/ENSG00000099956	NELFE/SMARCB1	hsa:7936/hsa:6598	2
hsa05230	Central carbon metabolism in cancer	2/306	83/9169	0.770335	0.994564	ENSG00000141736/ENSG00000113721	ERBB2/PDGFRB	hsa:2064/hsa:5159	2
hsa04914	Progesterone-mediated oocyte maturation	3/306	122/9169	0.779087	0.999422	ENSG00000101224/ENSG00000127955/ENSG00000137449	CDC25B/GNAI1/CPEB2	hsa:994/hsa:2770/hsa:132864	3
hsa04144	Endocytosis	9/306	331/9169	0.78154	0.999422	ENSG00000099290/ENSG00000131242/ENSG00000125637/ENSG00000120318/ENSG00000102189/ENSG00000140464/ENSG00000135439/ENSG00000235618/ENSG00000106526	WASHC2A/RAB11FIP4/PSD4/ARAP3/EEA1/PML/AGAP2/FAM21EP/ACTR3C	hsa:253725/hsa:84440/hsa:23550/hsa:64411/hsa:8411/hsa:5371/hsa:116986/hsa:253725/hsa:653857	9
hsa00970	Aminoacyl-tRNA biosynthesis	1/306	46/9169	0.790972	0.999422	ENSG00000112855	HARS2	hsa:23438	1
hsa03440	Homologous recombination	1/306	46/9169	0.790972	0.999422	ENSG00000106028	SSBP1	hsa:6742	1
hsa00513	Various types of N-glycan biosynthesis	1/306	48/9169	0.804759	0.999422	ENSG00000117643	MAN1C1	hsa:57134	1
hsa00380	Tryptophan metabolism	1/306	49/9169	0.81131	0.999422	ENSG00000138061	CYP1B1	hsa:1545	1
hsa04660	T cell receptor signaling pathway	3/306	130/9169	0.814309	0.999422	ENSG00000100906/ENSG00000109320/ENSG00000010810	NFKBIA/NFKB1/FYN	hsa:4792/hsa:4790/hsa:2534	3
hsa00514	Other types of O-glycan biosynthesis	1/306	50/9169	0.817641	0.999422	ENSG00000173950	XXYLT1	hsa:152002	1
hsa04520	Adherens junction	3/306	136/9169	0.837509	0.999422	ENSG00000010810/ENSG00000141736/ENSG00000169750	FYN/ERBB2/RAC3	hsa:2534/hsa:2064/hsa:5881	3
hsa00330	Arginine and proline metabolism	1/306	54/9169	0.840917	0.999422	ENSG00000116649	SRM	hsa:6723	1
hsa03022	Basal transcription factors	1/306	54/9169	0.840917	0.999422	ENSG00000165632	TAF3	hsa:83860	1
hsa05203	Viral carcinogenesis	6/306	249/9169	0.843733	0.999422	ENSG00000148180/ENSG00000100906/ENSG00000109320/ENSG00000126561/ENSG00000112658/ENSG00000284693	GSN/NFKBIA/NFKB1/STAT5A/SRF/AL928921.2	hsa:2934/hsa:4792/hsa:4790/hsa:6776/hsa:6722/hsa:5966	6
hsa05235	PD-L1 expression and PD-1 checkpoint pathway in cancer	2/306	98/9169	0.844028	0.999422	ENSG00000100906/ENSG00000109320	NFKBIA/NFKB1	hsa:4792/hsa:4790	2
hsa04912	GnRH signaling pathway	2/306	100/9169	0.852048	0.999422	ENSG00000157227/ENSG00000145349	MMP14/CAMK2D	hsa:4323/hsa:817	2
hsa04260	Cardiac muscle contraction	2/306	101/9169	0.855916	0.999422	ENSG00000157445/ENSG00000161281	CACNA2D3/COX7A1	hsa:55799/hsa:1346	2
hsa04925	Aldosterone synthesis and secretion	2/306	101/9169	0.855916	0.999422	ENSG00000006283/ENSG00000145349	CACNA1G/CAMK2D	hsa:8913/hsa:817	2
hsa04140	Autophagy - animal	7/306	290/9169	0.856833	0.999422	ENSG00000157954/ENSG00000003402/ENSG00000078804/ENSG00000204673/ENSG00000161011/ENSG00000155792/ENSG00000284747	WIPI2/CFLAR/TP53INP2/AKT1S1/SQSTM1/DEPTOR/AL034417.4	hsa:26100/hsa:8837/hsa:58476/hsa:84335/hsa:8878/hsa:64798/hsa:55626	7
hsa05100	Bacterial invasion of epithelial cells	2/306	102/9169	0.859692	0.999422	ENSG00000115414/ENSG00000106526	FN1/ACTR3C	hsa:2335/hsa:653857	2
hsa01522	Endocrine resistance	2/306	103/9169	0.863377	0.999422	ENSG00000141736/ENSG00000007968	ERBB2/E2F2	hsa:2064/hsa:1870	2
hsa04145	Phagosome	4/306	185/9169	0.87063	0.999422	ENSG00000186340/ENSG00000167552/ENSG00000102189/ENSG00000204261	THBS2/TUBA1A/EEA1/PSMB8-AS1	hsa:7058/hsa:7846/hsa:8411/hsa:6890	4
hsa05131	Shigellosis	8/306	338/9169	0.882777	0.999422	ENSG00000100906/ENSG00000109320/ENSG00000157954/ENSG00000204673/ENSG00000179526/ENSG00000161011/ENSG00000271503/ENSG00000106526	NFKBIA/NFKB1/WIPI2/AKT1S1/SHARPIN/SQSTM1/CCL5/ACTR3C	hsa:4792/hsa:4790/hsa:26100/hsa:84335/hsa:81858/hsa:8878/hsa:6352/hsa:653857	8
hsa04216	Ferroptosis	1/306	63/9169	0.883025	0.999422	ENSG00000171867	PRNP	hsa:5621	1
hsa05031	Amphetamine addiction	1/306	65/9169	0.890755	0.999422	ENSG00000145349	CAMK2D	hsa:817	1
hsa04110	Cell cycle	4/306	197/9169	0.899653	0.999422	ENSG00000101224/ENSG00000076003/ENSG00000119699/ENSG00000007968	CDC25B/MCM6/TGFB3/E2F2	hsa:994/hsa:4175/hsa:7043/hsa:1870	4
hsa03420	Nucleotide excision repair	1/306	68/9169	0.901405	0.999422	ENSG00000148229	POLE3	hsa:54107	1
hsa04935	Growth hormone synthesis, secretion and action	2/306	116/9169	0.903847	0.999422	ENSG00000127955/ENSG00000126561	GNAI1/STAT5A	hsa:2770/hsa:6776	2
hsa05415	Diabetic cardiomyopathy	6/306	280/9169	0.910876	0.999422	ENSG00000109320/ENSG00000145349/ENSG00000119699/ENSG00000168542/ENSG00000164692/ENSG00000161281	NFKB1/CAMK2D/TGFB3/COL3A1/COL1A2/COX7A1	hsa:4790/hsa:817/hsa:7043/hsa:1281/hsa:1278/hsa:1346	6
hsa05132	Salmonella infection	8/306	356/9169	0.913228	0.999422	ENSG00000184216/ENSG00000100906/ENSG00000120889/ENSG00000109320/ENSG00000167552/ENSG00000136244/ENSG00000126785/ENSG00000106526	IRAK1/NFKBIA/TNFRSF10B/NFKB1/TUBA1A/IL6/RHOJ/ACTR3C	hsa:3654/hsa:4792/hsa:8795/hsa:4790/hsa:7846/hsa:3569/hsa:57381/hsa:653857	8
hsa04720	Long-term potentiation	1/306	72/9169	0.914014	0.999422	ENSG00000145349	CAMK2D	hsa:817	1
hsa04721	Synaptic vesicle cycle	1/306	76/9169	0.925014	0.999422	ENSG00000079215	SLC1A3	hsa:6507	1
hsa01240	Biosynthesis of cofactors	3/306	169/9169	0.925207	0.999422	ENSG00000068120/ENSG00000154027/ENSG00000134326	COASY/AK5/CMPK2	hsa:80347/hsa:26289/hsa:129607	3
hsa04932	Non-alcoholic fatty liver disease	4/306	211/9169	0.926153	0.999422	ENSG00000109320/ENSG00000026103/ENSG00000136244/ENSG00000161281	NFKB1/FAS/IL6/COX7A1	hsa:4790/hsa:355/hsa:3569/hsa:1346	4
hsa04911	Insulin secretion	1/306	79/9169	0.932333	0.999422	ENSG00000145349	CAMK2D	hsa:817	1
hsa05208	Chemical carcinogenesis - reactive oxygen species	6/306	299/9169	0.938321	0.999422	ENSG00000100906/ENSG00000109320/ENSG00000112096/ENSG00000138061/ENSG00000019991/ENSG00000161281	NFKBIA/NFKB1/SOD2/CYP1B1/HGF/COX7A1	hsa:4792/hsa:4790/hsa:6648/hsa:1545/hsa:3082/hsa:1346	6
hsa05150	Staphylococcus aureus infection	1/306	82/9169	0.93894	0.999422	ENSG00000090339	ICAM1	hsa:3383	1
hsa00310	Lysine degradation	1/306	83/9169	0.940996	0.999422	ENSG00000143499	SMYD2	hsa:56950	1
hsa00562	Inositol phosphate metabolism	1/306	83/9169	0.940996	0.999422	ENSG00000141401	IMPA2	hsa:3613	1
hsa00983	Drug metabolism - other enzymes	1/306	88/9169	0.950287	0.999422	ENSG00000214018	RRM2P3	hsa:6241	1
hsa04972	Pancreatic secretion	1/306	89/9169	0.951962	0.999422	ENSG00000041353	RAB27B	hsa:5874	1
hsa04714	Thermogenesis	6/306	312/9169	0.952504	0.999422	ENSG00000099956/ENSG00000074416/ENSG00000204673/ENSG00000178449/ENSG00000161281/ENSG00000011332	SMARCB1/MGLL/AKT1S1/COX14/COX7A1/DPF1	hsa:6598/hsa:11343/hsa:84335/hsa:84987/hsa:1346/hsa:8193	6
hsa00010	Glycolysis / Gluconeogenesis	1/306	90/9169	0.953581	0.999422	ENSG00000108602	ALDH3A1	hsa:218	1
hsa03018	RNA degradation	1/306	97/9169	0.963488	0.999422	ENSG00000275457	AL117332.1	hsa:22803	1
hsa04120	Ubiquitin mediated proteolysis	3/306	201/9169	0.966627	0.999422	ENSG00000116661/ENSG00000140464/ENSG00000151876	FBXO2/PML/FBXO4	hsa:26232/hsa:5371/hsa:26272	3
hsa04750	Inflammatory mediator regulation of TRP channels	1/306	100/9169	0.96706	0.999422	ENSG00000145349	CAMK2D	hsa:817	1
hsa04142	Lysosome	2/306	154/9169	0.967096	0.999422	ENSG00000040531/ENSG00000103174	CTNS/NAGPA	hsa:1497/hsa:51172	2
hsa03083	Polycomb repressive complex	1/306	103/9169	0.970283	0.999422	ENSG00000173894	CBX2	hsa:84733	1
hsa04070	Phosphatidylinositol signaling system	1/306	107/9169	0.974098	0.999422	ENSG00000141401	IMPA2	hsa:3613	1
hsa03008	Ribosome biogenesis in eukaryotes	1/306	108/9169	0.974972	0.999422	ENSG00000275457	AL117332.1	hsa:22803	1
hsa04114	Oocyte meiosis	2/306	165/9169	0.976118	0.999422	ENSG00000145349/ENSG00000137449	CAMK2D/CPEB2	hsa:817/hsa:132864	2
hsa04922	Glucagon signaling pathway	1/306	114/9169	0.979635	0.999422	ENSG00000145349	CAMK2D	hsa:817	1
hsa04137	Mitophagy - animal	3/306	228/9169	0.983648	0.999422	ENSG00000161011/ENSG00000090432/ENSG00000284747	SQSTM1/MUL1/AL034417.4	hsa:8878/hsa:79594/hsa:55626	3
hsa05020	Prion disease	6/306	370/9169	0.98636	0.999422	ENSG00000010810/ENSG00000171867/ENSG00000167552/ENSG00000136244/ENSG00000161281/ENSG00000271503	FYN/PRNP/TUBA1A/IL6/COX7A1/CCL5	hsa:2534/hsa:5621/hsa:7846/hsa:3569/hsa:1346/hsa:6352	6
hsa03015	mRNA surveillance pathway	1/306	126/9169	0.986523	0.999422	ENSG00000114503	NCBP2	hsa:22916	1
hsa04152	AMPK signaling pathway	1/306	126/9169	0.986523	0.999422	ENSG00000204673	AKT1S1	hsa:84335	1
hsa03040	Spliceosome	2/306	195/9169	0.99021	0.999422	ENSG00000114503/ENSG00000125743	NCBP2/SNRPD2	hsa:22916/hsa:6633	2
hsa03013	Nucleocytoplasmic transport	1/306	154/9169	0.994867	0.999422	ENSG00000114503	NCBP2	hsa:22916	1
hsa04915	Estrogen signaling pathway	1/306	159/9169	0.995681	0.999422	ENSG00000127955	GNAI1	hsa:2770	1
hsa05012	Parkinson disease	5/306	377/9169	0.996023	0.999422	ENSG00000127955/ENSG00000167552/ENSG00000145349/ENSG00000161281/ENSG00000128271	GNAI1/TUBA1A/CAMK2D/COX7A1/ADORA2A	hsa:2770/hsa:7846/hsa:817/hsa:1346/hsa:135	5
hsa05016	Huntington disease	7/306	490/9169	0.997679	0.999422	ENSG00000112096/ENSG00000157954/ENSG00000167552/ENSG00000079215/ENSG00000127946/ENSG00000161281/ENSG00000284747	SOD2/WIPI2/TUBA1A/SLC1A3/HIP1/COX7A1/AL034417.4	hsa:6648/hsa:26100/hsa:7846/hsa:6507/hsa:3092/hsa:1346/hsa:55626	7
hsa05017	Spinocerebellar ataxia	2/306	259/9169	0.998634	0.999422	ENSG00000157954/ENSG00000284747	WIPI2/AL034417.4	hsa:26100/hsa:55626	2
hsa00190	Oxidative phosphorylation	1/306	203/9169	0.999059	0.999422	ENSG00000161281	COX7A1	hsa:1346	1
hsa04613	Neutrophil extracellular trap formation	1/306	217/9169	0.999422	0.999422	ENSG00000109320	NFKB1	hsa:4790	1
