# Supplementary material for: Knockdown of the snoRNA-Jouvence Blocks the Proliferation and Leads to the Death of Human Primary Glioblastoma Cells
Source: Noncoding RNA. 2025 Jul 18;11(4):54. doi: 10.3390/ncrna11040054 (PMC12286020; doi:10.3390/ncrna11040054)
Supplement: Supplementary file 1 [file ncrna-11-00054-s001.zip › Suppl. Table-8-KEGG Up-Jaque Cabrera et al.xlsx]

## Sheet: sh_jouvssh_Control.up_KEGGenric
KEGGID	Description	GeneRatio	BgRatio	pvalue	padj	geneID	geneName	keggID	Count
hsa04613	Neutrophil extracellular trap formation	20/317	217/9169	5.99986e-05	0.00650542	ENSG00000188486/ENSG00000124635/ENSG00000125730/ENSG00000158373/ENSG00000117461/ENSG00000197405/ENSG00000180596/ENSG00000110799/ENSG00000233822/ENSG00000274750/ENSG00000160255/ENSG00000197903/ENSG00000101333/ENSG00000273802/ENSG00000261716/ENSG00000203812/ENSG00000274290/ENSG00000272196/ENSG00000273983/ENSG00000100429	H2AFX/HIST1H2BJ/C3/HIST1H2BD/PIK3R3/C5AR1/HIST1H2BC/VWF/HIST1H2BN/HIST1H3E/ITGB2/HIST1H2BK/PLCB4/HIST1H2BG/HIST2H2BC/HIST2H2AA3/HIST1H2BE/HIST2H2AA4/HIST1H3G/HDAC10	hsa:3014/hsa:8970/hsa:718/hsa:3017/hsa:8503/hsa:728/hsa:8343/hsa:7450/hsa:8341/hsa:8352/hsa:3689/hsa:85236/hsa:5332/hsa:8343/hsa:3018/hsa:723790/hsa:8343/hsa:723790/hsa:8352/hsa:83933	20
hsa05034	Alcoholism	18/317	185/9169	6.96539e-05	0.00650542	ENSG00000188486/ENSG00000124635/ENSG00000158373/ENSG00000171033/ENSG00000180596/ENSG00000233822/ENSG00000274750/ENSG00000197903/ENSG00000189221/ENSG00000168243/ENSG00000273802/ENSG00000261716/ENSG00000203812/ENSG00000274290/ENSG00000272196/ENSG00000198246/ENSG00000273983/ENSG00000100429	H2AFX/HIST1H2BJ/HIST1H2BD/PKIA/HIST1H2BC/HIST1H2BN/HIST1H3E/HIST1H2BK/MAOA/GNG4/HIST1H2BG/HIST2H2BC/HIST2H2AA3/HIST1H2BE/HIST2H2AA4/SLC29A3/HIST1H3G/HDAC10	hsa:3014/hsa:8970/hsa:3017/hsa:5569/hsa:8343/hsa:8341/hsa:8352/hsa:85236/hsa:4128/hsa:2786/hsa:8343/hsa:3018/hsa:723790/hsa:8343/hsa:723790/hsa:55315/hsa:8352/hsa:83933	18
hsa05322	Systemic lupus erythematosus	14/317	121/9169	7.01558e-05	0.00650542	ENSG00000188486/ENSG00000124635/ENSG00000125730/ENSG00000158373/ENSG00000180596/ENSG00000233822/ENSG00000274750/ENSG00000197903/ENSG00000273802/ENSG00000261716/ENSG00000203812/ENSG00000274290/ENSG00000272196/ENSG00000273983	H2AFX/HIST1H2BJ/C3/HIST1H2BD/HIST1H2BC/HIST1H2BN/HIST1H3E/HIST1H2BK/HIST1H2BG/HIST2H2BC/HIST2H2AA3/HIST1H2BE/HIST2H2AA4/HIST1H3G	hsa:3014/hsa:8970/hsa:718/hsa:3017/hsa:8343/hsa:8341/hsa:8352/hsa:85236/hsa:8343/hsa:3018/hsa:723790/hsa:8343/hsa:723790/hsa:8352	14
hsa04060	Cytokine-cytokine receptor interaction	20/317	223/9169	8.79111e-05	0.00650542	ENSG00000105246/ENSG00000196083/ENSG00000168811/ENSG00000116985/ENSG00000173530/ENSG00000150281/ENSG00000139269/ENSG00000164509/ENSG00000115008/ENSG00000136696/ENSG00000131080/ENSG00000181634/ENSG00000163083/ENSG00000162892/ENSG00000134259/ENSG00000136689/ENSG00000164400/ENSG00000174564/ENSG00000126353/ENSG00000156466	EBI3/IL1RAP/IL12A/BMP8B/TNFRSF10D/CTF1/INHBE/IL31RA/IL1A/IL36B/EDA2R/TNFSF15/INHBB/IL24/NGF/IL1RN/CSF2/IL20RB/CCR7/GDF6	hsa:10148/hsa:3556/hsa:3592/hsa:656/hsa:8793/hsa:1489/hsa:83729/hsa:133396/hsa:3552/hsa:27177/hsa:60401/hsa:9966/hsa:3625/hsa:11009/hsa:4803/hsa:3557/hsa:1437/hsa:53833/hsa:1236/hsa:392255	20
hsa04610	Complement and coagulation cascades	9/317	73/9169	0.00087196	0.05162	ENSG00000125730/ENSG00000197249/ENSG00000197405/ENSG00000110799/ENSG00000099937/ENSG00000160255/ENSG00000197632/ENSG00000140678/ENSG00000127241	C3/SERPINA1/C5AR1/VWF/SERPIND1/ITGB2/SERPINB2/ITGAX/MASP1	hsa:718/hsa:5265/hsa:728/hsa:7450/hsa:3053/hsa:3689/hsa:5055/hsa:3687/hsa:5648	9
hsa04630	JAK-STAT signaling pathway	11/317	139/9169	0.00866969	0.427705	ENSG00000138356/ENSG00000168811/ENSG00000117461/ENSG00000150281/ENSG00000164509/ENSG00000185338/ENSG00000138378/ENSG00000162892/ENSG00000164400/ENSG00000174564/ENSG00000118971	AOX1/IL12A/PIK3R3/CTF1/IL31RA/SOCS1/STAT4/IL24/CSF2/IL20RB/CCND2	hsa:316/hsa:3592/hsa:8503/hsa:1489/hsa:133396/hsa:8651/hsa:6775/hsa:11009/hsa:1437/hsa:53833/hsa:894	11
hsa04020	Calcium signaling pathway	16/317	251/9169	0.0135065	0.571131	ENSG00000120899/ENSG00000170214/ENSG00000135124/ENSG00000170962/ENSG00000101188/ENSG00000173531/ENSG00000134259/ENSG00000101333/ENSG00000183023/ENSG00000162344/ENSG00000100346/ENSG00000101306/ENSG00000196296/ENSG00000100678/ENSG00000115252/ENSG00000170290	PTK2B/ADRA1B/P2RX4/PDGFD/NTSR1/MST1/NGF/PLCB4/SLC8A1/FGF19/CACNA1I/MYLK2/ATP2A1/SLC8A3/PDE1A/SLN	hsa:2185/hsa:147/hsa:5025/hsa:80310/hsa:4923/hsa:4485/hsa:4803/hsa:5332/hsa:6546/hsa:9965/hsa:8911/hsa:85366/hsa:487/hsa:6547/hsa:5136/hsa:6588	16
hsa04080	Neuroactive ligand-receptor interaction	15/317	242/9169	0.0206963	0.686958	ENSG00000125730/ENSG00000170214/ENSG00000010310/ENSG00000178623/ENSG00000135124/ENSG00000197405/ENSG00000175591/ENSG00000170498/ENSG00000101188/ENSG00000160781/ENSG00000187123/ENSG00000134548/ENSG00000160013/ENSG00000196689/ENSG00000179546	C3/ADRA1B/GIPR/GPR35/P2RX4/C5AR1/P2RY2/KISS1/NTSR1/PAQR6/LYPD6/SPX/PTGIR/TRPV1/HTR1D	hsa:718/hsa:147/hsa:2696/hsa:2859/hsa:5025/hsa:728/hsa:5029/hsa:3814/hsa:4923/hsa:79957/hsa:130574/hsa:80763/hsa:5739/hsa:7442/hsa:3352	15
hsa04650	Natural killer cell mediated cytotoxicity	9/317	118/9169	0.0208872	0.686958	ENSG00000086730/ENSG00000120899/ENSG00000117461/ENSG00000141968/ENSG00000160255/ENSG00000164400/ENSG00000131019/ENSG00000164520/ENSG00000180644	LAT2/PTK2B/PIK3R3/VAV1/ITGB2/CSF2/ULBP3/RAET1E/PRF1	hsa:7462/hsa:2185/hsa:8503/hsa:7409/hsa:3689/hsa:1437/hsa:79465/hsa:135250/hsa:5551	9
hsa05231	Choline metabolism in cancer	8/317	112/9169	0.0399427	0.963258	ENSG00000157680/ENSG00000117461/ENSG00000102230/ENSG00000197375/ENSG00000168970/ENSG00000170962/ENSG00000100288/ENSG00000197208	DGKI/PIK3R3/PCYT1B/SLC22A5/JMJD7-PLA2G4B/PDGFD/CHKB/SLC22A4	hsa:9162/hsa:8503/hsa:9468/hsa:6584/hsa:100137049/hsa:80310/hsa:1120/hsa:6583	8
hsa00280	Valine, leucine and isoleucine degradation	5/317	56/9169	0.0434898	0.963258	ENSG00000138356/ENSG00000072506/ENSG00000078070/ENSG00000196177/ENSG00000183044	AOX1/HSD17B10/MCCC1/ACADSB/ABAT	hsa:316/hsa:3028/hsa:56922/hsa:36/hsa:18	5
hsa05146	Amoebiasis	7/317	94/9169	0.0437908	0.963258	ENSG00000168811/ENSG00000117461/ENSG00000160255/ENSG00000101333/ENSG00000050555/ENSG00000164400/ENSG00000230438	IL12A/PIK3R3/ITGB2/PLCB4/LAMC3/CSF2/SERPINB9P1	hsa:3592/hsa:8503/hsa:3689/hsa:5332/hsa:10319/hsa:1437/hsa:5269	7
hsa04973	Carbohydrate digestion and absorption	4/317	39/9169	0.0446176	0.963258	ENSG00000018625/ENSG00000117461/ENSG00000101333/ENSG00000156510	ATP1A2/PIK3R3/PLCB4/HKDC1	hsa:477/hsa:8503/hsa:5332/hsa:80201	4
hsa04514	Cell adhesion molecules	10/317	157/9169	0.0455595	0.963258	ENSG00000107738/ENSG00000149294/ENSG00000110076/ENSG00000149564/ENSG00000120217/ENSG00000197822/ENSG00000163347/ENSG00000160255/ENSG00000113946/ENSG00000106404	VSIR/NCAM1/NRXN2/ESAM/CD274/OCLN/CLDN1/ITGB2/CLDN16/CLDN15	hsa:64115/hsa:4684/hsa:9379/hsa:90952/hsa:29126/hsa:100506658/hsa:9076/hsa:3689/hsa:10686/hsa:24146	10
hsa04750	Inflammatory mediator regulation of TRP channels	7/317	100/9169	0.057684	0.999879	ENSG00000196083/ENSG00000117461/ENSG00000168970/ENSG00000175591/ENSG00000134259/ENSG00000101333/ENSG00000196689	IL1RAP/PIK3R3/JMJD7-PLA2G4B/P2RY2/NGF/PLCB4/TRPV1	hsa:3556/hsa:8503/hsa:100137049/hsa:5029/hsa:4803/hsa:5332/hsa:7442	7
hsa04929	GnRH secretion	5/317	63/9169	0.0660698	0.999879	ENSG00000117461/ENSG00000170498/ENSG00000101333/ENSG00000162728/ENSG00000100346	PIK3R3/KISS1/PLCB4/KCNJ9/CACNA1I	hsa:8503/hsa:3814/hsa:5332/hsa:3765/hsa:8911	5
hsa03440	Homologous recombination	4/317	46/9169	0.0735874	0.999879	ENSG00000139618/ENSG00000196584/ENSG00000002016/ENSG00000197275	BRCA2/XRCC2/RAD52/RAD54B	hsa:675/hsa:7516/hsa:5893/hsa:25788	4
hsa04070	Phosphatidylinositol signaling system	7/317	107/9169	0.0769933	0.999879	ENSG00000157680/ENSG00000040933/ENSG00000274602/ENSG00000117461/ENSG00000168781/ENSG00000101333/ENSG00000166762	DGKI/INPP4A/PI4KAP1/PIK3R3/PPIP5K1/PLCB4/CATSPER2	hsa:9162/hsa:3631/hsa:5297/hsa:8503/hsa:9677/hsa:5332/hsa:9677	7
hsa00140	Steroid hormone biosynthesis	4/317	47/9169	0.0783498	0.999879	ENSG00000101846/ENSG00000117594/ENSG00000140465/ENSG00000140459	STS/HSD11B1/CYP1A1/CYP11A1	hsa:412/hsa:3290/hsa:1543/hsa:1583	4
hsa00430	Taurine and hypotaurine metabolism	2/317	14/9169	0.0824825	0.999879	ENSG00000100031/ENSG00000128683	GGT1/GAD1	hsa:2678/hsa:2571	2
hsa04974	Protein digestion and absorption	6/317	88/9169	0.0836902	0.999879	ENSG00000111799/ENSG00000018625/ENSG00000123643/ENSG00000196549/ENSG00000183023/ENSG00000100678	COL12A1/ATP1A2/SLC36A1/MME/SLC8A1/SLC8A3	hsa:1303/hsa:477/hsa:206358/hsa:4311/hsa:6546/hsa:6547	6
hsa04670	Leukocyte transendothelial migration	9/317	154/9169	0.0858842	0.999879	ENSG00000120899/ENSG00000149564/ENSG00000117461/ENSG00000197822/ENSG00000141968/ENSG00000163347/ENSG00000160255/ENSG00000113946/ENSG00000106404	PTK2B/ESAM/PIK3R3/OCLN/VAV1/CLDN1/ITGB2/CLDN16/CLDN15	hsa:2185/hsa:90952/hsa:8503/hsa:100506658/hsa:7409/hsa:9076/hsa:3689/hsa:10686/hsa:24146	9
hsa04940	Type I diabetes mellitus	4/317	49/9169	0.0883225	0.999879	ENSG00000168811/ENSG00000115008/ENSG00000128683/ENSG00000180644	IL12A/IL1A/GAD1/PRF1	hsa:3592/hsa:3552/hsa:2571/hsa:5551	4
hsa00410	beta-Alanine metabolism	3/317	32/9169	0.097302	0.999879	ENSG00000128683/ENSG00000183044/ENSG00000131480	GAD1/ABAT/AOC2	hsa:2571/hsa:18/hsa:314	3
hsa00360	Phenylalanine metabolism	2/317	16/9169	0.10402	0.999879	ENSG00000189221/ENSG00000131480	MAOA/AOC2	hsa:4128/hsa:314	2
hsa04961	Endocrine and other factor-regulated calcium reabsorption	4/317	53/9169	0.109984	0.999879	ENSG00000018625/ENSG00000101333/ENSG00000183023/ENSG00000100678	ATP1A2/PLCB4/SLC8A1/SLC8A3	hsa:477/hsa:5332/hsa:6546/hsa:6547	4
hsa00350	Tyrosine metabolism	3/317	35/9169	0.119267	0.999879	ENSG00000138356/ENSG00000189221/ENSG00000131480	AOX1/MAOA/AOC2	hsa:316/hsa:4128/hsa:314	3
hsa04550	Signaling pathways regulating pluripotency of stem cells	8/317	144/9169	0.125748	0.999879	ENSG00000002745/ENSG00000117461/ENSG00000185619/ENSG00000139269/ENSG00000163083/ENSG00000105991/ENSG00000007372/ENSG00000113196	WNT16/PIK3R3/PCGF3/INHBE/INHBB/HOXA1/PAX6/HAND1	hsa:51384/hsa:8503/hsa:10336/hsa:83729/hsa:3625/hsa:3198/hsa:5080/hsa:9421	8
hsa04614	Renin-angiotensin system	2/317	18/9169	0.126873	0.999879	ENSG00000166825/ENSG00000196549	ANPEP/MME	hsa:290/hsa:4311	2
hsa04960	Aldosterone-regulated sodium reabsorption	3/317	36/9169	0.126964	0.999879	ENSG00000049759/ENSG00000018625/ENSG00000117461	NEDD4L/ATP1A2/PIK3R3	hsa:23327/hsa:477/hsa:8503	3
hsa00564	Glycerophospholipid metabolism	6/317	101/9169	0.136659	0.999879	ENSG00000157680/ENSG00000102230/ENSG00000172197/ENSG00000168970/ENSG00000100288/ENSG00000163803	DGKI/PCYT1B/MBOAT1/JMJD7-PLA2G4B/CHKB/PLB1	hsa:9162/hsa:9468/hsa:154141/hsa:100137049/hsa:1120/hsa:151056	6
hsa05133	Pertussis	5/317	79/9169	0.137517	0.999879	ENSG00000168811/ENSG00000125730/ENSG00000162711/ENSG00000115008/ENSG00000160255	IL12A/C3/NLRP3/IL1A/ITGB2	hsa:3592/hsa:718/hsa:114548/hsa:3552/hsa:3689	5
hsa04148	Efferocytosis	9/317	171/9169	0.138099	0.999879	ENSG00000167601/ENSG00000138166/ENSG00000155849/ENSG00000115758/ENSG00000175591/ENSG00000074660/ENSG00000196296/ENSG00000184545/ENSG00000183484	AXL/DUSP5/ELMO1/ODC1/P2RY2/SCARF1/ATP2A1/DUSP8/GPR132	hsa:558/hsa:1847/hsa:9844/hsa:4953/hsa:5029/hsa:8578/hsa:487/hsa:1850/hsa:29933	9
hsa04530	Tight junction	10/317	195/9169	0.138257	0.999879	ENSG00000049759/ENSG00000143375/ENSG00000156232/ENSG00000197822/ENSG00000082126/ENSG00000124171/ENSG00000163347/ENSG00000113946/ENSG00000223509/ENSG00000106404	NEDD4L/CGN/WHAMM/OCLN/MPP4/PARD6B/CLDN1/CLDN16/AC135983.2/CLDN15	hsa:23327/hsa:57530/hsa:123720/hsa:100506658/hsa:58538/hsa:84612/hsa:9076/hsa:10686/hsa:123720/hsa:24146	10
hsa00340	Histidine metabolism	2/317	19/9169	0.138704	0.999879	ENSG00000189221/ENSG00000150540	MAOA/HNMT	hsa:4128/hsa:3176	2
hsa04726	Serotonergic synapse	6/317	102/9169	0.141272	0.999879	ENSG00000168970/ENSG00000189221/ENSG00000168243/ENSG00000101333/ENSG00000162728/ENSG00000179546	JMJD7-PLA2G4B/MAOA/GNG4/PLCB4/KCNJ9/HTR1D	hsa:100137049/hsa:4128/hsa:2786/hsa:5332/hsa:3765/hsa:3352	6
hsa05321	Inflammatory bowel disease	4/317	59/9169	0.146383	0.999879	ENSG00000168811/ENSG00000187554/ENSG00000115008/ENSG00000138378	IL12A/TLR5/IL1A/STAT4	hsa:3592/hsa:7100/hsa:3552/hsa:6775	4
hsa00590	Arachidonic acid metabolism	4/317	60/9169	0.152859	0.999879	ENSG00000100031/ENSG00000168970/ENSG00000120915/ENSG00000163803	GGT1/JMJD7-PLA2G4B/EPHX2/PLB1	hsa:2678/hsa:100137049/hsa:2053/hsa:151056	4
hsa05150	Staphylococcus aureus infection	5/317	82/9169	0.153677	0.999879	ENSG00000125730/ENSG00000197405/ENSG00000160255/ENSG00000127241/ENSG00000131737	C3/C5AR1/ITGB2/MASP1/KRT34	hsa:718/hsa:728/hsa:3689/hsa:5648/hsa:3885	5
hsa05203	Viral carcinogenesis	12/317	249/9169	0.154074	0.999879	ENSG00000124635/ENSG00000125730/ENSG00000158373/ENSG00000117461/ENSG00000180596/ENSG00000233822/ENSG00000197903/ENSG00000273802/ENSG00000261716/ENSG00000274290/ENSG00000118971/ENSG00000100429	HIST1H2BJ/C3/HIST1H2BD/PIK3R3/HIST1H2BC/HIST1H2BN/HIST1H2BK/HIST1H2BG/HIST2H2BC/HIST1H2BE/CCND2/HDAC10	hsa:8970/hsa:718/hsa:3017/hsa:8503/hsa:8343/hsa:8341/hsa:85236/hsa:8343/hsa:3018/hsa:8343/hsa:894/hsa:83933	12
hsa00562	Inositol phosphate metabolism	5/317	83/9169	0.159233	0.999879	ENSG00000040933/ENSG00000274602/ENSG00000101333/ENSG00000167103/ENSG00000149527	INPP4A/PI4KAP1/PLCB4/PIP5KL1/PLCH2	hsa:3631/hsa:5297/hsa:5332/hsa:138429/hsa:9651	5
hsa00480	Glutathione metabolism	4/317	61/9169	0.159441	0.999879	ENSG00000166825/ENSG00000100031/ENSG00000128965/ENSG00000115758	ANPEP/GGT1/CHAC1/ODC1	hsa:290/hsa:2678/hsa:79094/hsa:4953	4
hsa00592	alpha-Linolenic acid metabolism	2/317	21/9169	0.163019	0.999879	ENSG00000168970/ENSG00000163803	JMJD7-PLA2G4B/PLB1	hsa:100137049/hsa:151056	2
hsa04930	Type II diabetes mellitus	3/317	43/9169	0.185171	0.999879	ENSG00000117461/ENSG00000185338/ENSG00000156510	PIK3R3/SOCS1/HKDC1	hsa:8503/hsa:8651/hsa:80201	3
hsa04927	Cortisol synthesis and secretion	4/317	65/9169	0.186755	0.999879	ENSG00000144959/ENSG00000140459/ENSG00000101333/ENSG00000100346	NCEH1/CYP11A1/PLCB4/CACNA1I	hsa:57552/hsa:1583/hsa:5332/hsa:8911	4
hsa00531	Glycosaminoglycan degradation	2/317	24/9169	0.200703	0.999879	ENSG00000173083/ENSG00000241489	HPSE/AC244197.3	hsa:10855/hsa:3423	2
hsa04664	Fc epsilon RI signaling pathway	4/317	67/9169	0.200945	0.999879	ENSG00000117461/ENSG00000141968/ENSG00000168970/ENSG00000164400	PIK3R3/VAV1/JMJD7-PLA2G4B/CSF2	hsa:8503/hsa:7409/hsa:100137049/hsa:1437	4
hsa00591	Linoleic acid metabolism	2/317	25/9169	0.213486	0.999879	ENSG00000168970/ENSG00000163803	JMJD7-PLA2G4B/PLB1	hsa:100137049/hsa:151056	2
hsa04913	Ovarian steroidogenesis	3/317	47/9169	0.221063	0.999879	ENSG00000140465/ENSG00000168970/ENSG00000140459	CYP1A1/JMJD7-PLA2G4B/CYP11A1	hsa:1543/hsa:100137049/hsa:1583	3
hsa00250	Alanine, aspartate and glutamate metabolism	3/317	48/9169	0.230249	0.999879	ENSG00000237437/ENSG00000128683/ENSG00000183044	ASS1P12/GAD1/ABAT	hsa:445/hsa:2571/hsa:18	3
hsa02010	ABC transporters	3/317	48/9169	0.230249	0.999879	ENSG00000114770/ENSG00000179869/ENSG00000198691	ABCC5/ABCA13/ABCA4	hsa:10057/hsa:154664/hsa:24	3
hsa04061	Viral protein interaction with cytokine and cytokine receptor	4/317	72/9169	0.237704	0.999879	ENSG00000173530/ENSG00000162892/ENSG00000174564/ENSG00000126353	TNFRSF10D/IL24/IL20RB/CCR7	hsa:8793/hsa:11009/hsa:53833/hsa:1236	4
hsa00380	Tryptophan metabolism	3/317	49/9169	0.239505	0.999879	ENSG00000138356/ENSG00000140465/ENSG00000189221	AOX1/CYP1A1/MAOA	hsa:316/hsa:1543/hsa:4128	3
hsa04713	Circadian entrainment	5/317	97/9169	0.244415	0.999879	ENSG00000049246/ENSG00000168243/ENSG00000101333/ENSG00000162728/ENSG00000100346	PER3/GNG4/PLCB4/KCNJ9/CACNA1I	hsa:8863/hsa:2786/hsa:5332/hsa:3765/hsa:8911	5
hsa05134	Legionellosis	5/317	97/9169	0.244415	0.999879	ENSG00000168811/ENSG00000125730/ENSG00000013441/ENSG00000187554/ENSG00000160255	IL12A/C3/CLK1/TLR5/ITGB2	hsa:3592/hsa:718/hsa:1195/hsa:7100/hsa:3689	5
hsa00514	Other types of O-glycan biosynthesis	3/317	50/9169	0.248823	0.999879	ENSG00000147162/ENSG00000106003/ENSG00000163389	OGT/LFNG/POGLUT1	hsa:8473/hsa:3955/hsa:56983	3
hsa00790	Folate biosynthesis	2/317	28/9169	0.252201	0.999879	ENSG00000075643/ENSG00000178700	MOCOS/DHFR2	hsa:55034/hsa:200895	2
hsa05143	African trypanosomiasis	2/317	28/9169	0.252201	0.999879	ENSG00000168811/ENSG00000101333	IL12A/PLCB4	hsa:3592/hsa:5332	2
hsa04120	Ubiquitin mediated proteolysis	9/317	201/9169	0.260292	0.999879	ENSG00000049759/ENSG00000033178/ENSG00000276550/ENSG00000180229/ENSG00000185338/ENSG00000206149/ENSG00000274471/ENSG00000257279/ENSG00000261505	NEDD4L/UBA6/HERC2P2/HERC2P3/SOCS1/HERC2P9/AC242376.2/AC127164.1/AL031714.1	hsa:23327/hsa:55236/hsa:8924/hsa:8924/hsa:8651/hsa:8924/hsa:8924/hsa:26259/hsa:7329	9
hsa05202	Transcriptional misregulation in cancer	9/317	201/9169	0.260292	0.999879	ENSG00000058091/ENSG00000002745/ENSG00000007516/ENSG00000274750/ENSG00000127152/ENSG00000126752/ENSG00000164400/ENSG00000118971/ENSG00000273983	CDK14/WNT16/BAIAP3/HIST1H3E/BCL11B/SSX1/CSF2/CCND2/HIST1H3G	hsa:5218/hsa:51384/hsa:8938/hsa:8352/hsa:64919/hsa:6756/hsa:1437/hsa:894/hsa:8352	9
hsa00650	Butanoate metabolism	2/317	29/9169	0.265164	0.999879	ENSG00000128683/ENSG00000183044	GAD1/ABAT	hsa:2571/hsa:18	2
hsa04964	Proximal tubule bicarbonate reclamation	2/317	29/9169	0.265164	0.999879	ENSG00000018625/ENSG00000124253	ATP1A2/PCK1	hsa:477/hsa:5105	2
hsa04721	Synaptic vesicle cycle	4/317	76/9169	0.268158	0.999879	ENSG00000136854/ENSG00000073969/ENSG00000162383/ENSG00000099365	STXBP1/NSF/SLC1A7/STX1B	hsa:6812/hsa:4905/hsa:6512/hsa:112755	4
hsa04010	MAPK signaling pathway	14/317	337/9169	0.277069	0.999879	ENSG00000196083/ENSG00000138834/ENSG00000006062/ENSG00000138166/ENSG00000058335/ENSG00000168970/ENSG00000170962/ENSG00000115008/ENSG00000143674/ENSG00000134259/ENSG00000162344/ENSG00000100346/ENSG00000184545/ENSG00000269706	IL1RAP/MAPK8IP3/MAP3K14/DUSP5/RASGRF1/JMJD7-PLA2G4B/PDGFD/IL1A/MAP3K21/NGF/FGF19/CACNA1I/DUSP8/AC008687.6	hsa:3556/hsa:23162/hsa:9020/hsa:1847/hsa:5923/hsa:100137049/hsa:80310/hsa:3552/hsa:84451/hsa:4803/hsa:9965/hsa:8911/hsa:1850/hsa:4909	14
hsa04742	Taste transduction	3/317	53/9169	0.277071	0.999879	ENSG00000101333/ENSG00000179546/ENSG00000115252	PLCB4/HTR1D/PDE1A	hsa:5332/hsa:3352/hsa:5136	3
hsa00500	Starch and sucrose metabolism	2/317	30/9169	0.278127	0.999879	ENSG00000169299/ENSG00000156510	PGM2/HKDC1	hsa:55276/hsa:80201	2
hsa03083	Polycomb repressive complex	5/317	103/9169	0.2841	0.999879	ENSG00000102098/ENSG00000108799/ENSG00000147162/ENSG00000185619/ENSG00000198879	SCML2/EZH1/OGT/PCGF3/SFMBT2	hsa:10389/hsa:2145/hsa:8473/hsa:10336/hsa:57713	5
hsa04064	NF-kappa B signaling pathway	5/317	103/9169	0.2841	0.999879	ENSG00000006062/ENSG00000262580/ENSG00000131080/ENSG00000198286/ENSG00000261505	MAP3K14/AC087741.1/EDA2R/CARD11/AL031714.1	hsa:9020/hsa:79092/hsa:60401/hsa:84433/hsa:7329	5
hsa00330	Arginine and proline metabolism	3/317	54/9169	0.286561	0.999879	ENSG00000115758/ENSG00000189221/ENSG00000131730	ODC1/MAOA/CKMT2	hsa:4953/hsa:4128/hsa:1160	3
hsa04261	Adrenergic signaling in cardiomyocytes	7/317	156/9169	0.294735	0.999879	ENSG00000170214/ENSG00000018625/ENSG00000095794/ENSG00000101333/ENSG00000183023/ENSG00000196296/ENSG00000100678	ADRA1B/ATP1A2/CREM/PLCB4/SLC8A1/ATP2A1/SLC8A3	hsa:147/hsa:477/hsa:1390/hsa:5332/hsa:6546/hsa:487/hsa:6547	7
hsa03266	Virion - Herpesvirus	1/317	9169-10-01	0.296737	0.999879	ENSG00000085514	PILRA	hsa:29992	1
hsa04640	Hematopoietic cell lineage	4/317	80/9169	0.299258	0.999879	ENSG00000166825/ENSG00000115008/ENSG00000196549/ENSG00000164400	ANPEP/IL1A/MME/CSF2	hsa:290/hsa:3552/hsa:4311/hsa:1437	4
hsa05410	Hypertrophic cardiomyopathy	5/317	106/9169	0.304393	0.999879	ENSG00000198947/ENSG00000183023/ENSG00000196296/ENSG00000115221/ENSG00000100678	DMD/SLC8A1/ATP2A1/ITGB6/SLC8A3	hsa:1756/hsa:6546/hsa:487/hsa:3694/hsa:6547	5
hsa04072	Phospholipase D signaling pathway	7/317	159/9169	0.311334	0.999879	ENSG00000008256/ENSG00000157680/ENSG00000120899/ENSG00000117461/ENSG00000168970/ENSG00000170962/ENSG00000101333	CYTH3/DGKI/PTK2B/PIK3R3/JMJD7-PLA2G4B/PDGFD/PLCB4	hsa:9265/hsa:9162/hsa:2185/hsa:8503/hsa:100137049/hsa:80310/hsa:5332	7
hsa04814	Motor proteins	10/317	239/9169	0.313472	0.999879	ENSG00000125971/ENSG00000264364/ENSG00000186185/ENSG00000169994/ENSG00000197653/ENSG00000167306/ENSG00000128641/ENSG00000105877/ENSG00000196169/ENSG00000237972	DYNLRB1/DYNLL2/KIF18B/MYO7B/DNAH10/MYO5B/MYO1B/DNAH11/KIF19/TUBG1P	hsa:83658/hsa:140735/hsa:146909/hsa:4648/hsa:196385/hsa:4645/hsa:4430/hsa:8701/hsa:124602/hsa:7283	10
hsa04727	GABAergic synapse	4/317	82/9169	0.314973	0.999879	ENSG00000073969/ENSG00000168243/ENSG00000128683/ENSG00000183044	NSF/GNG4/GAD1/ABAT	hsa:4905/hsa:2786/hsa:2571/hsa:18	4
hsa00052	Galactose metabolism	2/317	33/9169	0.316868	0.999879	ENSG00000169299/ENSG00000156510	PGM2/HKDC1	hsa:55276/hsa:80201	2
hsa04270	Vascular smooth muscle contraction	6/317	134/9169	0.318233	0.999879	ENSG00000120937/ENSG00000170214/ENSG00000168970/ENSG00000101333/ENSG00000160013/ENSG00000101306	NPPB/ADRA1B/JMJD7-PLA2G4B/PLCB4/PTGIR/MYLK2	hsa:4879/hsa:147/hsa:100137049/hsa:5332/hsa:5739/hsa:85366	6
hsa00130	Ubiquinone and other terpenoid-quinone biosynthesis	1/317	9169-11-01	0.321077	0.999879	ENSG00000119723	COQ6	hsa:51004	1
hsa01523	Antifolate resistance	2/317	34/9169	0.329688	0.999879	ENSG00000114770/ENSG00000178700	ABCC5/DHFR2	hsa:10057/hsa:200895	2
hsa04022	cGMP-PKG signaling pathway	8/317	189/9169	0.330251	0.999879	ENSG00000120937/ENSG00000170214/ENSG00000018625/ENSG00000101333/ENSG00000183023/ENSG00000101306/ENSG00000196296/ENSG00000100678	NPPB/ADRA1B/ATP1A2/PLCB4/SLC8A1/MYLK2/ATP2A1/SLC8A3	hsa:4879/hsa:147/hsa:477/hsa:5332/hsa:6546/hsa:85366/hsa:487/hsa:6547	8
hsa05140	Leishmaniasis	4/317	84/9169	0.330758	0.999879	ENSG00000168811/ENSG00000125730/ENSG00000115008/ENSG00000160255	IL12A/C3/IL1A/ITGB2	hsa:3592/hsa:718/hsa:3552/hsa:3689	4
hsa04724	Glutamatergic synapse	5/317	111/9169	0.338649	0.999879	ENSG00000162383/ENSG00000168970/ENSG00000168243/ENSG00000101333/ENSG00000162105	SLC1A7/JMJD7-PLA2G4B/GNG4/PLCB4/SHANK2	hsa:6512/hsa:100137049/hsa:2786/hsa:5332/hsa:22941	5
hsa05412	Arrhythmogenic right ventricular cardiomyopathy	5/317	111/9169	0.338649	0.999879	ENSG00000198947/ENSG00000183023/ENSG00000196296/ENSG00000115221/ENSG00000100678	DMD/SLC8A1/ATP2A1/ITGB6/SLC8A3	hsa:1756/hsa:6546/hsa:487/hsa:3694/hsa:6547	5
hsa04611	Platelet activation	6/317	138/9169	0.342855	0.999879	ENSG00000117461/ENSG00000168970/ENSG00000110799/ENSG00000101333/ENSG00000160013/ENSG00000101306	PIK3R3/JMJD7-PLA2G4B/VWF/PLCB4/PTGIR/MYLK2	hsa:8503/hsa:100137049/hsa:7450/hsa:5332/hsa:5739/hsa:85366	6
hsa05414	Dilated cardiomyopathy	5/317	113/9169	0.352448	0.999879	ENSG00000198947/ENSG00000183023/ENSG00000196296/ENSG00000115221/ENSG00000100678	DMD/SLC8A1/ATP2A1/ITGB6/SLC8A3	hsa:1756/hsa:6546/hsa:487/hsa:3694/hsa:6547	5
hsa00983	Drug metabolism - other enzymes	4/317	88/9169	0.362425	0.999879	ENSG00000228695/ENSG00000158125/ENSG00000158825/ENSG00000260765	CES1P1/XDH/CDA/CES1P2	hsa:1066/hsa:7498/hsa:978/hsa:1066	4
hsa03460	Fanconi anemia pathway	3/317	62/9169	0.362869	0.999879	ENSG00000144554/ENSG00000139618/ENSG00000181544	FANCD2/BRCA2/FANCB	hsa:2177/hsa:675/hsa:2187	3
hsa04130	SNARE interactions in vesicular transport	2/317	38/9169	0.380194	0.999879	ENSG00000139190/ENSG00000099365	VAMP1/STX1B	hsa:9341/hsa:112755	2
hsa01250	Biosynthesis of nucleotide sugars	2/317	39/9169	0.39258	0.999879	ENSG00000169299/ENSG00000156510	PGM2/HKDC1	hsa:55276/hsa:80201	2
hsa05332	Graft-versus-host disease	2/317	39/9169	0.39258	0.999879	ENSG00000115008/ENSG00000180644	IL1A/PRF1	hsa:3552/hsa:5551	2
hsa00980	Metabolism of xenobiotics by cytochrome P450	3/317	66/9169	0.40068	0.999879	ENSG00000117594/ENSG00000140465/ENSG00000162482	HSD11B1/CYP1A1/AKR7A3	hsa:3290/hsa:1543/hsa:22977	3
hsa04380	Osteoclast differentiation	5/317	120/9169	0.400842	0.999879	ENSG00000006062/ENSG00000117461/ENSG00000185338/ENSG00000115008/ENSG00000196296	MAP3K14/PIK3R3/SOCS1/IL1A/ATP2A1	hsa:9020/hsa:8503/hsa:8651/hsa:3552/hsa:487	5
hsa05416	Viral myocarditis	4/317	94/9169	0.409774	0.999879	ENSG00000160255/ENSG00000198947/ENSG00000154639/ENSG00000180644	ITGB2/DMD/CXADR/PRF1	hsa:3689/hsa:1756/hsa:1525/hsa:5551	4
hsa04978	Mineral absorption	3/317	67/9169	0.410043	0.999879	ENSG00000018625/ENSG00000183023/ENSG00000100678	ATP1A2/SLC8A1/SLC8A3	hsa:477/hsa:6546/hsa:6547	3
hsa04917	Prolactin signaling pathway	3/317	68/9169	0.419361	0.999879	ENSG00000117461/ENSG00000185338/ENSG00000118971	PIK3R3/SOCS1/CCND2	hsa:8503/hsa:8651/hsa:894	3
hsa05320	Autoimmune thyroid disease	2/317	42/9169	0.429035	0.999879	ENSG00000042832/ENSG00000180644	TG/PRF1	hsa:7038/hsa:5551	2
hsa05330	Allograft rejection	2/317	42/9169	0.429035	0.999879	ENSG00000168811/ENSG00000180644	IL12A/PRF1	hsa:3592/hsa:5551	2
hsa05142	Chagas disease	4/317	97/9169	0.433205	0.999879	ENSG00000168811/ENSG00000125730/ENSG00000117461/ENSG00000101333	IL12A/C3/PIK3R3/PLCB4	hsa:3592/hsa:718/hsa:8503/hsa:5332	4
hsa04672	Intestinal immune network for IgA production	2/317	43/9169	0.440931	0.999879	ENSG00000006062/ENSG00000162896	MAP3K14/PIGR	hsa:9020/hsa:5284	2
hsa04962	Vasopressin-regulated water reabsorption	2/317	43/9169	0.440931	0.999879	ENSG00000264364/ENSG00000073969	DYNLL2/NSF	hsa:140735/hsa:4905	2
hsa05144	Malaria	2/317	43/9169	0.440931	0.999879	ENSG00000168811/ENSG00000160255	IL12A/ITGB2	hsa:3592/hsa:3689	2
hsa00730	Thiamine metabolism	1/317	17/9169	0.45046	0.999879	ENSG00000196511	TPK1	hsa:27010	1
hsa04950	Maturity onset diabetes of the young	1/317	17/9169	0.45046	0.999879	ENSG00000007372	PAX6	hsa:5080	1
hsa04977	Vitamin digestion and absorption	1/317	17/9169	0.45046	0.999879	ENSG00000163803	PLB1	hsa:151056	1
hsa04912	GnRH signaling pathway	4/317	100/9169	0.456379	0.999879	ENSG00000120899/ENSG00000113070/ENSG00000168970/ENSG00000101333	PTK2B/HBEGF/JMJD7-PLA2G4B/PLCB4	hsa:2185/hsa:1839/hsa:100137049/hsa:5332	4
hsa04260	Cardiac muscle contraction	4/317	101/9169	0.464035	0.999879	ENSG00000018625/ENSG00000183023/ENSG00000196296/ENSG00000100678	ATP1A2/SLC8A1/ATP2A1/SLC8A3	hsa:477/hsa:6546/hsa:487/hsa:6547	4
hsa04925	Aldosterone synthesis and secretion	4/317	101/9169	0.464035	0.999879	ENSG00000018625/ENSG00000140459/ENSG00000101333/ENSG00000100346	ATP1A2/CYP11A1/PLCB4/CACNA1I	hsa:477/hsa:1583/hsa:5332/hsa:8911	4
hsa04062	Chemokine signaling pathway	7/317	186/9169	0.464362	0.999879	ENSG00000120899/ENSG00000155849/ENSG00000117461/ENSG00000141968/ENSG00000168243/ENSG00000101333/ENSG00000126353	PTK2B/ELMO1/PIK3R3/VAV1/GNG4/PLCB4/CCR7	hsa:2185/hsa:9844/hsa:8503/hsa:7409/hsa:2786/hsa:5332/hsa:1236	7
hsa00561	Glycerolipid metabolism	3/317	73/9169	0.465142	0.999879	ENSG00000157680/ENSG00000100344/ENSG00000172197	DGKI/PNPLA3/MBOAT1	hsa:9162/hsa:80339/hsa:154141	3
hsa05218	Melanoma	3/317	73/9169	0.465142	0.999879	ENSG00000117461/ENSG00000170962/ENSG00000162344	PIK3R3/PDGFD/FGF19	hsa:8503/hsa:80310/hsa:9965	3
hsa04660	T cell receptor signaling pathway	5/317	130/9169	0.469133	0.999879	ENSG00000006062/ENSG00000117461/ENSG00000141968/ENSG00000198286/ENSG00000164400	MAP3K14/PIK3R3/VAV1/CARD11/CSF2	hsa:9020/hsa:8503/hsa:7409/hsa:84433/hsa:1437	5
hsa00604	Glycosphingolipid biosynthesis - ganglio series	1/317	18/9169	0.469494	0.999879	ENSG00000184005	ST6GALNAC3	hsa:256435	1
hsa05219	Bladder cancer	2/317	46/9169	0.475777	0.999879	ENSG00000113070/ENSG00000196730	HBEGF/DAPK1	hsa:1839/hsa:1612	2
hsa04918	Thyroid hormone synthesis	3/317	76/9169	0.491845	0.999879	ENSG00000018625/ENSG00000042832/ENSG00000101333	ATP1A2/TG/PLCB4	hsa:477/hsa:7038/hsa:5332	3
hsa04810	Regulation of actin cytoskeleton	10/317	278/9169	0.495153	0.999879	ENSG00000183856/ENSG00000117461/ENSG00000141968/ENSG00000170962/ENSG00000160255/ENSG00000156886/ENSG00000140678/ENSG00000162344/ENSG00000101306/ENSG00000115221	IQGAP3/PIK3R3/VAV1/PDGFD/ITGB2/ITGAD/ITGAX/FGF19/MYLK2/ITGB6	hsa:128239/hsa:8503/hsa:7409/hsa:80310/hsa:3689/hsa:3681/hsa:3687/hsa:9965/hsa:85366/hsa:3694	10
hsa00513	Various types of N-glycan biosynthesis	2/317	48/9169	0.498265	0.999879	ENSG00000086848/ENSG00000139044	ALG9/B4GALNT3	hsa:79796/hsa:283358	2
hsa00565	Ether lipid metabolism	2/317	48/9169	0.498265	0.999879	ENSG00000168970/ENSG00000163803	JMJD7-PLA2G4B/PLB1	hsa:100137049/hsa:151056	2
hsa05130	Pathogenic Escherichia coli infection	9/317	250/9169	0.499211	0.999879	ENSG00000008256/ENSG00000187554/ENSG00000197822/ENSG00000162711/ENSG00000163347/ENSG00000167306/ENSG00000113946/ENSG00000128641/ENSG00000106404	CYTH3/TLR5/OCLN/NLRP3/CLDN1/MYO5B/CLDN16/MYO1B/CLDN15	hsa:9265/hsa:7100/hsa:100506658/hsa:114548/hsa:9076/hsa:4645/hsa:10686/hsa:4430/hsa:24146	9
hsa04217	Necroptosis	7/317	193/9169	0.503366	0.999879	ENSG00000188486/ENSG00000168970/ENSG00000162711/ENSG00000115008/ENSG00000138378/ENSG00000203812/ENSG00000272196	H2AFX/JMJD7-PLA2G4B/NLRP3/IL1A/STAT4/HIST2H2AA3/HIST2H2AA4	hsa:3014/hsa:100137049/hsa:114548/hsa:3552/hsa:6775/hsa:723790/hsa:723790	7
hsa04510	Focal adhesion	9/317	251/9169	0.504061	0.999879	ENSG00000117461/ENSG00000058335/ENSG00000141968/ENSG00000170962/ENSG00000110799/ENSG00000050555/ENSG00000101306/ENSG00000118971/ENSG00000115221	PIK3R3/RASGRF1/VAV1/PDGFD/VWF/LAMC3/MYLK2/CCND2/ITGB6	hsa:8503/hsa:5923/hsa:7409/hsa:80310/hsa:7450/hsa:10319/hsa:85366/hsa:894/hsa:3694	9
hsa00603	Glycosphingolipid biosynthesis - globo and isoglobo series	1/317	20/9169	0.505614	0.999879	ENSG00000174951	FUT1	hsa:2523	1
hsa05135	Yersinia infection	6/317	165/9169	0.508896	0.999879	ENSG00000120899/ENSG00000214944/ENSG00000155849/ENSG00000117461/ENSG00000141968/ENSG00000162711	PTK2B/ARHGEF28/ELMO1/PIK3R3/VAV1/NLRP3	hsa:2185/hsa:64283/hsa:9844/hsa:8503/hsa:7409/hsa:114548	6
hsa04662	B cell receptor signaling pathway	3/317	78/9169	0.509278	0.999879	ENSG00000117461/ENSG00000141968/ENSG00000198286	PIK3R3/VAV1/CARD11	hsa:8503/hsa:7409/hsa:84433	3
hsa04911	Insulin secretion	3/317	79/9169	0.517877	0.999879	ENSG00000018625/ENSG00000101333/ENSG00000186472	ATP1A2/PLCB4/PCLO	hsa:477/hsa:5332/hsa:27445	3
hsa04970	Salivary secretion	3/317	79/9169	0.517877	0.999879	ENSG00000170214/ENSG00000018625/ENSG00000101333	ADRA1B/ATP1A2/PLCB4	hsa:147/hsa:477/hsa:5332	3
hsa00061	Fatty acid biosynthesis	1/317	21/9169	0.522744	0.999879	ENSG00000152463	OLAH	hsa:55301	1
hsa00770	Pantothenate and CoA biosynthesis	1/317	21/9169	0.522744	0.999879	ENSG00000112303	VNN2	hsa:8875	1
hsa04210	Apoptosis	6/317	168/9169	0.526614	0.999879	ENSG00000006062/ENSG00000117461/ENSG00000172543/ENSG00000163554/ENSG00000134259/ENSG00000180644	MAP3K14/PIK3R3/CTSW/SPTA1/NGF/PRF1	hsa:9020/hsa:8503/hsa:1521/hsa:6708/hsa:4803/hsa:5551	6
hsa00260	Glycine, serine and threonine metabolism	2/317	51/9169	0.530819	0.999879	ENSG00000189221/ENSG00000131480	MAOA/AOC2	hsa:4128/hsa:314	2
hsa00520	Amino sugar and nucleotide sugar metabolism	2/317	51/9169	0.530819	0.999879	ENSG00000169299/ENSG00000156510	PGM2/HKDC1	hsa:55276/hsa:80201	2
hsa04923	Regulation of lipolysis in adipocytes	2/317	51/9169	0.530819	0.999879	ENSG00000170323/ENSG00000117461	FABP4/PIK3R3	hsa:2167/hsa:8503	2
hsa04625	C-type lectin receptor signaling pathway	4/317	110/9169	0.530993	0.999879	ENSG00000168811/ENSG00000006062/ENSG00000117461/ENSG00000162711	IL12A/MAP3K14/PIK3R3/NLRP3	hsa:3592/hsa:9020/hsa:8503/hsa:114548	4
hsa04725	Cholinergic synapse	4/317	111/9169	0.538183	0.999879	ENSG00000117461/ENSG00000184156/ENSG00000168243/ENSG00000101333	PIK3R3/KCNQ3/GNG4/PLCB4	hsa:8503/hsa:3786/hsa:2786/hsa:5332	4
hsa04931	Insulin resistance	4/317	111/9169	0.538183	0.999879	ENSG00000147162/ENSG00000117461/ENSG00000232043/ENSG00000124253	OGT/PIK3R3/AL133230.1/PCK1	hsa:8473/hsa:8503/hsa:5770/hsa:5105	4
hsa05032	Morphine addiction	3/317	82/9169	0.543178	0.999879	ENSG00000168243/ENSG00000162728/ENSG00000115252	GNG4/KCNJ9/PDE1A	hsa:2786/hsa:3765/hsa:5136	3
hsa04919	Thyroid hormone signaling pathway	5/317	142/9169	0.547565	0.999879	ENSG00000147100/ENSG00000018625/ENSG00000117461/ENSG00000101333/ENSG00000196296	SLC16A2/ATP1A2/PIK3R3/PLCB4/ATP2A1	hsa:6567/hsa:477/hsa:8503/hsa:5332/hsa:487	5
hsa05230	Central carbon metabolism in cancer	3/317	83/9169	0.55144	0.999879	ENSG00000141526/ENSG00000117461/ENSG00000156510	SLC16A3/PIK3R3/HKDC1	hsa:9123/hsa:8503/hsa:80201	3
hsa00534	Glycosaminoglycan biosynthesis - heparan sulfate / heparin	1/317	23/9169	0.555249	0.999879	ENSG00000138604	GLCE	hsa:26035	1
hsa05204	Chemical carcinogenesis - DNA adducts	2/317	54/9169	0.56191	0.999879	ENSG00000117594/ENSG00000140465	HSD11B1/CYP1A1	hsa:3290/hsa:1543	2
hsa04350	TGF-beta signaling pathway	4/317	115/9169	0.566375	0.999879	ENSG00000116985/ENSG00000139269/ENSG00000163083/ENSG00000156466	BMP8B/INHBE/INHBB/GDF6	hsa:656/hsa:83729/hsa:3625/hsa:392255	4
hsa04360	Axon guidance	7/317	205/9169	0.567844	0.999879	ENSG00000138623/ENSG00000012171/ENSG00000076356/ENSG00000182580/ENSG00000117461/ENSG00000124171/ENSG00000187122	SEMA7A/SEMA3B/PLXNA2/EPHB3/PIK3R3/PARD6B/SLIT1	hsa:8482/hsa:7869/hsa:5362/hsa:2049/hsa:8503/hsa:84612/hsa:6585	7
hsa00100	Steroid biosynthesis	1/317	24/9169	0.570664	0.999879	ENSG00000116133	DHCR24	hsa:1718	1
hsa03082	ATP-dependent chromatin remodeling	5/317	146/9169	0.572477	0.999879	ENSG00000188486/ENSG00000110987/ENSG00000203812/ENSG00000272196/ENSG00000099954	H2AFX/BCL7A/HIST2H2AA3/HIST2H2AA4/CECR2	hsa:3014/hsa:605/hsa:723790/hsa:723790/hsa:27443	5
hsa04015	Rap1 signaling pathway	8/317	237/9169	0.578716	0.999879	ENSG00000117461/ENSG00000141968/ENSG00000124171/ENSG00000170962/ENSG00000160255/ENSG00000134259/ENSG00000101333/ENSG00000162344	PIK3R3/VAV1/PARD6B/PDGFD/ITGB2/NGF/PLCB4/FGF19	hsa:8503/hsa:7409/hsa:84612/hsa:80310/hsa:3689/hsa:4803/hsa:5332/hsa:9965	8
hsa00830	Retinol metabolism	2/317	56/9169	0.581805	0.999879	ENSG00000138356/ENSG00000140465	AOX1/CYP1A1	hsa:316/hsa:1543	2
hsa05323	Rheumatoid arthritis	3/317	87/9169	0.583588	0.999879	ENSG00000115008/ENSG00000160255/ENSG00000164400	IL1A/ITGB2/CSF2	hsa:3552/hsa:3689/hsa:1437	3
hsa00600	Sphingolipid metabolism	2/317	57/9169	0.591501	0.999879	ENSG00000177076/ENSG00000103056	ACER2/SMPD3	hsa:340485/hsa:55512	2
hsa04730	Long-term depression	2/317	57/9169	0.591501	0.999879	ENSG00000168970/ENSG00000101333	JMJD7-PLA2G4B/PLCB4	hsa:100137049/hsa:5332	2
hsa04371	Apelin signaling pathway	5/317	150/9169	0.596662	0.999879	ENSG00000168243/ENSG00000101333/ENSG00000183023/ENSG00000101306/ENSG00000100678	GNG4/PLCB4/SLC8A1/MYLK2/SLC8A3	hsa:2786/hsa:5332/hsa:6546/hsa:85366/hsa:6547	5
hsa01521	EGFR tyrosine kinase inhibitor resistance	3/317	89/9169	0.599105	0.999879	ENSG00000167601/ENSG00000117461/ENSG00000170962	AXL/PIK3R3/PDGFD	hsa:558/hsa:8503/hsa:80310	3
hsa04971	Gastric acid secretion	3/317	89/9169	0.599105	0.999879	ENSG00000018625/ENSG00000101333/ENSG00000101306	ATP1A2/PLCB4/MYLK2	hsa:477/hsa:5332/hsa:85366	3
hsa04972	Pancreatic secretion	3/317	89/9169	0.599105	0.999879	ENSG00000018625/ENSG00000101333/ENSG00000196296	ATP1A2/PLCB4/ATP2A1	hsa:477/hsa:5332/hsa:487	3
hsa00510	N-Glycan biosynthesis	2/317	58/9169	0.601029	0.999879	ENSG00000086848/ENSG00000139133	ALG9/ALG10	hsa:79796/hsa:84920	2
hsa00982	Drug metabolism - cytochrome P450	2/317	58/9169	0.601029	0.999879	ENSG00000138356/ENSG00000189221	AOX1/MAOA	hsa:316/hsa:4128	2
hsa04390	Hippo signaling pathway	6/317	182/9169	0.605475	0.999879	ENSG00000116985/ENSG00000002745/ENSG00000124171/ENSG00000160255/ENSG00000118971/ENSG00000156466	BMP8B/WNT16/PARD6B/ITGB2/CCND2/GDF6	hsa:656/hsa:51384/hsa:84612/hsa:3689/hsa:894/hsa:392255	6
hsa00010	Glycolysis / Gluconeogenesis	3/317	90/9169	0.606721	0.999879	ENSG00000169299/ENSG00000156510/ENSG00000124253	PGM2/HKDC1/PCK1	hsa:55276/hsa:80201/hsa:5105	3
hsa04512	ECM-receptor interaction	3/317	90/9169	0.606721	0.999879	ENSG00000110799/ENSG00000050555/ENSG00000115221	VWF/LAMC3/ITGB6	hsa:7450/hsa:10319/hsa:3694	3
hsa05131	Shigellosis	11/317	338/9169	0.625736	0.999879	ENSG00000008256/ENSG00000125730/ENSG00000155849/ENSG00000117461/ENSG00000187554/ENSG00000162711/ENSG00000274750/ENSG00000101333/ENSG00000164400/ENSG00000156510/ENSG00000273983	CYTH3/C3/ELMO1/PIK3R3/TLR5/NLRP3/HIST1H3E/PLCB4/CSF2/HKDC1/HIST1H3G	hsa:9265/hsa:718/hsa:9844/hsa:8503/hsa:7100/hsa:114548/hsa:8352/hsa:5332/hsa:1437/hsa:80201/hsa:8352	11
hsa04910	Insulin signaling pathway	5/317	155/9169	0.625794	0.999879	ENSG00000117461/ENSG00000185338/ENSG00000232043/ENSG00000156510/ENSG00000124253	PIK3R3/SOCS1/AL133230.1/HKDC1/PCK1	hsa:8503/hsa:8651/hsa:5770/hsa:80201/hsa:5105	5
hsa04936	Alcoholic liver disease	4/317	124/9169	0.626171	0.999879	ENSG00000168811/ENSG00000125730/ENSG00000006062/ENSG00000197405	IL12A/C3/MAP3K14/C5AR1	hsa:3592/hsa:718/hsa:9020/hsa:728	4
hsa04934	Cushing syndrome	5/317	157/9169	0.637088	0.999879	ENSG00000144959/ENSG00000002745/ENSG00000140459/ENSG00000101333/ENSG00000100346	NCEH1/WNT16/CYP11A1/PLCB4/CACNA1I	hsa:57552/hsa:51384/hsa:1583/hsa:5332/hsa:8911	5
hsa00220	Arginine biosynthesis	1/317	29/9169	0.640107	0.999879	ENSG00000237437	ASS1P12	hsa:445	1
hsa04915	Estrogen signaling pathway	5/317	159/9169	0.648172	0.999879	ENSG00000113070/ENSG00000117461/ENSG00000101333/ENSG00000162728/ENSG00000131737	HBEGF/PIK3R3/PLCB4/KCNJ9/KRT34	hsa:1839/hsa:8503/hsa:5332/hsa:3765/hsa:3885	5
hsa04620	Toll-like receptor signaling pathway	3/317	96/9169	0.650372	0.999879	ENSG00000168811/ENSG00000117461/ENSG00000187554	IL12A/PIK3R3/TLR5	hsa:3592/hsa:8503/hsa:7100	3
hsa04728	Dopaminergic synapse	4/317	128/9169	0.651009	0.999879	ENSG00000189221/ENSG00000168243/ENSG00000101333/ENSG00000162728	MAOA/GNG4/PLCB4/KCNJ9	hsa:4128/hsa:2786/hsa:5332/hsa:3765	4
hsa00670	One carbon pool by folate	1/317	30/9169	0.652589	0.999879	ENSG00000178700	DHFR2	hsa:200895	1
hsa05160	Hepatitis C	5/317	160/9169	0.653634	0.999879	ENSG00000117461/ENSG00000197822/ENSG00000163347/ENSG00000113946/ENSG00000106404	PIK3R3/OCLN/CLDN1/CLDN16/CLDN15	hsa:8503/hsa:100506658/hsa:9076/hsa:10686/hsa:24146	5
hsa04340	Hedgehog signaling pathway	2/317	64/9169	0.654683	0.999879	ENSG00000054392/ENSG00000118971	HHAT/CCND2	hsa:55733/hsa:894	2
hsa04924	Renin secretion	2/317	64/9169	0.654683	0.999879	ENSG00000101333/ENSG00000115252	PLCB4/PDE1A	hsa:5332/hsa:5136	2
hsa04151	PI3K-Akt signaling pathway	12/317	378/9169	0.661803	0.999879	ENSG00000117461/ENSG00000159445/ENSG00000170962/ENSG00000110799/ENSG00000168243/ENSG00000134259/ENSG00000050555/ENSG00000162344/ENSG00000118971/ENSG00000115221/ENSG00000124253/ENSG00000269706	PIK3R3/THEM4/PDGFD/VWF/GNG4/NGF/LAMC3/FGF19/CCND2/ITGB6/PCK1/AC008687.6	hsa:8503/hsa:117145/hsa:80310/hsa:7450/hsa:2786/hsa:4803/hsa:10319/hsa:9965/hsa:894/hsa:3694/hsa:5105/hsa:4909	12
hsa04370	VEGF signaling pathway	2/317	66/9169	0.671244	0.999879	ENSG00000117461/ENSG00000168970	PIK3R3/JMJD7-PLA2G4B	hsa:8503/hsa:100137049	2
hsa00601	Glycosphingolipid biosynthesis - lacto and neolacto series	1/317	32/9169	0.676273	0.999879	ENSG00000174951	FUT1	hsa:2523	1
hsa04740	Olfactory transduction	3/317	100/9169	0.677501	0.999879	ENSG00000183023/ENSG00000100678/ENSG00000115252	SLC8A1/SLC8A3/PDE1A	hsa:6546/hsa:6547/hsa:5136	3
hsa00062	Fatty acid elongation	1/317	33/9169	0.687505	0.999879	ENSG00000159445	THEM4	hsa:117145	1
hsa04933	AGE-RAGE signaling pathway in diabetic complications	3/317	102/9169	0.690472	0.999879	ENSG00000117461/ENSG00000115008/ENSG00000101333	PIK3R3/IL1A/PLCB4	hsa:8503/hsa:3552/hsa:5332	3
hsa05162	Measles	4/317	135/9169	0.691775	0.999879	ENSG00000168811/ENSG00000117461/ENSG00000115008/ENSG00000118971	IL12A/PIK3R3/IL1A/CCND2	hsa:3592/hsa:8503/hsa:3552/hsa:894	4
hsa00240	Pyrimidine metabolism	2/317	69/9169	0.694874	0.999879	ENSG00000168032/ENSG00000158825	ENTPD3/CDA	hsa:956/hsa:978	2
hsa05221	Acute myeloid leukemia	2/317	69/9169	0.694874	0.999879	ENSG00000117461/ENSG00000164400	PIK3R3/CSF2	hsa:8503/hsa:1437	2
hsa01232	Nucleotide metabolism	3/317	103/9169	0.696809	0.999879	ENSG00000158125/ENSG00000168032/ENSG00000158825	XDH/ENTPD3/CDA	hsa:7498/hsa:956/hsa:978	3
hsa04926	Relaxin signaling pathway	4/317	136/9169	0.697315	0.999879	ENSG00000117461/ENSG00000137745/ENSG00000168243/ENSG00000101333	PIK3R3/MMP13/GNG4/PLCB4	hsa:8503/hsa:4322/hsa:2786/hsa:5332	4
hsa04014	Ras signaling pathway	8/317	266/9169	0.706543	0.999879	ENSG00000117461/ENSG00000058335/ENSG00000168970/ENSG00000170962/ENSG00000168243/ENSG00000134259/ENSG00000162344/ENSG00000269706	PIK3R3/RASGRF1/JMJD7-PLA2G4B/PDGFD/GNG4/NGF/FGF19/AC008687.6	hsa:8503/hsa:5923/hsa:100137049/hsa:80310/hsa:2786/hsa:4803/hsa:9965/hsa:4909	8
hsa03320	PPAR signaling pathway	2/317	71/9169	0.709838	0.999879	ENSG00000170323/ENSG00000124253	FABP4/PCK1	hsa:2167/hsa:5105	2
hsa00640	Propanoate metabolism	1/317	36/9169	0.718921	0.999879	ENSG00000183044	ABAT	hsa:18	1
hsa04921	Oxytocin signaling pathway	5/317	173/9169	0.719632	0.999879	ENSG00000142185/ENSG00000168970/ENSG00000101333/ENSG00000162728/ENSG00000101306	TRPM2/JMJD7-PLA2G4B/PLCB4/KCNJ9/MYLK2	hsa:7226/hsa:100137049/hsa:5332/hsa:3765/hsa:85366	5
hsa04928	Parathyroid hormone synthesis, secretion and action	3/317	107/9169	0.721178	0.999879	ENSG00000113070/ENSG00000137745/ENSG00000101333	HBEGF/MMP13/PLCB4	hsa:1839/hsa:4322/hsa:5332	3
hsa00030	Pentose phosphate pathway	1/317	37/9169	0.728677	0.999879	ENSG00000169299	PGM2	hsa:55276	1
hsa05152	Tuberculosis	5/317	175/9169	0.728948	0.999879	ENSG00000168811/ENSG00000125730/ENSG00000115008/ENSG00000160255/ENSG00000140678	IL12A/C3/IL1A/ITGB2/ITGAX	hsa:3592/hsa:718/hsa:3552/hsa:3689/hsa:3687	5
hsa04068	FoxO signaling pathway	4/317	142/9169	0.729056	0.999879	ENSG00000117461/ENSG00000147082/ENSG00000118971/ENSG00000124253	PIK3R3/CCNB3/CCND2/PCK1	hsa:8503/hsa:85417/hsa:894/hsa:5105	4
hsa05206	MicroRNAs in cancer	5/317	176/9169	0.733522	0.999879	ENSG00000088305/ENSG00000117461/ENSG00000185338/ENSG00000118971/ENSG00000261505	DNMT3B/PIK3R3/SOCS1/CCND2/AL031714.1	hsa:1789/hsa:8503/hsa:8651/hsa:894/hsa:7329	5
hsa05224	Breast cancer	4/317	143/9169	0.734097	0.999879	ENSG00000002745/ENSG00000117461/ENSG00000139618/ENSG00000162344	WNT16/PIK3R3/BRCA2/FGF19	hsa:51384/hsa:8503/hsa:675/hsa:9965	4
hsa04722	Neurotrophin signaling pathway	4/317	144/9169	0.739068	0.999879	ENSG00000117461/ENSG00000134259/ENSG00000007264/ENSG00000269706	PIK3R3/NGF/MATK/AC008687.6	hsa:8503/hsa:4803/hsa:4145/hsa:4909	4
hsa00020	Citrate cycle (TCA cycle)	1/317	39/9169	0.747188	0.999879	ENSG00000124253	PCK1	hsa:5105	1
hsa04710	Circadian rhythm	1/317	39/9169	0.747188	0.999879	ENSG00000049246	PER3	hsa:8863	1
hsa04976	Bile secretion	2/317	77/9169	0.751086	0.999879	ENSG00000144959/ENSG00000018625	NCEH1/ATP1A2	hsa:57552/hsa:477	2
hsa00230	Purine metabolism	4/317	148/9169	0.758252	0.999879	ENSG00000169299/ENSG00000158125/ENSG00000168032/ENSG00000115252	PGM2/XDH/ENTPD3/PDE1A	hsa:55276/hsa:7498/hsa:956/hsa:5136	4
hsa04024	cAMP signaling pathway	6/317	216/9169	0.763047	0.999879	ENSG00000018625/ENSG00000010310/ENSG00000117461/ENSG00000141968/ENSG00000196296/ENSG00000179546	ATP1A2/GIPR/PIK3R3/VAV1/ATP2A1/HTR1D	hsa:477/hsa:2696/hsa:8503/hsa:7409/hsa:487/hsa:3352	6
hsa00760	Nicotinate and nicotinamide metabolism	1/317	41/9169	0.76444	0.999879	ENSG00000138356	AOX1	hsa:316	1
hsa03030	DNA replication	1/317	41/9169	0.76444	0.999879	ENSG00000138346	DNA2	hsa:1763	1
hsa04666	Fc gamma R-mediated phagocytosis	3/317	115/9169	0.765315	0.999879	ENSG00000117461/ENSG00000141968/ENSG00000168970	PIK3R3/VAV1/JMJD7-PLA2G4B	hsa:8503/hsa:7409/hsa:100137049	3
hsa04935	Growth hormone synthesis, secretion and action	3/317	116/9169	0.770414	0.999879	ENSG00000117461/ENSG00000185338/ENSG00000101333	PIK3R3/SOCS1/PLCB4	hsa:8503/hsa:8651/hsa:5332	3
hsa00512	Mucin type O-glycan biosynthesis	1/317	42/9169	0.772621	0.999879	ENSG00000184005	ST6GALNAC3	hsa:256435	1
hsa04142	Lysosome	4/317	154/9169	0.784965	0.999879	ENSG00000172543/ENSG00000078081/ENSG00000196188/ENSG00000241489	CTSW/LAMP3/CTSE/AC244197.3	hsa:1521/hsa:27074/hsa:1510/hsa:3423	4
hsa05120	Epithelial cell signaling in Helicobacter pylori infection	2/317	83/9169	0.787197	0.999879	ENSG00000113070/ENSG00000006062	HBEGF/MAP3K14	hsa:1839/hsa:9020	2
hsa00051	Fructose and mannose metabolism	1/317	44/9169	0.788142	0.999879	ENSG00000156510	HKDC1	hsa:80201	1
hsa05145	Toxoplasmosis	3/317	121/9169	0.794566	0.999879	ENSG00000168811/ENSG00000185338/ENSG00000050555	IL12A/SOCS1/LAMC3	hsa:3592/hsa:8651/hsa:10319	3
hsa05030	Cocaine addiction	1/317	47/9169	0.809466	0.999879	ENSG00000189221	MAOA	hsa:4128	1
hsa04723	Retrograde endocannabinoid signaling	4/317	161/9169	0.81311	0.999879	ENSG00000168243/ENSG00000101333/ENSG00000162728/ENSG00000198888	GNG4/PLCB4/KCNJ9/MT-ND1	hsa:2786/hsa:5332/hsa:3765/hsa:4535	4
hsa04012	ErbB signaling pathway	2/317	88/9169	0.813694	0.999879	ENSG00000113070/ENSG00000117461	HBEGF/PIK3R3	hsa:1839/hsa:8503	2
hsa04658	Th1 and Th2 cell differentiation	2/317	88/9169	0.813694	0.999879	ENSG00000168811/ENSG00000138378	IL12A/STAT4	hsa:3592/hsa:6775	2
hsa05212	Pancreatic cancer	2/317	88/9169	0.813694	0.999879	ENSG00000117461/ENSG00000139618	PIK3R3/BRCA2	hsa:8503/hsa:675	2
hsa04144	Endocytosis	9/317	331/9169	0.814676	0.999879	ENSG00000008256/ENSG00000049759/ENSG00000116675/ENSG00000156675/ENSG00000072818/ENSG00000124171/ENSG00000204172/ENSG00000140600/ENSG00000167103	CYTH3/NEDD4L/DNAJC6/RAB11FIP1/ACAP1/PARD6B/AGAP9/SH3GL3/PIP5KL1	hsa:9265/hsa:23327/hsa:9829/hsa:80223/hsa:9744/hsa:84612/hsa:642517/hsa:6457/hsa:138429	9
hsa05205	Proteoglycans in cancer	6/317	231/9169	0.815806	0.999879	ENSG00000113070/ENSG00000002745/ENSG00000173083/ENSG00000117461/ENSG00000141968/ENSG00000151150	HBEGF/WNT16/HPSE/PIK3R3/VAV1/ANK3	hsa:1839/hsa:51384/hsa:10855/hsa:8503/hsa:7409/hsa:288	6
hsa05417	Lipid and atherosclerosis	6/317	231/9169	0.815806	0.999879	ENSG00000168811/ENSG00000117461/ENSG00000141968/ENSG00000140465/ENSG00000162711/ENSG00000101333	IL12A/PIK3R3/VAV1/CYP1A1/NLRP3/PLCB4	hsa:3592/hsa:8503/hsa:7409/hsa:1543/hsa:114548/hsa:5332	6
hsa00071	Fatty acid degradation	1/317	48/9169	0.816087	0.999879	ENSG00000196177	ACADSB	hsa:36	1
hsa00620	Pyruvate metabolism	1/317	48/9169	0.816087	0.999879	ENSG00000124253	PCK1	hsa:5105	1
hsa04071	Sphingolipid signaling pathway	3/317	126/9169	0.816568	0.999879	ENSG00000117461/ENSG00000177076/ENSG00000101333	PIK3R3/ACER2/PLCB4	hsa:8503/hsa:340485/hsa:5332	3
hsa04146	Peroxisome	2/317	89/9169	0.818627	0.999879	ENSG00000120915/ENSG00000158125	EPHX2/XDH	hsa:2053/hsa:7498	2
hsa04979	Cholesterol metabolism	1/317	49/9169	0.822479	0.999879	ENSG00000144959	NCEH1	hsa:57552	1
hsa04668	TNF signaling pathway	3/317	131/9169	0.836544	0.999879	ENSG00000006062/ENSG00000117461/ENSG00000164400	MAP3K14/PIK3R3/CSF2	hsa:9020/hsa:8503/hsa:1437	3
hsa04540	Gap junction	2/317	95/9169	0.845843	0.999879	ENSG00000170962/ENSG00000101333	PDGFD/PLCB4	hsa:80310/hsa:5332	2
hsa03022	Basal transcription factors	1/317	54/9169	0.851265	0.999879	ENSG00000273841	TAF9	hsa:6880	1
hsa03018	RNA degradation	2/317	97/9169	0.854059	0.999879	ENSG00000172795/ENSG00000101104	DCP2/PABPC1L	hsa:167227/hsa:80336	2
hsa04657	IL-17 signaling pathway	2/317	97/9169	0.854059	0.999879	ENSG00000137745/ENSG00000164400	MMP13/CSF2	hsa:4322/hsa:1437	2
hsa04916	Melanogenesis	2/317	97/9169	0.854059	0.999879	ENSG00000002745/ENSG00000101333	WNT16/PLCB4	hsa:51384/hsa:5332	2
hsa05235	PD-L1 expression and PD-1 checkpoint pathway in cancer	2/317	98/9169	0.858016	0.999879	ENSG00000117461/ENSG00000120217	PIK3R3/CD274	hsa:8503/hsa:29126	2
hsa04622	RIG-I-like receptor signaling pathway	1/317	57/9169	0.866251	0.999879	ENSG00000168811	IL12A	hsa:3592	1
hsa00270	Cysteine and methionine metabolism	1/317	58/9169	0.870904	0.999879	ENSG00000088305	DNMT3B	hsa:1789	1
hsa05100	Bacterial invasion of epithelial cells	2/317	102/9169	0.872883	0.999879	ENSG00000155849/ENSG00000117461	ELMO1/PIK3R3	hsa:9844/hsa:8503	2
hsa05165	Human papillomavirus infection	9/317	356/9169	0.873514	0.999879	ENSG00000002745/ENSG00000117461/ENSG00000106003/ENSG00000124171/ENSG00000110799/ENSG00000050555/ENSG00000118971/ENSG00000115221/ENSG00000237972	WNT16/PIK3R3/LFNG/PARD6B/VWF/LAMC3/CCND2/ITGB6/TUBG1P	hsa:51384/hsa:8503/hsa:3955/hsa:84612/hsa:7450/hsa:10319/hsa:894/hsa:3694/hsa:7283	9
hsa01522	Endocrine resistance	2/317	103/9169	0.876369	0.999879	ENSG00000113070/ENSG00000117461	HBEGF/PIK3R3	hsa:1839/hsa:8503	2
hsa04659	Th17 cell differentiation	2/317	103/9169	0.876369	0.999879	ENSG00000105246/ENSG00000196083	EBI3/IL1RAP	hsa:10148/hsa:3556	2
hsa05226	Gastric cancer	3/317	144/9169	0.879927	0.999879	ENSG00000002745/ENSG00000117461/ENSG00000162344	WNT16/PIK3R3/FGF19	hsa:51384/hsa:8503/hsa:9965	3
hsa04310	Wnt signaling pathway	4/317	182/9169	0.879933	0.999879	ENSG00000162738/ENSG00000002745/ENSG00000101333/ENSG00000118971	VANGL2/WNT16/PLCB4/CCND2	hsa:57216/hsa:51384/hsa:5332/hsa:894	4
hsa05164	Influenza A	4/317	183/9169	0.882525	0.999879	ENSG00000168811/ENSG00000117461/ENSG00000162711/ENSG00000115008	IL12A/PIK3R3/NLRP3/IL1A	hsa:3592/hsa:8503/hsa:114548/hsa:3552	4
hsa04218	Cellular senescence	4/317	188/9169	0.894765	0.999879	ENSG00000117461/ENSG00000115008/ENSG00000147082/ENSG00000118971	PIK3R3/IL1A/CCNB3/CCND2	hsa:8503/hsa:3552/hsa:85417/hsa:894	4
hsa05217	Basal cell carcinoma	1/317	64/9169	0.895622	0.999879	ENSG00000002745	WNT16	hsa:51384	1
hsa05169	Epstein-Barr virus infection	5/317	226/9169	0.89627	0.999879	ENSG00000231925/ENSG00000006062/ENSG00000117461/ENSG00000168032/ENSG00000118971	TAPBP/MAP3K14/PIK3R3/ENTPD3/CCND2	hsa:6892/hsa:9020/hsa:8503/hsa:956/hsa:894	5
hsa05222	Small cell lung cancer	2/317	110/9169	0.898412	0.999879	ENSG00000117461/ENSG00000050555	PIK3R3/LAMC3	hsa:8503/hsa:10319	2
hsa05031	Amphetamine addiction	1/317	65/9169	0.899256	0.999879	ENSG00000189221	MAOA	hsa:4128	1
hsa05215	Prostate cancer	2/317	111/9169	0.901246	0.999879	ENSG00000117461/ENSG00000170962	PIK3R3/PDGFD	hsa:8503/hsa:80310	2
hsa01212	Fatty acid metabolism	1/317	66/9169	0.902764	0.999879	ENSG00000196177	ACADSB	hsa:36	1
hsa04213	Longevity regulating pathway - multiple species	1/317	66/9169	0.902764	0.999879	ENSG00000117461	PIK3R3	hsa:8503	1
hsa05213	Endometrial cancer	1/317	66/9169	0.902764	0.999879	ENSG00000117461	PIK3R3	hsa:8503	1
hsa03013	Nucleocytoplasmic transport	3/317	154/9169	0.90602	0.999879	ENSG00000198563/ENSG00000261505/ENSG00000132182	DDX39B/AL031714.1/NUP210	hsa:7919/hsa:7329/hsa:23225	3
hsa04922	Glucagon signaling pathway	2/317	114/9169	0.90931	0.999879	ENSG00000101333/ENSG00000124253	PLCB4/PCK1	hsa:5332/hsa:5105	2
hsa05170	Human immunodeficiency virus 1 infection	5/317	234/9169	0.912116	0.999879	ENSG00000231925/ENSG00000120899/ENSG00000117461/ENSG00000168243/ENSG00000147082	TAPBP/PTK2B/PIK3R3/GNG4/CCNB3	hsa:6892/hsa:2185/hsa:8503/hsa:2786/hsa:85417	5
hsa04623	Cytosolic DNA-sensing pathway	1/317	70/9169	0.915619	0.999879	ENSG00000162711	NLRP3	hsa:114548	1
hsa04920	Adipocytokine signaling pathway	1/317	70/9169	0.915619	0.999879	ENSG00000124253	PCK1	hsa:5105	1
hsa04720	Long-term potentiation	1/317	72/9169	0.921397	0.999879	ENSG00000101333	PLCB4	hsa:5332	1
hsa05163	Human cytomegalovirus infection	5/317	240/9169	0.922572	0.999879	ENSG00000231925/ENSG00000120899/ENSG00000117461/ENSG00000168243/ENSG00000101333	TAPBP/PTK2B/PIK3R3/GNG4/PLCB4	hsa:6892/hsa:2185/hsa:8503/hsa:2786/hsa:5332	5
hsa04914	Progesterone-mediated oocyte maturation	2/317	122/9169	0.927906	0.999879	ENSG00000117461/ENSG00000147082	PIK3R3/CCNB3	hsa:8503/hsa:85417	2
hsa04114	Oocyte meiosis	3/317	165/9169	0.928721	0.999879	ENSG00000277072/ENSG00000174353/ENSG00000205583	STAG3L2/STAG3L3/STAG3L1	hsa:10734/hsa:10734/hsa:10734	3
hsa05167	Kaposi sarcoma-associated herpesvirus infection	4/317	209/9169	0.934773	0.999879	ENSG00000125730/ENSG00000117461/ENSG00000168243/ENSG00000164400	C3/PIK3R3/GNG4/CSF2	hsa:718/hsa:8503/hsa:2786/hsa:1437	4
hsa01240	Biosynthesis of cofactors	3/317	169/9169	0.935646	0.999879	ENSG00000178700/ENSG00000196511/ENSG00000119723	DHFR2/TPK1/COQ6	hsa:200895/hsa:27010/hsa:51004	3
hsa03015	mRNA surveillance pathway	2/317	126/9169	0.935797	0.999879	ENSG00000198563/ENSG00000101104	DDX39B/PABPC1L	hsa:7919/hsa:80336	2
hsa04152	AMPK signaling pathway	2/317	126/9169	0.935797	0.999879	ENSG00000117461/ENSG00000124253	PIK3R3/PCK1	hsa:8503/hsa:5105	2
hsa05161	Hepatitis B	3/317	170/9169	0.937278	0.999879	ENSG00000120899/ENSG00000117461/ENSG00000138378	PTK2B/PIK3R3/STAT4	hsa:2185/hsa:8503/hsa:6775	3
hsa01524	Platinum drug resistance	1/317	79/9169	0.938683	0.999879	ENSG00000117461	PIK3R3	hsa:8503	1
hsa05223	Non-small cell lung cancer	1/317	79/9169	0.938683	0.999879	ENSG00000117461	PIK3R3	hsa:8503	1
hsa05418	Fluid shear stress and atherosclerosis	3/317	171/9169	0.938872	0.999879	ENSG00000117461/ENSG00000115008/ENSG00000237437	PIK3R3/IL1A/ASS1P12	hsa:8503/hsa:3552/hsa:445	3
hsa05214	Glioma	1/317	80/9169	0.940822	0.999879	ENSG00000117461	PIK3R3	hsa:8503	1
hsa04115	p53 signaling pathway	1/317	81/9169	0.942886	0.999879	ENSG00000118971	CCND2	hsa:894	1
hsa04330	Notch signaling pathway	1/317	82/9169	0.944878	0.999879	ENSG00000106003	LFNG	hsa:3955	1
hsa04066	HIF-1 signaling pathway	2/317	132/9169	0.946119	0.999879	ENSG00000117461/ENSG00000156510	PIK3R3/HKDC1	hsa:8503/hsa:80201	2
hsa00310	Lysine degradation	1/317	83/9169	0.946801	0.999879	ENSG00000108799	EZH1	hsa:2145	1
hsa05208	Chemical carcinogenesis - reactive oxygen species	6/317	299/9169	0.950282	0.999879	ENSG00000006062/ENSG00000117461/ENSG00000140465/ENSG00000120915/ENSG00000232043/ENSG00000198888	MAP3K14/PIK3R3/CYP1A1/EPHX2/AL133230.1/MT-ND1	hsa:9020/hsa:8503/hsa:1543/hsa:2053/hsa:5770/hsa:4535	6
hsa05211	Renal cell carcinoma	1/317	85/9169	0.950448	0.999879	ENSG00000117461	PIK3R3	hsa:8503	1
hsa04145	Phagosome	3/317	185/9169	0.957589	0.999879	ENSG00000125730/ENSG00000139190/ENSG00000160255	C3/VAMP1/ITGB2	hsa:718/hsa:9341/hsa:3689	3
hsa05166	Human T-cell leukemia virus 1 infection	5/317	268/9169	0.958161	0.999879	ENSG00000006062/ENSG00000117461/ENSG00000160255/ENSG00000164400/ENSG00000118971	MAP3K14/PIK3R3/ITGB2/CSF2/CCND2	hsa:9020/hsa:8503/hsa:3689/hsa:1437/hsa:894	5
hsa04621	NOD-like receptor signaling pathway	3/317	186/9169	0.958697	0.999879	ENSG00000142185/ENSG00000162711/ENSG00000101333	TRPM2/NLRP3/PLCB4	hsa:7226/hsa:114548/hsa:5332	3
hsa04612	Antigen processing and presentation	1/317	91/9169	0.959962	0.999879	ENSG00000231925	TAPBP	hsa:6892	1
hsa05132	Salmonella infection	7/317	356/9169	0.966375	0.999879	ENSG00000008256/ENSG00000125971/ENSG00000264364/ENSG00000155849/ENSG00000187554/ENSG00000162711/ENSG00000214176	CYTH3/DYNLRB1/DYNLL2/ELMO1/TLR5/NLRP3/PLEKHM1P1	hsa:9265/hsa:83658/hsa:140735/hsa:9844/hsa:7100/hsa:114548/hsa:9842	7
hsa04211	Longevity regulating pathway	1/317	96/9169	0.966482	0.999879	ENSG00000117461	PIK3R3	hsa:8503	1
hsa05220	Chronic myeloid leukemia	1/317	96/9169	0.966482	0.999879	ENSG00000117461	PIK3R3	hsa:8503	1
hsa05210	Colorectal cancer	1/317	98/9169	0.968784	0.999879	ENSG00000117461	PIK3R3	hsa:8503	1
hsa04110	Cell cycle	3/317	197/9169	0.96922	0.999879	ENSG00000147082/ENSG00000214826/ENSG00000118971	CCNB3/DDX12P/CCND2	hsa:85417/hsa:1663/hsa:894	3
hsa04141	Protein processing in endoplasmic reticulum	3/317	200/9169	0.971618	0.999879	ENSG00000134109/ENSG00000180667/ENSG00000253483	EDEM1/YOD1/AC104561.2	hsa:9695/hsa:55432/hsa:80331	3
hsa01230	Biosynthesis of amino acids	1/317	101/9169	0.971944	0.999879	ENSG00000237437	ASS1P12	hsa:445	1
hsa05207	Chemical carcinogenesis - receptor activation	3/317	201/9169	0.972377	0.999879	ENSG00000117461/ENSG00000140465/ENSG00000120915	PIK3R3/CYP1A1/EPHX2	hsa:8503/hsa:1543/hsa:2053	3
hsa03008	Ribosome biogenesis in eukaryotes	1/317	108/9169	0.978131	0.999879	ENSG00000271816	BMS1P4	hsa:9790	1
hsa05017	Spinocerebellar ataxia	4/317	259/9169	0.980882	0.999879	ENSG00000117461/ENSG00000234771/ENSG00000101333/ENSG00000196296	PIK3R3/SLC25A25-AS1/PLCB4/ATP2A1	hsa:8503/hsa:55626/hsa:5332/hsa:487	4
hsa04150	mTOR signaling pathway	2/317	172/9169	0.983832	0.999879	ENSG00000002745/ENSG00000117461	WNT16/PIK3R3	hsa:51384/hsa:8503	2
hsa05225	Hepatocellular carcinoma	2/317	184/9169	0.988844	0.999879	ENSG00000002745/ENSG00000117461	WNT16/PIK3R3	hsa:51384/hsa:8503	2
hsa05415	Diabetic cardiomyopathy	4/317	280/9169	0.988925	0.999879	ENSG00000117461/ENSG00000101333/ENSG00000196296/ENSG00000198888	PIK3R3/PLCB4/ATP2A1/MT-ND1	hsa:8503/hsa:5332/hsa:487/hsa:4535	4
hsa04140	Autophagy - animal	4/317	290/9169	0.991507	0.999879	ENSG00000117461/ENSG00000234771/ENSG00000214176/ENSG00000196730	PIK3R3/SLC25A25-AS1/PLEKHM1P1/DAPK1	hsa:8503/hsa:55626/hsa:9842/hsa:1612	4
hsa04520	Adherens junction	1/317	136/9169	0.991944	0.999879	ENSG00000232043	AL133230.1	hsa:5770	1
hsa04932	Non-alcoholic fatty liver disease	2/317	211/9169	0.995223	0.999879	ENSG00000117461/ENSG00000115008	PIK3R3/IL1A	hsa:8503/hsa:3552	2
hsa01200	Carbon metabolism	1/317	158/9169	0.996332	0.999879	ENSG00000156510	HKDC1	hsa:80201	1
hsa04137	Mitophagy - animal	2/317	228/9169	0.997223	0.999879	ENSG00000234771/ENSG00000117242	SLC25A25-AS1/PINK1-AS	hsa:55626/hsa:65018	2
hsa04714	Thermogenesis	3/317	312/9169	0.998886	0.999879	ENSG00000116985/ENSG00000120937/ENSG00000198888	BMP8B/NPPB/MT-ND1	hsa:656/hsa:4879/hsa:4535	3
hsa03040	Spliceosome	1/317	195/9169	0.999028	0.999879	ENSG00000198563	DDX39B	hsa:7919	1
hsa05020	Prion disease	4/317	370/9169	0.999085	0.999879	ENSG00000149294/ENSG00000117461/ENSG00000115008/ENSG00000198888	NCAM1/PIK3R3/IL1A/MT-ND1	hsa:4684/hsa:8503/hsa:3552/hsa:4535	4
hsa00190	Oxidative phosphorylation	1/317	203/9169	0.999271	0.999879	ENSG00000198888	MT-ND1	hsa:4535	1
hsa05012	Parkinson disease	3/317	377/9169	0.999851	0.999879	ENSG00000189221/ENSG00000117242/ENSG00000198888	MAOA/PINK1-AS/MT-ND1	hsa:4128/hsa:65018/hsa:4535	3
hsa05016	Huntington disease	5/317	490/9169	0.999879	0.999879	ENSG00000234771/ENSG00000197653/ENSG00000101333/ENSG00000105877/ENSG00000198888	SLC25A25-AS1/DNAH10/PLCB4/DNAH11/MT-ND1	hsa:55626/hsa:196385/hsa:5332/hsa:8701/hsa:4535	5
